# Supplementary material for: Epigenetic modulators link mitochondrial redox homeostasis to cardiac function in a sex-dependent manner
Source: Nat Commun. 2024 Mar 20;15:2358. doi: 10.1038/s41467-024-46384-8 (PMC10954618; doi:10.1038/s41467-024-46384-8)
Supplement: Supplementary file 4 — Supplementary Data 1 [file 41467_2024_46384_MOESM4_ESM.xlsx]

## Sheet: Supplementary Data file 1
Supplementary Data file 1
Epigenetic modulators link mitochondrial redox homeostasis to cardiac function in a sex-dependent manner

## Sheet: 1- Fig. 1a
Full list of enriched pathways from IPA enrichment analysis on published transcriptomic data from left ventricle (LV) myocardium of patients with DCM (Sielemann et al., 2020) presented in Fig. 1a
© 2000-2021 QIAGEN. All rights reserved.	-log(p-value), DCM vs control
Canonical Pathways	LMNA	RBM20	TTN
Mitochondrial Dysfunction	26.5889	24.4154	17.6643
Oxidative Phosphorylation	23.4658	22.2866	15.7666
Sirtuin Signaling Pathway	19.3447	18.8397	16.5581
EIF2 Signaling	15.1357	17.0377	14.9888
HER-2 Signaling in Breast Cancer	8.64044	8.21215	11.7551
Estrogen Receptor Signaling	6.72108	9.39699	10.4252
Hepatic Fibrosis Signaling Pathway	7.74659	7.33776	10.6339
mTOR Signaling	8.19888	6.43857	10.21
Regulation of eIF4 and p70S6K Signaling	7.06704	7.04689	9.7414
IGF-1 Signaling	4.54489	7.2517	8.54987
IL-8 Signaling	6.49398	5.06224	7.97739
PTEN Signaling	4.21001	5.64617	8.95767
Molecular Mechanisms of Cancer	4.20848	4.35654	10.1731
Huntington's Disease Signaling	7.73844	3.93148	6.93851
ERK/MAPK Signaling	4.07744	5.60545	8.16905
JAK/Stat Signaling	2.62465	5.61295	9.33949
Acute Myeloid Leukemia Signaling	3.27953	4.13939	10.0652
Protein Ubiquitination Pathway	6.98355	5.4759	4.78318
Role of Macrophages, Fibroblasts and Endothelial Cells in Rheumatoid Arthritis	4.10398	4.90085	7.84205
Prolactin Signaling	3.26744	4.98558	8.51824
Regulation of the Epithelial-Mesenchymal Transition Pathway	3.32276	4.60965	8.83347
Integrin Signaling	3.93914	4.53989	8.23261
FAK Signaling	4.14869	4.85064	7.49142
Senescence Pathway	3.51478	4.49581	8.36171
Protein Kinase A Signaling	4.20848	5.83816	5.8369
Insulin Receptor Signaling	3.6401	5.37614	6.73033
Rac Signaling	2.76826	5.80037	7.11681
Axonal Guidance Signaling	5.26237	4.11402	6.2981
Epithelial Adherens Junction Signaling	3.94338	5.44717	6.15459
Colorectal Cancer Metastasis Signaling	4.21405	4.28926	6.79546
fMLP Signaling in Neutrophils	2.8123	4.57652	7.78922
Coronavirus Pathogenesis Pathway	3.46737	4.48386	7.19159
p70S6K Signaling	2.81981	4.65032	7.49057
Fcγ Receptor-mediated Phagocytosis in Macrophages and Monocytes	3.95376	4.0928	6.90673
HGF Signaling	3.47024	3.16191	8.22311
Endocannabinoid Developing Neuron Pathway	3.20047	5.96795	5.60446
Apoptosis Signaling	3.76397	4.37607	6.55559
Thyroid Cancer Signaling	2.70848	4.25585	7.69006
Telomerase Signaling	3.50704	3.39547	7.56465
p53 Signaling	3.57441	3.73826	6.83534
GDNF Family Ligand-Receptor Interactions	2.26764	4.11199	7.64057
NRF2-mediated Oxidative Stress Response	3.78115	4.4822	5.6719
Ovarian Cancer Signaling	3.02976	5.37614	5.50444
Glioblastoma Multiforme Signaling	3.93238	3.47861	6.41251
MSP-RON Signaling In Cancer Cells Pathway	3.6971	3.21999	6.8758
Role of NANOG in Mammalian Embryonic Stem Cell Pluripotency	2.90637	3.93937	6.90674
Mouse Embryonic Stem Cell Pluripotency	2.50503	4.10455	7.12835
Apelin Endothelial Signaling Pathway	3.20047	3.51578	6.95411
P2Y Purigenic Receptor Signaling Pathway	2.38681	4.82017	6.38347
Neurotrophin/TRK Signaling	1.658	3.66374	8.24658
Endometrial Cancer Signaling	2.56818	3.98228	7.01243
Actin Cytoskeleton Signaling	1.70982	5.23007	6.58016
IL-6 Signaling	3.66238	2.77916	6.94759
Glioma Signaling	3.60438	3.53115	6.19677
GM-CSF Signaling	1.47116	4.79758	6.9499
Cardiac Hypertrophy Signaling (Enhanced)	2.72787	5.75979	4.62127
Reelin Signaling in Neurons	3.99271	5.27035	3.76829
Ceramide Signaling	2.65978	3.01939	7.29949
HIF1α Signaling	5.07301	2.51083	5.37096
Prostate Cancer Signaling	2.75743	2.79296	7.36475
Ferroptosis Signaling Pathway	2.72773	5.31773	4.85597
NF-κB Signaling	2.77841	4.49169	5.48716
Insulin Secretion Signaling Pathway	4.48899	4.50293	3.64695
PDGF Signaling	2.82192	3.17973	6.5424
Thrombopoietin Signaling	2.29437	3.18404	7.04776
Role of NFAT in Cardiac Hypertrophy	2.01569	5.78353	4.70494
Phospholipase C Signaling	2.63246	3.88787	5.81428
ILK Signaling	4.29919	2.22386	5.58767
Endocannabinoid Cancer Inhibition Pathway	3.35103	3.6048	5.11874
PI3K/AKT Signaling	2.07289	2.48432	7.23926
LPS-stimulated MAPK Signaling	2.72338	1.99701	7.01042
NGF Signaling	1.83495	3.23744	6.61457
CNTF Signaling	1.43601	4.35795	5.74526
Regulation Of The Epithelial Mesenchymal Transition By Growth Factors Pathway	2.10562	2.7973	6.47267
Necroptosis Signaling Pathway	3.00893	4.32518	3.94806
Renal Cell Carcinoma Signaling	2.9829	2.90067	5.37799
Production of Nitric Oxide and Reactive Oxygen Species in Macrophages	2.73313	2.50146	6.02121
ATM Signaling	4.05142	2.07885	5.08002
Growth Hormone Signaling	2.32708	3.71946	5.14475
PI3K Signaling in B Lymphocytes	1.58513	4.30766	5.21807
Gap Junction Signaling	2.51314	4.22807	4.33986
Cardiac Hypertrophy Signaling	1.94602	4.15495	4.96597
Gαq Signaling	2.74075	2.24507	6.04419
Hypoxia Signaling in the Cardiovascular System	4.93521	2.25998	3.8241
IL-3 Signaling	2.36592	2.60634	6.02778
VEGF Signaling	2.79601	3.27593	4.85075
RAR Activation	3.20682	2.76449	4.93824
Pancreatic Adenocarcinoma Signaling	1.38823	3.60826	5.86751
Renin-Angiotensin Signaling	1.86771	3.29944	5.69223
PEDF Signaling	2.1433	2.05895	6.62668
FLT3 Signaling in Hematopoietic Progenitor Cells	1.68952	3.71083	5.37799
IL-17A Signaling in Airway Cells	2.48332	2.5836	5.52704
Ephrin Receptor Signaling	3.50298	3.56354	3.51514
Role of MAPK Signaling in Promoting the Pathogenesis of Influenza	2.05841	3.17548	5.31613
Signaling by Rho Family GTPases	2.37933	4.01532	4.14324
Melanocyte Development and Pigmentation Signaling	1.42548	4.0928	4.99307
VEGF Family Ligand-Receptor Interactions	1.72114	2.95986	5.812
STAT3 Pathway	1.50799	4.92642	4.04839
CXCR4 Signaling	3.21543	2.79357	4.45727
Opioid Signaling Pathway	1.11005	5.8614	3.48368
ErbB2-ErbB3 Signaling	0.987154	3.89587	5.52704
Cancer Drug Resistance By Drug Efflux	1.67365	3.71999	5.00782
ErbB Signaling	1.67034	3.68379	4.99307
BEX2 Signaling Pathway	3.46326	2.25541	4.5614
Germ Cell-Sertoli Cell Junction Signaling	2.71756	1.66818	5.8398
Complement System	0.479394	5.11168	4.63032
Hereditary Breast Cancer Signaling	3.25796	2.5667	4.31322
Death Receptor Signaling	3.378	1.51008	5.23459
Sertoli Cell-Sertoli Cell Junction Signaling	2.48123	3.57089	4.03006
Macropinocytosis Signaling	2.97497	2.12213	4.94672
IL-9 Signaling	1.63448	2.66989	5.53801
Tec Kinase Signaling	3.12121	2.25266	4.31724
Regulation Of The Epithelial Mesenchymal Transition In Development Pathway	2.64157	2.59499	4.40912
Chronic Myeloid Leukemia Signaling	1.68256	1.26996	6.63419
Acute Phase Response Signaling	1.13173	2.67127	5.75091
Melanoma Signaling	1.62174	2.6985	5.23003
Non-Small Cell Lung Cancer Signaling	1.56448	3.09766	4.86588
IL-15 Production	2.20878	3.78528	3.51341
CD28 Signaling in T Helper Cells	2.76826	2.4734	4.20769
Hepatic Fibrosis / Hepatic Stellate Cell Activation	1.98553	3.7361	3.7063
Role of JAK1 and JAK3 in γc Cytokine Signaling	1.0254	3.47388	4.92534
ErbB4 Signaling	1.37808	2.81198	5.21714
FGF Signaling	2.31232	1.64411	5.32356
CDK5 Signaling	2.17845	4.47457	2.59582
NF-κB Activation by Viruses	2.26764	1.50773	5.44038
PAK Signaling	2.30441	2.77444	4.12228
UVA-Induced MAPK Signaling	1.03445	2.6464	5.4049
Role of IL-17A in Arthritis	1.27486	2.2382	5.51401
Actin Nucleation by ARP-WASP Complex	2.21533	2.45963	4.3211
14-3-3-mediated Signaling	1.88149	2.71946	4.38998
UVC-Induced MAPK Signaling	2.67328	1.79398	4.48618
EGF Signaling	2.66731	1.86047	4.40119
GNRH Signaling	1.53736	4.23464	3.15569
Role of Osteoblasts, Osteoclasts and Chondrocytes in Rheumatoid Arthritis	2.89972	1.27837	4.72206
Endothelin-1 Signaling	0.782997	3.3342	4.76075
Sperm Motility	1.35348	3.67994	3.83973
Neuregulin Signaling	1.82402	3.18604	3.84173
Synaptogenesis Signaling Pathway	2.33888	4.21737	2.2557
Estrogen-Dependent Breast Cancer Signaling	2.34586	1.86229	4.60228
AMPK Signaling	4.21821	1.41837	3.14559
Leukocyte Extravasation Signaling	3.00893	1.88921	3.81226
CD40 Signaling	2.12735	0.991267	5.52704
Cardiac β-adrenergic Signaling	1.83393	5.11808	1.68509
Semaphorin Neuronal Repulsive Signaling Pathway	1.34516	4.98029	2.29822
Thrombin Signaling	2.06481	2.85819	3.68835
Apelin Pancreas Signaling Pathway	1.7664	2.87264	3.96131
iNOS Signaling	2.47199	1.17809	4.94788
Iron homeostasis signaling pathway	2.59469	3.03254	2.95941
G-Protein Coupled Receptor Signaling	0.962015	4.54907	3.04266
IL-2 Signaling	1.46788	2.52553	4.55123
Synaptic Long Term Potentiation	1.56104	4.2695	2.63361
Gα12/13 Signaling	2.41647	2.21552	3.70522
Leptin Signaling in Obesity	1.50444	3.42414	3.40564
G Beta Gamma Signaling	1.44808	4.45776	2.25323
α-Adrenergic Signaling	1.61558	3.5986	2.94453
Role of Tissue Factor in Cancer	1.9759	2.17648	3.93544
Fc Epsilon RI Signaling	1.25187	1.8569	4.97547
Paxillin Signaling	1.43406	2.33499	4.31089
Role of IL-17F in Allergic Inflammatory Airway Diseases	1.49372	2.98943	3.57698
Tumor Microenvironment Pathway	1.80202	1.49383	4.72532
Tight Junction Signaling	1.73558	3.30268	2.92817
Heme Degradation	1.71079	3.28997	2.9601
Factors Promoting Cardiogenesis in Vertebrates	2.12791	2.58949	3.2407
Amyloid Processing	1.62174	4.78698	1.53702
Superpathway of Inositol Phosphate Compounds	2.46517	3.57893	1.85476
Role of NFAT in Regulation of the Immune Response	1.42464	3.15336	3.20199
Wnt/β-catenin Signaling	2.37087	2.49757	2.89403
Remodeling of Epithelial Adherens Junctions	2.58387	2.34336	2.82394
Cholecystokinin/Gastrin-mediated Signaling	1.81549	1.52359	4.39212
NER Pathway	3.86181	1.50346	2.34916
Lymphotoxin β Receptor Signaling	2.46378	1.03451	4.17722
Role of MAPK Signaling in Inhibiting the Pathogenesis of Influenza	1.19705	1.86229	4.60228
Antioxidant Action of Vitamin C	1.61323	1.72642	4.2136
HOTAIR Regulatory Pathway	2.32621	1.45701	3.72942
Virus Entry via Endocytic Pathways	0.887196	2.08842	4.52506
CCR3 Signaling in Eosinophils	0.992649	2.90197	3.60413
IL-15 Signaling	0.774782	2.54436	4.14551
Agrin Interactions at Neuromuscular Junction	1.47116	2.95491	3.01581
TCA Cycle II (Eukaryotic)	3.50044	2.22243	1.68929
Osteoarthritis Pathway	2.16236	1.7358	3.49927
Glioma Invasiveness Signaling	1.56448	1.38692	4.3907
Myc Mediated Apoptosis Signaling	1.02484	2.6985	3.58984
Synaptic Long Term Depression	1.01871	3.28037	2.99352
tRNA Charging	4.38575	0.263379	2.62858
Adrenomedullin signaling pathway	0.816531	2.62575	3.83288
HIPPO signaling	1.17416	3.6671	2.41733
Sumoylation Pathway	1.93781	0.86637	4.4211
UVB-Induced MAPK Signaling	1.47364	1.38411	4.32874
Induction of Apoptosis by HIV1	2.47363	0.922322	3.58628
Oncostatin M Signaling	0.890222	2.50455	3.57698
T Cell Receptor Signaling	2.02762	1.15503	3.75021
Melatonin Signaling	1.62661	2.78358	2.46042
GADD45 Signaling	1.93425	2.3806	2.46405
Dopamine-DARPP32 Feedback in cAMP Signaling	1.95343	3.00659	1.78819
D-myo-inositol-5-phosphate Metabolism	2.48541	2.77048	1.45137
Role of MAPK Signaling in the Pathogenesis of Influenza	0.968298	2.532	3.19749
Cell Cycle: G1/S Checkpoint Regulation	1.66098	2.05878	2.92238
HMGB1 Signaling	1.66107	1.29241	3.67668
Interferon Signaling	0.751467	2.81764	3.04604
Type II Diabetes Mellitus Signaling	1.23254	2.46079	2.91454
RhoA Signaling	1.02675	3.63666	1.94346
Antiproliferative Role of Somatostatin Receptor 2	1.10054	2.39582	3.10446
Relaxin Signaling	1.2639	3.41042	1.91216
CTLA4 Signaling in Cytotoxic T Lymphocytes	1.44143	1.6592	3.47537
IL-23 Signaling Pathway	1.7664	1.23906	3.42882
BAG2 Signaling Pathway	1.85715	0.990016	3.57698
3-phosphoinositide Biosynthesis	2.25691	2.84561	1.29677
RANK Signaling in Osteoclasts	1.96866	0.943042	3.47537
Role of CHK Proteins in Cell Cycle Checkpoint Control	2.09167	1.10642	3.16906
FAT10 Cancer Signaling Pathway	2.36332	0.840474	3.15177
Apelin Cardiomyocyte Signaling Pathway	1.41146	1.9666	2.95529
Glucocorticoid Receptor Signaling	1.50297	2.11362	2.71298
Basal Cell Carcinoma Signaling	1.9238	1.17285	3.20976
SAPK/JNK Signaling	1.07038	1.09324	4.12855
ERK5 Signaling	0.535242	3.61831	2.12345
TGF-β Signaling	0.75027	1.57657	3.94582
BMP signaling pathway	0.964569	2.18883	3.10403
PPAR Signaling	1.57917	1.19232	3.48124
B Cell Receptor Signaling	0.601296	1.35839	4.28934
p38 MAPK Signaling	1.02723	2.07139	3.09966
Regulation of IL-2 Expression in Activated and Anergic T Lymphocytes	1.63725	1.11793	3.38127
Small Cell Lung Cancer Signaling	1.41231	0.975538	3.73452
Wnt/Ca+ pathway	1.40459	2.44121	2.26285
Systemic Lupus Erythematosus In B Cell Signaling Pathway	1.05643	1.80937	3.21138
IL-7 Signaling Pathway	0.670517	1.40514	3.80258
Sphingosine-1-phosphate Signaling	2.17833	0.804982	2.86358
Natural Killer Cell Signaling	0.942785	1.55503	3.29661
Phagosome Maturation	1.85398	1.79561	2.138
SPINK1 General Cancer Pathway	1.0254	1.60537	3.11702
Chemokine Signaling	0.968298	2.90067	1.85821
D-myo-inositol (1,4,5,6)-Tetrakisphosphate Biosynthesis	2.56431	2.19594	0.956452
D-myo-inositol (3,4,5,6)-tetrakisphosphate Biosynthesis	2.56431	2.19594	0.956452
Nitric Oxide Signaling in the Cardiovascular System	1.41146	1.9666	2.32807
Glutaryl-CoA Degradation	3.22171	0.673741	1.79025
Human Embryonic Stem Cell Pluripotency	1.50799	1.54894	2.53205
Cyclins and Cell Cycle Regulation	1.91062	1.26286	2.40237
3-phosphoinositide Degradation	2.29444	2.29181	0.983629
DNA Methylation and Transcriptional Repression Signaling	1.84293	1.52658	2.19604
PCP pathway	2.19324	1.85571	1.44488
MIF Regulation of Innate Immunity	0.946669	0.766089	3.73211
Corticotropin Releasing Hormone Signaling	1.49282	2.57775	1.361
Glycolysis I	1.98461	1.96639	1.45973
Neuroinflammation Signaling Pathway	0	2.87818	2.52809
Adipogenesis pathway	2.50546	0	2.87228
IL-4 Signaling	0.352645	2.18883	2.74985
IL-1 Signaling	1.52825	1.51008	2.21771
Pyridoxal 5'-phosphate Salvage Pathway	1.72897	1.47851	1.93633
Role of JAK2 in Hormone-like Cytokine Signaling	1.17677	2.052	1.87033
Nur77 Signaling in T Lymphocytes	1.59541	1.36945	2.10782
DNA damage-induced 14-3-3σ Signaling	1.93425	1.26408	1.87287
PFKFB4 Signaling Pathway	0.986058	2.20945	1.8693
Type I Diabetes Mellitus Signaling	0.761575	1.88959	2.39277
Phagosome Formation	0.596219	1.2096	3.23701
PPARα/RXRα Activation	0.835064	1.05552	3.13213
Amyotrophic Lateral Sclerosis Signaling	1.28229	1.79316	1.89497
Xenobiotic Metabolism General Signaling Pathway	0.874781	1.45774	2.58046
Angiopoietin Signaling	0.774782	0.824595	3.30231
T Cell Exhaustion Signaling Pathway	0.607667	1.72721	2.53671
Regulation of Actin-based Motility by Rho	1.03169	2.03299	1.80515
FcγRIIB Signaling in B Lymphocytes	0	2.9248	1.90346
RhoGDI Signaling	0.883928	2.74923	1.18361
Salvage Pathways of Pyrimidine Ribonucleotides	1.70337	1.48311	1.58396
Semaphorin Signaling in Neurons	1.53375	0.379907	2.83752
Role of PKR in Interferon Induction and Antiviral Response	1.02723	1.13438	2.50234
Endocannabinoid Neuronal Synapse Pathway	0.37473	3.62548	0.642785
Ephrin B Signaling	1.9238	1.43885	1.2663
Flavin Biosynthesis IV (Mammalian)	1.50041	1.64477	1.47988
L-cysteine Degradation III	1.50041	1.64477	1.47988
Xenobiotic Metabolism Signaling	0.708007	0.829245	3.0792
Apelin Cardiac Fibroblast Signaling Pathway	1.88434	1.32776	1.35505
TR/RXR Activation	1.22107	1.13338	2.1774
Tetrahydrobiopterin Biosynthesis I	2.25075	1.21356	1.05891
Tetrahydrobiopterin Biosynthesis II	2.25075	1.21356	1.05891
Th1 Pathway	0.507743	2.18877	1.80976
Erythropoietin Signaling Pathway	0.767051	1.06015	2.64399
nNOS Signaling in Neurons	0.93063	1.72731	1.78032
TNFR2 Signaling	1.52611	0	2.89652
Mechanisms of Viral Exit from Host Cells	1.66136	0.373284	2.38424
Regulation of Cellular Mechanics by Calpain Protease	0.812464	1.92488	1.67846
Kinetochore Metaphase Signaling Pathway	1.54497	1.59517	1.21519
Systemic Lupus Erythematosus Signaling	1.04545	1.46046	1.79843
Sonic Hedgehog Signaling	0.60703	2.1206	1.56272
Glycogen Degradation II	1.96228	1.03082	1.29244
TNFR1 Signaling	1.30519	0.313671	2.66505
CD27 Signaling in Lymphocytes	1.11941	0.393706	2.75825
MSP-RON Signaling In Macrophages Pathway	0.449538	1.54482	2.26506
Ketogenesis	3.02629	0.292482	0.908021
Phospholipases	0	1.85493	2.35793
4-1BB Signaling in T Lymphocytes	1.33999	0.268262	2.5906
Polyamine Regulation in Colon Cancer	1.00457	1.32776	1.81865
Eicosanoid Signaling	0.735264	1.47851	1.93633
Androgen Signaling	1.09443	1.30274	1.74825
Tryptophan Degradation III (Eukaryotic)	2.42881	0.334063	1.35505
IL-10 Signaling	0.979335	0.795727	2.28261
Apelin Adipocyte Signaling Pathway	1.57093	1.47318	1.00971
MIF-mediated Glucocorticoid Regulation	0.605743	0.613175	2.81806
Telomere Extension by Telomerase	1.43697	1.20438	1.39152
Isoleucine Degradation I	2.2818	0.608257	1.13883
Cell Cycle: G2/M DNA Damage Checkpoint Regulation	1.08216	0.96167	1.96703
Gαi Signaling	0.537097	2.25399	1.20786
Clathrin-mediated Endocytosis Signaling	1.0492	1.00572	1.90748
DNA Double-Strand Break Repair by Non-Homologous End Joining	1.5897	0.830028	1.54254
Role of BRCA1 in DNA Damage Response	0.463299	1.30881	2.15842
RAN Signaling	1.68595	0.608257	1.63254
Dermatan Sulfate Degradation (Metazoa)	1.68595	1.49034	0.736211
PKCθ Signaling in T Lymphocytes	0.304948	1.85732	1.7293
Activation of IRF by Cytosolic Pattern Recognition Receptors	0.658932	1.35293	1.84235
cAMP-mediated signaling	0.599099	2.64565	0.598168
Breast Cancer Regulation by Stathmin1	0.572516	1.55451	1.67786
LXR/RXR Activation	0.769845	1.44207	1.58235
Gαs Signaling	0.727797	1.82384	1.16224
Role of PI3K/AKT Signaling in the Pathogenesis of Influenza	0.814879	0.802921	2.09372
Acetyl-CoA Biosynthesis I (Pyruvate Dehydrogenase Complex)	1.65529	1.12837	0.926282
Dendritic Cell Maturation	0	1.60805	2.09586
Role of Wnt/GSK-3β Signaling in the Pathogenesis of Influenza	1.28398	0.924777	1.43716
GP6 Signaling Pathway	1.13238	1.09308	1.40206
Granzyme A Signaling	1.41352	1.26408	0.936742
Inflammasome pathway	0.55974	0.764617	2.28008
Th1 and Th2 Activation Pathway	0.481263	1.47024	1.64968
Role of JAK family kinases in IL-6-type Cytokine Signaling	0.849119	1.15152	1.56999
Caveolar-mediated Endocytosis Signaling	0.666354	1.38692	1.46589
Unfolded protein response	0.544578	0.895321	2.07142
Arsenate Detoxification I (Glutaredoxin)	1.37427	0.780468	1.34663
Glycogen Degradation III	1.5897	0.830028	1.02587
Ephrin A Signaling	0.93063	1.06468	1.44032
Role of JAK1, JAK2 and TYK2 in Interferon Signaling	0	1.2362	2.19363
Colanic Acid Building Blocks Biosynthesis	1.06178	1.32486	1.02587
Tumoricidal Function of Hepatic Natural Killer Cells	1.30433	0.850387	1.25179
Ketolysis	2.46509	0.339386	0.570818
Aryl Hydrocarbon Receptor Signaling	0.735224	0.308222	2.32446
TWEAK Signaling	1.1027	0	2.19604
Apelin Muscle Signaling Pathway	1.41352	0.49714	1.3636
MSP-RON Signaling Pathway	0.337889	1.3376	1.58107
CDP-diacylglycerol Biosynthesis I	0.736467	0.99471	1.46755
iCOS-iCOSL Signaling in T Helper Cells	1.10265	0.648241	1.39828
IL-17A Signaling in Gastric Cells	0.507759	0.72796	1.91285
Autophagy	1.46788	0.512685	1.11689
Urate Biosynthesis/Inosine 5'-phosphate Degradation	1.06178	1.32486	0.61695
Dopamine Receptor Signaling	0.889734	1.45563	0.644442
Nucleotide Excision Repair Pathway	1.84293	0.361732	0.761558
IL-17A Signaling in Fibroblasts	0.518484	0.334335	2.07911
White Adipose Tissue Browning Pathway	0.835498	2.0514	0
Choline Biosynthesis III	0.288784	1.20438	1.39152
PD-1, PD-L1 cancer immunotherapy pathway	0.483446	1.37434	1.01246
Mitotic Roles of Polo-Like Kinase	1.17511	0.264473	1.3488
Inhibition of ARE-Mediated mRNA Degradation Pathway	0.606127	1.62942	0.539488
Superpathway of Geranylgeranyldiphosphate Biosynthesis I (via Mevalonate)	1.54274	0.549686	0.660616
April Mediated Signaling	1.38899	0	1.31988
Role of IL-17A in Psoriasis	0.332108	1.32486	1.02587
Aldosterone Signaling in Epithelial Cells	0.424468	0.833645	1.41293
Mevalonate Pathway I	1.5897	0.450594	0.61695
IL-12 Signaling and Production in Macrophages	0.298239	0.45508	1.89541
Asparagine Degradation I	0.489547	1.64477	0.480297
Glycine Degradation (Creatine Biosynthesis)	0.489547	1.64477	0.480297
Assembly of RNA Polymerase II Complex	1.30519	0.313671	0.96223
B Cell Activating Factor Signaling	1.31242	0	1.24509
Alanine Biosynthesis II	0.489547	0.555279	1.47988
Alanine Degradation III	0.489547	0.555279	1.47988
Netrin Signaling	0.307111	2.20431	0
CREB Signaling in Neurons	0.412402	1.3438	0.650361
Vitamin-C Transport	1.75317	0.302589	0.347146
Antigen Presentation Pathway	0	2.00475	0.379856
BER pathway	1.3316	0.575063	0.423163
GPCR-Mediated Integration of Enteroendocrine Signaling Exemplified by an L Cell	0.263476	1.38692	0.610555
Pentose Phosphate Pathway	0.256933	1.99944	0
tRNA Splicing	0.272851	1.9721	0
G Protein Signaling Mediated by Tubby	0	1.45974	0.722087
Xenobiotic Metabolism AHR Signaling Pathway	0.613819	0	1.55174
TREM1 Signaling	0.330824	0.473213	1.35156
Putrescine Biosynthesis III	0	1.64477	0.480297
Cdc42 Signaling	0	1.69072	0.420472
Role of Pattern Recognition Receptors in Recognition of Bacteria and Viruses	0	0.651206	1.38293
Pentose Phosphate Pathway (Non-oxidative Branch)	0.537409	1.32085	0
Arginine Degradation VI (Arginase 2 Pathway)	0	1.32085	0.522143
Calcium Signaling	0	1.82557	0
Cellular Effects of Sildenafil (Viagra)	0	1.48733	0.28266
GPCR-Mediated Nutrient Sensing in Enteroendocrine Cells	0	1.58863	0
Gustation Pathway	0	1.43337	0

## Sheet: 2- Fig. 1b
Full list of enriched pathways from IPA enrichment analysis on transcriptomic data from the LV of Mlp-/- (males + females) presented in Fig. 1b
© 2000-2021 QIAGEN. All rights reserved.	Mlp-/- vs WT
Ingenuity Canonical Pathways	-log(p-value)	Ratio	z-score	Molecules
Mitochondrial Dysfunction	5,52E01	7,47E-01	#NUM!	ACO2,AIFM1,APP,Atp5e,ATP5F1A,ATP5F1B,ATP5F1C,ATP5F1D,ATP5MC1,ATP5MC2,ATP5MC3,ATP5MF,ATP5MG,ATP5PB,ATP5PD,ATP5PF,ATP5PO,ATPAF1,ATPAF2,BACE2,BCL2,CASP3,COX15,COX17,COX4I1,COX5A,COX6A1,COX6A2,COX6B1,COX6B2,Cox6c,COX6C,COX7A1,COX7A2,COX7B,COX8A,Cox8b,CPT1A,CPT1B,CPT1C,CYC1,CYCS,DHODH,DMAC2L,FURIN,GLRX2,GPD2,GPX4,GPX7,GSR,HSD17B10,LRRK2,MAOB,MAPK12,MAPK9,MT-ATP6,MT-CO1,MT-CO2,MT-CO3,MT-CYB,MT-ND1,MT-N…
Oxidative Phosphorylation	4,33E01	8,07E-01	-9,381	Atp5e,ATP5F1A,ATP5F1B,ATP5F1C,ATP5F1D,ATP5MC1,ATP5MC2,ATP5MC3,ATP5MF,ATP5MG,ATP5PB,ATP5PD,ATP5PF,ATP5PO,ATPAF1,ATPAF2,COX15,COX17,COX4I1,COX5A,COX6A1,COX6A2,COX6B1,COX6B2,Cox6c,COX6C,COX7A1,COX7A2,COX7B,COX8A,Cox8b,CYC1,CYCS,DMAC2L,MT-ATP6,MT-CO1,MT-CO2,MT-CO3,MT-CYB,MT-ND1,MT-ND2,MT-ND4,MT-ND4L,MT-ND5,NDUFA1,NDUFA10,NDUFA12,NDUFA13,NDUFA2,NDUFA3,NDUFA4,NDUFA5,NDUFA6,NDUFA7,NDUFA8,NDUFA9,NDUFAB1,…
Sirtuin Signaling Pathway	2,73E01	4,73E-01	3,470	ACADL,ACSS2,AKT1,APEX1,APP,ARNTL,ATG10,ATG101,ATG12,ATG13,ATG5,ATG9A,ATP5F1A,ATP5F1B,ATP5F1C,ATP5F1D,ATP5MC1,ATP5PB,ATP5PF,BCL2L11,BPGM,CPT1A,CPT1B,CPT1C,CYC1,EPAS1,FOXO3,FOXO4,GABARAP,GABPA,GLUD1,GOT2,H1-2,H1f4,H3-3A/H3-3B,HMGCS2,IDH2,LDHA,LDHB,LDHD,MAP1LC3B,MAPK1,MAPK12,MAPK4,MAPK6,MAPK7,MLYCD,MT-ATP6,MT-CYB,MT-ND1,MT-ND2,MT-ND4,MT-ND4L,MT-ND5,MT-ND6,NAMPT,NBN,NDRG1,NDUFA1,NDUFA10,NDUFA12,NDUFA…
Estrogen Receptor Signaling	2,32E01	4,06E-01	0,285	ADCY1,ADCY5,ADCY6,ADCY7,ADCY8,AKT1,AKT2,ATF4,ATP5F1A,ATP5F1B,ATP5F1C,ATP5F1D,ATP5MC1,ATP5PB,BCL2,CACNA2D1,CACNA2D2,CACNB1,CACNB3,CACNG6,CACNG7,CAV1,CDK8,CFL2,CREB3,CTBP1,CYC1,DDX5,DLG4,EIF2B1,EIF2B3,FOXO3,FOXO4,FOXO6,GNA12,GNA13,GNAO1,GNB4,GNG2,GSK3A,HDAC3,HSP90AB1,HSP90B1,IGF1,IGF1R,LEPR,MAPK1,MDK,MED10,MED12L,MED13L,MED16,MMP14,MMP15,MMP19,MMP2,MMP23B,MMP28,MT-ATP6,MT-CYB,MT-ND1,MT-ND2,MT-ND4,M…
Hepatic Fibrosis / Hepatic Stellate Cell Activation	1,46E01	4,38E-01	#NUM!	ACTA2,AGTR1,BAMBI,BCL2,CCN2,CD14,CERT1,COL11A1,COL12A1,COL15A1,COL16A1,COL18A1,COL1A1,COL1A2,COL26A1,COL27A1,COL28A1,COL3A1,COL4A1,COL4A2,COL4A3,COL4A4,COL4A5,COL5A1,COL5A2,COL5A3,COL6A1,COL6A2,COL6A3,COL8A1,COL8A2,COL9A2,ECE1,FAS,FGF1,FGF2,FGFR1,FLT1,FN1,IFNGR1,IGF1,IGF1R,IGFBP3,IGFBP4,IGFBP5,IL1RAP,IL1RL2,IL6R,LBP,LEPR,MET,MMP2,MYH10,MYH11,MYH6,MYH7,MYH8,MYL1,MYL2,MYL3,MYL9,MYO18B,MYO5C,NFKB2,P…
Hepatic Fibrosis Signaling Pathway	1,32E01	3,44E-01	2,164	ACTA2,ACVR1,ACVR2A,AGTR1,AKT1,AKT2,APC,APC2,ATF4,BAMBI,BCL2,CACNA2D1,CACNA2D2,CACNB1,CACNB3,CACNG6,CACNG7,CAMK4,CASP3,CCDC88A,CCN2,Cdc42,CEBPB,COL18A1,COL1A1,COL1A2,COL3A1,COL5A3,CREB3,CSNK1E,FGF2,FGFR1,FLT1,FNBP1,FOXO4,FTH1,FTL,FZD2,FZD3,FZD4,FZD6,FZD7,FZD8,GLI2,IKBKG,IL1RAP,IL1RL2,ITGA11,ITGA4,ITGA9,ITGAE,ITGAV,ITGAX,ITGB1,ITGB2,ITGB5,ITGB7,ITGB8,KLF9,LEPR,LRP1,LRP5,LRP6,MAP2K3,MAP2K6,MAPK1,MAP…
Axonal Guidance Signaling	1,27E01	3,26E-01	#NUM!	ABLIM1,ABLIM2,ABLIM3,ACE,ACTR2,ADAM12,ADAM15,ADAM17,ADAM22,Adam5,ADAM9,ADAMTS1,ADAMTS10,ADAMTS15,ADAMTS2,ADAMTS20,ADAMTS3,ADAMTS6,ADAMTS7,ADAMTS8,ADAMTS9,AFG3L2,AKT1,AKT2,ARHGEF12,ARHGEF15,ARHGEF6,ARPC1B,ARPC2,ARPC5L,BAIAP2,BDNF,BMP1,BMP2,BMP4,BMP6,BMP7,CFL2,CHP1,COPS5,CRKL,CXCL12,CXCR4,DOCK1,DPYSL5,EFNA5,EFNB1,EFNB3,EPHA4,EPHA7,EPHB1,EPHB6,FZD2,FZD3,FZD4,FZD6,FZD7,FZD8,GLI2,GNA12,GNA13,GNAO1,GNB…
ILK Signaling	1,15E01	4,04E-01	2,321	ACTA1,ACTA2,ACTC1,ACTN1,ACTN2,AKT1,AKT2,ARHGEF6,ATF4,BMP2,CASP3,Cdc42,CFL2,CREB3,DOCK1,DSP,FBLIM1,FLNB,FLNC,FN1,FNBP1,GSK3A,ITGB1,ITGB2,ITGB5,ITGB7,ITGB8,KRT18,LIMS1,LIMS2,MAP2K6,MAPK1,MAPK12,MAPK9,MYH10,MYH11,MYH6,MYH7,MYH8,MYL1,MYL2,MYL3,MYL9,MYO18B,MYO5C,NFKB2,PDGFC,PGF,PIK3C3,PIK3CB,PIK3CD,PIK3R1,PIK3R3,PPM1L,PPP1R14B,PPP2CB,PPP2R1A,PPP2R2C,PPP2R3A,PTGS2,PTK2,PTPA,REL,RELB,RHOC,RHOJ,RHOT2,RHO…
Valine Degradation I	1,09E01	0.9	-3,000	ABAT,ACAD8,ACADSB,ALDH6A1,AUH,BCAT2,BCKDHA,BCKDHB,DBT,DLD,ECHDC3,ECHS1,EHHADH,HADHA,HADHB,HIBADH,HIBCH,HSD17B4
Cardiac Hypertrophy Signaling (Enhanced)	1,03E01	3,07E-01	2,500	ACE,ACVR1,ACVR2A,ADCY1,ADCY5,ADCY6,ADCY7,ADCY8,ADRA1A,ADRB1,AGTR1,AKAP13,AKT1,AKT2,APEX1,ATP2A1,ATP2A2,CACNA2D1,CACNA2D2,CACNB1,CACNB3,CACNG6,CACNG7,CAMK2A,CAMK2G,CAMK4,CHP1,CTF1,DIAPH1,Diaph2,Eda,EIF2B1,EIF2B3,ENPP6,FGF1,FGF10,FGF13,FGF14,FGF16,FGF2,FGF5,FGF6,FGF9,FGFR1,FGFRL1,FZD2,FZD3,FZD4,FZD6,FZD7,FZD8,GNA12,GNA13,GNB4,GNG2,GSK3A,HAND2,HDAC11,HDAC3,HDAC4,HDAC5,HSPB1,HSPB2,HSPB7,IGF1,IGF1R,IK…
Actin Cytoskeleton Signaling	1,02E01	3,67E-01	3,615	ABI2,ACTA1,ACTA2,ACTC1,ACTN1,ACTN2,ACTR2,APC,APC2,ARHGAP24,ARHGEF12,ARHGEF6,ARPC1B,ARPC2,ARPC5L,BAIAP2,CD14,CFL2,CRKL,CYFIP2,DIAPH1,DOCK1,F2R,FGD3,FGF1,FGF10,FGF13,FGF14,FGF16,FGF2,FGF5,FGF6,FGF9,FN1,GNA12,GNA13,IQGAP1,ITGA11,ITGA4,ITGA9,ITGAE,ITGAV,ITGAX,ITGB1,ITGB2,ITGB5,ITGB7,ITGB8,LBP,MAPK1,MSN,MYH10,MYH11,MYH6,MYH7,MYH8,MYL1,MYL12B,MYL2,MYL3,MYL9,MYLK,MYLK3,MYO18B,MYO5C,NCKAP1L,PAK1,PAK3,PAK…
GP6 Signaling Pathway	10	4,41E-01	4,719	AKT1,AKT2,APBB1IP,CAMK4,CERT1,COL11A1,COL12A1,COL15A1,COL16A1,COL18A1,COL1A1,COL1A2,COL26A1,COL27A1,COL28A1,COL3A1,COL4A1,COL4A2,COL4A3,COL4A4,COL4A5,COL5A1,COL5A2,COL5A3,COL6A1,COL6A2,COL6A3,COL8A1,COL8A2,COL9A2,GSK3A,LAMA2,LAMA5,LAMB1,LAMB3,LAMC1,LAMC2,LAMC3,PIK3C3,PIK3CB,PIK3CD,PIK3R1,PIK3R3,PLCG1,PLCG2,PRKCA,PRKCD,PRKCE,PRKCH,PRKCI,PTK2,RAP1B,RASGRP2,SCHIP1,SYK,TLN1
Integrin Signaling	9,68E00	3,76E-01	3,487	ACTA1,ACTA2,ACTC1,ACTN1,ACTN2,ACTR2,AKT1,AKT2,ARF4,ARF5,ARHGAP26,ARPC1B,ARPC2,ARPC5L,BCAR3,CAPN11,CAPN2,CAPN3,CAPN5,CAPN6,CAV1,Cdc42,CRKL,CTTN,DOCK1,FNBP1,ITGA11,ITGA4,ITGA9,ITGAE,ITGAV,ITGAX,ITGB1,ITGB2,ITGB5,ITGB7,ITGB8,LIMS1,MAP3K11,MAPK1,MYL12B,MYL2,MYL9,MYLK,MYLK3,PAK1,PAK3,PAK6,PFN1,PIK3C3,PIK3CB,PIK3CD,PIK3R1,PIK3R3,PLCG1,PLCG2,Ppp1r12b,PTK2,RALB,RAP1B,RAPGEF1,RHOC,RHOJ,RHOT2,RHOU,RND1,RND…
Protein Kinase A Signaling	8,96E00	3,16E-01	0,808	ADCY1,ADCY5,ADCY6,ADCY7,ADCY8,ADD2,AKAP12,AKAP13,AKAP6,ANAPC13,ANAPC2,ANAPC5,ANAPC7,APEX1,ATF1,ATF4,CAMK2A,CAMK2G,CAMK4,CDC14B,CHP1,CNGA3,CNGB3,CREB3,DUSP1,DUSP18,DUSP22,ENPP6,EYA3,FLNB,FLNC,GNA13,GNB4,GNG2,GSK3A,GYS1,H1-2,H1f4,H3-3A/H3-3B,KDELR1,KDELR3,LIPE,MAPK1,MPPED2,MYH10,MYL1,MYL12B,MYL2,MYL3,MYL9,MYLK,MYLK3,NAPEPLD,NFATC4,NFKB2,NFKBIA,NFKBIE,PDE11A,PDE12,PDE1A,PDE1C,PDE4C,PDE6D,PDE7B,PDE8A…
TCA Cycle II (Eukaryotic)	8,35E00	7,5E-01	-4,243	ACO2,CS,DLD,DLST,FH,IDH3A,IDH3B,IDH3G,MDH1,MDH2,OGDH,OGDHL,SDHA,SDHB,SDHC,SDHD,SUCLA2,SUCLG1
Epithelial Adherens Junction Signaling	8,08E00	3,86E-01	#NUM!	ACTA1,ACTA2,ACTC1,ACTN1,ACTN2,ACTR2,ACVR1,ACVR2A,AKT1,AKT2,APC,ARPC1B,ARPC2,ARPC5L,BAIAP2,CLINT1,CLIP1,CTNNA1,EPN3,FGF1,FGFR1,IQGAP1,JUP,LMO7,MAGI1,MET,MYH10,MYH11,MYH6,MYH7,MYH8,MYL1,MYL2,MYL3,MYL9,MYO18B,MYO5C,NECTIN2,NOTCH1,NOTCH4,PTPRM,RALB,RAP1B,RAPGEF1,RRAS2,SNAI1,SNAI2,SRC,TCF4,TCF7L1,TGFB2,TGFBR2,TGFBR3,TUBA1A,TUBA4A,TUBA8,TUBB2A,TUBB2B,TUBB3,VCL,ZYX
Molecular Mechanisms of Cancer	7,94E00	3,01E-01	#NUM!	ADCY1,ADCY5,ADCY6,ADCY7,ADCY8,AKT1,AKT2,APAF1,APC,APC2,ARHGEF12,ARHGEF15,ARHGEF17,ARHGEF3,ARHGEF5,ARHGEF6,ATM,BAK1,BCL2,BCL2L1,BCL2L11,BMP1,BMP2,BMP4,BMP6,BMP7,CAMK2A,CAMK2G,CASP3,CCND3,Cdc42,CDK14,CDK16,CDK18,CDK6,CDK8,CDKN2D,CTNNA1,CYCS,DIABLO,E2F3,E2F6,FADD,FAS,FNBP1,FZD2,FZD3,FZD4,FZD6,FZD7,FZD8,GAB1,GAB2,GNA12,GNA13,GNAO1,GNB4,GNG2,GSK3A,HDAC11,HDAC3,HDAC4,HDAC5,ITGA11,ITGA4,ITGA9,ITGAE,ITGA…
Huntington's Disease Signaling	7,82E00	3,31E-01	1,480	AKT1,AKT2,AP2A2,APAF1,ATF4,ATP5F1A,ATP5F1B,ATP5F1C,ATP5F1D,ATP5MC1,ATP5PB,ATP5PF,BCL2L1,BDNF,BET1L,CAPN11,CAPN2,CAPN3,CAPN5,CAPN6,CASP3,CASQ1,CLTB,CLTC,CREB3,CTSD,CYCS,DLG4,DNM1,DNM1L,GNB4,GNG2,GRM1,HDAC11,HDAC3,HDAC4,HDAC5,HIP1,HSPA1A/HSPA1B,HSPA1L,HSPA4,HSPA5,HSPA9,IGF1,IGF1R,MAP3K10,MAPK1,MAPK9,NAPA,NAPG,PENK,PIK3C3,PIK3CB,PIK3CD,PIK3R1,PIK3R3,PLCB4,POLR2A,POLR2B,POLR2F,POLR2H,PRKCA,PRKCD,PRKC…
HIF1α Signaling	7,82E00	3,56E-01	1,395	ADM,AKT1,AKT2,APEX1,BMP6,CAMK2A,CAMK2G,CAMK4,CHP1,COPS5,EGLN1,EGLN3,ELOC,FGF2,FLT1,GCK,HIF1AN,HK1,HK2,HSPA1A/HSPA1B,HSPA1L,HSPA4,HSPA5,HSPA9,IGF1,IL6R,LDHA,LDHB,MAP2K3,MAP2K6,MAPK1,MET,MMP14,MMP15,MMP19,MMP2,MMP23B,MMP28,NAA10,NOX4,PDGFC,PGF,PIK3C3,PIK3CB,PIK3CD,PIK3R1,PIK3R3,PKM,PLCG1,PLCG2,PPP3CB,PRKCA,PRKCD,PRKCE,PRKCH,PRKCI,RACK1,RALB,RAP1B,RORC,RPS6,RPS6KB1,RRAS2,SERPINE1,SLC2A4,STAT3,STUB1,…
Dilated Cardiomyopathy Signaling Pathway	7,8E00	3,9E-01	-0,885	ABCC9,ACTA1,ACTA2,ACTC1,ADCY1,ADCY5,ADCY6,ADCY7,ADCY8,ADRB1,AKT1,AKT2,ATP2A2,BCL2,CACNA1G,CACNA1H,CACNA2D1,CACNA2D2,CACNB1,CACNB3,CACNG6,CACNG7,CAMK2A,CAMK2G,CAMK4,CATSPER4,CNN1,DES,DMD,DSG2,GAB1,LMNA,MAP3K3,MAPK1,MAPK12,MYH10,MYH11,MYH6,MYH7,MYH8,MYL1,MYL2,MYL3,MYL9,MYO18B,MYO5C,PRKACA,PRKAR1A,PRKCE,RBM20,RYR2,SGCD,TNNC1,TNNI3,TNNT2,TNNT3,TTN
VEGF Signaling	7,62E00	4,34E-01	1,333	ACTA1,ACTA2,ACTC1,ACTN1,ACTN2,AKT1,AKT2,BCL2,BCL2L1,EIF1AX,EIF1AY,EIF2B1,EIF2B3,EIF2S2,FLT1,FOXO3,MAPK1,PDGFC,PGF,PIK3C3,PIK3CB,PIK3CD,PIK3R1,PIK3R3,PLCG1,PLCG2,PRKCA,PTK2,PTK2B,RALB,RAP1B,ROCK2,RRAS2,SH2D2A,SHC1,SOS1,SRC,VCL,VEGFA,VEGFB,VEGFC,VEGFD,YWHAE
Osteoarthritis Pathway	7,51E00	3,42E-01	0,525	ALPL,ANKH,ANXA2,ANXA5,ATF4,BMP2,CASP3,CASQ1,CCN4,CEBPB,CREB3,CTNNA1,DCN,EPAS1,FADD,FGF2,FGFR1,FN1,FOXO3,FRZB,FZD2,FZD3,FZD4,FZD6,FZD7,FZD8,GLI2,HDAC3,HDAC4,HTRA1,IL1RAP,IL1RL2,ITGA11,ITGA4,ITGA9,ITGAE,ITGAV,ITGAX,ITGB1,ITGB2,ITGB5,ITGB7,ITGB8,LRP1,MEF2C,NAMPT,NFKB2,NOTCH1,OCRL,P2RX7,PDGFC,PGF,PPARGC1A,PRKAB2,PRKAG3,PTCH2,PTGS2,PTHLH,RBP4,REL,RELB,RUNX2,S1PR2,SDC4,SIK3,SOX9,SPHK1,SPP1,TCF4,TCF7L1,…
Isoleucine Degradation I	7,5E00	8,24E-01	-2,714	ACAA2,ACAD8,ACADSB,ACAT1,AUH,BCAT2,DLD,ECHDC3,ECHS1,EHHADH,HADHA,HADHB,HSD17B10,HSD17B4
tRNA Charging	7,38E00	5,9E-01	-1,043	AARS1,AARS2,CARS1,CARS2,DARS1,DARS2,EPRS1,FARS2,HARS2,IARS2,KARS1,LARS2,MARS2,NARS1,NARS2,RARS1,SARS1,TARS2,TARS3,VARS2,WARS1,YARS1,YARS2
Germ Cell-Sertoli Cell Junction Signaling	7,01E00	3,63E-01	#NUM!	ACTA1,ACTA2,ACTC1,ACTN1,ACTN2,AKT1,Cdc42,CFL2,CLINT1,CTNNA1,EPN3,FNBP1,IQGAP1,ITGB1,JUP,LAMC3,MAP2K3,MAP2K6,MAP3K10,MAP3K11,MAP3K12,MAP3K14,MAP3K3,MAP3K4,MAP3K6,Map3k7,MAPK1,MAPK12,MAPK9,NECTIN2,PAK1,PAK3,PAK6,PIK3C3,PIK3CB,PIK3CD,PIK3R1,PIK3R3,PTK2,RAB8B,RALB,RAP1B,RHOC,RHOJ,RHOT2,RHOU,RND1,RND3,RRAS2,SRC,TGFB1,TGFB2,TGFB3,TGFBR2,TUBA1A,TUBA4A,TUBA8,TUBB2A,TUBB2B,TUBB3,VCL,ZYX
Tumor Microenvironment Pathway	6,95E00	3,58E-01	2,177	AKT1,AKT2,BCL2,CD44,COL1A1,COL1A2,COL3A1,CSPG4,CXCL12,CXCR4,FAS,FGF1,FGF10,FGF13,FGF14,FGF16,FGF2,FGF5,FGF6,FGF9,FN1,FOXO3,FOXO4,FOXO6,HLA-E,IGF1,IL6R,LEPR,MAP3K14,MAPK1,MMP14,MMP15,MMP19,MMP2,MMP23B,MMP28,NFKB2,PDGFC,PDGFD,PGF,PIK3C3,PIK3CB,PIK3CD,PIK3R1,PIK3R3,PTGS2,RALB,RAP1B,REL,RELB,RRAS2,SLC16A1,SLC1A4,SLC2A4,SPP1,STAT3,TGFB1,TGFB2,TGFB3,TNC,VEGFA,VEGFB,VEGFC,VEGFD
Signaling by Rho Family GTPases	6,94E00	3,25E-01	3,447	ACTA1,ACTA2,ACTC1,ACTR2,ARHGEF12,ARHGEF15,ARHGEF17,ARHGEF3,ARHGEF5,ARHGEF6,ARPC1B,ARPC2,ARPC5L,BAIAP2,Cdc42,CDH11,CDH13,CDH4,CDH5,CFL2,CLIP1,DES,FNBP1,GNA12,GNA13,GNAO1,GNB4,GNG2,IQGAP1,ITGA11,ITGA4,ITGA9,ITGAE,ITGAV,ITGAX,ITGB1,ITGB2,ITGB5,ITGB7,ITGB8,MAP3K10,MAP3K11,MAP3K12,MAPK1,MAPK12,MAPK9,MSN,MYL1,MYL12B,MYL2,MYL3,MYL9,MYLK,NFKB2,NOX4,PAK1,PAK3,PAK6,PIK3C3,PIK3CB,PIK3CD,PIK3R1,PIK3R3,PIP4K2…
PTEN Signaling	6,48E00	3,67E-01	-0,617	AKT1,AKT2,BCL2,BCL2L1,BCL2L11,CASP3,CNKSR3,CSNK2B,FGFR1,FLT1,FOXO3,FOXO4,FOXO6,GSK3A,IGF1R,IKBKG,INPP5J,INPP5K,INPPL1,ITGA11,ITGA4,ITGA9,ITGAE,ITGAV,ITGAX,ITGB1,ITGB2,ITGB5,ITGB7,ITGB8,MAGI1,MAGI3,MAGIX,MAPK1,MCRS1,NFKB2,OCRL,PDGFRA,PDGFRB,PIK3CB,PIK3CD,PIK3R1,PIK3R3,PREX2,PTK2,RALB,RAP1B,REL,RELB,RPS6KB1,RRAS2,SHC1,SOS1,TGFBR2,TGFBR3
HGF Signaling	6,45E00	3,79E-01	1,761	AKT1,AKT2,CRKL,DOCK1,ELF4,GAB1,ITGA11,ITGA4,ITGA9,ITGAE,ITGAV,ITGAX,ITGB1,ITGB2,ITGB5,ITGB7,ITGB8,MAP3K10,MAP3K11,MAP3K12,MAP3K14,MAP3K3,MAP3K4,MAP3K6,Map3k7,MAPK1,MAPK12,MAPK9,MET,PAK1,PIK3C3,PIK3CB,PIK3CD,PIK3R1,PIK3R3,PLCG1,PLCG2,PRKCA,PRKCD,PRKCE,PRKCH,PRKCI,PTGS2,PTK2,RALB,RAP1B,RAPGEF1,RRAS2,SOS1,STAT3
EIF2 Signaling	6,34E00	3,3E-01	3,647	ACTA1,ACTA2,ACTC1,AKT1,AKT2,ATF3,ATF4,BCL2,DDIT3,EIF1AX,EIF1AY,EIF2AK4,EIF2B1,EIF2B3,EIF2S2,EIF3A,EIF3H,EIF3J,EIF4A1,EIF4G2,EIF4G3,EIF5,EIF5B,HSPA5,IGF1R,MAPK1,MT-RNR1,MT-RNR2,MT-TM,NOX4,PABPC1,PIK3C3,PIK3CB,PIK3CD,PIK3R1,PIK3R3,PPP1CA,RALB,RAP1B,RPL10,RPL10A,RPL12,RPL13,RPL13A,RPL14,RPL17,RPL18,RPL22,Rpl22l1,RPL27A,RPL3,RPL31,Rpl36a,RPL37,RPL39,RPL3L,RPL4,RPL5,RPL7,RPS12,RPS15A,RPS18,RPS20,RPS26…
Clathrin-mediated Endocytosis Signaling	6,33E00	3,42E-01	#NUM!	ACTA1,ACTA2,ACTC1,ACTR2,AMPH,AP1G2,AP2A1,AP2A2,AP3B1,AP3S1,APOD,ARPC1B,ARPC2,ARPC5L,ARRB1,ARRB2,CHP1,CLTB,CLTC,CSNK2B,CTTN,DAB2,DNM1,DNM1L,EPS15,F2R,FGF1,FGF10,FGF13,FGF14,FGF16,FGF2,FGF5,FGF6,FGF9,HIP1,IGF1,ITGB1,ITGB2,ITGB5,ITGB7,ITGB8,MET,MYO1E,PDGFC,PDGFD,PGF,PIK3C3,PIK3CB,PIK3CD,PIK3R1,PIK3R3,PPP3CB,RAB11A,RAB11B,RAB4A,RAB7A,RBP4,RPS27A,SRC,STON2,Ubb,VEGFA,VEGFB,VEGFC,VEGFD
Cardiac Hypertrophy Signaling	6,15E00	3,18E-01	1,083	ADCY1,ADCY5,ADCY6,ADCY7,ADCY8,ADRA1A,ADRB1,AKT1,CACNA2D1,CACNA2D2,CACNB1,CACNB3,CACNG6,CACNG7,CAMK4,Cdc42,CHP1,EIF2B1,EIF2B3,FNBP1,GNA12,GNA13,GNAO1,GNB4,GNG2,HAND2,HSPB1,IGF1,IGF1R,IL6R,MAP2K3,MAP2K6,MAP3K10,MAP3K11,MAP3K12,MAP3K14,MAP3K3,MAP3K4,MAP3K6,Map3k7,MAPK1,MAPK12,MAPK9,MAPKAPK3,MEF2A,MEF2B,MEF2C,MYL1,MYL12B,MYL2,MYL3,MYL9,NFATC4,PIK3C3,PIK3CB,PIK3CD,PIK3R1,PIK3R3,PLCB4,PLCD3,PLCG1,PLCG2…
FAK Signaling	6,09E00	3,85E-01	#NUM!	ACTA1,ACTA2,ACTC1,AKT1,AKT2,ARHGAP26,ARHGEF6,CAPN11,CAPN2,CAPN3,CAPN5,CAPN6,CRKL,DOCK1,ITGA11,ITGA4,ITGA9,ITGAE,ITGAV,ITGAX,ITGB1,ITGB2,ITGB5,ITGB7,ITGB8,MAPK1,PAK1,PAK3,PAK6,PIK3C3,PIK3CB,PIK3CD,PIK3R1,PIK3R3,PLCG1,PLCG2,PTK2,RALB,RAP1B,RRAS2,SOS1,SRC,TLN1,TNS1,VCL
Glucocorticoid Receptor Signaling	6,04E00	2,72E-01	#NUM!	AKT1,AKT2,ANXA1,AR,ATP5F1A,ATP5F1B,ATP5F1C,ATP5F1D,ATP5MC1,ATP5PB,B2M,BAG1,BCL2,BCL2L1,BCL2L11,CAV1,CCL11,CD163,CHP1,CYC1,DCAF6,DUSP1,FKBP4,FKBP5,FOXO3,GABPA,GTF2A1,H3-3A/H3-3B,HLA-DOA,HLA-DOB,HLA-E,HSP90AB1,HSP90B1,HSPA1A/HSPA1B,HSPA1L,HSPA4,HSPA5,HSPA9,IGF1,IKBKG,IL10RB,IL13RA1,IL17RE,IL1RL2,IL27RA,IL2RB,IL6R,IL6ST,IRF3,KAT2B,KRT18,KRT222,MAP3K14,MAPK1,MAPK12,MAPK9,MMP2,MT-ATP6,MT-CYB,MT-ND1,MT…
Role of NFAT in Cardiac Hypertrophy	6,01E00	3,27E-01	2,250	ADCY1,ADCY5,ADCY6,ADCY7,ADCY8,AKT1,AKT2,CACNA1G,CACNA1H,CACNA2D1,CACNA2D2,CACNB1,CACNB3,CACNG6,CACNG7,CAMK2A,CAMK2G,CAMK4,CATSPER4,CHP1,CTF1,GNB4,GNG2,HDAC11,HDAC3,HDAC4,HDAC5,IGF1,IGF1R,IL6ST,MAP2K3,MAP2K6,MAPK1,MAPK12,MAPK9,MEF2A,MEF2B,MEF2C,NFATC4,PIK3C3,PIK3CB,PIK3CD,PIK3R1,PIK3R3,PLCB4,PLCD3,PLCG1,PLCG2,PLCL2,PPP3CB,PRKACA,PRKAR1A,PRKCA,PRKCD,PRKCE,PRKCH,PRKCI,RALB,RAP1B,RCAN1,RCAN2,RRAS2,SH…
Insulin Secretion Signaling Pathway	6,01E00	3,13E-01	1,039	ABCC8,ABCC9,ADCY1,ADCY5,ADCY6,ADCY7,ADCY8,ATF4,BET1L,CACNA1G,CACNA1H,CACNA2D1,CACNA2D2,CACNB1,CACNB3,CACNG6,CACNG7,CAMK2A,CAMK2G,CLCN3,CPE,CREB3,DLAT,DLD,EIF2B1,EIF2B3,EIF2S2,EIF4A1,EIF4EBP2,EIF4G2,EIF4G3,FURIN,GCK,KCNB1,KCNJ11,KCNJ8,KLF11,MAPK1,MAPK12,NALCN,NAPA,NAPG,PABPC1,PDHA1,PDHB,PDHX,PIK3C3,PIK3CB,PIK3CD,PIK3R1,PIK3R3,PLCB4,PLCD3,PLCG1,PLCG2,PLCL2,PRKACA,PRKAR1A,PRKCA,PRKCD,PRKCE,PRKCH,PRK…
Sphingosine-1-phosphate Signaling	5,97E00	3,81E-01	0,000	ACER2,ADCY1,ADCY5,ADCY6,ADCY7,ADCY8,AKT1,AKT2,ASAH1,ASAH2,CASP3,CASQ1,Cdc42,FNBP1,GNA12,GNA13,MAPK1,PDGFC,PDGFD,PDGFRA,PDGFRB,PIK3C3,PIK3CB,PIK3CD,PIK3R1,PIK3R3,PLCB4,PLCD3,PLCG1,PLCG2,PLCL2,PTK2,PTK2B,RHOC,RHOJ,RHOT2,RHOU,RND1,RND3,S1PR1,S1PR2,S1PR5,SMPD1,SMPD2,SPHK1
Xenobiotic Metabolism Signaling	5,96E00	3,08E-01	#NUM!	ABCB1,AHRR,ALDH18A1,ALDH1A3,ALDH1B1,ALDH1L1,ALDH1L2,ALDH2,ALDH4A1,ALDH5A1,ALDH6A1,ALDH9A1,ANKRA2,CAMK2A,CAMK2G,CAMK4,CES1,CES5A,CHST12,CHST2,CUL3,CYP2B6,ESD,FTL,GAL3ST2,GRIP1,GSTA3,GSTK1,GSTM1,GSTM2,GSTM3,Gstm3,GSTM4,GSTM5,GSTO1,GSTP1,GSTZ1,HDAC4,HDAC5,HS2ST1,HSP90AB1,HSP90B1,MAOB,MAP2K3,MAP2K6,MAP3K10,MAP3K11,MAP3K12,MAP3K14,MAP3K3,MAP3K4,MAP3K6,Map3k7,MAPK1,MAPK12,MAPK7,MAPK9,MGST1,MGST3,NDST1,…
Ephrin Receptor Signaling	5,96E00	3,33E-01	3,592	ACTR2,AKT1,AKT2,ANGPT1,ARHGEF15,ARPC1B,ARPC2,ARPC5L,ATF4,CFL2,CREB3,CRKL,CXCL12,CXCR4,EFNA5,EFNB1,EFNB3,EPHA4,EPHA7,EPHB1,EPHB6,FGF1,GNA12,GNA13,GNAO1,GNB4,GNG2,GRIN2A,ITGA11,ITGA4,ITGA9,ITGAE,ITGAV,ITGAX,ITGB1,ITGB2,ITGB5,ITGB7,ITGB8,KALRN,MAP3K14,MAPK1,NGEF,PAK1,PAK3,PAK6,PDGFC,PDGFD,PGF,PTK2,PTPN13,RALB,RAP1B,RAPGEF1,ROCK2,RRAS2,SDC2,SH2D3C,SHC1,SOS1,SRC,STAT3,VEGFA,VEGFB,VEGFC,VEGFD,WIPF1
Phagosome Maturation	5,93E00	3,52E-01	#NUM!	ATP6V0A2,ATP6V0A4,ATP6V0B,ATP6V0E1,ATP6V0E2,ATP6V1B2,ATP6V1D,ATP6V1E1,ATP6V1G1,ATP6V1G2,B2M,BET1L,CALR,CANX,CTSB,CTSD,CTSF,CTSH,CTSK,CTSZ,DYNC1H1,Dync1i2,DYNC1LI1,DYNC1LI2,DYNC2H1,DYNLL1,EEA1,HLA-E,LAMP1,LAMP2,MR1,NAPA,NAPG,NOS1,NOX4,PIK3C3,PRDX1,PRDX2,PRDX5,RAB7A,RAB7B,STX16,STX1B,TUBA1A,TUBA4A,TUBA8,TUBB2A,TUBB2B,TUBB3,VAMP2,VAMP3,VPS33B,VPS37C,VTI1B,YKT6,ZBTB12
Xenobiotic Metabolism AHR Signaling Pathway	5,88E00	4,14E-01	-1,372	ABCG2,AHRR,ALDH18A1,ALDH1A3,ALDH1B1,ALDH1L1,ALDH1L2,ALDH2,ALDH4A1,ALDH5A1,ALDH6A1,ALDH9A1,ANKRA2,GSTA3,GSTK1,GSTM1,GSTM2,GSTM3,Gstm3,GSTM4,GSTM5,GSTO1,GSTP1,GSTZ1,HDAC4,HDAC5,HSP90AB1,HSP90B1,MGST1,MGST3,NCOA2,NFKB2,NQO1,NRIP1,REL,RELB
RhoGDI Signaling	5,77E00	3,26E-01	-2,309	ACTA1,ACTA2,ACTC1,ACTR2,ARHGAP1,ARHGAP12,ARHGAP6,ARHGDIB,ARHGDIG,ARHGEF12,ARHGEF15,ARHGEF17,ARHGEF3,ARHGEF5,ARHGEF6,ARPC1B,ARPC2,ARPC5L,CD44,Cdc42,CDH11,CDH13,CDH4,CDH5,CFL2,DLC1,FNBP1,GNA12,GNA13,GNAO1,GNB4,GNG2,GRIP1,ITGA11,ITGA4,ITGA9,ITGAE,ITGAV,ITGAX,ITGB1,ITGB2,ITGB5,ITGB7,ITGB8,MSN,MYH10,MYH11,MYH6,MYH7,MYH8,MYL1,MYL12B,MYL2,MYL3,MYL9,PAK1,PAK3,PAK6,PIP4K2A,PIP4K2B,PRKCA,RHOC,RHOJ,RHOT2,RH…
HER-2 Signaling in Breast Cancer	5,72E00	3,32E-01	4,589	AKT1,AKT2,ARF4,ARF5,BCL2L11,BIRC5,CASP3,COPS6,COX15,COX17,COX4I1,COX5A,COX6A1,COX6A2,COX6B1,COX6B2,Cox6c,COX6C,COX7A1,COX7A2,COX7B,COX8A,Cox8b,ELF4,FOXO3,GSK3A,HBEGF,IKBKG,ITGB1,ITGB2,ITGB5,ITGB7,ITGB8,KPNB1,MAPK1,MMP2,MT-CO1,MT-CO2,MT-CO3,NFKB2,NFKBIA,NFKBIE,PARD6B,PIK3C3,PIK3CB,PIK3CD,PIK3R1,PIK3R3,PLCG1,PRKCA,PRKCD,PRKCE,PRKCH,PRKCI,PTGS2,RALB,RAP1B,REL,RELB,RPS6,RPS6KB1,RRAS2,SOS1,SRC,STAT3
Fatty Acid β-oxidation I	5,7E00	5,59E-01	-3,771	Acaa1b,ACAA2,ACADM,ACSL1,AUH,ECHDC3,ECHS1,ECI1,ECI2,EHHADH,HADH,HADHA,HADHB,HSD17B10,HSD17B4,IVD,SCP2,SLC27A1,SLC27A6
Semaphorin Neuronal Repulsive Signaling Pathway	5,6E00	3,51E-01	-0,577	AKT1,AKT2,ARHGEF12,CD44,CFL2,CSPG4,DPYSL3,DPYSL5,FARP1,ITGA11,ITGA4,ITGA9,ITGAE,ITGAV,ITGAX,ITGB1,ITGB2,ITGB5,ITGB7,ITGB8,MAP2K3,MAP2K6,MAPT,MICAL1,MYL1,MYL12B,MYL2,MYL3,MYL9,PAK1,PAK3,PAK6,PDE4C,PIK3C3,PIK3CB,PIK3CD,PIK3R1,PIK3R3,PLCG1,PLCG2,PLXNA2,PLXNA3,PLXNB1,Ppp1r12b,PRKACA,PRKAR1A,PRKG1,RND1,ROCK2,SEMA5A,SEMA6B,SEMA6C,VCAN
Colorectal Cancer Metastasis Signaling	5,36E00	3,05E-01	1,231	ADCY1,ADCY5,ADCY6,ADCY7,ADCY8,AKT1,AKT2,APC,ARRB1,BCL2L1,BIRC5,CASP3,Cdc42,FNBP1,FZD2,FZD3,FZD4,FZD6,FZD7,FZD8,GNA12,GNA13,GNAO1,GNB4,GNG2,GRK2,IFNGR1,IL6R,IL6ST,LRP1,LRP5,LRP6,MAPK1,MAPK12,MAPK9,MMP14,MMP15,MMP19,MMP2,MMP23B,MMP28,NFKB2,PDGFC,PGF,PIK3C3,PIK3CB,PIK3CD,PIK3R1,PIK3R3,PRKACA,PRKAR1A,PTGER4,PTGS2,RALB,RAP1B,REL,RELB,RHOC,RHOJ,RHOT2,RHOU,RND1,RND3,RRAS2,SOS1,SRC,STAT3,TCF4,TCF7L1,TGFB…
RhoA Signaling	5,29E00	3,63E-01	2,287	ACTA1,ACTA2,ACTC1,ACTR2,ANLN,ARHGAP1,ARHGAP12,ARHGAP6,ARHGEF12,ARPC1B,ARPC2,ARPC5L,BAIAP2,CFL2,DLC1,GNA12,GNA13,IGF1,IGF1R,LPAR1,MSN,MYL1,MYL12B,MYL2,MYL3,MYL9,MYLK,MYLK3,NGEF,PFN1,PIP4K2A,PIP4K2B,Ppp1r12b,PTK2,PTK2B,RAPGEF2,RND3,ROCK2,RTKN,SEPTIN10,SEPTIN11,SEPTIN2,SEPTIN3,SEPTIN5,TTN
Glutaryl-CoA Degradation	5,26E00	7,06E-01	-2,530	ACAA2,ACAT1,CYP2S1,EHHADH,GCDH,HADH,HADHA,HADHB,HSD17B10,HSD17B4,L3HYPDH,PARK7
Thrombin Signaling	5,22E00	3,19E-01	1,941	ADCY1,ADCY5,ADCY6,ADCY7,ADCY8,AKT1,AKT2,ARHGEF12,ARHGEF15,ARHGEF3,ARHGEF5,ARHGEF6,CAMK2A,CAMK2G,CAMK4,Cdc42,F2R,FNBP1,GATA2,GATA6,GNA12,GNA13,GNAO1,GNB4,GNG2,MAPK1,MAPK12,MYL1,MYL12B,MYL2,MYL3,MYL9,MYLK,NFKB2,PIK3C3,PIK3CB,PIK3CD,PIK3R1,PIK3R3,PLCB4,PLCD3,PLCG1,PLCG2,PLCL2,Ppp1r12b,PRKCA,PRKCD,PRKCE,PRKCH,PRKCI,PTK2,RALB,RAP1B,REL,RELB,RHOC,RHOJ,RHOT2,RHOU,RND1,RND3,ROCK2,RPS6KB1,RRAS2,SHC1,SOS1,…
Regulation of the Epithelial-Mesenchymal Transition Pathway	5,14E00	3,23E-01	#NUM!	ADAM17,AKT1,AKT2,APC,BCL9,FGF1,FGF10,FGF13,FGF14,FGF16,FGF2,FGF5,FGF6,FGF9,FGFR1,FGFRL1,FZD2,FZD3,FZD4,FZD6,FZD7,FZD8,GAB1,JAG2,LOX,MAP2K3,MAP2K6,MAPK1,MET,MMP2,NFKB2,NOTCH1,NOTCH4,PARD6B,PDGFD,PDGFRB,PIK3C3,PIK3CB,PIK3CD,PIK3R1,PIK3R3,PSENEN,PYGO1,RALB,RAP1B,REL,RELB,RRAS2,SMURF1,SNAI1,SNAI2,SOS1,STAT3,TCF4,TCF7L1,TGFB1,TGFB2,TGFB3,TGFBR2,TWIST1,TYK2,WNT11,ZEB1
Type II Diabetes Mellitus Signaling	5,14E00	3,42E-01	1,616	ABCC8,ACSL1,ADIPOR1,ADIPOR2,AKT1,AKT2,CACNA1G,CACNA1H,CACNA2D1,CACNA2D2,CACNB1,CACNB3,CACNG6,CACNG7,CATSPER4,CD36,CEBPB,GCK,IKBKG,KCNJ11,MAP3K14,MAPK1,MAPK12,MAPK9,NFKB2,NFKBIA,NFKBIE,NSMAF,PIK3C3,PIK3CB,PIK3CD,PIK3R1,PIK3R3,PKM,PRKAB2,PRKAG3,PRKCA,PRKCD,PRKCE,PRKCH,PRKCI,REL,RELB,SLC27A1,SLC27A6,SLC2A4,SMPD1,SMPD2,SOCS2,TNFRSF11B,TNFRSF1B,TRAF2
Virus Entry via Endocytic Pathways	5,06E00	3,75E-01	#NUM!	ACTA1,ACTA2,ACTC1,AP1G2,AP2A1,AP2A2,AP3B1,AP3S1,B2M,CAV1,CLTB,CLTC,DNM1,FLNB,FLNC,HLA-E,ITGB1,ITGB2,ITGB5,ITGB7,ITGB8,MR1,PIK3C3,PIK3CB,PIK3CD,PIK3R1,PIK3R3,PLCG1,PLCG2,PRKCA,PRKCD,PRKCE,PRKCH,PRKCI,RALB,RAP1B,RRAS2,SRC,ZBTB12
Autophagy	4,99E00	3,15E-01	0,620	AKT1,AKT2,ARL8B,ATF4,ATG10,ATG101,ATG12,ATG13,ATG5,ATG9A,ATM,BCL2,BIRC6,BMP6,BNIP3,CAMK4,CHP1,CREB3,DAPK3,DDIT3,FGF2,FOXO3,GABARAP,GSK3A,IGF1,LAMP1,LAMP2,MAP1LC3B,MAPK1,MAPK12,MAPK9,NFKB2,PIK3C3,PIK3CB,PIK3CD,PIK3R1,PIK3R3,PPM1L,PPP2CB,PPP2R1A,PPP2R2C,PPP2R3A,PPP3CB,PRKAB2,PRKACA,PRKAG3,PRKAR1A,PTPA,RAB7A,RAB7B,RALB,SESN1,SLC7A5,SQSTM1,STX17,TGFB1,TGFB2,TICAM1,TLR4,TNFRSF11B,TNFRSF1B,TRAF3,ULK1,V…
Leukocyte Extravasation Signaling	4,99E00	3,21E-01	1,604	ACTA1,ACTA2,ACTC1,ACTN1,ACTN2,ARHGAP1,ARHGAP12,ARHGAP6,CD44,CDH5,CLDN1,CLDN12,CRKL,CTNNA1,CTTN,CXCL12,CXCR4,DLC1,F11R,ITGA4,ITGB1,ITGB2,JAM2,MAP3K4,MAPK1,MAPK12,MAPK9,MMP14,MMP15,MMP19,MMP2,MMP23B,MMP28,MSN,PECAM1,PIK3C3,PIK3CB,PIK3CD,PIK3R1,PIK3R3,PLCG1,PLCG2,PRKCA,PRKCD,PRKCE,PRKCH,PRKCI,PTK2,PTK2B,RAP1B,RAPGEF3,ROCK2,SELPLG,SRC,THY1,TIMP1,TIMP2,TIMP3,TIMP4,VASP,VCL,WIPF1
ERK/MAPK Signaling	4,91E00	3,13E-01	3,151	ATF1,ATF4,CREB3,CRKL,DOCK1,DUSP1,ELF4,H3-3A/H3-3B,HSPB1,HSPB2,HSPB7,ITGA11,ITGA4,ITGA9,ITGAE,ITGAV,ITGAX,ITGB1,ITGB2,ITGB5,ITGB7,ITGB8,MAPK1,PAK1,PAK3,PAK6,PIK3C3,PIK3CB,PIK3CD,PIK3R1,PIK3R3,PLA2G12A,PLA2G4A,PLA2G5,PLCG1,PLCG2,PPM1L,PPP1CA,PPP1R14B,PPP1R14C,PPP1R3A,PPP1R3C,PPP2CB,PPP2R1A,PPP2R2C,PPP2R3A,PRKACA,PRKAR1A,PRKCA,PRKCD,PRKCE,PRKCI,PTK2,PTK2B,PTPA,RALB,RAP1B,RAPGEF1,RAPGEF3,RPS6KA5,RRAS…
IL-8 Signaling	4,84E00	3,13E-01	1,953	AKT1,AKT2,ANGPT1,ARRB2,BCL2,BCL2L1,CCND3,Cdc42,FLT1,FNBP1,GNA12,GNA13,GNAO1,GNB4,GNG2,HBEGF,IKBKG,IQGAP1,ITGAV,ITGAX,ITGB2,MAPK1,MAPK12,MAPK9,MMP2,MYL12B,MYL2,MYL9,NAPEPLD,NFKBIA,NFKBIE,NOX4,PDGFC,PGF,PIK3C3,PIK3CB,PIK3CD,PIK3R1,PIK3R3,PLD3,PRKCA,PRKCD,PRKCE,PRKCH,PRKCI,PTGS2,PTK2,PTK2B,RALB,RAP1B,RHOC,RHOJ,RHOT2,RHOU,RND1,RND3,ROCK2,RPS6KB1,RRAS2,SRC,TEK,VASP,VEGFA,VEGFB,VEGFC,VEGFD
Regulation of eIF4 and p70S6K Signaling	4,83E00	3,24E-01	2,711	AKT1,AKT2,EIF1AX,EIF1AY,EIF2B1,EIF2B3,EIF2S2,EIF3A,EIF3H,EIF3J,EIF4A1,EIF4EBP2,EIF4G2,EIF4G3,ITGA11,ITGA4,ITGA9,ITGAE,ITGAV,ITGAX,ITGB1,ITGB2,ITGB5,ITGB7,ITGB8,MAPK1,MAPK12,MT-RNR1,MT-RNR2,MT-TM,PABPC1,PIK3C3,PIK3CB,PIK3CD,PIK3R1,PIK3R3,PPM1L,PPP2CB,PPP2R1A,PPP2R2C,PPP2R3A,PTPA,RALB,RAP1B,RPS12,RPS15A,RPS18,RPS20,RPS26,RPS27A,RPS28,RPS5,RPS6,RPS6KB1,RPS7,RRAS2,SHC1,SOS1
Production of Nitric Oxide and Reactive Oxygen Species in Macrophages	4,83E00	3,19E-01	2,138	AKT1,AKT2,APOD,Cdc42,FNBP1,IFNGR1,IKBKG,IRF8,MAP3K10,MAP3K11,MAP3K12,MAP3K14,MAP3K3,MAP3K4,MAP3K6,Map3k7,MAPK1,MAPK12,MAPK9,NFKB2,NFKBIA,NFKBIE,PIK3C3,PIK3CB,PIK3CD,PIK3R1,PIK3R3,PLCG1,PLCG2,PPM1L,PPP1CA,PPP1R14B,PPP1R14C,PPP1R3A,PPP1R3C,PPP2CB,PPP2R1A,PPP2R2C,PPP2R3A,PRKCA,PRKCD,PRKCE,PRKCH,PRKCI,PTPA,RAP1B,RBP4,REL,RELB,RHOC,RHOJ,RHOT2,RHOU,RND1,RND3,SIRPA,TLR2,TLR4,TNFRSF11B,TNFRSF1B,TYK2
Apelin Cardiomyocyte Signaling Pathway	4,8E00	3,74E-01	-0,822	AKT1,AKT2,APLN,ATP2A1,ATP2A2,MAPK1,MAPK12,MAPK4,MAPK6,MAPK7,MAPK9,MYL1,MYL12B,MYL2,MYL3,MYL9,MYLK,PIK3C3,PIK3CB,PIK3CD,PIK3R1,PIK3R3,PLCB4,PLCD3,PLCG1,PLCG2,PLCL2,PRKCA,PRKCD,PRKCE,PRKCH,PRKCI,SLC8A1,SLC8A2,SLC9A1,SLC9A2,TGFB1
CD27 Signaling in Lymphocytes	4,79E00	4,39E-01	0,894	APAF1,BCL2L1,CASP3,CYC1,CYCS,IKBKG,MAP2K3,MAP2K6,MAP3K10,MAP3K11,MAP3K12,MAP3K14,MAP3K3,MAP3K4,MAP3K6,Map3k7,MAPK12,MAPK9,NFKB2,NFKBIA,NFKBIE,REL,RELB,SIVA1,TRAF2
Calcium Signaling	4,77E00	3,1E-01	0,822	ACTA1,ACTA2,ACTC1,ASPH,ATF4,ATP2A1,ATP2A2,ATP2C1,CACNA1G,CACNA1H,CACNA2D1,CACNA2D2,CACNB1,CACNB3,CACNG6,CACNG7,CALR,CAMK2A,CAMK2G,CAMK4,CAMKK1,CASQ1,CASQ2,CATSPER4,CHP1,CREB3,GRIA3,GRIN2A,HDAC11,HDAC3,HDAC4,HDAC5,LETM1,MAPK1,MEF2A,MEF2B,MEF2C,MYH10,MYH11,MYH6,MYH7,MYH8,MYL1,MYL2,MYL3,MYL9,MYO18B,MYO5C,NFATC4,PPP3CB,PRKACA,PRKAR1A,RAP1B,RCAN1,RCAN2,RYR1,RYR2,RYR3,SLC8A1,SLC8A2,TNNC1,TNNI3,TNNT2,TN…
PAK Signaling	4,74E00	3,56E-01	2,828	ARHGEF6,CASP3,CFL2,ITGA11,ITGA4,ITGA9,ITGAE,ITGAV,ITGAX,ITGB1,ITGB2,ITGB5,ITGB7,ITGB8,MAPK1,MAPK12,MAPK9,MYL1,MYL12B,MYL2,MYL3,MYL9,MYLK,PAK1,PAK3,PAK6,PDGFC,PDGFD,PDGFRA,PDGFRB,PIK3C3,PIK3CB,PIK3CD,PIK3R1,PIK3R3,PTK2,PTK2B,RALB,RAP1B,RRAS2,SHC1,SOS1
PPARα/RXRα Activation	4,67E00	3,16E-01	-3,286	ACADL,ACOX1,ACVR1,ACVR2A,ADCY1,ADCY5,ADCY6,ADCY7,ADCY8,ADIPOR1,ADIPOR2,AP2A2,CD36,CKAP5,CPT1B,FASN,GOT2,GPD2,HELZ2,HSP90AB1,HSP90B1,IKBKG,IL1RAP,IL1RL2,ITGB5,LPL,MAP2K3,MAP2K6,MAP3K14,MAPK1,MEF2C,NCOA3,NFKB2,NFKBIA,NFKBIE,PLCB4,PLCD3,PLCG1,PLCG2,PLCL2,PPARGC1A,PRKAB2,PRKACA,PRKAG3,PRKAR1A,PRKCA,RALB,RAP1B,REL,RELB,RRAS2,RXRA,SHC1,SLC27A1,SOS1,STAT5B,TGFB1,TGFB2,TGFB3,TGFBR2,TGFBR3
Remodeling of Epithelial Adherens Junctions	4,67E00	4,12E-01	2,333	ACTA1,ACTA2,ACTC1,ACTN1,ACTN2,ACTR2,APC,ARPC1B,ARPC2,ARPC5L,CLIP1,CTNNA1,DNM1,DNM1L,IQGAP1,MAPRE1,Mapre2,MET,RAB7A,SRC,TUBA1A,TUBA4A,TUBA8,TUBB2A,TUBB2B,TUBB3,VCL,ZYX
Nitric Oxide Signaling in the Cardiovascular System	4,64E00	3,53E-01	0,870	ADRB1,AKT1,AKT2,ATP2A1,ATP2A2,BDKRB2,CACNA2D1,CACNA2D2,CACNB1,CACNB3,CACNG6,CACNG7,CAMK4,CAV1,FLT1,HSP90AB1,HSP90B1,MAPK1,NPR1,PDE1A,PDE1C,PDGFC,PGF,PIK3C3,PIK3CB,PIK3CD,PIK3R1,PIK3R3,PRKACA,PRKAR1A,PRKCA,PRKCD,PRKCE,PRKCH,PRKCI,PRKG1,RYR2,SLC7A1,VEGFA,VEGFB,VEGFC,VEGFD
Paxillin Signaling	4,62E00	3,61E-01	3,286	ACTA1,ACTA2,ACTC1,ACTN1,ACTN2,ARHGEF6,DOCK1,ITGA11,ITGA4,ITGA9,ITGAE,ITGAV,ITGAX,ITGB1,ITGB2,ITGB5,ITGB7,ITGB8,MAPK1,MAPK12,MAPK9,PAK1,PAK3,PAK6,PIK3C3,PIK3CB,PIK3CD,PIK3R1,PIK3R3,PTK2,PTK2B,PTPN12,RALB,RAP1B,RRAS2,SOS1,SRC,TLN1,VCL
Tight Junction Signaling	4,59E00	3,2E-01	#NUM!	ACTA1,ACTA2,ACTC1,AKT1,AKT2,BET1L,CLDN1,CLDN12,CNKSR3,CTNNA1,EPB41,F11R,JAM2,MYH10,MYH11,MYH6,MYH7,MYH8,MYL1,MYL2,MYL3,MYL9,MYLK,MYO18B,MYO5C,NAPA,NAPG,NECTIN2,NFKB2,PPM1L,PPP2CB,PPP2R1A,PPP2R2C,PPP2R3A,PRKACA,PRKAR1A,PRKCI,PTPA,RAB13,REL,RELB,SMURF1,STX16,STX1B,TGFB1,TGFB2,TGFB3,TGFBR2,TNFRSF11B,TNFRSF1B,VAMP2,VAMP3,VASP,VCL,VTI1B,YBX3,YKT6
Adipogenesis pathway	4,58E00	3,41E-01	#NUM!	AGPAT2,AKT1,ARNTL,ATG5,BMP2,BMP4,BMP7,CEBPB,CTBP1,DDIT3,DGKD,EGR2,FABP4,FGF1,FGF2,FGFR1,FGFRL1,FZD2,FZD3,FZD4,FZD6,FZD7,FZD8,HDAC11,HDAC3,HDAC4,HDAC5,KAT2B,KAT7,LPIN1,LPL,NFATC4,NOCT,PER2,RBBP7,RBP1,RPS6KB1,RPS6KC1,SAP18,SAP30L,SETDB1,SLC2A4,SOX9,STAT5B,TGFB1,TXNIP
Ceramide Signaling	4,57E00	3,78E-01	-0,378	AKT1,AKT2,BCL2,CERK,CNKSR1,CTSD,CYCS,DIABLO,NFKB2,NSMAF,PIK3C3,PIK3CB,PIK3CD,PIK3R1,PIK3R3,PPM1L,PPP2CB,PPP2R1A,PPP2R2C,PPP2R3A,PTPA,RALB,RAP1B,REL,RELB,RRAS2,S1PR1,S1PR2,S1PR5,SMPD1,SMPD2,SPHK1,TNFRSF11B,TNFRSF1B
Regulation of Actin-based Motility by Rho	4,57E00	3,53E-01	2,191	ACTA1,ACTA2,ACTC1,ACTR2,ARPC1B,ARPC2,ARPC5L,BAIAP2,Cdc42,FNBP1,ITGA11,ITGA4,ITGA9,ITGAE,ITGAV,ITGAX,ITGB1,ITGB2,ITGB5,ITGB7,ITGB8,MYL1,MYL12B,MYL2,MYL3,MYL9,MYLK,PAK1,PAK3,PAK6,PFN1,PIP4K2A,PIP4K2B,Ppp1r12b,RHOC,RHOJ,RHOT2,RHOU,RND1,RND3,WIPF1
Endocannabinoid Cancer Inhibition Pathway	4,55E00	3,36E-01	0,146	ADCY1,ADCY5,ADCY6,ADCY7,ADCY8,AKT1,AKT2,ATF3,ATF4,CASP3,CASQ1,CCND3,CREB3,DDIT3,GNA13,GNAO1,MAP2K3,MAP2K6,MAPK1,MMP2,NOS1,NSMAF,NUPR1,PDGFC,PGF,PIK3C3,PIK3CB,PIK3CD,PIK3R1,PIK3R3,PRKAB2,PRKACA,PRKAG3,PRKAR1A,PTK2,ROCK2,SMPD1,SMPD2,SNAI2,SRC,TCF4,TCF7L1,TWIST1,VEGFA,VEGFB,VEGFC,VEGFD,VIM
NAD Signaling Pathway	4,53E00	3,31E-01	-0,885	ACADL,ACADM,AIFM1,AKT1,AKT2,ARNTL,BMP6,CEBPB,ETFA,FGF2,H1-2,H1f4,HMGCS2,HSPD1,IDH2,IGF1,LDHA,LDHB,LDHD,NAMPT,NFKB2,NMRK2,NUDT12,PARP1,PARP3,PARP4,PARP9,PIK3C3,PIK3CB,PIK3CD,PIK3R1,PIK3R3,POLR2A,POLR2B,POLR2F,POLR2H,PPARGC1A,PRKAB2,PRKAG3,RYR1,RYR2,RYR3,SIRT3,SLC29A3,SLC7A5,SOD2,TGFB1,TGFB2,TPCN1,VEGFA
Factors Promoting Cardiogenesis in Vertebrates	4,53E00	3,31E-01	0,590	ACVR1,ACVR2A,APC,APC2,ATF4,BMP1,BMP2,BMP4,BMP6,BMP7,CAMK2A,CAMK2G,CREB3,FZD2,FZD3,FZD4,FZD6,FZD7,FZD8,LRP1,LRP5,LRP6,MAPK12,MAPK9,MEF2C,MYH6,MYH7,MYL2,NOX4,NPPA,PLCB4,PLCD3,PLCG1,PLCG2,PLCL2,PRKCA,PRKCD,PRKCE,PRKCH,PRKCI,ROCK2,TBX5,TCF4,TCF7L1,TGFB1,TGFB2,TGFB3,TGFBR2,TGFBR3,WNT11
PI3K/AKT Signaling	4,53E00	3,12E-01	2,082	AKT1,AKT2,BCL2,BCL2L1,CDC37,FOXO3,GAB1,GAB2,GSK3A,GYS1,HSP90AB1,HSP90B1,IKBKG,IL10RB,IL13RA1,IL17RE,IL1RL2,IL27RA,IL2RB,IL6R,IL6ST,INPP5J,INPP5K,INPPL1,ITGA11,ITGA4,ITGA9,ITGAE,ITGAV,ITGAX,ITGB1,ITGB2,ITGB5,ITGB7,ITGB8,LIMS1,MAPK1,NFKB2,NFKBIA,NFKBIE,OCRL,PIK3CB,PIK3CD,PIK3R1,PIK3R3,PPM1L,PPP2CB,PPP2R1A,PPP2R2C,PPP2R3A,PTGS2,PTPA,RALB,RAP1B,REL,RELB,RPS6KB1,RRAS2,SHC1,SOS1,TYK2,YWHAE
eNOS Signaling	4,52E00	3,27E-01	0,469	ADCY1,ADCY5,ADCY6,ADCY7,ADCY8,AKT1,AKT2,AQP1,AQP11,AQP4,AQP7,BDKRB2,CAMK4,CASP3,CAV1,CNGA3,CNGB3,FLT1,HSP90AB1,HSP90B1,HSPA1A/HSPA1B,HSPA1L,HSPA4,HSPA5,HSPA9,LPAR1,NOSIP,PDGFC,PGF,PIK3C3,PIK3CB,PIK3CD,PIK3R1,PIK3R3,PLCG1,PLCG2,PRKAB2,PRKACA,PRKAG3,PRKAR1A,PRKCA,PRKCD,PRKCE,PRKCH,PRKCI,PRKG1,SLC7A1,STUB1,VEGFA,VEGFB,VEGFC,VEGFD
Synaptogenesis Signaling Pathway	4,5E00	2,85E-01	3,145	ACTR2,ADCY1,ADCY5,ADCY6,ADCY7,ADCY8,AKT1,AKT2,AP1G2,AP2A1,AP2A2,ARPC1B,ARPC2,ARPC5L,ATF4,BDNF,BET1L,CACNA2D1,CACNB1,CACNB3,CAMK2A,CAMK2G,CAMK4,CDH11,CDH13,CDH4,CDH5,CREB3,CRKL,DLG4,EFNA5,EFNB1,EFNB3,EIF4EBP2,EPHA4,EPHA7,EPHB1,EPHB6,FARP1,GRIA3,GRIN2A,GRM1,KALRN,LRP1,LRP8,MAP1B,MAPK1,MAPT,NAP1L4,NAPA,NAPG,NLGN2,PAK1,PIK3C3,PIK3CB,PIK3CD,PIK3R1,PIK3R3,PLCG1,PLCG2,PRKACA,PRKAR1A,PRKCD,PRKCE,RALB,RAP…
mTOR Signaling	4,47E00	3,07E-01	1,947	AKT1,AKT2,ATG13,Cdc42,EIF3A,EIF3H,EIF3J,EIF4A1,EIF4EBP2,EIF4G2,EIF4G3,FNBP1,MAPK1,MAPKAP1,MT-RNR1,MT-RNR2,NAPEPLD,PDGFC,PGF,PIK3C3,PIK3CB,PIK3CD,PIK3R1,PIK3R3,PLD3,PPM1L,PPP2CB,PPP2R1A,PPP2R2C,PPP2R3A,PRKAB2,PRKAG3,PRKCA,PRKCD,PRKCE,PRKCH,PRKCI,PTPA,RALB,RAP1B,RHOC,RHOJ,RHOT2,RHOU,RND1,RND3,RPS12,RPS15A,RPS18,RPS20,RPS26,RPS27A,RPS28,RPS5,RPS6,RPS6KA5,RPS6KB1,RPS6KC1,RPS7,RRAS2,ULK1,VEGFA,VEGFB,V…
Neuregulin Signaling	4,47E00	3,5E-01	1,961	ADAM17,AKT1,AKT2,CRKL,DCN,DLG4,ERBIN,EREG,HBEGF,HSP90AB1,HSP90B1,ITGA11,ITGA4,ITGA9,ITGAE,ITGAV,ITGAX,ITGB1,ITGB2,ITGB5,ITGB7,ITGB8,MAPK1,PIK3R1,PIK3R3,PLCG1,PLCG2,PRKCA,PRKCD,PRKCE,PRKCH,PRKCI,RALB,RAP1B,RPS6,RPS6KB1,RRAS2,SHC1,SOS1,SRC,STAT5B
FGF Signaling	4,42E00	3,81E-01	0,707	AKT1,AKT2,ATF4,CREB3,CRKL,FGF1,FGF10,FGF13,FGF14,FGF16,FGF2,FGF5,FGF6,FGF9,FGFR1,FGFRL1,GAB1,MAP2K3,MAP2K6,MAPK1,MAPK12,MET,PIK3C3,PIK3CB,PIK3CD,PIK3R1,PIK3R3,PLCG1,PRKCA,RPS6KA5,SOS1,STAT3
NGF Signaling	4,37E00	3,47E-01	1,480	AKT1,AKT2,ATF4,CREB3,GAB1,IKBKG,MAP3K10,MAP3K11,MAP3K12,MAP3K14,MAP3K3,MAP3K4,MAP3K6,Map3k7,MAPK1,MAPK12,MAPK7,MAPK9,NFKB2,PIK3C3,PIK3CB,PIK3CD,PIK3R1,PIK3R3,PLCG1,PLCG2,PRKCD,RALB,RAP1B,REL,RELB,ROCK2,RPS6KA5,RPS6KB1,RPS6KC1,RRAS2,SHC1,SHC2,SMPD1,SMPD2,SOS1
Rac Signaling	4,3E00	3,33E-01	3,307	ABI2,ACTR2,ANK1,ARPC1B,ARPC2,ARPC5L,BAIAP2,CD44,CFL2,CYFIP2,IQGAP1,ITGA11,ITGA4,ITGA9,ITGAE,ITGAV,ITGAX,ITGB1,ITGB2,ITGB5,ITGB7,ITGB8,MAP3K11,MAPK1,MCF2L,NFKB2,NOX4,PAK1,PAK3,PAK6,PIK3C3,PIK3CB,PIK3CD,PIK3R1,PIK3R3,PIP4K2A,PIP4K2B,PRKCI,PTK2,PTK2B,RALB,RAP1B,REL,RELB,RPS6KB1,RRAS2
Apoptosis Signaling	4,25E00	3,56E-01	-0,174	AIFM1,APAF1,BAK1,BCL2,BCL2A1,BCL2L1,BCL2L11,BIRC6,CAPN11,CAPN2,CAPN3,CAPN5,CAPN6,CASP3,CYC1,CYCS,DIABLO,ENDOG,FAS,IKBKG,LMNA,MAP3K14,MAPK1,NFKB2,NFKBIA,NFKBIE,PARP1,PLCG1,PLCG2,PRKCA,PRKCE,RALB,RAP1B,REL,RELB,RRAS2,TNFRSF1B
Iron homeostasis signaling pathway	4,22E00	3,31E-01	#NUM!	ABCB10,ACO2,ATP6V0A2,ATP6V0A4,ATP6V0B,ATP6V0E1,ATP6V0E2,ATP6V1B2,ATP6V1D,ATP6V1E1,ATP6V1G1,ATP6V1G2,BMP1,BMP2,BMP4,BMP6,BMP7,CD163,CIAO2A,CIAO2B,CP,EPAS1,FBXL5,FECH,FTH1,FTL,HFE,HIF3A,HJV,HSPA9,IL6R,ISCU,LRP1,MAPK1,NFS1,NUBP1,PDGFRA,PDGFRB,SKP1,SLC39A14,SLC40A1,STAT3,STAT5B,STEAP3,TWSG1,TYK2
Xenobiotic Metabolism General Signaling Pathway	4,21E00	3,29E-01	0,146	ABCA4,AKT1,AKT2,CUL3,FTL,GSTA3,GSTK1,GSTM1,GSTM2,GSTM3,Gstm3,GSTM4,GSTM5,GSTO1,GSTP1,GSTZ1,MAP2K3,MAP2K6,MAP3K10,MAP3K11,MAP3K12,MAP3K14,MAP3K3,MAP3K4,MAP3K6,Map3k7,MAPK1,MAPK12,MAPK7,MAPK9,MGST1,MGST3,NQO1,PIK3C3,PIK3CB,PIK3CD,PIK3R1,PIK3R3,PRKCA,PRKCD,PRKCE,PRKCH,PRKCI,RALB,RAP1B,RRAS2,RXRA
Aryl Hydrocarbon Receptor Signaling	4,2E00	3,21E-01	-0,447	AHRR,ALDH18A1,ALDH1A3,ALDH1B1,ALDH1L1,ALDH1L2,ALDH2,ALDH4A1,ALDH5A1,ALDH6A1,ALDH9A1,APAF1,ATM,CCND3,CDK6,CTSD,DCT,FAS,GSTA3,GSTK1,GSTM1,GSTM2,GSTM3,Gstm3,GSTM4,GSTM5,GSTO1,GSTP1,GSTZ1,HSP90AB1,HSP90B1,HSPB1,HSPB2,HSPB7,MAPK1,MCM7,MGST1,MGST3,NCOA2,NCOA3,NFKB2,NQO1,NRIP1,REL,RELB,RXRA,SRC,TGFB1,TGFB2,TGFB3,TRIP11
Apelin Adipocyte Signaling Pathway	4,19E00	3,72E-01	-0,539	ADCY1,ADCY5,ADCY6,ADCY7,ADCY8,APLN,GPX1,GPX3,GPX4,GPX7,GPX8,GSTK1,GSTM1,GSTM2,GSTP1,GSTZ1,LIPE,MAPK1,MAPK12,MAPK4,MAPK6,MAPK7,MAPK9,MGST1,MGST3,NOX4,PPARGC1A,PRKAB2,PRKACA,PRKAG3,PRKAR1A,SOD1
Superpathway of Inositol Phosphate Compounds	4,17E00	2,96E-01	0,516	ACP6,ALPL,ATP1A1,CILP,DUSP1,DUSP23,DUSP27,EPHX2,INPP5A,INPP5J,INPP5K,INPPL1,ITPKB,ITPKC,MDP1,MTMR4,MTMR6,NOCT,NT5C,NUDT12,NUDT15,NUDT16,NUDT3,NUDT4,NUDT5,OCRL,PALD1,PGAM5,PIK3C3,PIK3CB,PIK3CD,PIK3R1,PIK3R3,PIP4K2A,PIP4K2B,PLCB4,PLCD3,PLCG1,PLCG2,PPIP5K2,PPM1H,PPM1K,PPM1L,PPP1CA,PPP1R14B,PPP1R14C,PPP1R1B,PPP1R3A,PPP1R3C,PPP2CB,PPP2R1A,PPP2R2C,PPP2R3A,PPP3CB,PPP4R1,PPP5C,PRUNE1,PTPA,PTPN12,PTPN13,P…
Regulation Of The Epithelial Mesenchymal Transition By Growth Factors Pathway	4,15E00	3,07E-01	3,938	AKT1,AKT2,DOCK10,FGF1,FGF10,FGF13,FGF14,FGF16,FGF2,FGF5,FGF6,FGF9,FGFR1,FGFRL1,GAB1,IKBKG,IL6R,MAP2K3,MAP2K6,MAPK1,MAPK12,MAPK9,MET,MMP2,NFKB2,PARD6B,PDGFC,PDGFD,PDGFRA,PDGFRB,PIK3C3,PIK3CB,PIK3CD,PIK3R1,PIK3R3,RALB,RAP1B,REL,RELB,RRAS2,SHC1,SHC2,SMURF1,SNAI1,SNAI2,SOS1,STAT3,TGFB1,TGFB2,TGFB3,TGFBR2,TNFRSF11B,TNFRSF1B,TWIST1,TYK2,VIM,WWTR1,YAP1,ZEB1
GNRH Signaling	4,15E00	3,09E-01	1,938	ADCY1,ADCY5,ADCY6,ADCY7,ADCY8,ATF4,CACNA1G,CACNA1H,CACNA2D1,CACNA2D2,CACNB1,CACNB3,CACNG6,CACNG7,CAMK2A,CAMK2G,CAMK4,CATSPER4,CREB3,GNB4,GNG2,HBEGF,MAP2K3,MAP2K6,MAP3K10,MAP3K11,MAP3K12,MAP3K14,MAP3K3,MAP3K4,MAP3K6,Map3k7,MAPK1,MAPK12,MAPK7,MAPK9,MMP2,NFKB2,PAK1,PAK3,PAK6,PLCB4,PRKACA,PRKAR1A,PRKCA,PRKCD,PRKCE,PRKCH,PRKCI,PTK2,PTK2B,RALB,RAP1B,REL,RELB,RRAS2,SOS1,SRC
Senescence Pathway	4,14E00	2,83E-01	0,236	ACVR1,ACVR2A,AKT1,AKT2,ANAPC13,ANAPC2,ANAPC5,ANAPC7,ATF3,ATM,BHLHE40,CACNA2D1,CACNA2D2,CACNB1,CACNB3,CACNG6,CACNG7,CAMK4,CAPN11,CAPN2,CAPN3,CAPN5,CAPN6,CCND3,CDK6,CEBPB,CHP1,DLAT,DLD,E2F3,E2F6,ELF4,FOXO3,FOXO4,IKBKG,IRF3,KAT2B,MAP2K3,MAP2K6,MAPK1,MAPK12,MAPK4,MAPK6,MAPK7,MAPKAPK3,NBN,NFATC4,NFKB2,PARP1,PCGF6,PDHA1,PDHB,PDHX,PDK2,PDK4,PIK3C3,PIK3CB,PIK3CD,PIK3R1,PIK3R3,PPM1L,PPP1CA,PPP2CB,PPP2R1A,…
G-Protein Coupled Receptor Signaling	4,12E00	2,86E-01	#NUM!	ADCY1,ADCY5,ADCY6,ADCY7,ADCY8,ADORA1,ADORA2A,ADRA1A,ADRB1,AGTR1,AKT1,AKT2,APEX1,ATF4,AVPR1A,CAMK2A,CAMK2G,CAMK4,CREB3,DRD1,DRD2,DUSP1,ENPP6,GNAO1,GRK2,GRK4,GRM1,IKBKG,LPAR1,MAPK1,MPPED2,NAPEPLD,NFKB2,NFKBIA,NFKBIE,NPR3,NPY1R,P2RY14,PDE11A,PDE12,PDE1A,PDE1C,PDE4C,PDE6D,PDE7B,PDE8A,PIK3C3,PIK3CB,PIK3CD,PIK3R1,PIK3R3,PLCB4,PRKACA,PRKAR1A,PRKCA,PRKCE,PTGER4,PTGIR,PTK2B,RALB,RAP1B,RAPGEF3,REL,RELB,RGS…
Induction of Apoptosis by HIV1	4,12E00	0.4	0,626	APAF1,BAK1,BCL2,BCL2L1,CASP3,CXCR4,CYC1,CYCS,DIABLO,FADD,FAS,IKBKG,MAP3K14,MAPK12,MAPK9,NFKB2,NFKBIA,NFKBIE,REL,RELB,SLC25A3,SLC25A4,SLC25A5,TNFRSF11B,TNFRSF1B,TRAF2
Dopamine-DARPP32 Feedback in cAMP Signaling	4,06E00	3,09E-01	0,156	ADCY1,ADCY5,ADCY6,ADCY7,ADCY8,ATF1,ATF4,ATP2A1,ATP2A2,CACNA2D1,CACNA2D2,CACNB1,CACNB3,CACNG6,CACNG7,CAMK4,CAMKK1,CHP1,CREB3,CSNK1E,DRD1,DRD2,GRIN2A,KCNJ11,KCNJ12,KCNJ14,KCNJ2,KCNJ3,KCNJ8,NOS1,PLCB4,PLCD3,PLCG1,PLCG2,PLCL2,PPM1L,PPP1CA,PPP1R14B,PPP1R14C,PPP1R1B,PPP1R3A,PPP1R3C,PPP2CB,PPP2R1A,PPP2R2C,PPP2R3A,PPP3CB,PRKACA,PRKAR1A,PRKCA,PRKCD,PRKCE,PRKCH,PRKCI,PRKG1,PTPA
Semaphorin Signaling in Neurons	4,05E00	4,03E-01	#NUM!	ARHGAP1,ARHGEF12,Cdc42,CFL2,DPYSL3,DPYSL5,FNBP1,ITGB1,MAPK1,MET,PAK1,PAK3,PAK6,PLXNA2,PLXNA3,PLXNB1,PTK2,RHOC,RHOJ,RHOT2,RHOU,RND1,RND3,ROCK2,SEMA7A
PEDF Signaling	4	3,69E-01	0,962	AKT1,AKT2,BCL2,BCL2L1,BDNF,DOCK3,FAS,IKBKG,MAPK1,MAPK12,NFKB2,NFKBIA,NFKBIE,PIK3C3,PIK3CB,PIK3CD,PIK3R1,PIK3R3,PNPLA2,RALB,RAP1B,REL,RELB,ROCK2,RRAS2,SERPINF1,SOD2,TCF4,TCF7L1,WASF2,ZEB1
Cardiac β-adrenergic Signaling	3,98E00	3,1E-01	0,507	ADCY1,ADCY5,ADCY6,ADCY7,ADCY8,ADRB1,AKAP12,AKAP13,AKAP6,APEX1,ATP2A1,ATP2A2,CACNA2D1,CACNA2D2,CACNB1,CACNB3,CACNG6,CACNG7,ENPP6,GNA12,GNA13,GNAO1,GNB4,GNG2,GRK2,MPPED2,NAPEPLD,PDE11A,PDE12,PDE1A,PDE1C,PDE4C,PDE6D,PDE7B,PDE8A,PKIG,PPM1L,PPP1CA,PPP1R14B,PPP1R14C,PPP1R3A,PPP1R3C,PPP2CB,PPP2R1A,PPP2R2C,PPP2R3A,PRKACA,PRKAR1A,PTPA,RYR2,SLC8A1,SLC8A2,SMPDL3A,TDP2
Opioid Signaling Pathway	3,88E00	2,83E-01	1,806	ADCY1,ADCY5,ADCY6,ADCY7,ADCY8,AKT1,AKT2,AP1G2,AP2A1,AP2A2,ARRB1,ARRB2,ATF4,CACNA1G,CACNA1H,CACNA2D1,CACNA2D2,CACNB1,CACNB3,CACNG6,CACNG7,CAMK2A,CAMK2G,CAMK4,CATSPER4,CLTB,CLTC,CREB3,GNA12,GNA13,GNAO1,GNB4,GNG2,GRIN2A,GRK2,GRK4,GRK5,KCNJ3,MAP2K3,MAP2K6,MAPK1,MAPK12,MAPK4,MAPK6,MAPK7,NFKB2,NFKBIA,NOS1,PDE1A,PDE1C,PENK,PPP3CB,PRKACA,PRKAR1A,PRKCA,PRKCD,PRKCE,PRKCH,PRKCI,RALB,RAP1B,RGS10,RGS11,RGS4,R…
CDK5 Signaling	3,85E00	3,39E-01	0,000	ADCY1,ADCY5,ADCY6,ADCY7,ADCY8,BDNF,DRD1,ITGB1,LAMA2,LAMA5,LAMB1,LAMB3,LAMC1,LAMC2,MAPK1,MAPK12,MAPK4,MAPK6,MAPK7,MAPK9,MAPT,PPM1L,PPP1CA,PPP1R14B,PPP1R14C,PPP1R1B,PPP1R3A,PPP1R3C,PPP2CB,PPP2R1A,PPP2R2C,PPP2R3A,PRKACA,PRKAR1A,PTPA,RALB,RAP1B,RRAS2
Glioma Signaling	3,82E00	3,31E-01	2,043	AKT1,AKT2,CAMK2A,CAMK2G,CAMK4,CCND3,CDK6,CDKN2D,E2F3,E2F6,HDAC11,HDAC3,HDAC4,HDAC5,IDH2,IDH3B,IDH3G,IGF1,IGF1R,MAPK1,PDGFC,PDGFD,PDGFRA,PDGFRB,PIK3C3,PIK3CB,PIK3CD,PIK3R1,PIK3R3,PLCG1,PLCG2,PRKCA,PRKCD,PRKCE,PRKCH,PRKCI,RALB,RAP1B,RRAS2,SHC1,SOS1
IL-6 Signaling	3,82E00	3,28E-01	2,920	ABCB1,AKT1,AKT2,CD14,CEBPB,COL1A1,CSNK2B,HSPB1,HSPB2,HSPB7,IKBKG,IL1RAP,IL1RL2,IL6R,IL6ST,LBP,MAP2K3,MAP2K6,MAP3K14,MAPK1,MAPK12,MAPK9,NFKB2,NFKBIA,NFKBIE,PIK3C3,PIK3CB,PIK3CD,PIK3R1,PIK3R3,RALB,RAP1B,REL,RELB,RRAS2,SHC1,SOS1,STAT3,TNFRSF11B,TNFRSF1B,TRAF2,VEGFA
White Adipose Tissue Browning Pathway	3,81E00	3,24E-01	-0,926	ADCY1,ADCY5,ADCY6,ADCY7,ADCY8,ATF4,BDNF,BMP7,CACNA1G,CACNA1H,CACNA2D1,CACNA2D2,CACNB1,CACNB3,CACNG6,CACNG7,CATSPER4,CEBPB,CREB3,CTBP1,DIO2,FGFR1,FGFRL1,FNDC5,HIF1AN,LDHA,LDHB,LDHD,LIPE,MAPK1,MAPK12,NDN,NPPA,NPR1,PPARGC1A,PRKAB2,PRKACA,PRKAG3,PRKAR1A,PRKG1,RXRA,SLC16A1,THRB,VEGFA
3-phosphoinositide Degradation	3,79E00	3,02E-01	-0,289	ACP6,ALPL,ATP1A1,CILP,DUSP1,DUSP23,DUSP27,EPHX2,INPP4A,INPP4B,INPP5J,INPP5K,INPPL1,MDP1,MTM1,MTMR4,MTMR6,NOCT,NT5C,NUDT12,NUDT15,NUDT16,NUDT3,NUDT4,NUDT5,OCRL,PALD1,PGAM5,PPM1H,PPM1K,PPM1L,PPP1CA,PPP1R14B,PPP1R14C,PPP1R1B,PPP1R3A,PPP1R3C,PPP2CB,PPP2R1A,PPP2R2C,PPP2R3A,PPP3CB,PPP4R1,PPP5C,PRUNE1,PTPA,PTPN12,PTPN13,PTPN22,PTPN7,PTPRC,PTPRM,PTPRN,PXYLP1,SIRPA,STYX,TNS3
Sertoli Cell-Sertoli Cell Junction Signaling	3,77E00	2,96E-01	#NUM!	ACTA1,ACTA2,ACTC1,ACTN1,ACTN2,AKT1,AKT2,CLDN1,CLDN12,CLINT1,CTNNA1,EPB41,EPN3,F11R,GSK3A,ITGA11,ITGA4,ITGA9,ITGAE,ITGAV,ITGAX,ITGB1,ITGB2,ITGB5,ITGB7,ITGB8,JAM2,JUP,MAP2K3,MAP3K10,MAP3K11,MAP3K12,MAP3K14,MAP3K3,MAP3K4,MAP3K6,Map3k7,MAPK1,MAPK12,MAPK9,NECTIN2,NOS1,PRKACA,PRKAR1A,PRKG1,RAB8B,RALB,RAP1B,RRAS2,SPTA1,SRC,TGFB3,TGFBR3,TUBA1A,TUBA4A,TUBA8,TUBB2A,TUBB2B,TUBB3,VCL,YBX3
Fcγ Receptor-mediated Phagocytosis in Macrophages and Monocytes	3,74E00	3,51E-01	2,263	ACTA1,ACTA2,ACTC1,ACTR2,AKT1,AKT2,ARPC1B,ARPC2,ARPC5L,DOCK1,GAB2,MAPK1,MYO5A,NAPEPLD,PAK1,PIK3R1,PIK3R3,PLCG1,PLD3,PRKCA,PRKCD,PRKCE,PRKCH,PRKCI,PTK2B,RAB11A,RAB11B,RPS6KB1,SRC,SYK,TLN1,VAMP3,VASP
B Cell Receptor Signaling	3,74E00	2,99E-01	2,562	AKT1,AKT2,APBB1IP,ATF4,BCL2A1,BCL2L1,CAMK2A,CAMK2G,CAMK4,CFL2,CREB3,DAPP1,GAB1,GAB2,GSK3A,IKBKG,INPP5J,INPP5K,INPPL1,MALT1,MAP2K3,MAP2K6,MAP3K10,MAP3K11,MAP3K12,MAP3K14,MAP3K3,MAP3K4,MAP3K6,Map3k7,MAPK1,MAPK12,MAPK9,MEF2C,NFATC4,NFKB2,NFKBIA,NFKBIE,OCRL,PIK3C3,PIK3CB,PIK3CD,PIK3R1,PIK3R3,PLCG2,PPP3CB,PTK2,PTK2B,PTPRC,RALB,RAP1B,REL,RELB,RPS6KB1,RRAS2,SHC1,SOS1,SYK
Protein Ubiquitination Pathway	3,7E00	2,8E-01	#NUM!	AMFR,ANAPC2,ANAPC5,B2M,BAG1,BIRC6,CRYAB,DNAJA1,DNAJC12,DNAJC15,DNAJC18,DNAJC2,DNAJC27,DNAJC28,DNAJC30,ELOC,HLA-E,HSP90AB1,HSP90B1,HSPA12A,HSPA12B,HSPA1A/HSPA1B,HSPA1L,HSPA4,HSPA5,HSPA9,HSPB1,HSPB11,HSPB2,HSPB6,HSPB7,HSPB8,HSPD1,HSPH1,MR1,NEDD4L,PSMA5,PSMB10,PSMB2,PSMD1,PSMD11,PSMD13,PSMD14,PSMD4,PSMD6,PSME1,RPS27A,Sacs,SKP1,SMURF1,SMURF2,STUB1,SUGT1,TRAP1,Ubb,UBE2A,UBE2B,UBE2G1,UBE2L3,UBE2L6,UBE2…
Coronavirus Pathogenesis Pathway	3,69E00	2,96E-01	-0,535	ACE,ADAM17,ADAM9,AGTR1,AR,ATF4,BCL2,BCL2L11,CASP3,CCR2,DDIT3,DPP9,E2F3,E2F6,EEF1A1,EEF1A2,FURIN,HDAC11,HDAC3,HDAC4,HDAC5,IRF3,KPNB1,MAPK1,MAPK12,MAPK9,MAVS,MT-RNR1,MT-RNR2,NFKB2,NFKBIA,NFKBIE,NPC1,PIK3C3,PTGES2,PTGS2,PYCARD,RAB7A,REL,RELB,RPS12,RPS15A,RPS18,RPS20,RPS26,RPS27A,RPS28,RPS5,RPS6,RPS7,SERPINE1,STAT3,STING1,TGFB1,TGFBR2,TICAM1,TOMM70,TRAF3,TRIM25,TYK2
Gαq Signaling	3,68E00	3,06E-01	1,852	ADRA1A,AGTR1,AKT1,AKT2,AVPR1A,CAMK4,Cdc42,CHP1,FNBP1,GNA12,GNA13,GNAO1,GNB4,GNG2,GRK2,GRM1,GYS1,IKBKG,MAPK1,NAPEPLD,NFATC4,NFKB2,NFKBIA,NFKBIE,PIK3C3,PIK3CB,PIK3CD,PIK3R1,PIK3R3,PLCB4,PLCG1,PLCG2,PLD3,PPP3CB,PRKCA,PRKCD,PRKCE,PRKCH,PRKCI,PTK2B,REL,RELB,RGS2,RGS4,RGS7,RHOC,RHOJ,RHOT2,RHOU,RND1,RND3,ROCK2
Adrenomedullin signaling pathway	3,68E00	2,96E-01	0,555	ADCY1,ADCY5,ADCY6,ADCY7,ADCY8,ADM,AKT1,AKT2,BCL2,C3,CAMK4,CASP3,CEBPB,CFH,CRCP,GSK3A,KCNH2,MAP2K3,MAP2K6,MAPK1,MAPK12,MAPK4,MAPK6,MAPK7,MAPK9,MAX,MMP2,MYLK,MYLK3,NFKB2,NPR1,NPR3,NT5C,PIK3C3,PIK3CB,PIK3CD,PIK3R1,PIK3R3,PLCB4,PLCD3,PLCG1,PLCG2,PLCL2,PRKACA,PRKAR1A,PRKG1,PTK2,PTK2B,RALB,RAMP2,RAP1B,REL,RELB,RRAS2,RXRA,SHC1,SHC2,SOS1,TTN
RANK Signaling in Osteoclasts	3,66E00	3,52E-01	1,134	AKT1,AKT2,CAMK4,CHP1,IKBKG,MAP2K6,MAP3K10,MAP3K11,MAP3K12,MAP3K14,MAP3K3,MAP3K4,MAP3K6,Map3k7,MAPK1,MAPK12,MAPK9,MITF,NFKB2,NFKBIA,NFKBIE,PIK3C3,PIK3CB,PIK3CD,PIK3R1,PIK3R3,PPP3CB,PTK2B,REL,RELB,SRC,TRAF2
Glutathione Redox Reactions I	3,65E00	5,2E-01	-0,832	GPX1,GPX3,GPX4,GPX7,GPX8,GSR,GSTK1,GSTM1,GSTM2,GSTP1,GSTZ1,MGST1,MGST3
Leucine Degradation I	3,64E00	7,78E-01	-1,890	ACADM,AUH,BCAT2,HMGCL,IVD,MCCC1,MCCC2
RAR Activation	3,61E00	2,96E-01	#NUM!	ADCY1,ADCY5,ADCY6,ADCY7,ADCY8,AKR1B1,Akr1b10,AKR1B10,AKT1,AKT2,ALDH1A3,BMP2,CSNK2B,DHRS4,DHRS7C,DHRS9,DUSP1,IGFBP3,KAT2B,LRAT,MAPK1,MAPK12,MAPK9,NFKB2,NRIP1,PARP1,PHF10,PIK3CB,PIK3CD,PIK3R1,PIK3R3,PPARGC1A,PRKACA,PRKAR1A,PRKCA,PRKCD,PRKCE,PRKCH,PRKCI,PRMT2,RBP1,RBP4,RBP7,RDH13,REL,RELB,RXRA,SNW1,SRA1,SRC,STAT5B,TAF4,TGFB1,TGFB2,TGFB3,TNIP1,VEGFA,ZBTB16
CXCR4 Signaling	3,61E00	3,05E-01	2,064	ADCY1,ADCY5,ADCY6,ADCY7,ADCY8,AKT1,AKT2,Cdc42,CXCL12,CXCR4,DOCK1,FNBP1,GNA12,GNA13,GNAO1,GNB4,GNG2,MAPK1,MAPK12,MAPK9,MYL1,MYL12B,MYL2,MYL3,MYL9,PAK1,PAK3,PAK6,PIK3C3,PIK3CB,PIK3CD,PIK3R1,PIK3R3,PLCB4,PRKCA,PRKCD,PRKCE,PRKCH,PRKCI,PTK2,RALB,RAP1B,RHOC,RHOJ,RHOT2,RHOU,RND1,RND3,ROCK2,RRAS2,SRC
2-oxobutanoate Degradation I	3,6E00	1	-2,236	DLD,MCEE,MMUT,PCCA,PCCB
Xenobiotic Metabolism PXR Signaling Pathway	3,59E00	2,97E-01	-1,987	ABCB1,ALDH18A1,ALDH1A3,ALDH1B1,ALDH1L1,ALDH1L2,ALDH2,ALDH4A1,ALDH5A1,ALDH6A1,ALDH9A1,CAMK2A,CAMK2G,CES1,CES5A,CHST12,CHST2,CYP2B6,ESD,GAL3ST2,GRIP1,GSTA3,GSTK1,GSTM1,GSTM2,GSTM3,Gstm3,GSTM4,GSTM5,GSTO1,GSTP1,GSTZ1,HS2ST1,HSP90AB1,HSP90B1,MAOB,MGST1,MGST3,NDST1,NDST3,NRIP1,PPARGC1A,PPP1CA,PPP1R14B,PPP1R14C,PPP1R3A,PPP1R3C,PRKACA,PRKAR1A,PRKCA,PRKCD,PRKCE,PRKCH,PRKCI,RXRA,SNW1,SRA1
Glioma Invasiveness Signaling	3,58E00	3,7E-01	1,400	CD44,Cdc42,F2R,FNBP1,ITGAV,MAPK1,MMP2,PIK3C3,PIK3CB,PIK3CD,PIK3R1,PIK3R3,PTK2,RALB,RAP1B,RHOC,RHOJ,RHOT2,RHOU,RND1,RND3,RRAS2,TIMP1,TIMP2,TIMP3,TIMP4,VTN
Docosahexaenoic Acid (DHA) Signaling	3,57E00	4,47E-01	#NUM!	AKT1,AKT2,APAF1,APP,BCL2,BCL2A1,BCL2L1,CASP3,CYCS,GSK3A,PIK3C3,PIK3CB,PIK3CD,PIK3R1,PIK3R3,PNPLA2,SERPINF1
Apelin Endothelial Signaling Pathway	3,57E00	3,17E-01	2,271	ADCY1,ADCY5,ADCY6,ADCY7,ADCY8,AKT1,AKT2,ANGPT1,APLN,CAMK4,GNA12,GNA13,GNAO1,GNB4,GNG2,HDAC4,HDAC5,MAPK1,MAPK12,MAPK9,MEF2A,MEF2B,MEF2C,NFKB2,PIK3C3,PIK3CB,PIK3CD,PIK3R1,PIK3R3,PLCB4,PRKAB2,PRKAG3,PRKCA,PRKCD,PRKCE,PRKCH,PRKCI,RALB,RAP1B,REL,RELB,RPS6KB1,RRAS2,TEK
Angiopoietin Signaling	3,55E00	3,64E-01	0,218	AKT1,AKT2,ANGPT1,ANGPTL1,BIRC5,IKBKG,NFKB2,NFKBIA,NFKBIE,PAK1,PAK3,PAK6,PIK3C3,PIK3CB,PIK3CD,PIK3R1,PIK3R3,PTK2,RALB,RAP1B,REL,RELB,RRAS2,SOS1,STAT5B,TEK,TIE1,TNIP1
Small Cell Lung Cancer Signaling	3,54E00	3,44E-01	1,147	AKT1,AKT2,APAF1,BCL2,BCL2L1,CCND3,CDK6,CYC1,CYCS,E2F3,E2F6,HDAC11,HDAC3,HDAC4,HDAC5,IKBKG,MAX,NFKB2,NFKBIA,NFKBIE,NOS1,PIK3C3,PIK3CB,PIK3CD,PIK3R1,PIK3R3,PTGS2,PTK2,REL,RELB,RXRA,TRAF2,TRAF3
D-myo-inositol-5-phosphate Metabolism	3,53E00	2,95E-01	-0,146	ACP6,ALPL,ATP1A1,CILP,DUSP1,DUSP23,DUSP27,EPHX2,INPPL1,MDP1,MTMR4,MTMR6,NOCT,NT5C,NUDT12,NUDT15,NUDT16,NUDT3,NUDT4,NUDT5,OCRL,PALD1,PGAM5,PIP4K2A,PLCB4,PLCD3,PLCG1,PLCG2,PPM1H,PPM1K,PPM1L,PPP1CA,PPP1R14B,PPP1R14C,PPP1R1B,PPP1R3A,PPP1R3C,PPP2CB,PPP2R1A,PPP2R2C,PPP2R3A,PPP3CB,PPP4R1,PPP5C,PRUNE1,PTPA,PTPN12,PTPN13,PTPN22,PTPN7,PTPRC,PTPRM,PTPRN,PXYLP1,SIRPA,STYX,TNS3
BEX2 Signaling Pathway	3,52E00	3,58E-01	1,347	AKT1,AKT2,BAK1,BCL2,KLK3,LGALS1,MAPK12,MAPK9,MMP2,NFKB2,NFKBIA,PDGFC,PGF,PPM1L,PPP2CB,PPP2R1A,PPP2R2C,PPP2R3A,PTPA,REL,RELB,SPP1,STAT3,TCF4,TCF7L1,VEGFA,VEGFB,VEGFC,VEGFD
LPS-stimulated MAPK Signaling	3,5E00	3,53E-01	2,502	ATF1,CD14,IKBKG,LBP,MAP2K3,MAP2K6,MAP3K14,MAPK1,MAPK12,MAPK9,NFKB2,NFKBIA,NFKBIE,PAK1,PIK3C3,PIK3CB,PIK3CD,PIK3R1,PIK3R3,PRKCA,PRKCD,PRKCE,PRKCH,PRKCI,RALB,RAP1B,REL,RELB,RRAS2,TLR4
Renin-Angiotensin Signaling	3,49E00	3,25E-01	2,335	ACE,ADCY1,ADCY5,ADCY6,ADCY7,ADCY8,AGTR1,MAPK1,MAPK12,MAPK9,NFKB2,PAK1,PAK3,PAK6,PIK3C3,PIK3CB,PIK3CD,PIK3R1,PIK3R3,PLCG1,PLCG2,PRKACA,PRKAR1A,PRKCA,PRKCD,PRKCE,PRKCH,PRKCI,PTK2,PTK2B,RALB,RAP1B,REL,RELB,RRAS2,SHC1,SHC2,SOS1,STAT3
Regulation of Cellular Mechanics by Calpain Protease	3,48E00	3,48E-01	1,604	ACTN1,ACTN2,CAPN11,CAPN2,CAPN3,CAPN5,CAPN6,CAST,CCND3,CDK6,CNGA3,CNGB3,ITGA11,ITGA4,ITGA9,ITGAE,ITGAV,ITGAX,ITGB1,ITGB2,ITGB5,ITGB7,ITGB8,MAPK1,PTK2,RALB,RAP1B,RRAS2,SRC,TLN1,VCL
Actin Nucleation by ARP-WASP Complex	3,46E00	3,44E-01	2,236	ACTR2,ARPC1B,ARPC2,ARPC5L,BAIAP2,Cdc42,FNBP1,GNA12,ITGA11,ITGA4,ITGA9,ITGAE,ITGAV,ITGAX,ITGB1,ITGB2,ITGB5,ITGB7,ITGB8,RALB,RAP1B,RHOC,RHOJ,RHOT2,RHOU,RND1,RND3,ROCK2,RRAS2,SOS1,VASP,WIPF1
3-phosphoinositide Biosynthesis	3,43E00	2,91E-01	0,429	ACP6,ALPL,ATP1A1,CILP,DUSP1,DUSP23,DUSP27,EPHX2,INPPL1,MDP1,MTMR4,MTMR6,NOCT,NT5C,NUDT12,NUDT15,NUDT16,NUDT3,NUDT4,NUDT5,OCRL,PALD1,PGAM5,PIK3C3,PIK3CB,PIK3CD,PIK3R1,PIK3R3,PIP4K2A,PIP4K2B,PPM1H,PPM1K,PPM1L,PPP1CA,PPP1R14B,PPP1R14C,PPP1R1B,PPP1R3A,PPP1R3C,PPP2CB,PPP2R1A,PPP2R2C,PPP2R3A,PPP3CB,PPP4R1,PPP5C,PRUNE1,PTPA,PTPN12,PTPN13,PTPN22,PTPN7,PTPRC,PTPRM,PTPRN,PXYLP1,SIRPA,STYX,TNS3
Apelin Cardiac Fibroblast Signaling Pathway	3,42E00	5,22E-01	-2,111	AGTR1,AKT1,AKT2,APLN,CCN2,PRKAB2,PRKAG3,SERPINE1,SPHK1,TGFB1,TGFB2,TGFB3
PDGF Signaling	3,4E00	3,49E-01	2,556	CAV1,CAV3,CRKL,CSNK2B,INPP5J,INPP5K,INPPL1,MAPK1,OCRL,PDGFC,PDGFD,PDGFRA,PDGFRB,PIK3C3,PIK3CB,PIK3CD,PIK3R1,PIK3R3,PLCG1,PLCG2,PRKCA,RALB,RAP1B,RRAS2,SHC1,SOS1,SPHK1,SRC,STAT3,TYK2
AMPK Signaling	3,39E00	2,81E-01	0,566	ACACA,ACACB,ADRA1A,ADRB1,AK2,AK4,AKT1,AKT2,ATF4,CAB39,CKM,CPT1A,CPT1B,CPT1C,CPT2,CREB3,EEF2,FASN,FOXO3,FOXO4,FOXO6,GNA12,GNA13,GNAO1,GNB4,GNG2,GYS1,KAT2B,LIPE,MAP2K3,MAPK1,MAPK12,MLYCD,PFKFB1,PFKFB2,PFKL,PFKM,PFKP,PHF10,PIK3C3,PIK3CB,PIK3CD,PIK3R1,PIK3R3,PPARGC1A,PPM1E,PPM1H,PPM1K,PPM1L,PPP2CB,PPP2R1A,PPP2R2C,PPP2R3A,PRKAB2,PRKACA,PRKAG3,PRKAR1A,PTPA,RAB11A,RAB1A,RAB27A,RAB6A,RAB7A,RPS6KB1,SLC2A4…
PFKFB4 Signaling Pathway	3,38E00	4,13E-01	0,688	ATF4,CREB3,FBP2,FGF2,GCK,HK1,HK2,MAP2K3,MAP2K6,MAPK1,NCOA3,PFKM,PRKACA,PRKAR1A,RPS6KA5,TGFB1,TGFB2,TGFB3,XDH
Reelin Signaling in Neurons	3,33E00	3,17E-01	2,082	ACTR2,AKT1,AKT2,APBB1,APP,ARHGEF12,ARHGEF15,ARHGEF3,ARHGEF5,ARHGEF6,ARPC1B,ARPC2,ARPC5L,CAMK2A,CAMK2G,CRKL,GRIN2A,ITGB1,LRP8,MAP1B,MAP2K3,MAP2K6,MAP3K10,MAP3K11,MAPK1,MAPK12,MAPK9,MAPT,PDK2,PDK4,PIK3C3,PIK3CB,PIK3CD,PIK3R1,PIK3R3,RAP1B,RAPGEF1,RELN,SRC,VLDLR
FAT10 Cancer Signaling Pathway	3,31E00	0.4	2,183	ACVR1,ACVR2A,AKT1,AKT2,CXCR4,EEF1A1,IKBKG,NFKB2,NFKBIA,NFKBIE,REL,RELB,STAT3,TGFB1,TGFB2,TGFB3,TGFBR2,TGFBR3,TNFRSF11B,TNFRSF1B
Glutathione-mediated Detoxification	3,3E00	4,55E-01	-1,291	ANPEP,GGH,GSTA3,GSTK1,GSTM1,GSTM2,GSTM3,Gstm3,GSTM4,GSTM5,GSTO1,GSTP1,GSTZ1,MGST1,MGST3
Macropinocytosis Signaling	3,26E00	3,55E-01	2,524	ANKFY1,CD14,ITGB1,ITGB2,ITGB5,ITGB7,ITGB8,MET,PAK1,PDGFC,PDGFD,PIK3C3,PIK3CB,PIK3CD,PIK3R1,PIK3R3,PLCG1,PLCG2,PRKCA,PRKCD,PRKCE,PRKCH,PRKCI,RALB,RAP1B,RRAS2,SRC
Xenobiotic Metabolism CAR Signaling Pathway	3,26E00	2,91E-01	-2,832	ABCB1,ALDH18A1,ALDH1A3,ALDH1B1,ALDH1L1,ALDH1L2,ALDH2,ALDH4A1,ALDH5A1,ALDH6A1,ALDH9A1,CHST12,CHST2,CYP2B6,GAL3ST2,GRIP1,GSTA3,GSTK1,GSTM1,GSTM2,GSTM3,Gstm3,GSTM4,GSTM5,GSTO1,GSTP1,GSTZ1,HS2ST1,HSP90AB1,HSP90B1,MAP2K3,MAP2K6,MAPK1,MGST1,MGST3,NDST1,NDST3,NRIP1,PPARGC1A,PPM1L,PPP2CB,PPP2R1A,PPP2R2C,PPP2R3A,PRKCA,PRKCD,PRKCE,PRKCH,PRKCI,PTPA,RACK1,RXRA,SNW1,SRA1,SRC
Aldosterone Signaling in Epithelial Cells	3,25E00	2,99E-01	1,342	CRYAB,DNAJA1,DNAJC12,DNAJC15,DNAJC18,DNAJC2,DNAJC27,DNAJC28,DNAJC30,DUSP1,HSP90AB1,HSP90B1,HSPA12A,HSPA12B,HSPA1A/HSPA1B,HSPA1L,HSPA4,HSPA5,HSPA9,HSPB1,HSPB11,HSPB2,HSPB6,HSPB7,HSPB8,HSPD1,HSPH1,MAPK1,PIK3C3,PIK3CB,PIK3CD,PIK3R1,PIK3R3,PIP4K2A,PIP4K2B,PLCB4,PLCD3,PLCG1,PLCG2,PLCL2,PRKCA,PRKCD,PRKCE,PRKCH,PRKCI,Sacs,SLC9A1,SOS1,TRAP1
nNOS Signaling in Neurons	3,24E00	4,04E-01	1,134	CAMK2A,CAMK4,CAPN11,CAPN2,CAPN3,CAPN5,CAPN6,CHP1,DLG2,DLG4,GRIN2A,NOS1,PFKM,PPP3CB,PRKCA,PRKCD,PRKCE,PRKCH,PRKCI
TR/RXR Activation	3,22E00	3,45E-01	#NUM!	ACACA,ADRB1,AKT1,AKT2,ATP2A1,CAMK4,COL6A3,DIO2,ENO1,FASN,HDAC3,KLF9,ME1,NCOA2,NCOA3,PFKP,PIK3C3,PIK3CB,PIK3CD,PIK3R1,PIK3R3,PPARGC1A,RCAN2,RXRA,STRBP,THRB,THRSP,UCP2,UCP3
VEGF Family Ligand-Receptor Interactions	3,22E00	3,45E-01	0,557	AKT1,AKT2,FLT1,MAPK1,PGF,PIK3C3,PIK3CB,PIK3CD,PIK3R1,PIK3R3,PLA2G12A,PLA2G4A,PLA2G5,PLCG1,PLCG2,PRKCA,PRKCD,PRKCE,PRKCH,PRKCI,RALB,RAP1B,RRAS2,SHC1,SOS1,VEGFA,VEGFB,VEGFC,VEGFD
D-myo-inositol (1,4,5,6)-Tetrakisphosphate Biosynthesis	3,22E00	2,94E-01	-0,309	ACP6,ALPL,ATP1A1,CILP,DUSP1,DUSP23,DUSP27,EPHX2,INPPL1,MDP1,MTMR4,MTMR6,NOCT,NT5C,NUDT12,NUDT15,NUDT16,NUDT3,NUDT4,NUDT5,OCRL,PALD1,PGAM5,PPM1H,PPM1K,PPM1L,PPP1CA,PPP1R14B,PPP1R14C,PPP1R1B,PPP1R3A,PPP1R3C,PPP2CB,PPP2R1A,PPP2R2C,PPP2R3A,PPP3CB,PPP4R1,PPP5C,PRUNE1,PTPA,PTPN12,PTPN13,PTPN22,PTPN7,PTPRC,PTPRM,PTPRN,PXYLP1,SIRPA,STYX,TNS3
D-myo-inositol (3,4,5,6)-tetrakisphosphate Biosynthesis	3,22E00	2,94E-01	-0,309	ACP6,ALPL,ATP1A1,CILP,DUSP1,DUSP23,DUSP27,EPHX2,INPPL1,MDP1,MTMR4,MTMR6,NOCT,NT5C,NUDT12,NUDT15,NUDT16,NUDT3,NUDT4,NUDT5,OCRL,PALD1,PGAM5,PPM1H,PPM1K,PPM1L,PPP1CA,PPP1R14B,PPP1R14C,PPP1R1B,PPP1R3A,PPP1R3C,PPP2CB,PPP2R1A,PPP2R2C,PPP2R3A,PPP3CB,PPP4R1,PPP5C,PRUNE1,PTPA,PTPN12,PTPN13,PTPN22,PTPN7,PTPRC,PTPRM,PTPRN,PXYLP1,SIRPA,STYX,TNS3
Tryptophan Degradation III (Eukaryotic)	3,2E00	0.5	-2,530	ACAA2,ACAT1,CYP2S1,EHHADH,GCDH,HADH,HADHA,HADHB,HSD17B10,HSD17B4,L3HYPDH,PARK7
Lymphotoxin β Receptor Signaling	3,12E00	3,82E-01	1,213	AKT1,AKT2,APAF1,BCL2L1,CASP3,CYC1,CYCS,DIABLO,IKBKG,MAP3K14,MAPK1,NFKB2,NFKBIA,PIK3C3,PIK3CB,PIK3CD,PIK3R1,PIK3R3,RELB,TRAF2,TRAF3
Human Embryonic Stem Cell Pluripotency	3,12E00	2,95E-01	#NUM!	ACVR1,AKT1,AKT2,APC,APC2,BDNF,BMP1,BMP2,BMP4,BMP6,BMP7,FGF2,FGFR1,FGFRL1,FZD2,FZD3,FZD4,FZD6,FZD7,FZD8,GNA12,GNA13,GNAO1,GNB4,GNG2,GSK3A,INHBA,KLK3,LEFTY1,PDGFC,PDGFD,PDGFRA,PDGFRB,PIK3C3,PIK3CB,PIK3CD,PIK3R1,PIK3R3,S1PR1,S1PR2,S1PR5,SPHK1,TCF4,TCF7L1,TGFB1,TGFB2,TGFB3,TGFBR2,WNT11
Gα12/13 Signaling	3,11E00	3,08E-01	1,480	AKT1,AKT2,CDH11,CDH13,CDH4,CDH5,F2R,F2RL1,GNA12,GNA13,IKBKG,LPAR1,MAPK1,MAPK12,MAPK7,MAPK9,MEF2A,MEF2B,MEF2C,MYL1,MYL12B,MYL2,MYL3,MYL9,NFKB2,NFKBIA,NFKBIE,PIK3C3,PIK3CB,PIK3CD,PIK3R1,PIK3R3,PTK2,PTK2B,RALB,RAP1B,REL,RELB,ROCK2,RRAS2,SRC
G Beta Gamma Signaling	3,1E00	3,1E-01	1,947	ADCY1,AKT1,AKT2,ARHGEF6,CACNA1G,CACNA1H,CACNA2D1,CACNA2D2,CACNB1,CACNB3,CACNG6,CACNG7,CATSPER4,CAV1,CAV2,CAV3,GNA12,GNA13,GNAO1,GNB4,GNG2,HBEGF,KCNJ3,MAPK1,PAK1,PLCG1,PLCG2,PRKACA,PRKAR1A,PRKCA,PRKCD,PRKCE,PRKCH,PRKCI,RALB,RAP1B,RRAS2,SHC1,SOS1,SRC
Pancreatic Adenocarcinoma Signaling	3,03E00	3,1E-01	1,347	AKT1,AKT2,BCL2,BCL2L1,BIRC5,E2F3,E2F6,HBEGF,HDAC11,HDAC3,HDAC4,HDAC5,MAPK1,MAPK12,MAPK9,NAPEPLD,NFKB2,NOTCH1,PDGFC,PGF,PIK3C3,PIK3CB,PIK3CD,PIK3R1,PIK3R3,PLD3,PTGS2,REL,RELB,STAT3,TGFB1,TGFB2,TGFB3,TGFBR2,TYK2,VEGFA,VEGFB,VEGFC,VEGFD
NRF2-mediated Oxidative Stress Response	2,97E00	2,74E-01	1,225	ABCC4,ACTA1,ACTA2,ACTC1,AKR1A1,AKR7A2,AKT1,ATF4,CLPP,CUL3,CYP2B6,CYP2R1,CYP2S1,DNAJA1,DNAJA2,DNAJA3,DNAJC12,DNAJC15,DNAJC18,ENC1,FKBP5,FTH1,FTL,GSR,GSTA3,GSTK1,GSTM1,GSTM2,GSTM3,Gstm3,GSTM4,GSTM5,GSTO1,GSTP1,GSTZ1,HERPUD1,HSP90AB1,HSP90B1,HSPB8,MAP2K3,MAP2K6,MAPK1,MAPK7,MAPK9,MGST1,MGST3,NQO1,PIK3C3,PIK3CB,PIK3CD,PIK3R1,PIK3R3,PPIB,PRDX1,PRKCA,PRKCD,PRKCE,PRKCH,PRKCI,RALB,RAP1B,RRAS2,SOD1,SOD2,SQ…
Amyotrophic Lateral Sclerosis Signaling	2,94E00	3,13E-01	1,826	ALS2,APAF1,BCL2,BCL2L1,CACNA2D1,CACNA2D2,CACNB1,CACNB3,CACNG6,CACNG7,CAPN11,CAPN2,CAPN3,CAPN5,CAPN6,CASP3,CYCS,GPX1,GRIA3,GRIN2A,IGF1,NOS1,PAK1,PDGFC,PGF,PIK3C3,PIK3CB,PIK3CD,PIK3R1,PIK3R3,SLC1A2,SOD1,VEGFA,VEGFB,VEGFC,VEGFD
Ethanol Degradation II	2,92E00	4,38E-01	-1,604	ACSL1,ACSS1,ACSS2,ACSS3,ADH5,ADHFE1,AKR1A1,ALDH1A3,ALDH1B1,ALDH2,ALDH4A1,ALDH9A1,DHRS4,DHRS9
Role of PKR in Interferon Induction and Antiviral Response	2,9E00	3,01E-01	1,219	APAF1,ATF3,CASP3,COLEC12,CYC1,CYCS,FADD,FAS,HSP90AB1,HSP90B1,HSPA1A/HSPA1B,HSPA1L,HSPA4,HSPA5,HSPA9,IFNGR1,IKBKG,IRF3,MAP2K3,MAP2K6,MAPK1,MAPK12,MAPK9,MAVS,NFKB2,NFKBIA,NFKBIE,NLRP1,NLRP10,PDGFC,PDGFD,PDGFRB,PYCARD,REL,RELB,SCARA5,STAT3,TIRAP,TLR4,TRAF3,TYK2
UDP-N-acetyl-D-glucosamine Biosynthesis II	2,89E00	8,33E-01	0,447	GFPT1,GFPT2,GNPNAT1,PGM3,UAP1
Inhibition of Matrix Metalloproteases	2,89E00	4,1E-01	-1,387	ADAM12,ADAM17,LRP1,MMP14,MMP15,MMP19,MMP2,MMP23B,MMP28,SDC1,SDC2,THBS2,TIMP1,TIMP2,TIMP3,TIMP4
Branched-chain α-keto acid Dehydrogenase Complex	2,88E00	1	-2,000	BCKDHA,BCKDHB,DBT,DLD
Methylmalonyl Pathway	2,88E00	1	-2,000	MCEE,MMUT,PCCA,PCCB
Acetate Conversion to Acetyl-CoA	2,88E00	1	-1,000	ACSL1,ACSS1,ACSS2,ACSS3
Role of Tissue Factor in Cancer	2,86E00	3,1E-01	#NUM!	AKT1,AKT2,ARRB1,ARRB2,BCL2L1,CASP3,CCN1,CCN2,CFL2,F2RL1,FGF5,GNA12,GNA13,HBEGF,ITGAV,ITGB1,MAPK1,MAPK12,P4HB,PAK1,PIK3C3,PIK3CB,PIK3CD,PIK3R1,PIK3R3,PRKCA,PTK2B,RALB,RAP1B,RPS6KA5,RPS6KB1,RRAS2,SRC,STAT5B,VEGFA,VEGFC
Glycolysis I	2,82E00	4,62E-01	-2,309	ALDOA,ALDOB,BPGM,ENO1,ENO3,FBP2,PFKL,PFKM,PFKP,PGK1,PKM,TPI1
Gluconeogenesis I	2,82E00	4,62E-01	-2,309	ALDOA,ALDOB,BPGM,ENO1,ENO3,FBP2,MDH1,MDH2,ME1,ME2,ME3,PGK1
Apelin Liver Signaling Pathway	2,82E00	4,62E-01	1,155	APLN,COL18A1,COL1A1,COL1A2,COL3A1,COL5A3,EDN3,FAS,GSK3A,MAPK12,MAPK9,PDGFRB
Glioblastoma Multiforme Signaling	2,81E00	2,87E-01	1,093	AKT1,AKT2,APC,APC2,CCND3,Cdc42,CDK6,E2F3,E2F6,FNBP1,FZD2,FZD3,FZD4,FZD6,FZD7,FZD8,IGF1,IGF1R,MAPK1,PDGFC,PDGFD,PDGFRA,PDGFRB,PIK3C3,PIK3CB,PIK3CD,PIK3R1,PIK3R3,PLCB4,PLCD3,PLCG1,PLCG2,PLCL2,PRKCD,RALB,RAP1B,RHOC,RHOJ,RHOT2,RHOU,RND1,RND3,RPS6KB1,RRAS2,SHC1,SHC2,SOS1,SRC,WNT11
Role of Macrophages, Fibroblasts and Endothelial Cells in Rheumatoid Arthritis	2,8E00	2,58E-01	#NUM!	AKT1,AKT2,APC,APC2,ATF4,C5,CAMK2A,CAMK2G,CAMK4,CEBPB,CHP1,CREB3,CSNK1E,CXCL12,F2RL1,FGF2,FN1,FRZB,FZD2,FZD3,FZD4,FZD6,FZD7,FZD8,GNAO1,IKBKG,IL15,IL1RAP,IL1RL2,IL6R,IL6ST,LRP1,LRP5,LRP6,MAP2K3,MAP2K6,MAP3K14,MAPK1,MAPK9,NFATC4,NFKBIA,NFKBIE,PDGFC,PDGFD,PGF,PIK3C3,PIK3CB,PIK3CD,PIK3R1,PIK3R3,PLCB4,PLCD3,PLCG1,PLCG2,PLCL2,PPP3CB,PRKCA,PRKCD,PRKCE,PRKCH,PRKCI,RALB,RAP1B,ROCK2,RRAS2,SFRP1,SFRP5,SRC,ST…
Ethanol Degradation IV	2,77E00	4,78E-01	-0,905	ACSL1,ACSS1,ACSS2,ACSS3,ALDH1A3,ALDH1B1,ALDH2,ALDH4A1,ALDH9A1,CYGB,GPX7
DNA Double-Strand Break Repair by Non-Homologous End Joining	2,76E00	5,71E-01	#NUM!	ATM,LIG4,NBN,PARP1,PRKDC,RAD50,XRCC4,XRCC6
Role of Osteoblasts, Osteoclasts and Chondrocytes in Rheumatoid Arthritis	2,75E00	2,72E-01	#NUM!	ADAM17,AKT1,AKT2,ALPL,APC,APC2,BCL2,BMP1,BMP2,BMP4,BMP6,BMP7,CAMK4,CHP1,COL1A1,CSNK1E,CTSK,FRZB,FZD2,FZD3,FZD4,FZD6,FZD7,FZD8,IGF1,IKBKG,IL1RAP,IL1RL2,LRP1,LRP5,LRP6,MAP2K3,MAP2K6,MAP3K14,MAPK1,MAPK12,MAPK9,MMP14,NFATC4,NFKBIA,NFKBIE,PIK3C3,PIK3CB,PIK3CD,PIK3R1,PIK3R3,PPP3CB,PTK2B,RUNX2,SFRP1,SFRP5,SMURF1,SPP1,SRC,TCF4,TCF7L1,TGFB1,TNFRSF11B,TNFRSF1B,TRAF2,WNT11
Pyridoxal 5'-phosphate Salvage Pathway	2,74E00	3,48E-01	0,209	ACVR2A,AKT2,CDK18,CDK6,CDK8,FAM20B,GRK4,GRK5,HIPK1,MAP2K3,MAP2K6,MAP3K6,MAPK1,MAPK6,MAPK7,MAPK9,PAK1,PAK3,PDXK,POMK,PRKCD,PRKCE,PRKCH
NF-κB Activation by Viruses	2,7E00	3,33E-01	2,041	AKT1,AKT2,IKBKG,ITGAV,ITGB1,MAP3K14,MAPK1,NFKB2,NFKBIA,NFKBIE,PIK3C3,PIK3CB,PIK3CD,PIK3R1,PIK3R3,PRKCA,PRKCD,PRKCE,PRKCH,PRKCI,RALB,RAP1B,REL,RELB,RRAS2,TRAF2
Natural Killer Cell Signaling	2,69E00	2,76E-01	1,387	AKT1,AKT2,B2M,CFL2,COL18A1,COL1A1,COL1A2,COL3A1,COL5A3,HLA-E,HSPA1A/HSPA1B,HSPA1L,HSPA4,HSPA5,HSPA9,IL15,IL2RB,ITGB1,KLRB1,MAP2K3,MAP3K10,MAP3K11,MAP3K12,MAP3K14,MAP3K3,MAP3K4,MAP3K6,Map3k7,MAPK1,MAPK12,NCR1,NECTIN2,NFATC4,NFKB2,PAK1,PAK3,PAK6,PIK3C3,PIK3CB,PIK3CD,PIK3R1,PIK3R3,PLCG1,PLCG2,PTK2B,RALB,RAP1B,REL,RELB,RRAS2,SOS1,SYK,TYK2,ULBP1,WIPF1
14-3-3-mediated Signaling	2,67E00	2,99E-01	0,928	AKT1,AKT2,GSK3A,MAPK1,MAPK12,MAPK9,MAPT,PIK3C3,PIK3CB,PIK3CD,PIK3R1,PIK3R3,PLCB4,PLCD3,PLCG1,PLCG2,PLCL2,PRKCA,PRKCD,PRKCE,PRKCH,PRKCI,RALB,RAP1B,RRAS2,SRC,SRPK2,STRADA,TRAF2,TUBA1A,TUBA4A,TUBA8,TUBB2A,TUBB2B,TUBB3,VIM,YAP1,YWHAE
nNOS Signaling in Skeletal Muscle Cells	2,65E00	3,75E-01	#NUM!	CACNA1G,CACNA1H,CACNA2D1,CACNA2D2,CACNB1,CACNB3,CACNG6,CACNG7,CAMK4,CAPN3,CATSPER4,DMD,NOS1,RYR1,RYR2,RYR3,SNTB1,SNTB2
Cholecystokinin/Gastrin-mediated Signaling	2,65E00	3,03E-01	2,058	Cdc42,EPHA4,FNBP1,GNA12,GNA13,MAP2K3,MAP2K6,MAPK1,MAPK12,MAPK7,MAPK9,MEF2A,MEF2B,MEF2C,PLCB4,PRKCA,PRKCD,PRKCE,PRKCH,PRKCI,PTGS2,PTK2,PTK2B,RALB,RAP1B,RHOC,RHOJ,RHOT2,RHOU,RND1,RND3,ROCK2,RRAS2,SHC1,SOS1,SRC
CD40 Signaling	2,64E00	3,43E-01	2,065	ATF1,IKBKG,MAP2K3,MAP2K6,MAP3K14,MAPK1,MAPK12,MAPK9,NFKB2,NFKBIA,NFKBIE,PIK3C3,PIK3CB,PIK3CD,PIK3R1,PIK3R3,PTGS1,PTGS2,REL,RELB,STAT3,TRAF2,TRAF3
Necroptosis Signaling Pathway	2,63E00	2,87E-01	-0,447	AXL,CAMK2A,CAMK2G,CAPN11,CAPN2,CAPN3,CAPN5,CAPN6,CHP1,DNM1L,FADD,FAS,GLUD1,IKBKG,IRF3,PELI1,PGAM5,PLA2G12A,PLA2G4A,PLA2G5,PPP3CB,PYCARD,SLC25A3,SLC25A4,SLC25A5,TICAM1,TIMM17A,TIMM23,TIMM44,TIMM50,TIMM8B,TLR4,TNFRSF11B,TNFRSF1B,TNIP1,TOMM40L,TOMM7,TOMM70,TRAF2,TSPO,TYRO3,VDAC1,VDAC2,VDAC3,ZBP1
Growth Hormone Signaling	2,63E00	3,38E-01	0,655	IGF1,IGF1R,IGFALS,IGFBP3,MAPK1,PIK3C3,PIK3CB,PIK3CD,PIK3R1,PIK3R3,PLCG1,PLCG2,PRKCA,PRKCD,PRKCE,PRKCH,PRKCI,RPS6KA5,RPS6KB1,RPS6KC1,SLC2A4,SOCS2,STAT3,STAT5B
Chronic Myeloid Leukemia Signaling	2,62E00	3,08E-01	#NUM!	AKT1,AKT2,BCL2L1,CCND3,CDK6,CRKL,CTBP1,E2F3,E2F6,GAB2,HDAC11,HDAC3,HDAC4,HDAC5,IKBKG,MAPK1,NFKB2,PIK3C3,PIK3CB,PIK3CD,PIK3R1,PIK3R3,RALB,RAP1B,REL,RELB,RRAS2,SOS1,STAT5B,TGFB1,TGFB2,TGFB3,TGFBR2
Relaxin Signaling	2,62E00	2,88E-01	-0,209	ADCY1,ADCY5,ADCY6,ADCY7,ADCY8,AKT1,AKT2,APEX1,ENPP6,GNA12,GNA13,GNAO1,GNB4,GNG2,MAPK1,MPPED2,NAPEPLD,NFKB2,NFKBIA,NFKBIE,NPR1,NPR3,NT5C,PDE11A,PDE12,PDE1A,PDE1C,PDE4C,PDE6D,PDE7B,PDE8A,PIK3C3,PIK3CB,PIK3CD,PIK3R1,PIK3R3,PRKACA,PRKAR1A,RAP1B,REL,RELB,SMPDL3A,TDP2,VEGFA
Caveolar-mediated Endocytosis Signaling	2,62E00	3,33E-01	#NUM!	ACTA1,ACTA2,ACTC1,B2M,CAV1,COPA,FLNB,FLNC,FLOT1,HLA-E,ITGA11,ITGA4,ITGA9,ITGAE,ITGAV,ITGAX,ITGB1,ITGB2,ITGB5,ITGB7,ITGB8,MR1,PRKCA,SRC,ZBTB12
p70S6K Signaling	2,61E00	2,95E-01	2,596	AGTR1,AKT1,AKT2,EEF2,F2R,F2RL1,MAPK1,MAPT,PIK3C3,PIK3CB,PIK3CD,PIK3R1,PIK3R3,PLCB4,PLCD3,PLCG1,PLCG2,PLCL2,PPM1L,PPP2CB,PPP2R1A,PPP2R2C,PPP2R3A,PRKCA,PRKCD,PRKCE,PRKCH,PRKCI,PTPA,RALB,RAP1B,RPS6,RPS6KB1,RRAS2,SHC1,SOS1,SRC,SYK,YWHAE
IL-3 Signaling	2,61E00	3,29E-01	1,961	AKT1,AKT2,CHP1,CRKL,GAB2,MAPK1,PAK1,PIK3C3,PIK3CB,PIK3CD,PIK3R1,PIK3R3,PPP3CB,PRKCA,PRKCD,PRKCE,PRKCH,PRKCI,RALB,RAP1B,RAPGEF1,RRAS2,SHC1,SOS1,STAT3,STAT5B
Acute Myeloid Leukemia Signaling	2,61E00	3,19E-01	1,877	AKT1,AKT2,CSF2RA,FLT3,FLT3LG,IDH2,IDH3B,IDH3G,JUP,MAP2K3,MAP2K6,MAPK1,NFKB2,PIK3C3,PIK3CB,PIK3CD,PIK3R1,PIK3R3,RALB,RAP1B,REL,RELB,RPS6KB1,RRAS2,SOS1,STAT3,STAT5B,TCF4,TCF7L1
Cellular Effects of Sildenafil (Viagra)	2,6E00	2,89E-01	#NUM!	ACTA1,ACTA2,ACTC1,ADCY1,ADCY5,ADCY6,ADCY7,ADCY8,CACNA2D1,CACNA2D2,CACNB1,CACNB3,CACNG6,CACNG7,CAMK4,KCNH2,MYH10,MYH11,MYH6,MYH7,MYH8,MYL1,MYL12B,MYL2,MYL3,MYL9,MYLK,MYO18B,MYO5C,NPPA,NPR1,PDE1A,PDE1C,PDE4C,PLCB4,PLCD3,PLCG1,PLCG2,PLCL2,Ppp1r12b,PRKACA,PRKAR1A,PRKG1
Corticotropin Releasing Hormone Signaling	2,6E00	2,89E-01	0,160	ADCY1,ADCY5,ADCY6,ADCY7,ADCY8,ATF4,BDNF,CACNA1G,CACNA1H,CACNA2D1,CACNA2D2,CACNB1,CACNB3,CACNG6,CACNG7,CAMK4,CATSPER4,CREB3,CRHR2,GLI2,GNAO1,MAPK1,MAPK12,MEF2A,MEF2B,MEF2C,NOS1,NPR1,NPR3,NT5C,PLCG1,PLCG2,PRKACA,PRKAR1A,PRKCA,PRKCD,PRKCE,PRKCH,PRKCI,PTCH2,PTGS2,RAP1B,VEGFA
IGF-1 Signaling	2,54E00	3,08E-01	1,877	AKT1,AKT2,CCN1,CCN2,CSNK2B,FOXO3,IGF1,IGF1R,IGFBP3,IGFBP4,IGFBP5,IGFBP6,IGFBP7,MAPK1,PIK3C3,PIK3CB,PIK3CD,PIK3R1,PIK3R3,PRKACA,PRKAR1A,PRKCI,PTK2,RALB,RAP1B,RPS6KB1,RRAS2,SHC1,SOCS2,SOS1,STAT3,YWHAE
ERK5 Signaling	2,53E00	3,33E-01	1,460	AKT1,ATF4,CREB3,CTF1,FOXO3,GAB1,GNA12,GNA13,IL6ST,MAP3K3,MAPK7,MEF2A,MEF2B,MEF2C,RALB,RAP1B,RPS6KA5,RPS6KB1,RPS6KC1,RRAS2,SH2D2A,SRC,WNK1,YWHAE
Netrin Signaling	2,53E00	3,33E-01	0,626	ABLIM1,ABLIM2,ABLIM3,CACNA1G,CACNA1H,CACNA2D1,CACNA2D2,CACNB1,CACNB3,CACNG6,CACNG7,CATSPER4,CHP1,ENAH,NFATC4,PPP3CB,PRKACA,PRKAR1A,PRKG1,RYR1,RYR2,RYR3,UNC5B,UNC5C
BAG2 Signaling Pathway	2,52E00	3,21E-01	0,500	ANXA2,BAG2,CASP3,CTSB,HSPA1A/HSPA1B,HSPA1L,HSPA4,HSPA5,HSPA9,MAPK1,MAPT,NFKB2,PINK1,PSMA5,PSMB10,PSMB2,PSMD1,PSMD11,PSMD13,PSMD14,PSMD4,PSMD6,PSME1,REL,RELB,SIRT3,STUB1
Gap Junction Signaling	2,52E00	2,73E-01	#NUM!	ACTA1,ACTA2,ACTC1,ADCY1,ADCY5,ADCY6,ADCY7,ADCY8,ADRB1,AKT1,AKT2,CAV1,CSNK1E,DBN1,DRD1,DRD2,GJA3,GRIA3,LPAR1,MAPK1,MAPK7,NPR1,NPR3,NT5C,PIK3C3,PIK3CB,PIK3CD,PIK3R1,PIK3R3,PLCB4,PLCD3,PLCG1,PLCG2,PLCL2,PPP3CB,PRKACA,PRKAR1A,PRKCA,PRKCD,PRKCE,PRKCH,PRKCI,PRKG1,RALB,RAP1B,RRAS2,SOS1,SRC,TUBA1A,TUBA4A,TUBA8,TUBB2A,TUBB2B,TUBB3
Acute Phase Response Signaling	2,51E00	2,76E-01	1,093	AKT1,AKT2,C1R,C1S,C3,C5,CEBPB,CP,ECSIT,FN1,FTL,HNRNPK,IKBKG,IL1RAP,IL6R,IL6ST,ITIH2,LBP,MAP2K3,MAP2K6,MAP3K14,MAPK1,MAPK12,MAPK9,NFKB2,NFKBIA,NFKBIE,PIK3CB,PIK3CD,PIK3R1,PIK3R3,RALB,RAP1B,RBP1,RBP4,RBP7,REL,RELB,RRAS2,SERPINA3,SERPINE1,SERPINF1,SHC1,SOCS2,SOD2,SOS1,STAT3,TCF4,TNFRSF11B,TNFRSF1B,TRAF2
MSP-RON Signaling In Cancer Cells Pathway	2,5E00	2,9E-01	1,151	ACTA2,AKT1,AKT2,ATF4,CREB3,ELF4,ITGB1,KLK10,KLK14,KLK3,KLK8,MAPK1,MET,NFKB2,NFKBIA,PDGFC,PGF,PIK3C3,PIK3CB,PIK3CD,PIK3R1,PIK3R3,PTK2,PTK2B,RALB,RAP1B,REL,RELB,RRAS2,SOS1,SRC,STAT3,TCF4,TCF7L1,VEGFA,VEGFB,VEGFC,VEGFD,VIM,YWHAE
Endothelin-1 Signaling	2,43E00	2,72E-01	2,263	ADCY1,ADCY5,ADCY6,ADCY7,ADCY8,CASP3,CASQ1,ECE1,GAB1,GNA12,GNA13,GNAO1,MAPK1,MAPK12,MAPK4,MAPK6,MAPK7,MAPK9,NAPEPLD,NOS1,NPR1,PIK3C3,PIK3CB,PIK3CD,PIK3R1,PIK3R3,PLA2G12A,PLA2G4A,PLA2G5,PLA2G7,PLAAT3,PLCB4,PLCD3,PLCG1,PLCG2,PLCL2,PLD3,PNPLA8,PRKCA,PRKCD,PRKCE,PRKCH,PRKCI,PTGS1,PTGS2,RALB,RAP1B,RRAS2,SHC1,SHC2,SOS1,SRC
Acetyl-CoA Biosynthesis I (Pyruvate Dehydrogenase Complex)	2,42E00	7,14E-01	-2,236	DBT,DLAT,DLD,PDHA1,PDHB
α-Adrenergic Signaling	2,4E00	3,02E-01	-0,229	ADCY1,ADCY5,ADCY6,ADCY7,ADCY8,ADRA1A,CAMK4,GNA12,GNA13,GNAO1,GNB4,GNG2,GYS1,MAPK1,PHKA2,PHKB,PHKG1,PLCG1,PLCG2,PRKACA,PRKAR1A,PRKCA,PRKCD,PRKCE,PRKCH,PRKCI,PYGM,RALB,RAP1B,RRAS2,SLC8A1,SLC8A2
UVA-Induced MAPK Signaling	2,38E00	3,06E-01	1,213	ATM,BCL2L1,CASP3,CYCS,MAPK1,MAPK12,MAPK9,PARP1,PARP3,PARP4,PARP9,PIK3C3,PIK3CB,PIK3CD,PIK3R1,PIK3R3,PLCB4,PLCD3,PLCG1,PLCG2,PLCL2,PRKCA,RALB,RAP1B,RPS6KA5,RPS6KB1,RPS6KC1,RRAS2,SMPD1,SMPD2
Melanocyte Development and Pigmentation Signaling	2,38E00	3,09E-01	1,512	ADCY1,ADCY5,ADCY6,ADCY7,ADCY8,ATF4,BCL2,CREB3,DCT,MAPK1,MITF,PIK3C3,PIK3CB,PIK3CD,PIK3R1,PIK3R3,PLCG1,PLCG2,PRKACA,PRKAR1A,RALB,RAP1B,RPS6KA5,RPS6KB1,RPS6KC1,RRAS2,SHC1,SOS1,SRC
ErbB Signaling	2,38E00	3,09E-01	2,785	AKT1,EREG,HBEGF,MAP2K3,MAP2K6,MAPK1,MAPK12,MAPK9,PAK1,PAK3,PAK6,PIK3C3,PIK3CB,PIK3CD,PIK3R1,PIK3R3,PLCG1,PLCG2,PRKCA,PRKCD,PRKCE,PRKCH,PRKCI,RALB,RAP1B,RPS6KB1,RRAS2,SHC1,SOS1
Agrin Interactions at Neuromuscular Junction	2,36E00	3,29E-01	2,236	ACTA1,ACTA2,ACTC1,AGRN,ARHGEF6,CTTN,GABPA,ITGA4,ITGB1,LAMA2,LAMB1,LAMC1,MAPK1,MAPK12,MAPK9,PAK1,PAK3,PAK6,PTK2,RALB,RAP1B,RRAS2,SRC
GM-CSF Signaling	2,36E00	3,29E-01	1,528	AKT1,AKT2,BCL2A1,BCL2L1,CAMK2A,CAMK2G,CISH,CSF2RA,MAPK1,PIK3C3,PIK3CB,PIK3CD,PIK3R1,PIK3R3,PPP3CB,RACK1,RALB,RAP1B,RRAS2,SHC1,SOS1,STAT3,STAT5B
Phagosome Formation	2,35E00	2,82E-01	#NUM!	Cdc42,Fcrls,FN1,FNBP1,ITGA11,ITGA4,ITGA9,ITGAE,ITGAV,ITGAX,ITGB1,ITGB2,ITGB5,ITGB7,ITGB8,MRC2,PIK3C3,PIK3CB,PIK3CD,PIK3R1,PIK3R3,PLCB4,PLCD3,PLCG1,PLCG2,PLCL2,PRKCA,PRKCD,PRKCE,PRKCH,PRKCI,RHOC,RHOJ,RHOT2,RHOU,RND1,RND3,SYK,Tlr11,TLR2,TLR4,VTN
Ovarian Cancer Signaling	2,33E00	2,78E-01	1,460	AKT1,AKT2,APC,ARRB1,BCL2,CD44,E2F3,E2F6,FGF9,FZD2,FZD3,FZD4,FZD6,FZD7,FZD8,HDAC11,HDAC3,HDAC4,HDAC5,MAPK1,MMP2,PDGFC,PGF,PIK3C3,PIK3CB,PIK3CD,PIK3R1,PIK3R3,PRKACA,PRKAR1A,PTGS1,PTGS2,RALB,RAP1B,RPS6KB1,RRAS2,SRC,TCF4,TCF7L1,VEGFA,VEGFB,VEGFC,VEGFD,WNT11
Amyloid Processing	2,32E00	3,53E-01	0,905	AKT1,AKT2,APP,BACE2,CAPN11,CAPN2,CAPN3,CAPN5,CAPN6,CSNK1E,CSNK2B,MAPK1,MAPK12,MAPT,PRKACA,PRKAR1A,PRKCE,PSENEN
cAMP-mediated signaling	2,3E00	2,62E-01	0,674	ADCY1,ADCY5,ADCY6,ADCY7,ADCY8,ADORA1,ADORA2A,ADRB1,AGTR1,AKAP12,AKAP13,AKAP6,APEX1,ATF4,CAMK2A,CAMK2G,CAMK4,CNGA3,CNGB3,CREB3,DRD1,DRD2,DUSP1,ENPP6,GNAO1,GRK2,GRK4,LPAR1,MAPK1,MPPED2,NAPEPLD,NPR3,NPY1R,P2RY14,PDE11A,PDE12,PDE1A,PDE1C,PDE4C,PDE6D,PDE7B,PDE8A,PKIG,PPP3CB,PRKACA,PRKAR1A,PTGER4,PTGIR,RAPGEF3,RGS10,RGS2,RGS4,RGS7,S1PR1,SMPDL3A,SRC,STAT3,TDP2,VIPR1,XCR1
Prostanoid Biosynthesis	2,3E00	0.6	-0,447	CYP2S1,PTGDS,PTGES2,PTGIS,PTGS1,PTGS2
Thrombopoietin Signaling	2,29E00	3,33E-01	1,964	GAB2,MAPK1,PIK3C3,PIK3CB,PIK3CD,PIK3R1,PIK3R3,PLCG1,PLCG2,PRKCA,PRKCD,PRKCE,PRKCH,PRKCI,RALB,RAP1B,RRAS2,SHC1,SOS1,STAT3,STAT5B
Chondroitin Sulfate Degradation (Metazoa)	2,28E00	0.5	2,121	ARSB,CEMIP2,GALNS,GM2A,HEXA,HEXB,HYAL2,OGA
Estrogen-Dependent Breast Cancer Signaling	2,28E00	3,16E-01	1,886	AKT1,AKT2,ATF4,CREB3,DHRS11,HSD17B10,HSD17B11,HSD17B4,HSD17B7,IGF1,IGF1R,MAPK1,NFKB2,PIK3C3,PIK3CB,PIK3CD,PIK3R1,PIK3R3,RALB,RAP1B,REL,RELB,RRAS2,SRC,STAT5B
Death Receptor Signaling	2,23E00	3,02E-01	0,784	ACTA1,ACTA2,ACTC1,APAF1,ARHGDIB,BCL2,CASP3,CYC1,CYCS,DIABLO,FADD,FAS,HSPB1,HSPB2,HSPB7,IKBKG,LMNA,MAP3K14,NFKB2,NFKBIA,NFKBIE,PARP1,PARP3,PARP4,PARP9,REL,RELB,TNFRSF1B,TRAF2
Wnt/β-catenin Signaling	2,23E00	2,72E-01	-1,982	ACVR1,ACVR2A,AKT1,AKT2,APC,APC2,APPL2,BCL9,CD44,CDH5,CSNK1E,CSNK2B,FRZB,FZD2,FZD3,FZD4,FZD6,FZD7,FZD8,GNAO1,GSK3A,KREMEN1,LRP1,LRP5,LRP6,PPM1L,PPP2CB,PPP2R1A,PPP2R2C,PPP2R3A,PTPA,RPS27A,SFRP1,SFRP5,SOX5,SOX8,SOX9,SRC,TCF4,TCF7L1,TGFB1,TGFB2,TGFB3,TGFBR2,TGFBR3,Ubb,WNT11
Androgen Signaling	2,21E00	2,72E-01	2,200	AR,CACNA1G,CACNA1H,CACNA2D1,CACNA2D2,CACNB1,CACNB3,CACNG6,CACNG7,CALR,CAMK4,CATSPER4,GNA12,GNA13,GNAO1,GNB4,GNG2,GTF2A1,H3-3A/H3-3B,HSPA4,KAT2B,KAT7,MAPK1,NCOA2,NFKB2,POLR2A,POLR2B,POLR2F,POLR2H,PRKACA,PRKAR1A,PRKCA,PRKCD,PRKCE,PRKCH,PRKCI,REL,RELB,SHC1,SRC,TAF1,TAF13,TAF4,TAF5L,TAF6L,TAF9B
PI3K Signaling in B Lymphocytes	2,21E00	2,8E-01	1,859	AKT1,AKT2,ATF1,ATF3,ATF4,C3,CAMK2A,CAMK2G,CAMK4,CD180,CD81,CHP1,DAPP1,FOXO3,IKBKG,MALT1,MAPK1,NFATC4,NFKB2,NFKBIA,NFKBIE,PIK3CB,PIK3CD,PIK3R1,PLCB4,PLCD3,PLCG1,PLCG2,PLCL2,PLEKHA4,PPP3CB,PRKCI,PTPRC,RALB,RAP1B,REL,RELB,RRAS2,SYK,TLR4
Renal Cell Carcinoma Signaling	2,2E00	3,12E-01	1,886	AKT1,AKT2,EGLN3,ELOC,FH,GAB1,MAPK1,MET,PAK1,PAK3,PAK6,PIK3C3,PIK3CB,PIK3CD,PIK3R1,PIK3R3,RALB,RAP1B,RAPGEF1,RPS27A,RRAS2,SOS1,TGFB1,Ubb,VEGFA
Wnt/Ca+ pathway	2,2E00	3,28E-01	0,688	ATF4,CAMK2A,CREB3,FZD2,FZD3,FZD4,FZD6,FZD7,FZD8,NFATC4,NFKB2,PDE6D,PLCB4,PLCD3,PLCG1,PLCG2,PLCL2,PRKCA,REL,RELB,ROR1
ErbB4 Signaling	2,2E00	3,24E-01	1,789	ADAM17,AKT1,MAPK1,PIK3C3,PIK3CB,PIK3CD,PIK3R1,PIK3R3,PLCG1,PLCG2,PRKCA,PRKCD,PRKCE,PRKCH,PRKCI,PSENEN,RALB,RAP1B,RRAS2,SHC1,SOS1,YAP1
p38 MAPK Signaling	2,17E00	2,88E-01	2,556	ATF1,ATF4,CREB3,DDIT3,DUSP1,FADD,FAS,H3-3A/H3-3B,HSPB1,HSPB2,HSPB7,IL1RAP,IL1RL2,MAP2K3,MAP2K6,MAPK12,MAPKAPK3,MAPT,MAX,MEF2A,MEF2B,MEF2C,PLA2G12A,PLA2G4A,PLA2G5,RPS6KA5,RPS6KB1,RPS6KC1,TGFB1,TGFB2,TGFB3,TGFBR2,TNFRSF1B,TRAF2
Diphthamide Biosynthesis	2,16E00	1	#NUM!	DPH5,DPH6,EEF2
Methylglyoxal Degradation I	2,16E00	1	#NUM!	GLO1,HAGH,HAGHL
4-aminobutyrate Degradation I	2,16E00	1	#NUM!	ABAT,ALDH5A1,SUCLG2
Neuroinflammation Signaling Pathway	2,13E00	2,48E-01	3,395	ACVR1,ACVR2A,AKT1,AKT2,APP,ATF4,B2M,BACE2,BCL2,BDNF,BIRC5,BIRC6,CASP3,CHP1,CREB3,CX3CL1,CX3CR1,CXCL12,FAS,GABRA1,GABRB3,GABRR2,GRIN2A,HLA-DOA,HLA-DOB,HLA-E,IDE,IFNGR1,IKBKG,IL6R,IRF3,KCNJ3,KLK3,MAPK1,MAPK12,MAPK4,MAPK6,MAPK7,MAPK9,MAPT,MR1,NFATC4,NFKB2,NOX4,P2RX7,PIK3C3,PIK3CB,PIK3CD,PIK3R1,PIK3R3,PLA2G12A,PLA2G4A,PLA2G5,PLCG1,PLCG2,PPP3CB,PSENEN,PTGS2,PYCARD,REL,RELB,SLC1A2,SLC1A3,SOD2,SYK,TGFB1…
IL-15 Signaling	2,12E00	3,12E-01	1,706	AKT1,AKT2,BCL2L1,IL15,IL2RB,MAPK1,MAPK12,NFKB2,PIK3C3,PIK3CB,PIK3CD,PIK3R1,PIK3R3,RALB,RAP1B,REL,RELB,RPS6KB1,RRAS2,SHC1,STAT3,STAT5B,SYK,TYK2
Dopamine Receptor Signaling	2,12E00	3,12E-01	-0,632	ADCY1,ADCY5,ADCY6,ADCY7,ADCY8,DDC,DRD1,DRD2,MAOB,PPM1L,PPP1CA,PPP1R14B,PPP1R14C,PPP1R1B,PPP1R3A,PPP1R3C,PPP2CB,PPP2R1A,PPP2R2C,PPP2R3A,PRKACA,PRKAR1A,PTPA,QDPR
Salvage Pathways of Pyrimidine Ribonucleotides	2,1E00	2,96E-01	0,557	ACVR2A,AK4,AKT2,CDA,CDK18,CDK6,CDK8,FAM20B,GRK4,GRK5,HIPK1,MAP2K3,MAP2K6,MAP3K6,MAPK1,MAPK6,MAPK7,MAPK9,NME2,NME7,PAK1,PAK3,POMK,PRKCD,PRKCE,PRKCH,UCK1,UCK2,UPRT
LPS/IL-1 Mediated Inhibition of RXR Function	2,1E00	2,54E-01	2,294	ABCB1,ABCB11,ABCB9,ABCC4,ACOX1,ACOX2,ACSL1,ALAS1,ALDH18A1,ALDH1A3,ALDH1B1,ALDH1L1,ALDH1L2,ALDH2,ALDH4A1,ALDH5A1,ALDH6A1,ALDH9A1,CD14,CHST12,CHST2,CPT1A,CPT1B,CPT1C,CPT2,CRAT,CYP2B6,CYP2R1,CYP2S1,ECSIT,FABP3,FABP4,FABP5,GAL3ST2,GSTA3,GSTK1,GSTM1,GSTM2,GSTM3,Gstm3,GSTM4,GSTM5,GSTO1,GSTP1,GSTZ1,HMGCS2,HS2ST1,IL1RAP,IL1RL2,LBP,MAOB,MAPK9,MGST1,MGST3,NDST1,NDST3,PPARGC1A,RXRA,SLC27A1,SLC27A6,TLR4,TNFR…
Superoxide Radicals Degradation	2,07E00	6,25E-01	0,447	CYGB,GPX7,NQO1,SOD1,SOD2
PPAR Signaling	2,06E00	2,9E-01	-3,157	HSP90AB1,HSP90B1,IKBKG,IL1RAP,IL1RL2,MAP3K14,MAPK1,NFKB2,NFKBIA,NFKBIE,NRIP1,PDGFC,PDGFD,PDGFRA,PDGFRB,PPARGC1A,PTGS2,RALB,RAP1B,REL,RELB,RRAS2,RXRA,SHC1,SNW1,SOS1,SRA1,STAT5B,TNFRSF11B,TNFRSF1B,TRAF2
Apelin Pancreas Signaling Pathway	2,06E00	3,48E-01	0,277	APLN,DDIT3,MAPK12,MAPK9,NFKB2,PIK3C3,PIK3CB,PIK3CD,PIK3R1,PIK3R3,PRKAB2,PRKACA,PRKAG3,PRKAR1A,REL,RELB
JAK/Stat Signaling	2,05E00	3,05E-01	1,877	AKT1,AKT2,BCL2L1,CEBPB,CISH,MAPK1,NFKB2,PIAS1,PIAS2,PIK3C3,PIK3CB,PIK3CD,PIK3R1,PIK3R3,RALB,RAP1B,REL,RELB,RRAS2,SHC1,SOCS2,SOS1,STAT3,STAT5B,TYK2
Role of NANOG in Mammalian Embryonic Stem Cell Pluripotency	2,05E00	2,83E-01	1,414	AKT1,AKT2,APC,APC2,BMP1,BMP2,BMP4,BMP6,BMP7,FZD2,FZD3,FZD4,FZD6,FZD7,FZD8,GAB1,GATA6,IL6ST,LIFR,MAPK1,PIK3C3,PIK3CB,PIK3CD,PIK3R1,PIK3R3,RALB,RAP1B,RRAS2,SHC1,SOS1,STAT3,TCF7L1,TYK2,WNT11
Myc Mediated Apoptosis Signaling	2,04E00	3,4E-01	-0,728	ADRB1,APAF1,BCL2,BCL2L1,BCL2L11,CASP3,CYCS,FADD,FAS,IKBKG,MAX,NFKB2,PRKACA,PRKAR1A,TNFRSF11B,TNFRSF1B,TRAF2
Hypoxia Signaling in the Cardiovascular System	2,04E00	3,11E-01	-0,577	AKT1,ATF4,ATM,BIRC6,COPS5,CREB3,HIF1AN,HSP90AB1,HSP90B1,LDHA,NFKBIA,NFKBIE,NQO1,P4HB,SLC2A4,UBE2A,UBE2B,UBE2G1,UBE2L3,UBE2L6,UBE2N,UBE2Z,VEGFA
Ketogenesis	2,04E00	5,45E-01	-2,236	ACAA2,ACAT1,HADHA,HADHB,HMGCL,HMGCS2
P2Y Purigenic Receptor Signaling Pathway	2,03E00	2,79E-01	0,522	ADCY1,ADCY5,ADCY6,ADCY7,ADCY8,AKT1,AKT2,ATF4,CREB3,GNB4,GNG2,MAPK1,NFKB2,P2RY1,PIK3C3,PIK3CB,PIK3CD,PIK3R1,PIK3R3,PLCB4,PLCD3,PLCG1,PLCG2,PLCL2,PRKACA,PRKAR1A,PRKCA,PRKCD,PRKCE,PRKCH,PRKCI,RALB,RAP1B,REL,RELB,RRAS2
Endocannabinoid Neuronal Synapse Pathway	2	2,72E-01	1,808	ADCY1,ADCY5,ADCY6,ADCY7,ADCY8,CACNA1G,CACNA1H,CACNA2D1,CACNA2D2,CACNB1,CACNB3,CACNG6,CACNG7,CATSPER4,CHP1,GNAO1,GNB4,GNG2,GRIA3,GRIN2A,GRM1,KCNJ3,MAPK1,MAPK12,MAPK4,MAPK6,MAPK7,MAPK9,MGLL,NAPEPLD,NDUFS2,PLCB4,PLCD3,PLCG1,PLCG2,PLCL2,PPP3CB,PRKACA,PRKAR1A,PTGS2
STAT3 Pathway	1,94E00	2,74E-01	1,976	BCL2,BMP6,CISH,FGF2,FGFR1,FLT1,IGF1,IGF1R,IL10RB,IL13RA1,IL17RE,IL1RL2,IL27RA,IL2RB,IL6R,IL6ST,MAP3K10,MAP3K11,MAP3K12,MAPK1,MAPK12,MAPK9,NDUFA13,PDGFRA,PDGFRB,RALB,RAP1B,RRAS2,SOCS2,SRC,STAT3,TGFB1,TGFB2,TGFBR2,TGFBR3,TYK2,VEGFA
Insulin Receptor Signaling	1,91E00	2,71E-01	2,137	AKT1,AKT2,CRKL,EIF2B1,EIF2B3,FOXO3,FOXO4,GAB1,GSK3A,GYS1,INPP5J,INPP5K,INPPL1,LIPE,MAPK1,OCRL,PIK3C3,PIK3CB,PIK3CD,PIK3R1,PIK3R3,PPP1CA,PPP1R14B,PPP1R14C,PPP1R3A,PPP1R3C,PRKACA,PRKAR1A,PRKCI,RALB,RAP1B,RAPGEF1,RPS6KB1,RRAS2,SHC1,SLC2A4,SOS1,VAMP2
Tryptophan Degradation X (Mammalian, via Tryptamine)	1,9E00	0.4	-1,414	AKR1A1,Akr1b10,AKR1B10,ALDH1A3,ALDH1B1,ALDH2,ALDH4A1,ALDH9A1,DDC,MAOB
Melatonin Signaling	1,88E00	3,06E-01	0,655	CAMK2A,CAMK2G,CAMK4,GNAO1,MAP2K3,MAP2K6,MAPK1,PLCB4,PLCD3,PLCG1,PLCG2,PLCL2,PRKACA,PRKAR1A,PRKCA,PRKCD,PRKCE,PRKCH,PRKCI,RORB,RORC,SLC2A4
Synaptic Long Term Depression	1,88E00	2,58E-01	1,732	CACNA1G,CACNA1H,CACNA2D1,CACNA2D2,CACNB1,CACNB3,CACNG6,CACNG7,CATSPER4,GNA12,GNA13,GNAO1,GRIA3,GRM1,IGF1,IGF1R,MAPK1,NOS1,NPR1,NPR3,NT5C,PLA2G12A,PLA2G4A,PLA2G5,PLA2G7,PLAAT3,PLCB4,PLCD3,PLCG1,PLCG2,PLCL2,PNPLA8,PPM1L,PPP2CB,PPP2R1A,PPP2R2C,PPP2R3A,PRKCA,PRKCD,PRKCE,PRKCH,PRKCI,PRKG1,PTPA,RALB,RAP1B,RRAS2,RYR1,RYR2,RYR3
IL-15 Production	1,88E00	2,76E-01	1,414	AXL,CSF2RA,DDR1,EPHA4,EPHB1,FGFR1,FLT1,FLT3LG,IGF1R,IL15,IRF3,LMTK2,MAP2K3,MAP2K6,MAP3K11,MET,NFKB2,PDGFRA,PDGFRB,PRKCI,PTK2,PTK2B,PTK7,REL,RELB,RET,ROR1,SRC,SYK,TEK,TIE1,TNK2,TYK2,TYRO3
tRNA Splicing	1,87E00	3,41E-01	1,604	APEX1,ENPP6,MPPED2,NAPEPLD,PDE11A,PDE12,PDE1A,PDE1C,PDE4C,PDE6D,PDE7B,PDE8A,SMPDL3A,TDP2,TRPT1
HOTAIR Regulatory Pathway	1,86E00	2,64E-01	2,722	AKT1,AKT2,AR,CD44,COL1A1,COL1A2,COL3A1,H3-3A/H3-3B,JAM2,JARID2,KMT2A,MET,MMP14,MMP15,MMP19,MMP2,MMP23B,MMP28,MTF2,NFKB2,NFKBIA,PIK3C3,PIK3CB,PIK3CD,PIK3R1,PIK3R3,RBBP7,REL,RELB,RHOC,ROCK2,SETDB1,SNAI2,SPP1,STAT3,SUZ12,TCF4,TCF7L1,TGFB1,TLR4,TWIST1,VIM,WNT11
UVB-Induced MAPK Signaling	1,86E00	3,27E-01	0,500	AKT1,H3-3A/H3-3B,MAPK1,MAPK12,MAPK9,PIK3C3,PIK3CB,PIK3CD,PIK3R1,PIK3R3,PRKCA,PRKCD,PRKCE,PRKCH,PRKCI,RPS6KA5,RPS6KB1
Sperm Motility	1,85E00	2,48E-01	-0,186	AXL,CACNA1G,CACNA1H,CAMK4,CNGA3,CNGB3,CSF2RA,DDR1,EPHA4,EPHB1,FGFR1,FLT1,FLT3LG,GNA12,GNA13,GNAO1,GNB4,GNG2,IGF1R,LMTK2,MAP2K3,MAP2K6,MAP3K11,MET,NPPA,NPR1,PDE1A,PDE1C,PDE4C,PDGFRA,PDGFRB,PLA2G12A,PLA2G4A,PLA2G5,PLA2G7,PLAAT3,PLCB4,PLCD3,PLCG1,PLCG2,PLCL2,PNPLA8,PRKACA,PRKAR1A,PRKCA,PRKCD,PRKCE,PRKCH,PRKCI,PRKG1,PTK2,PTK2B,PTK7,RET,ROR1,SLC16A10,SRC,SYK,TEK,TIE1,TNK2,TYK2,TYRO3
IL-1 Signaling	1,82E00	2,87E-01	1,291	ADCY1,ADCY5,ADCY6,ADCY7,ADCY8,ECSIT,GNA12,GNA13,GNAO1,GNB4,GNG2,IKBKG,IL1RAP,MAP2K3,MAP2K6,MAP3K14,MAPK1,MAPK12,MAPK9,NFKB2,NFKBIA,NFKBIE,PRKACA,PRKAR1A,REL,RELB,TOLLIP
BER pathway	1,81E00	0.5	#NUM!	APEX1,OGG1,PARP1,PNKP,POLB,POLG
TWEAK Signaling	1,8E00	3,51E-01	1,508	APAF1,CASP3,CYCS,FADD,IKBKG,MAP3K14,NFKB2,NFKBIA,NFKBIE,REL,RELB,TRAF2,TRAF3
Superpathway of Methionine Degradation	1,8E00	3,51E-01	-3,606	AHCYL1,CDO1,DLD,EEF1AKMT1,GOT1,GOT2,MAT2A,MCEE,MMUT,MTR,NSUN4,PCCA,PCCB
Unfolded protein response	1,8E00	2,89E-01	0,728	AMFR,ATF4,BCL2,CALR,CANX,CEBPB,DDIT3,DNAJA1,DNAJA2,DNAJA3,DNAJC12,DNAJC15,DNAJC18,EDEM1,HSP90B1,HSPA1A/HSPA1B,HSPA1L,HSPA4,HSPA5,HSPA9,HSPH1,INSIG1,OS9,P4HB,TRAF2,UBXN4
Heme Biosynthesis II	1,79E00	5,56E-01	-2,236	ALAD,ALAS1,CPOX,FECH,UROD
Bladder Cancer Signaling	1,79E00	2,76E-01	-0,535	E2F3,E2F6,FGF1,FGF10,FGF13,FGF14,FGF16,FGF2,FGF5,FGF6,FGF9,HDAC11,HDAC3,HDAC4,HDAC5,MAPK1,MMP14,MMP15,MMP19,MMP2,MMP23B,MMP28,PDGFC,PGF,RALB,RAP1B,RPS6KA5,RRAS2,VEGFA,VEGFB,VEGFC,VEGFD
Breast Cancer Regulation by Stathmin1	1,79E00	2,26E-01	0,786	ACKR4,ADCYAP1R1,ADGRA1,ADGRA2,ADGRE1,Adgre4,ADGRF5,ADGRG1,ADGRG6,ADGRL4,ADORA1,ADORA2A,ADRA1A,ADRB1,AGTR1,ARHGEF12,ARHGEF15,ARHGEF17,ARHGEF3,ARHGEF5,ARHGEF6,ATF4,AVPR1A,BDKRB2,BMP6,CAMK2A,CAMK2G,CAMK4,CCND3,CCR2,CCRL2,CDK6,CELSR2,CMKLR1,CREB3,CRHR2,CX3CR1,CXCR6,DRD1,DRD2,E2F3,E2F6,F2R,F2RL1,FGF2,FZD2,FZD3,FZD4,FZD6,FZD7,FZD8,GNA13,GNB4,GNG2,GPR107,GPR137,GPR153,GPR158,GPR160,GPR176,GPR22,GPR27,GP…
CNTF Signaling	1,78E00	3,16E-01	1,414	AKT1,CNTFR,IL6ST,LIFR,MAPK1,PIK3C3,PIK3CB,PIK3CD,PIK3R1,PIK3R3,RALB,RAP1B,RPS6KA5,RPS6KB1,RRAS2,SOS1,STAT3,TYK2
Prostate Cancer Signaling	1,77E00	2,77E-01	#NUM!	AKT1,AKT2,AR,ATF4,BCL2,CREB3,E2F3,E2F6,GSTP1,HDAC11,HDAC3,HDAC4,HDAC5,HSP90AB1,HSP90B1,KLK3,MAPK1,NFKB2,NFKBIA,NFKBIE,PIK3C3,PIK3CB,PIK3CD,PIK3R1,PIK3R3,RALB,RAP1B,REL,RELB,RRAS2,SOS1
Role of MAPK Signaling in Promoting the Pathogenesis of Influenza	1,77E00	2,77E-01	0,539	ATP6V0A2,ATP6V0A4,ATP6V0B,ATP6V0E1,ATP6V0E2,ATP6V1B2,ATP6V1D,ATP6V1E1,ATP6V1G1,ATP6V1G2,BCL2,CASP3,MAP2K3,MAP2K6,MAPK1,MAPK12,MAPK9,NFKB2,NFKBIA,NFKBIE,PLA2G12A,PLA2G4A,PLA2G5,PLA2G7,PLAAT3,PNPLA8,PRKCA,PTGS2,RALB,RAP1B,RRAS2
Leptin Signaling in Obesity	1,74E00	2,97E-01	0,000	ADCY1,ADCY5,ADCY6,ADCY7,ADCY8,AKT1,AKT2,LEPR,MAPK1,PIK3C3,PIK3CB,PIK3CD,PIK3R1,PIK3R3,PLCB4,PLCD3,PLCG1,PLCG2,PLCL2,PRKACA,PRKAR1A,STAT3
Fc Epsilon RI Signaling	1,74E00	2,74E-01	1,061	AKT1,AKT2,GAB1,INPP5J,INPP5K,INPPL1,MAP2K3,MAP2K6,MAPK1,MAPK12,MAPK9,OCRL,PIK3C3,PIK3CB,PIK3CD,PIK3R1,PIK3R3,PLA2G12A,PLA2G4A,PLA2G5,PLCG1,PLCG2,PRKCA,PRKCD,PRKCE,PRKCH,PRKCI,RALB,RAP1B,RRAS2,SOS1,SYK
Mouse Embryonic Stem Cell Pluripotency	1,73E00	2,79E-01	1,134	AKT1,AKT2,APC,APC2,BMP4,FZD2,FZD3,FZD4,FZD6,FZD7,FZD8,ID1,IL6ST,LIFR,MAPK1,MAPK12,PIK3C3,PIK3CB,PIK3CD,PIK3R1,PIK3R3,RALB,RAP1B,RRAS2,SOS1,STAT3,TCF4,TCF7L1,TYK2
Regulation Of The Epithelial Mesenchymal Transition In Development Pathway	1,72E00	2,87E-01	0,000	ADAM17,APC,BCL9,FZD2,FZD3,FZD4,FZD6,FZD7,FZD8,GLI2,JAG2,LOX,NFKB2,NOTCH1,PSENEN,PTCH2,PYGO1,REL,RELB,SNAI1,SNAI2,TCF4,TCF7L1,TWIST1,WNT11
Inhibition of Angiogenesis by TSP1	1,71E00	3,53E-01	-0,632	AKT1,AKT2,CASP3,CD36,MAPK1,MAPK12,MAPK9,SDC1,SDC2,TGFB1,TGFBR2,VEGFA
TGF-β Signaling	1,7E00	2,81E-01	2,294	ACVR1,ACVR2A,BCL2,BMP2,BMP4,BMP7,INHBA,INHBB,MAP2K3,MAP2K6,MAPK1,MAPK12,MAPK9,PMEPA1,RALB,RAP1B,RRAS2,RUNX2,SERPINE1,SMURF1,SMURF2,SOS1,TGFB1,TGFB2,TGFB3,TGFBR2,TGIF1
GABA Receptor Signaling	1,69E00	2,67E-01	#NUM!	ABAT,ADCY1,ADCY5,ADCY6,ADCY7,ADCY8,ALDH5A1,ALDH9A1,AP1G2,AP2A1,AP2A2,CACNA1G,CACNA1H,CACNA2D1,CACNA2D2,CACNB1,CACNB3,CACNG6,CACNG7,CATSPER4,DNM1,GABARAP,GABRA1,GABRB3,GABRR2,GNA12,GNA13,GNAO1,GNB4,GNG2,GPHN,KCNH2,RPS27A,Ubb,UBQLN1
Parkinson's Signaling	1,68E00	4,38E-01	#NUM!	CASP3,CYCS,MAPK1,MAPK12,PARK7,SEPTIN5,UCHL1
Neuropathic Pain Signaling In Dorsal Horn Neurons	1,66E00	2,77E-01	1,134	BDNF,CAMK2A,CAMK2G,CAMK4,GRIA3,GRIN2A,GRM1,KCNH2,MAPK1,PIK3C3,PIK3CB,PIK3CD,PIK3R1,PIK3R3,PLCB4,PLCD3,PLCG1,PLCG2,PLCL2,PRKACA,PRKAR1A,PRKCA,PRKCD,PRKCE,PRKCH,PRKCI,SRC,TAC1
Endocannabinoid Developing Neuron Pathway	1,65E00	2,68E-01	2,921	ADCY1,ADCY5,ADCY6,ADCY7,ADCY8,AKT1,AKT2,ATF4,CREB3,GNAO1,GNB4,GNG2,MAP2K3,MAP2K6,MAPK1,MAPK12,MAPK4,MAPK6,MAPK7,MAPK9,MGLL,PIK3C3,PIK3CB,PIK3CD,PIK3R1,PIK3R3,PRKACA,PRKAR1A,RALB,RAP1B,RRAS2,SRC,STAT3
FLT3 Signaling in Hematopoietic Progenitor Cells	1,63E00	2,87E-01	2,294	AKT1,AKT2,ATF4,CREB3,FLT3,FLT3LG,GAB2,MAPK1,MAPK12,PIK3C3,PIK3CB,PIK3CD,PIK3R1,PIK3R3,RALB,RAP1B,RPS6KA5,RPS6KB1,RRAS2,SHC1,SOS1,STAT3,STAT5B
Heme Biosynthesis from Uroporphyrinogen-III I	1,62E00	7,5E-01	#NUM!	CPOX,FECH,UROD
L-cysteine Degradation I	1,62E00	7,5E-01	#NUM!	CDO1,GOT1,GOT2
Fatty Acid β-oxidation III (Unsaturated, Odd Number)	1,62E00	7,5E-01	#NUM!	ECI1,ECI2,EHHADH
UDP-N-acetyl-D-galactosamine Biosynthesis II	1,62E00	4,62E-01	0,816	GCK,GNPNAT1,HK1,HK2,PGM3,UAP1
EGF Signaling	1,62E00	3,09E-01	1,213	AKT1,AKT2,CSNK2B,MAPK1,MAPK12,PIK3C3,PIK3CB,PIK3CD,PIK3R1,PIK3R3,PLCG1,PRKCA,RPS6KB1,SHC1,SOS1,SRC,STAT3
IL-9 Signaling	1,61E00	3,43E-01	1,414	CISH,NFKB2,PIK3C3,PIK3CB,PIK3CD,PIK3R1,PIK3R3,REL,RELB,SOCS2,STAT3,STAT5B
GDNF Family Ligand-Receptor Interactions	1,61E00	2,89E-01	1,091	DOK5,DOK7,GAB1,GFRA1,GFRA4,MAPK1,MAPK12,MAPK9,PDLIM7,PIK3C3,PIK3CB,PIK3CD,PIK3R1,PIK3R3,PLCG1,PLCG2,RALB,RAP1B,RET,RRAS2,SHC1,SOS1
iNOS Signaling	1,6E00	3,19E-01	1,265	CAMK4,CD14,HMGA1,IFNGR1,IKBKG,LBP,MAPK1,MAPK12,NFKB2,NFKBIA,NFKBIE,REL,RELB,TLR4,TYK2
FcγRIIB Signaling in B Lymphocytes	1,58E00	2,82E-01	2,324	AKT1,CACNA1G,CACNA1H,CACNA2D1,CACNA2D2,CACNB1,CACNB3,CACNG6,CACNG7,CATSPER4,MAPK12,MAPK9,PIK3C3,PIK3CB,PIK3CD,PIK3R1,PIK3R3,PLCG2,RALB,RAP1B,RRAS2,SHC1,SOS1,SYK
HIPPO signaling	1,58E00	2,82E-01	1,069	AMOT,CD44,CSNK1E,DLG2,DLG4,DLG5,PPM1L,PPP1CA,PPP1R14B,PPP1R14C,PPP1R3A,PPP1R3C,PPP2CB,PPP2R1A,PPP2R2C,PPP2R3A,PTPA,SKP1,STK4,TEAD2,TP53BP2,WWTR1,YAP1,YWHAE
Synaptic Long Term Potentiation	1,58E00	2,64E-01	0,174	ADCY1,ADCY8,ATF4,CAMK2A,CAMK2G,CAMK4,CHP1,CREB3,GRIA3,GRIN2A,GRM1,MAPK1,PLCB4,PLCD3,PLCG1,PLCG2,PLCL2,PPP1CA,PPP1R14B,PPP1R14C,PPP1R3A,PPP1R3C,PPP3CB,PRKACA,PRKAR1A,PRKCA,PRKCD,PRKCE,PRKCH,PRKCI,RALB,RAP1B,RAPGEF3,RRAS2
Ketolysis	1,57E00	0.5	-2,000	ACAA2,ACAT1,HADHA,HADHB,OXCT1
IL-22 Signaling	1,56E00	3,75E-01	-1,000	AKT1,AKT2,IL10RB,MAPK1,MAPK12,MAPK9,STAT3,STAT5B,TYK2
Tumoricidal Function of Hepatic Natural Killer Cells	1,56E00	3,75E-01	0,000	AIFM1,APAF1,CASP3,CYCS,ENDOG,FADD,FAS,LYVE1,SERPINB9
Aspartate Degradation II	1,55E00	5,71E-01	-2,000	GOT1,GOT2,MDH1,MDH2
TNFR1 Signaling	1,53E00	3,08E-01	2,138	APAF1,CASP3,CYCS,FADD,IKBKG,MAP3K14,MAP4K2,NFKB2,NFKBIA,NFKBIE,PAK1,PAK3,PAK6,REL,RELB,TRAF2
Dermatan Sulfate Degradation (Metazoa)	1,53E00	4,12E-01	1,134	CEMIP2,FGFRL1,GM2A,HEXA,HEXB,HYAL2,OGA
MIF Regulation of Innate Immunity	1,52E00	3,18E-01	0,000	CD14,MAPK1,MAPK12,MAPK9,NFKB2,NFKBIA,NFKBIE,PLA2G12A,PLA2G4A,PLA2G5,PTGS2,REL,RELB,TLR4
Retinol Biosynthesis	1,52E00	3,18E-01	-0,577	Akr1b10,AKR1B10,CES1,CES5A,DAGLB,DHRS9,ESD,LIPE,LPL,LRAT,PNPLA2,RBP1,RBP7,RDH13
MIF-mediated Glucocorticoid Regulation	1,51E00	3,33E-01	0,000	CD14,MAPK1,NFKB2,NFKBIA,NFKBIE,PLA2G12A,PLA2G4A,PLA2G5,PTGS2,REL,RELB,TLR4
IL-7 Signaling Pathway	1,49E00	2,82E-01	0,471	AKT1,AKT2,BAK1,BCL2,CCND3,FOXO3,FOXO4,FOXO6,GSK3A,Ighg2c,MAPK1,MAPK12,MET,PIK3C3,PIK3CB,PIK3CD,PIK3R1,PIK3R3,PTK2,SHC1,SOS1,STAT5B
fMLP Signaling in Neutrophils	1,49E00	2,6E-01	3,024	ACTR2,ARPC1B,ARPC2,ARPC5L,CAMK4,CHP1,GNA12,GNA13,GNAO1,GNB4,GNG2,MAPK1,NFATC4,NFKB2,NFKBIA,NFKBIE,NOX4,PIK3C3,PIK3CB,PIK3CD,PIK3R1,PIK3R3,PLCB4,PPP3CB,PRKCA,PRKCD,PRKCE,PRKCH,PRKCI,RALB,RAP1B,REL,RELB,RRAS2
IL-2 Signaling	1,48E00	2,95E-01	1,698	AKT1,AKT2,CSNK2B,IL2RB,MAPK1,PIK3C3,PIK3CB,PIK3CD,PIK3R1,PIK3R3,PTK2B,RALB,RAP1B,RRAS2,SHC1,SOS1,STAT5B,SYK
Endoplasmic Reticulum Stress Pathway	1,48E00	3,81E-01	0,707	ATF4,CALR,CASP3,DDIT3,HSP90B1,HSPA5,TAOK3,TRAF2
Glycogen Degradation III	1,45E00	4,29E-01	-0,816	AGL,GAA,MGAM,PGM1,PGM3,PYGM
Mevalonate Pathway I	1,45E00	4,29E-01	-2,236	ACAA2,ACAT1,HADHA,HADHB,HMGCS2,PMVK
β-alanine Degradation I	1,44E00	1	#NUM!	ABAT,ALDH6A1
Alanine Degradation III	1,44E00	1	#NUM!	GPT,GPT2
Alanine Biosynthesis II	1,44E00	1	#NUM!	GPT,GPT2
L-glutamine Biosynthesis II (tRNA-dependent)	1,44E00	1	#NUM!	GATB,QRSL1
Formaldehyde Oxidation II (Glutathione-dependent)	1,44E00	1	#NUM!	ADH5,ESD
Superpathway of Cholesterol Biosynthesis	1,43E00	3,45E-01	-3,000	ACAA2,ACAT1,EBP,FDFT1,HADHA,HADHB,HMGCS2,HSD17B7,LBR,PMVK
Circadian Rhythm Signaling	1,42E00	3,33E-01	#NUM!	ADCYAP1R1,ARNTL,ATF4,BHLHE40,CREB3,CRY1,CRY2,CSNK1E,GRIN2A,PER1,PER2
Cancer Drug Resistance By Drug Efflux	1,4E00	2,93E-01	#NUM!	ABCB1,ABCG2,AKT1,AKT2,FOXO3,FOXO4,FOXO6,MAPK1,PIK3CB,PIK3CD,PIK3R1,PIK3R3,PTGS2,RALB,RAP1B,RRAS2,YBX1
PD-1, PD-L1 cancer immunotherapy pathway	1,4E00	2,64E-01	0,200	AKT1,AKT2,B2M,BCL2L1,CD28,CSNK2B,HLA-DOA,HLA-DOB,HLA-E,IFNGR1,IL2RB,MR1,PDCD4,PIK3C3,PIK3CB,PIK3CD,PIK3R1,PIK3R3,PLCG1,STAT5B,TGFB1,TGFB2,TGFB3,TNFRSF11B,TNFRSF1B,TYK2,YAP1,ZBTB12
1D-myo-inositol Hexakisphosphate Biosynthesis II (Mammalian)	1,39E00	3,89E-01	0,378	INPP5A,INPP5J,INPP5K,INPPL1,ITPKB,ITPKC,OCRL
Mitochondrial L-carnitine Shuttle Pathway	1,39E00	3,89E-01	-1,134	ACSL1,CPT1A,CPT1B,CPT1C,CPT2,SLC27A1,SLC27A6
D-myo-inositol (1,3,4)-trisphosphate Biosynthesis	1,39E00	3,89E-01	0,378	INPP5A,INPP5J,INPP5K,INPPL1,ITPKB,ITPKC,OCRL
GDP-glucose Biosynthesis	1,38E00	4,55E-01	0,447	GCK,HK1,HK2,PGM1,PGM3
Chemokine Signaling	1,37E00	2,75E-01	0,853	CAMK2A,CAMK2G,CAMK4,CCL11,CCL24,CXCL12,CXCR4,MAPK1,MAPK12,MYL2,PLCB4,PLCG1,PLCG2,Ppp1r12b,PRKCA,PTK2,PTK2B,RALB,RAP1B,ROCK2,RRAS2,SRC
IL-17A Signaling in Airway Cells	1,37E00	2,84E-01	0,243	AKT1,AKT2,CCL11,IKBKG,MAPK1,MAPK12,MAPK9,NFKB2,NFKBIA,NFKBIE,PIK3C3,PIK3CB,PIK3CD,PIK3R1,PIK3R3,REL,RELB,STAT3,TYK2
IL-23 Signaling Pathway	1,36E00	3,04E-01	1,155	AKT1,AKT2,NFKB2,NFKBIA,PIK3C3,PIK3CB,PIK3CD,PIK3R1,PIK3R3,REL,RELB,RORC,STAT3,TYK2
CDP-diacylglycerol Biosynthesis I	1,36E00	3,64E-01	-1,414	AGPAT1,AGPAT2,AGPAT3,AGPAT5,CDS1,CDS2,GPAT3,MBOAT2
Neurotrophin/TRK Signaling	1,35E00	2,76E-01	1,528	AKT1,ATF4,BDNF,CREB3,GAB1,KLK3,MAP2K3,MAP2K6,MAPK1,PIK3C3,PIK3CB,PIK3CD,PIK3R1,PIK3R3,PLCG1,RALB,RAP1B,RRAS2,SHC1,SOS1,SPRY1
Telomerase Signaling	1,35E00	2,62E-01	2,294	AKT1,AKT2,ELF4,HDAC11,HDAC3,HDAC4,HDAC5,HSP90AB1,HSP90B1,IL2RB,MAPK1,PIK3C3,PIK3CB,PIK3CD,PIK3R1,PIK3R3,PPM1L,PPP2CB,PPP2R1A,PPP2R2C,PPP2R3A,PTPA,RALB,RAP1B,RRAS2,SHC1,SOS1,TPP1
April Mediated Signaling	1,35E00	3,1E-01	1,508	IKBKG,MAP3K14,MAPK1,MAPK12,MAPK9,NFATC4,NFKB2,NFKBIA,NFKBIE,REL,RELB,TRAF2,TRAF3
4-1BB Signaling in T Lymphocytes	1,34E00	3,24E-01	1,134	IKBKG,MAP3K14,MAPK1,MAPK12,MAPK9,NFKB2,NFKBIA,NFKBIE,REL,RELB,TRAF2
Non-Small Cell Lung Cancer Signaling	1,33E00	2,66E-01	1,000	AKT1,AKT2,CCND3,CDK6,E2F3,E2F6,FOXO3,HDAC11,HDAC3,HDAC4,HDAC5,MAPK1,PIK3C3,PIK3CB,PIK3CD,PIK3R1,PIK3R3,PLCG1,PRKCA,RALB,RAP1B,RRAS2,RXRA,SOS1,STK4
Gαs Signaling	1,33E00	2,56E-01	-0,600	ADCY1,ADCY5,ADCY6,ADCY7,ADCY8,ADD2,ADORA2A,ADRB1,ATF4,CNGA3,CNGB3,CREB3,DRD1,GNA12,GNA13,GNAO1,GNB4,GNG2,MAPK1,PRKACA,PRKAR1A,PTGER4,PTGIR,RAPGEF2,RAPGEF3,RGS2,RYR1,RYR2,RYR3,SRC,VIPR1
CCR3 Signaling in Eosinophils	1,32E00	2,52E-01	1,633	CAMK4,CCL11,CCL24,CFL2,GNA12,GNA13,GNAO1,GNB4,GNG2,MAPK1,MAPK12,MYLK,PAK1,PAK3,PAK6,PIK3C3,PIK3CB,PIK3CD,PIK3R1,PIK3R3,PLA2G12A,PLA2G4A,PLA2G5,PLCB4,Ppp1r12b,PRKCA,PRKCD,PRKCE,PRKCH,PRKCI,RALB,RAP1B,ROCK2,RRAS2
Arsenate Detoxification I (Glutaredoxin)	1,29E00	0.6	#NUM!	AS3MT,GLRX2,GSTO1
2-ketoglutarate Dehydrogenase Complex	1,29E00	0.6	#NUM!	DLD,DLST,OGDH
Glutamate Degradation III (via 4-aminobutyrate)	1,29E00	0.6	#NUM!	ABAT,ALDH5A1,SUCLG2
IL-12 Signaling and Production in Macrophages	1,28E00	2,5E-01	#NUM!	AKT1,AKT2,APOD,CEBPB,IFNGR1,IKBKG,IRF8,JMJD6,MAPK1,MAPK12,MAPK9,NFKB2,NFKBIA,NFKBIE,PIK3C3,PIK3CB,PIK3CD,PIK3R1,PIK3R3,PRKCA,PRKCD,PRKCE,PRKCH,PRKCI,RAB7A,RBP4,REL,RELB,RXRA,TGFB1,TGFB2,TGFB3,TLR2,TLR4
B Cell Activating Factor Signaling	1,27E00	3,02E-01	1,667	IKBKG,MAP3K14,MAPK1,MAPK12,MAPK9,NFATC4,NFKB2,NFKBIA,NFKBIE,REL,RELB,TRAF2,TRAF3
Noradrenaline and Adrenaline Degradation	1,25E00	3,14E-01	-1,508	ADH5,ADHFE1,AKR1A1,ALDH1A3,ALDH1B1,ALDH2,ALDH4A1,ALDH9A1,DHRS4,DHRS9,MAOB
Ubiquinol-10 Biosynthesis (Eukaryotic)	1,25E00	3,48E-01	-0,378	BCKDHA,COQ2,COQ3,CYP2B6,ECHDC1,MICAL1,MICAL2,MICAL3
Superpathway of D-myo-inositol (1,4,5)-trisphosphate Metabolism	1,25E00	3,48E-01	0,000	IMPA2,INPP5A,INPP5J,INPP5K,INPPL1,ITPKB,ITPKC,OCRL
Glucose and Glucose-1-phosphate Degradation	1,21E00	4,17E-01	0,447	GCK,HK1,HK2,PGM1,PGM3
Gαi Signaling	1,2E00	2,46E-01	1,512	ADCY1,ADCY5,ADCY6,ADCY7,ADCY8,ADORA1,AGTR1,CAV1,DRD2,GNA12,GNA13,GNAO1,GNB4,GNG2,LPAR1,MAPK1,NPR3,NPY1R,P2RY14,PRKACA,PRKAR1A,RALB,RAP1B,RGS10,RGS4,RGS7,RRAS2,S1PR1,SHC1,SHC2,SOS1,SRC,STAT3,XCR1
Role of IL-17A in Arthritis	1,19E00	2,81E-01	#NUM!	MAP2K3,MAP2K6,MAPK1,MAPK12,MAPK9,NFKB2,NFKBIA,NFKBIE,PIK3C3,PIK3CB,PIK3CD,PIK3R1,PIK3R3,PTGS2,REL,RELB
CREB Signaling in Neurons	1,19E00	2,16E-01	1,105	ACKR4,ADCY1,ADCY5,ADCY6,ADCY7,ADCY8,ADCYAP1R1,ADGRA1,ADGRA2,ADGRE1,Adgre4,ADGRF5,ADGRG1,ADGRG6,ADGRL4,ADORA1,ADORA2A,ADRA1A,ADRB1,AGTR1,AKT1,AKT2,ATF4,AVPR1A,BDKRB2,BMP6,CACNA1G,CACNA1H,CACNA2D1,CACNA2D2,CACNB1,CACNB3,CACNG6,CACNG7,CAMK2A,CAMK2G,CAMK4,CATSPER4,CCR2,CCRL2,CELSR2,CMKLR1,CREB3,CRHR2,CX3CR1,CXCR6,DRD1,DRD2,F2R,F2RL1,FGF2,FGFR1,FLT1,FZD2,FZD3,FZD4,FZD6,FZD7,FZD8,GNA12,GNA13,GNAO1,GNB4…
Granzyme B Signaling	1,17E00	3,75E-01	0,000	APAF1,CASP3,CYCS,ENDOG,PARP1,PRKDC
Retinoate Biosynthesis I	1,17E00	3,06E-01	0,000	AKR1B1,AKR1B10,Akr1b10,ALDH1A3,BMP2,DHRS4,DHRS7C,DHRS9,RBP1,RBP7,RDH13
HMGB1 Signaling	1,16E00	2,4E-01	1,768	AKT1,AKT2,Cdc42,Eda,FNBP1,IFNGR1,IL15,KAT2B,KAT7,MAP2K3,MAP2K6,MAPK1,MAPK12,MAPK9,NFKB2,PIK3C3,PIK3CB,PIK3CD,PIK3R1,PIK3R3,PLAT,RALB,RAP1B,RBBP7,REL,RELB,RHOC,RHOJ,RHOT2,RHOU,RND1,RND3,RRAS2,SERPINE1,TGFB1,TGFB2,TGFB3,TLR4,TNFRSF11B,TNFRSF1B
The Visual Cycle	1,15E00	3,5E-01	0,000	AKR1B10,Akr1b10,DHRS9,LRAT,RBP1,RBP7,RDH13
Inflammasome pathway	1,15E00	3,5E-01	1,890	CTSB,NFKB2,NLRP1,P2RX7,PANX1,PYCARD,TLR4
Phosphatidylglycerol Biosynthesis II (Non-plastidic)	1,15E00	3,33E-01	-1,414	AGPAT1,AGPAT2,AGPAT3,AGPAT5,CDS1,CDS2,GPAT3,MBOAT2
Vitamin-C Transport	1,15E00	3,33E-01	-1,342	GSTO1,LRRC8A,LRRC8C,LRRC8D,SELENOT,SLC2A4,STOM,TXNRD2
Antioxidant Action of Vitamin C	1,13E00	2,5E-01	0,000	CSF2RA,GSTO1,IKBKG,MAPK1,MAPK12,MAPK9,NAPEPLD,NFKB2,NFKBIA,NFKBIE,PLA2G12A,PLA2G4A,PLA2G5,PLA2G7,PLAAT3,PLCB4,PLCD3,PLCG1,PLCG2,PLCL2,PLD3,PNPLA8,REL,RELB,SELENOT,SLC2A4,STAT5B,TXNRD2
MSP-RON Signaling Pathway	1,13E00	2,76E-01	#NUM!	ACTA1,ACTA2,ACTC1,CCR2,ITGB2,KLK10,KLK14,KLK3,KLK8,PIK3C3,PIK3CB,PIK3CD,PIK3R1,PIK3R3,TLR2,TLR4
Sphingosine and Sphingosine-1-phosphate Metabolism	1,13E00	4,44E-01	-1,000	ACER2,ASAH1,ASAH2,SGPP1
Sucrose Degradation V (Mammalian)	1,13E00	4,44E-01	-1,000	ALDOA,ALDOB,TKFC,TPI1
Ferroptosis Signaling Pathway	1,13E00	2,46E-01	0,539	ACACA,ALOX15B,ALOX5,ARF4,ARF5,ATF4,CARS1,CHAC1,CTSB,EMP1,FDFT1,FTH1,FTL,GPX4,HSPB1,MAPK1,NFS1,NOX4,PEBP1,PRKAB2,PRKAG3,RALB,RAP1B,RRAS2,SLC39A14,SQSTM1,STAT3,STEAP3,VDAC2,WWTR1,YAP1
MSP-RON Signaling In Macrophages Pathway	1,12E00	2,48E-01	-0,392	ATF4,CIITA,CREB3,GAB2,HLA-DOA,HLA-DOB,IFNGR1,IKBKG,ITGB2,KLK10,KLK14,KLK3,KLK8,MAPK1,NFKB2,PIK3C3,PIK3CB,PIK3CD,PIK3R1,PIK3R3,PTGS2,RALB,RAP1B,REL,RELB,RRAS2,SOS1,STAT3,TLR4
Ephrin B Signaling	1,09E00	2,64E-01	-0,500	CAP1,CFL2,CXCL12,CXCR4,EFNB1,EFNB3,EPHB1,EPHB6,GNA12,GNA13,GNAO1,GNB4,GNG2,HNRNPK,KALRN,MAPK1,PAK1,PTK2,ROCK2
Acyl-CoA Hydrolysis	1,08E00	3,85E-01	-1,000	ACOT1,ACOT11,ACOT2,ACOT7,ACOT9
Prolactin Signaling	1,07E00	2,56E-01	1,964	CEBPB,MAPK1,PIK3C3,PIK3CB,PIK3CD,PIK3R1,PIK3R3,PLCG1,PLCG2,PRKCA,PRKCD,PRKCE,PRKCH,PRKCI,RALB,RAP1B,RRAS2,SHC1,SOCS2,SOS1,STAT3,STAT5B
Role of JAK family kinases in IL-6-type Cytokine Signaling	1,06E00	3,2E-01	#NUM!	IL6R,IL6ST,MAPK1,MAPK12,MAPK9,STAT3,STAT5B,TYK2
RAN Signaling	1,06E00	3,53E-01	2,449	IPO5,KPNA1,KPNA3,KPNA4,KPNA6,KPNB1
Arginine Biosynthesis IV	1,06E00	0.5	#NUM!	ASS1,GLUD1,OAT
Chondroitin and Dermatan Biosynthesis	1,06E00	0.5	#NUM!	CHSY1,CHSY3,CSGALNACT2
D-myo-inositol (1,4,5)-trisphosphate Degradation	1,06E00	3,53E-01	0,000	IMPA2,INPP5A,INPP5J,INPP5K,INPPL1,OCRL
Histamine Degradation	1,06E00	3,53E-01	-1,633	ALDH1A3,ALDH1B1,ALDH2,ALDH4A1,ALDH9A1,HNMT
GDP-mannose Biosynthesis	1,06E00	0.5	#NUM!	MPI,PMM1,PMM2
UVC-Induced MAPK Signaling	1,03E00	2,75E-01	0,535	MAPK1,MAPK12,MAPK9,PRKCA,PRKCD,PRKCE,PRKCH,PRKCI,RALB,RAP1B,RRAS2,SMPD1,SMPD2,SRC
VDR/RXR Activation	1,02E00	2,56E-01	-0,302	CD14,CEBPB,CST6,IGFBP3,IGFBP5,IGFBP6,LRP5,NCOA2,NCOA3,PRKCA,PRKCD,PRKCE,PRKCH,PRKCI,RUNX2,RXRA,SEMA3B,SPP1,TGFB2,THBD
Toll-like Receptor Signaling	1,02E00	2,56E-01	0,832	CD14,ECSIT,IKBKG,LBP,MAP2K3,MAP2K6,MAP3K14,MAPK1,MAPK12,NFKB2,NFKBIA,REL,RELB,RPS27A,TICAM1,TIRAP,TLR2,TLR4,TOLLIP,Ubb
Proline Degradation	1,02E00	6,67E-01	#NUM!	ALDH4A1,LOC102724788/PRODH
1,25-dihydroxyvitamin D3 Biosynthesis	1,02E00	6,67E-01	#NUM!	CYP2R1,POR
Inosine-5'-phosphate Biosynthesis II	1,02E00	6,67E-01	#NUM!	ATIC,PAICS
Biotin-carboxyl Carrier Protein Assembly	1,02E00	6,67E-01	#NUM!	ACACA,ACACB
Glutamate Degradation II	1,02E00	6,67E-01	#NUM!	GOT1,GOT2
Aspartate Biosynthesis	1,02E00	6,67E-01	#NUM!	GOT1,GOT2
IL-4 Signaling	1,01E00	2,5E-01	#NUM!	AKT1,AKT2,HLA-DOA,HLA-DOB,HMGA1,IL13RA1,INPP5J,INPP5K,INPPL1,NFATC4,OCRL,PIK3C3,PIK3CB,PIK3CD,PIK3R1,PIK3R3,RALB,RAP1B,RPS6KB1,RRAS2,SHC1,SOS1,TYK2
Gustation Pathway	1,01E00	2,34E-01	#NUM!	ADCY1,ADCY5,ADCY6,ADCY7,ADCY8,APEX1,CACNA1G,CACNA1H,CACNA2D1,CACNA2D2,CACNB1,CACNB3,CACNG6,CACNG7,CATSPER4,ENPP6,GNB4,GNG2,MPPED2,NAPEPLD,P2RX5,P2RX6,P2RX7,P2RY1,P2RY10,P2RY14,PANX1,PDE11A,PDE12,PDE1A,PDE1C,PDE4C,PDE6D,PDE7B,PDE8A,PRKACA,PRKAR1A,SMPDL3A,TDP2
Ephrin A Signaling	1,01E00	2,77E-01	#NUM!	CFL2,EFNA5,EPHA4,EPHA7,NGEF,PAK1,PIK3C3,PIK3CB,PIK3CD,PIK3R1,PIK3R3,PTK2,ROCK2
Triacylglycerol Biosynthesis	1,01E00	2,77E-01	-0,832	AGPAT1,AGPAT2,AGPAT3,AGPAT5,DBT,DGAT2,GPAT3,LPIN1,LPIN3,MBOAT2,Plpp1,PLPP2,PLPP3
PXR/RXR Activation	9,96E-01	2,62E-01	#NUM!	ABCB1,ABCB11,ABCB9,AKT1,AKT2,ALAS1,CPT1A,CYP2B6,FOXO3,GSTM1,GSTM2,HMGCS2,PPARGC1A,PRKACA,PRKAR1A,RXRA,SCD
ErbB2-ErbB3 Signaling	9,96E-01	2,62E-01	2,183	AKT1,ETV4,GSK3A,MAPK1,PIK3C3,PIK3CB,PIK3CD,PIK3R1,PIK3R3,RALB,RAP1B,RRAS2,SHC1,SOS1,STAT3,STAT5B,TYK2
Oncostatin M Signaling	9,83E-01	2,79E-01	1,508	EPAS1,IL6ST,MAPK1,RALB,RAP1B,RRAS2,SHC1,SOS1,STAT3,STAT5B,TIMP3,TYK2
Calcium Transport I	9,79E-01	0.4	0,000	ANXA5,ATP2A1,ATP2A2,ATP2C1
Cyclins and Cell Cycle Regulation	9,59E-01	2,5E-01	-0,258	ATM,CCND3,CDK6,CDKN2D,E2F3,E2F6,FBXL5,HDAC11,HDAC3,HDAC4,HDAC5,PPM1L,PPP2CB,PPP2R1A,PPP2R2C,PPP2R3A,PTPA,SKP1,TGFB1,TGFB2,TGFB3
Phenylalanine Degradation IV (Mammalian, via Side Chain)	9,55E-01	3,57E-01	-2,236	ACSF3,ALDH2,GOT1,GOT2,MAOB
Colanic Acid Building Blocks Biosynthesis	9,55E-01	3,57E-01	-0,447	GALK2,GALT,MPI,PMM1,PMM2
Superpathway of Geranylgeranyldiphosphate Biosynthesis I (via Mevalonate)	9,51E-01	3,33E-01	-2,236	ACAA2,ACAT1,HADHA,HADHB,HMGCS2,PMVK
Hepatic Cholestasis	9,28E-01	2,28E-01	#NUM!	ABCB1,ABCB11,ABCB4,ADCY1,ADCY5,ADCY6,ADCY7,ADCY8,ATP8B1,CD14,Eda,IKBKG,IL15,IL1RAP,IL1RL2,LBP,MAP3K14,MAP3K4,MAP4K2,MAPK12,MAPK9,NFKB2,NFKBIA,NFKBIE,PRKACA,PRKAR1A,PRKCA,PRKCD,PRKCE,PRKCH,PRKCI,REL,RELB,RXRA,SLCO3A1,TGFB1,TGFB2,TGFB3,TIRAP,TLR4,TNFRSF11B,TNFRSF1B,TRAF2
Polyamine Regulation in Colon Cancer	9,21E-01	2,58E-01	#NUM!	APC,AZIN1,MAX,OAZ1,OAZ2,PSMA5,PSMB10,PSMB2,PSMD1,PSMD11,PSMD13,PSMD14,PSMD4,PSMD6,PSME1,TCF4
Systemic Lupus Erythematosus In B Cell Signaling Pathway	9,14E-01	2,2E-01	2,734	AKT1,AKT2,BCL2,BCL2L1,BCL2L11,CAMK4,CARD11,CCND3,CHP1,Eda,FOXO3,FOXO4,FOXO6,GAB1,IFNGR1,IL15,IL6R,IL6ST,INPP5J,INPP5K,INPPL1,IRF3,MALT1,MAP3K14,MAPK1,MAVS,NFATC4,NFKB2,OCRL,PIK3C3,PIK3CB,PIK3CD,PIK3R1,PIK3R3,PLCG2,PPP3CB,PRKCA,PRKCD,PRKCE,PRKCH,PRKCI,RALB,RAP1B,RASGRP2,REL,RELB,RRAS2,SHC1,SHC2,SOS1,SRC,STAT3,STING1,SYK,TGFB1,TGFB2,TGFB3,TICAM1,TRAF2,TRAF3,TYK2
NAD Salvage Pathway II	8,96E-01	2,96E-01	0,707	ACP2,ACP6,NMRK2,NT5C,NT5C1A,NT5C3A,NUDT12,PXYLP1
Role of MAPK Signaling in the Pathogenesis of Influenza	8,93E-01	2,47E-01	#NUM!	AKT1,AKT2,BCL2,CASP3,MAP2K3,MAP2K6,MAPK1,MAPK12,MAPK9,PLA2G12A,PLA2G4A,PLA2G5,PLA2G7,PLAAT3,PNPLA8,PRKCA,PTGS2,RALB,RAP1B,RRAS2
IL-10 Signaling	8,83E-01	2,5E-01	#NUM!	CD14,IKBKG,IL10RB,IL1RAP,IL1RL2,LBP,MAP2K3,MAP2K6,MAP3K14,MAPK1,MAPK12,NFKB2,NFKBIA,NFKBIE,REL,RELB,STAT3,TYK2
Basal Cell Carcinoma Signaling	8,83E-01	2,5E-01	-0,905	APC,APC2,BMP1,BMP2,BMP4,BMP6,BMP7,FZD2,FZD3,FZD4,FZD6,FZD7,FZD8,GLI2,PTCH2,TCF4,TCF7L1,WNT11
Cardiomyocyte Differentiation via BMP Receptors	8,76E-01	3,04E-01	1,000	BMP2,BMP4,BMP7,MEF2C,MYH7,MYL2,NPPA
Trehalose Degradation II (Trehalase)	8,76E-01	4,29E-01	#NUM!	GCK,HK1,HK2
Ceramide Degradation	8,76E-01	4,29E-01	#NUM!	ACER2,ASAH1,ASAH2
Glycogen Biosynthesis II (from UDP-D-Glucose)	8,76E-01	4,29E-01	#NUM!	GBE1,GYG1,GYS1
Cell Cycle: G1/S Checkpoint Regulation	8,57E-01	2,5E-01	2,309	ATM,CCND3,CDK6,CDKN2D,E2F3,E2F6,FBXL5,HDAC11,HDAC3,HDAC4,HDAC5,MAX,RPL5,SKP1,TGFB1,TGFB2,TGFB3
TNFR2 Signaling	8,48E-01	2,81E-01	1,890	IKBKG,MAP3K14,NFKB2,NFKBIA,NFKBIE,REL,RELB,TNFRSF1B,TRAF2
Superpathway of Citrulline Metabolism	8,48E-01	3,33E-01	0,447	ALDH18A1,ASS1,LOC102724788/PRODH,NOS1,OAT
Mechanisms of Viral Exit from Host Cells	8,42E-01	2,68E-01	#NUM!	ACTA1,ACTA2,ACTC1,CHMP4C,PRKCA,PRKCD,PRKCE,PRKCH,PRKCI,VPS37C,VPS4A
BMP signaling pathway	8,42E-01	2,41E-01	1,147	BMP1,BMP2,BMP4,BMP6,BMP7,CAMK4,CHRD,MAPK1,MAPK12,MAPK9,NFKB2,PRKACA,PRKAR1A,RALB,RAP1B,REL,RELB,RRAS2,RUNX2,SMURF1,SOS1
Atherosclerosis Signaling	8,3E-01	2,31E-01	#NUM!	ALOX15B,ALOX5,APOD,CCL11,CCR2,CD36,COL18A1,COL1A1,COL1A2,COL3A1,COL5A3,CXCL12,CXCR4,ITGA4,ITGB2,LPL,NFKB2,PDGFC,PDGFD,PLA2G12A,PLA2G4A,PLA2G5,PLA2G7,PLAAT3,PNPLA8,RBP4,REL,RELB,SELPLG,TGFB1
GPCR-Mediated Nutrient Sensing in Enteroendocrine Cells	8,21E-01	2,33E-01	0,392	ADCY1,ADCY5,ADCY6,ADCY7,ADCY8,CACNA1G,CACNA1H,CACNA2D1,CACNA2D2,CACNB1,CACNB3,CACNG6,CACNG7,CATSPER4,GNG2,PLCB4,PLCD3,PLCG1,PLCG2,PLCL2,PRKACA,PRKAR1A,PRKCA,PRKCD,PRKCE,PRKCH,PRKCI
Role of RIG1-like Receptors in Antiviral Innate Immunity	8,12E-01	2,61E-01	0,707	FADD,IKBKG,IRF3,MAVS,NFKB2,NFKBIA,NFKBIE,REL,RELB,TRAF2,TRAF3,TRIM25
Endometrial Cancer Signaling	8,01E-01	2,5E-01	1,604	AKT1,AKT2,APC2,CTNNA1,FOXO3,MAPK1,PIK3C3,PIK3CB,PIK3CD,PIK3R1,PIK3R3,RALB,RAP1B,RRAS2,SOS1
PCP pathway	8,01E-01	2,5E-01	0,258	CTHRC1,EFNB1,FZD2,FZD3,FZD4,FZD6,FZD7,FZD8,LGR4,MAPK12,MAPK9,PFN1,PRICKLE1,ROCK2,WNT11
Agranulocyte Adhesion and Diapedesis	7,9E-01	2,2E-01	#NUM!	ACKR4,ACTA1,ACTA2,ACTC1,C5,CCL11,CCL22,CCL24,Ccl6,Ccl9,CCR2,CD34,CDH5,CLDN1,CLDN12,CX3CL1,CXCL12,CXCL14,CXCL16,CXCR4,CXCR6,FN1,ITGA4,ITGB1,ITGB2,ITGB7,MMP14,MMP15,MMP19,MMP2,MMP23B,MMP28,MSN,MYH10,MYH11,MYH6,MYH7,MYH8,MYL1,MYL2,MYL3,MYL9,MYO18B,MYO5C,PECAM1,SDC4,SELPLG
Thyroid Cancer Signaling	7,88E-01	2,41E-01	1,147	AKT1,AKT2,BDNF,CXCR4,IGF1,KLK3,MAPK1,PIK3C3,PIK3CB,PIK3CD,PIK3R1,PIK3R3,RALB,RAP1B,RET,RRAS2,SHC1,TCF4,TCF7L1
p53 Signaling	7,85E-01	2,35E-01	-0,688	AKT1,AKT2,APAF1,ATM,BCL2,BCL2L1,BIRC5,CCNG1,COQ8A,FAS,KAT2B,PIAS1,PIK3C3,PIK3CB,PIK3CD,PIK3R1,PIK3R3,PLAGL1,PRKDC,SERPINE2,SNAI2,TIGAR,TP53BP2
Intrinsic Prothrombin Activation Pathway	7,85E-01	2,62E-01	0,000	COL18A1,COL1A1,COL1A2,COL3A1,COL5A3,KLK10,KLK14,KLK3,KLK8,PROS1,THBD
Retinoate Biosynthesis II	7,77E-01	0.5	#NUM!	RBP1,RBP7
Pentose Phosphate Pathway (Oxidative Branch)	7,77E-01	0.5	#NUM!	H6PD,PGLS
Glutathione Redox Reactions II	7,77E-01	0.5	#NUM!	GSR,TXNDC12
Proline Biosynthesis I	7,77E-01	0.5	#NUM!	ALDH18A1,PYCR1
Methylglyoxal Degradation III	7,77E-01	0.3	-0,816	AKR1A1,AKR1B1,AKR1B10,Akr1b10,AKR7A2,DHRS11
Arginine Degradation I (Arginase Pathway)	7,77E-01	0.5	#NUM!	ALDH4A1,OAT
Fatty Acid α-oxidation	7,77E-01	0.3	-0,816	ALDH1A3,ALDH1B1,ALDH2,ALDH4A1,ALDH9A1,PTGS2
Phenylalanine Degradation I (Aerobic)	7,77E-01	0.5	#NUM!	PAH,QDPR
Molybdenum Cofactor Biosynthesis	7,77E-01	0.5	#NUM!	GPHN,NFS1
Mitotic Roles of Polo-Like Kinase	7,45E-01	2,42E-01	-0,378	ANAPC13,ANAPC2,ANAPC5,ANAPC7,HSP90AB1,HSP90B1,KIF11,PPM1L,PPP2CB,PPP2R1A,PPP2R2C,PPP2R3A,PTPA,RAD21,SLK,TGFB1
Role of PI3K/AKT Signaling in the Pathogenesis of Influenza	7,45E-01	2,42E-01	0,000	AKT1,AKT2,CRKL,IRF3,KPNA3,MAPK1,NFKB2,NFKBIA,NFKBIE,PIK3C3,PIK3CB,PIK3CD,PIK3R1,PIK3R3,REL,RELB
Assembly of RNA Polymerase I Complex	7,4E-01	3,33E-01	0,000	POLR1A,POLR1C,POLR1E,POLR2F
Glycogen Degradation II	7,4E-01	3,33E-01	-1,000	AGL,PGM1,PGM3,PYGM
Sphingomyelin Metabolism	7,38E-01	3,75E-01	#NUM!	SGMS2,SMPD1,SMPD2
Pyrimidine Ribonucleotides Interconversion	7,28E-01	2,65E-01	0,000	AK4,CTPS1,DHX29,ENTPD2,NME2,NME7,NUDT15,NUDT5,SLC25A42
Methylthiopropionate Biosynthesis	7,19E-01	1	#NUM!	ADI1
Thio-molybdenum Cofactor Biosynthesis	7,19E-01	1	#NUM!	MOCOS
Glutamate Removal from Folates	7,19E-01	1	#NUM!	GGH
Sorbitol Degradation I	7,19E-01	1	#NUM!	SORD
Methylglyoxal Degradation VI	7,19E-01	1	#NUM!	LDHD
Adenine and Adenosine Salvage VI	7,19E-01	1	#NUM!	ADK
D-mannose Degradation	7,19E-01	1	#NUM!	MPI
Alanine Biosynthesis III	7,19E-01	1	#NUM!	NFS1
Apelin Muscle Signaling Pathway	7,17E-01	2,5E-01	-1,633	AKT1,AKT2,APLN,GNA12,GNA13,GNAO1,GNB4,GNG2,PPARGC1A,PRKAB2,PRKAG3,SLC2A4
Eicosanoid Signaling	7,06E-01	2,39E-01	-1,414	ALOX15B,ALOX5,LTB4R2,PLA2G12A,PLA2G4A,PLA2G5,PLA2G7,PLAAT3,PNPLA8,PTGDS,PTGER4,PTGES2,PTGIR,PTGIS,PTGS1,PTGS2
Putrescine Degradation III	7,03E-01	2,86E-01	-1,633	ALDH1A3,ALDH1B1,ALDH2,ALDH4A1,ALDH9A1,MAOB
TREM1 Signaling	6,88E-01	2,34E-01	1,500	AKT1,AKT2,CIITA,ITGAX,ITGB1,MAPK1,NFKB2,NLRC3,NLRP10,PLCG1,PLCG2,REL,RELB,STAT3,STAT5B,Tlr11,TLR2,TLR4
DNA Methylation and Transcriptional Repression Signaling	6,74E-01	2,57E-01	#NUM!	CHD3,CHD4,H3-3A/H3-3B,H4C9,MECP2,MTA2,RBBP7,SAP18,SUDS3
Maturity Onset Diabetes of Young (MODY) Signaling	6,54E-01	2,31E-01	#NUM!	ABCC8,ABCC9,ALDOB,APOD,APOO,CACNA2D1,CACNA2D2,CACNB1,CACNB3,CACNG6,CACNG7,GCK,KCNJ11,KCNJ8,KLF11,NFKB2,OGDH,UCP2
Oleate Biosynthesis II (Animals)	6,48E-01	3,08E-01	0,000	ALDH6A1,SCD,Scd2,Scd4
Cholesterol Biosynthesis I	6,48E-01	3,08E-01	-2,000	EBP,FDFT1,HSD17B7,LBR
NAD Phosphorylation and Dephosphorylation	6,48E-01	3,08E-01	0,000	ACP2,ACP6,NADK2,PXYLP1
Cholesterol Biosynthesis II (via 24,25-dihydrolanosterol)	6,48E-01	3,08E-01	-2,000	EBP,FDFT1,HSD17B7,LBR
Guanosine Nucleotides Degradation III	6,48E-01	3,08E-01	0,000	NT5C,NT5C1A,NT5C3A,XDH
Cholesterol Biosynthesis III (via Desmosterol)	6,48E-01	3,08E-01	-2,000	EBP,FDFT1,HSD17B7,LBR
Role of JAK1 and JAK3 in γc Cytokine Signaling	6,33E-01	2,32E-01	#NUM!	IL15,IL2RB,MAPK1,PIK3C3,PIK3CB,PIK3CD,PIK3R1,PIK3R3,PTK2B,RALB,RAP1B,RRAS2,SHC1,STAT3,STAT5B,SYK
Melanoma Signaling	6,29E-01	2,4E-01	0,905	AKT1,AKT2,MAPK1,MITF,PIK3C3,PIK3CB,PIK3CD,PIK3R1,PIK3R3,RALB,RAP1B,RRAS2
Pyrimidine Ribonucleotides De Novo Biosynthesis	6,23E-01	2,5E-01	0,000	AK4,CTPS1,DHX29,ENTPD2,NME2,NME7,NUDT15,NUDT5,SLC25A42
Phosphatidylethanolamine Biosynthesis II	6,23E-01	3,33E-01	#NUM!	CHKA,ETNK1,PCYT2
Citrulline Biosynthesis	6,23E-01	3,33E-01	#NUM!	ALDH18A1,LOC102724788/PRODH,OAT
Folate Transformations I	6,23E-01	3,33E-01	#NUM!	MTHFD2,MTR,SHMT2
LXR/RXR Activation	6,2E-01	2,2E-01	-1,698	ACACA,APOD,C3,CD14,CD36,ECHS1,FASN,FDFT1,HADH,IL1RAP,IL1RL2,IRF3,LBP,LPL,MYLIP,NFKB2,PTGS2,RBP4,REL,RELB,RXRA,SCD,SERPINF1,TLR4,TNFRSF11B,TNFRSF1B,VTN
Proline Biosynthesis II (from Arginine)	6,13E-01	0.4	#NUM!	OAT,PYCR1
Creatine-phosphate Biosynthesis	6,13E-01	0.4	#NUM!	CKM,CKMT2
Tetrahydrofolate Salvage from 5,10-methenyltetrahydrofolate	6,13E-01	0.4	#NUM!	GART,MTHFD2
Tetrapyrrole Biosynthesis II	6,13E-01	0.4	#NUM!	ALAD,ALAS1
Eumelanin Biosynthesis	6,13E-01	0.4	#NUM!	DCT,DDT
Myo-inositol Biosynthesis	6,13E-01	0.4	#NUM!	IMPA2,ISYNA1
Citrulline-Nitric Oxide Cycle	6,13E-01	0.4	#NUM!	ASS1,NOS1
Galactose Degradation I (Leloir Pathway)	6,13E-01	0.4	#NUM!	GALK2,GALT
Tyrosine Degradation I	6,13E-01	0.4	#NUM!	FAH,GSTZ1
FAT10 Signaling Pathway	5,82E-01	2,32E-01	#NUM!	MAP1LC3B,PSMA5,PSMB10,PSMB2,PSMD1,PSMD11,PSMD13,PSMD14,PSMD4,PSMD6,PSME1,SQSTM1,UBE2Z
Cell Cycle Regulation by BTG Family Proteins	5,77E-01	2,43E-01	#NUM!	E2F3,E2F6,NOCT,PPM1L,PPP2CB,PPP2R1A,PPP2R2C,PPP2R3A,PTPA
Phospholipases	5,7E-01	2,27E-01	0,000	LPL,NAPEPLD,PLA1A,PLA2G12A,PLA2G4A,PLA2G5,PLA2G7,PLAAT3,PLCB4,PLCD3,PLCG1,PLCG2,PLCL2,PLD3,PNPLA8
DNA Double-Strand Break Repair by Homologous Recombination	5,67E-01	2,86E-01	#NUM!	ATM,NBN,RAD50,RPA1
Urate Biosynthesis/Inosine 5'-phosphate Degradation	5,67E-01	2,86E-01	0,000	NT5C,NT5C1A,NT5C3A,XDH
Role of MAPK Signaling in Inhibiting the Pathogenesis of Influenza	5,62E-01	2,24E-01	0,728	CASP3,MAP2K3,MAP2K6,MAPK1,MAPK12,MAPK9,NFKB2,NFKBIA,NFKBIE,PLA2G12A,PLA2G4A,PLA2G5,PLA2G7,PLAAT3,PNPLA8,PTGS2,TLR4
Inhibition of ARE-Mediated mRNA Degradation Pathway	5,47E-01	2,11E-01	1,000	AKT1,AKT2,CNOT1,DIS3L,EXOSC10,MAPK1,MAPK12,MAPK4,MAPK6,MAPK7,PARN,PPM1L,PPP2CB,PPP2R1A,PPP2R2C,PPP2R3A,PRKACA,PRKAR1A,PSMA5,PSMB10,PSMB2,PSMD1,PSMD11,PSMD13,PSMD14,PSMD4,PSMD6,PSME1,PTPA,TNFRSF11B,TNFRSF1B,YWHAE,ZFP36,ZFP36L1
IL-17A Signaling in Fibroblasts	5,33E-01	2,37E-01	#NUM!	CEBPB,IKBKG,MAPK1,MAPK12,NFKB2,NFKBIA,NFKBIE,REL,RELB
ATM Signaling	5,27E-01	2,16E-01	1,000	ATF1,ATF4,ATM,CBX5,CREB3,HERC2,HP1BP3,MAPK12,MAPK9,NBN,NFKBIA,PPM1L,PPP2CB,PPP2R1A,PPP2R2C,PPP2R3A,PTPA,RAD50,TP53BP1,TRRAP,ZEB1
Role of p14/p19ARF in Tumor Suppression	5,07E-01	2,41E-01	-1,134	PIK3C3,PIK3CB,PIK3CD,PIK3R1,PIK3R3,POLR3D,SF3A1
Sonic Hedgehog Signaling	5,07E-01	2,41E-01	0,000	ARRB2,DYRK1B,GLI2,GRK2,PRKACA,PRKAR1A,PTCH2
Sumoylation Pathway	5,02E-01	2,14E-01	-0,229	AR,ARHGDIB,ARHGDIG,CBX4,Cdc42,CTBP1,FAS,FNBP1,MAPK12,MAPK9,NFKB2,NFKBIA,PIAS1,RHOC,RHOJ,RHOT2,RHOU,RND1,RND3,RPA1,STUB1,ZEB1
Telomere Extension by Telomerase	4,98E-01	2,67E-01	#NUM!	HNRNPA2B1,NBN,RAD50,XRCC6
Pyruvate Fermentation to Lactate	4,92E-01	3,33E-01	#NUM!	LDHA,LDHB
Arginine Degradation VI (Arginase 2 Pathway)	4,92E-01	3,33E-01	#NUM!	OAT,PYCR1
Glycine Cleavage Complex	4,92E-01	3,33E-01	#NUM!	AMT,DLD
Zymosterol Biosynthesis	4,92E-01	3,33E-01	#NUM!	HSD17B7,LBR
Rapoport-Luebering Glycolytic Shunt	4,92E-01	3,33E-01	#NUM!	BPGM,TIGAR
Lactose Degradation III	4,92E-01	3,33E-01	#NUM!	GLB1,PSAP
Dopamine Degradation	4,63E-01	2,33E-01	-1,890	ALDH1A3,ALDH1B1,ALDH2,ALDH4A1,ALDH9A1,MAOB,Sult1a1
Dolichol and Dolichyl Phosphate Biosynthesis	4,62E-01	0.5	#NUM!	DHDDS
Epoxysqualene Biosynthesis	4,62E-01	0.5	#NUM!	FDFT1
Lipoate Biosynthesis and Incorporation II	4,62E-01	0.5	#NUM!	LIAS
Spermine Biosynthesis	4,62E-01	0.5	#NUM!	AMD1
All-trans-decaprenyl Diphosphate Biosynthesis	4,62E-01	0.5	#NUM!	PDSS2
S-methyl-5-thio-α-D-ribose 1-phosphate Degradation	4,62E-01	0.5	#NUM!	APIP
Taurine Biosynthesis	4,62E-01	0.5	#NUM!	CDO1
Flavin Biosynthesis IV (Mammalian)	4,62E-01	0.5	#NUM!	RFK
Palmitate Biosynthesis I (Animals)	4,62E-01	0.5	#NUM!	FASN
L-cysteine Degradation III	4,62E-01	0.5	#NUM!	GOT1
4-hydroxyproline Degradation I	4,62E-01	0.5	#NUM!	ALDH4A1
Spermidine Biosynthesis I	4,62E-01	0.5	#NUM!	AMD1
Fatty Acid Biosynthesis Initiation II	4,62E-01	0.5	#NUM!	FASN
Glycine Degradation (Creatine Biosynthesis)	4,62E-01	0.5	#NUM!	GAMT
Threonine Degradation II	4,62E-01	0.5	#NUM!	GCAT
Putrescine Biosynthesis III	4,62E-01	0.5	#NUM!	AZIN2
Glycine Biosynthesis I	4,62E-01	0.5	#NUM!	SHMT2
Glutamate Biosynthesis II	4,62E-01	0.5	#NUM!	GLUD1
Glutamate Degradation X	4,62E-01	0.5	#NUM!	GLUD1
Purine Nucleotides De Novo Biosynthesis II	4,53E-01	2,73E-01	#NUM!	ATIC,GART,PAICS
Coronavirus Replication Pathway	4,53E-01	2,22E-01	0,632	ACE,COPA,GSK3A,TUBA1A,TUBA4A,TUBA8,TUBB2A,TUBB2B,TUBB3,ZCRB1
Assembly of RNA Polymerase II Complex	4,52E-01	2,2E-01	0,302	GTF2A1,POLR2A,POLR2B,POLR2F,POLR2H,TAF1,TAF13,TAF4,TAF5L,TAF6L,TAF9B
Oxidative Ethanol Degradation III	4,51E-01	2,18E-01	-1,667	ACSL1,ACSS1,ACSS2,ACSS3,ALDH1A3,ALDH1B1,ALDH2,ALDH4A1,ALDH9A1,CYP2B6,CYP2R1,CYP2S1
Activation of IRF by Cytosolic Pattern Recognition Receptors	4,5E-01	2,15E-01	1,155	FADD,IKBKG,IRF3,MAPK12,MAPK9,MAVS,NFKB2,NFKBIA,NFKBIE,PPIB,REL,RELB,TRAF3,ZBP1
Erythropoietin Signaling Pathway	4,38E-01	2,03E-01	0,522	AKT1,AKT2,APAF1,BCL2L1,Eda,FOXO3,IL15,MAPK1,NFKB2,NFKBIA,NFKBIE,PIK3C3,PIK3CB,PIK3CD,PIK3R1,PIK3R3,PLCG1,PRKCA,PRKCD,PRKCE,PRKCH,PRKCI,RALB,RAP1B,REL,RELB,RPS6KB1,RRAS2,SHC1,SHC2,SOS1,SRC,STAT5B,TGFB1,TGFB2,TGFB3
Adenosine Nucleotides Degradation II	4,37E-01	2,5E-01	0,000	NT5C,NT5C1A,NT5C3A,XDH
Hereditary Breast Cancer Signaling	4,26E-01	2,04E-01	#NUM!	AKT1,AKT2,ATM,CCND3,CDK6,FAAP24,FANCM,HDAC11,HDAC3,HDAC4,HDAC5,NBN,PHF10,PIK3C3,PIK3CB,PIK3CD,PIK3R1,PIK3R3,POLR2A,POLR2B,POLR2F,POLR2H,RAD50,RALB,RAP1B,RPA1,RPS27A,RRAS2,Ubb
Role of JAK1, JAK2 and TYK2 in Interferon Signaling	4,25E-01	2,31E-01	#NUM!	IFNGR1,NFKB2,REL,RELB,STAT3,TYK2
D-myo-inositol (1,4,5)-Trisphosphate Biosynthesis	4,25E-01	2,31E-01	0,816	PIP4K2A,PIP4K2B,PLCB4,PLCD3,PLCG1,PLCG2
Triacylglycerol Degradation	4,2E-01	2,16E-01	-0,905	AARS1,CES1,DAGLB,LIPE,LPL,MGLL,NDST1,NDST3,PLA1A,PNPLA2,TARS2
Granulocyte Adhesion and Diapedesis	4,1E-01	2,01E-01	#NUM!	ACKR4,C5,CCL11,CCL22,CCL24,Ccl6,Ccl9,CCR2,CDH5,CLDN1,CLDN12,CX3CL1,CXCL12,CXCL14,CXCL16,CXCR4,CXCR6,IL1RAP,IL1RL2,ITGA4,ITGB1,ITGB2,MMP14,MMP15,MMP19,MMP2,MMP23B,MMP28,MSN,PECAM1,SDC1,SDC2,SDC3,SDC4,SELPLG,THY1,TNFRSF11B,TNFRSF1B
Antiproliferative Role of Somatostatin Receptor 2	4,01E-01	2,08E-01	2,309	GNB4,GNG2,MAPK1,NOS1,NPR1,NPR3,NT5C,PIK3C3,PIK3CB,PIK3CD,PIK3R1,PIK3R3,RALB,RAP1B,RRAS2,SRC
Superpathway of Serine and Glycine Biosynthesis I	0.4	2,86E-01	#NUM!	PSAT1,SHMT2
Thioredoxin Pathway	0.4	2,86E-01	#NUM!	SELENOT,TXNRD2
Phosphatidylcholine Biosynthesis I	0.4	2,86E-01	#NUM!	CHKA,PHKA1
Role of CHK Proteins in Cell Cycle Checkpoint Control	3,93E-01	2,11E-01	-1,508	ATM,E2F3,E2F6,NBN,PPM1L,PPP2CB,PPP2R1A,PPP2R2C,PPP2R3A,PTPA,RAD50,RPA1
Complement System	3,86E-01	2,16E-01	0,000	C1R,C1S,C3,C5,CFD,CFH,ITGAX,ITGB2
Serotonin Degradation	3,73E-01	2,06E-01	-1,604	ADH5,ADHFE1,AKR1A1,ALDH1A3,ALDH1B1,ALDH2,ALDH4A1,ALDH9A1,B4GAT1,DHRS4,DHRS9,LARGE1,MAOB,Sult1a1
IL-17 Signaling	3,64E-01	1,98E-01	1,480	AKT1,AKT2,CCL11,CCL22,CEBPB,Eda,HSP90AB1,HSP90B1,IL15,IL17RE,MAP2K3,MAP2K6,MAP3K14,MAPK1,MAPK12,MAPK9,MMP2,PDGFC,PGF,PIK3C3,PIK3CB,PIK3CD,PIK3R1,PIK3R3,PTGS2,RALB,RAP1B,RRAS2,TGFB1,TGFB2,TGFB3,TNFRSF11B,TRAF2,VEGFA,VEGFB,VEGFC,VEGFD
Stearate Biosynthesis I (Animals)	3,64E-01	2,08E-01	-1,897	ACOT1,ACOT11,ACOT2,ACOT7,ACOT9,ACSL1,DBT,DHRS11,FASN,SLC27A1,SLC27A6
Role of Pattern Recognition Receptors in Recognition of Bacteria and Viruses	3,63E-01	1,99E-01	1,460	C3,C5,Eda,IL15,IRF3,MAPK1,MAPK12,MAPK9,MAVS,NFKB2,PIK3C3,PIK3CB,PIK3CD,PIK3R1,PIK3R3,PLCG2,PRKCA,PRKCD,PRKCE,PRKCH,PRKCI,REL,RELB,SYK,TGFB1,TGFB2,TGFB3,TICAM1,Tlr11,TLR2,TLR4
Notch Signaling	3,54E-01	2,11E-01	-1,134	ADAM17,FURIN,HEY2,JAG2,NOTCH1,NOTCH4,NUMBL,PSENEN
SPINK1 General Cancer Pathway	3,49E-01	2,03E-01	1,069	AKT1,AKT2,IL6R,MAPK1,PIK3C3,PIK3CB,PIK3CD,PIK3R1,PIK3R3,RALB,RAP1B,RRAS2,STAT3,TYK2
Dermatan Sulfate Biosynthesis	3,42E-01	2,03E-01	2,309	CHST12,CHST2,CHSY1,CHSY3,CSGALNACT2,DSE,DSEL,GAL3ST2,HS2ST1,NDST1,NDST3,XYLT1
Pregnenolone Biosynthesis	3,38E-01	2,22E-01	#NUM!	CYP2B6,MICAL1,MICAL2,MICAL3
Assembly of RNA Polymerase III Complex	3,33E-01	2,31E-01	#NUM!	GTF3C1,POLR3D,SF3A1
Estrogen Biosynthesis	3,29E-01	2,05E-01	-2,333	CYP2B6,CYP2S1,CYP4B1,DHRS11,HSD17B10,HSD17B11,HSD17B4,HSD17B7,POR
L-carnitine Biosynthesis	3,28E-01	3,33E-01	#NUM!	ALDH9A1
Uracil Degradation II (Reductive)	3,28E-01	3,33E-01	#NUM!	DPYD
Guanine and Guanosine Salvage I	3,28E-01	3,33E-01	#NUM!	HPRT1
5-aminoimidazole Ribonucleotide Biosynthesis I	3,28E-01	3,33E-01	#NUM!	GART
Coenzyme A Biosynthesis	3,28E-01	3,33E-01	#NUM!	COASY
Thyronamine and Iodothyronamine Metabolism	3,28E-01	3,33E-01	#NUM!	DIO2
D-glucuronate Degradation I	3,28E-01	3,33E-01	#NUM!	AKR1A1
Methionine Salvage II (Mammalian)	3,28E-01	3,33E-01	#NUM!	MTR
Thymine Degradation	3,28E-01	3,33E-01	#NUM!	DPYD
Thyroid Hormone Biosynthesis	3,28E-01	3,33E-01	#NUM!	CTSD
Glycerol-3-phosphate Shuttle	3,28E-01	3,33E-01	#NUM!	GPD2
Thyroid Hormone Metabolism I (via Deiodination)	3,28E-01	3,33E-01	#NUM!	DIO2
S-adenosyl-L-methionine Biosynthesis	3,28E-01	3,33E-01	#NUM!	MAT2A
Tyrosine Biosynthesis IV	3,28E-01	3,33E-01	#NUM!	PAH
Antigen Presentation Pathway	3,24E-01	2,05E-01	#NUM!	B2M,CALR,CANX,CIITA,HLA-DOA,HLA-DOB,HLA-E,MR1
SPINK1 Pancreatic Cancer Pathway	3,19E-01	0.2	0,000	CELA1,CPD,CPE,CPM,CTSB,F2RL1,KLK10,KLK14,KLK3,KLK8,TGFB1,TGFBR2
Glutamate Receptor Signaling	3,01E-01	1,97E-01	#NUM!	CAMK4,DLG4,GNB4,GNG2,GRIA3,GRIN2A,GRIP1,GRM1,SLC17A7,SLC1A1,SLC1A2,SLC1A3,SLC1A4
Purine Nucleotides Degradation II (Aerobic)	2,97E-01	2,11E-01	0,000	NT5C,NT5C1A,NT5C3A,XDH
Coagulation System	2,9E-01	0.2	-0,378	BDKRB2,F2R,PLAT,PROS1,SERPINE1,TFPI,THBD
Fatty Acid Activation	2,87E-01	2,14E-01	#NUM!	ACSL1,SLC27A1,SLC27A6
Leukotriene Biosynthesis	2,87E-01	2,14E-01	#NUM!	ALOX5,GSTM4,MGST3
Th1 and Th2 Activation Pathway	2,86E-01	1,92E-01	#NUM!	ACVR1,ACVR2A,CD28,CHD4,CXCR4,CXCR6,HLA-DOA,HLA-DOB,IFNGR1,IKZF1,IL10RB,IL27RA,IL2RB,IL6R,ITGB2,JAG2,MAP2K6,NFATC4,NOTCH1,NOTCH4,PIK3C3,PIK3CB,PIK3CD,PIK3R1,PIK3R3,PSENEN,S1PR1,STAT3,STAT5B,TGFB1,TGFBR2,TGFBR3,TYK2
GPCR-Mediated Integration of Enteroendocrine Signaling Exemplified by an L Cell	2,68E-01	1,92E-01	-1,069	ADCY1,ADCY5,ADCY6,ADCY7,ADCY8,ADRB1,PLCB4,PLCD3,PLCG1,PLCG2,PLCL2,PRKACA,PRKAR1A,VIPR1
Histidine Degradation VI	2,61E-01	0.2	#NUM!	CYP2B6,MICAL1,MICAL2,MICAL3
Choline Biosynthesis III	2,46E-01	0.2	#NUM!	NAPEPLD,PHKA1,PLD3
PRPP Biosynthesis I	2,43E-01	2,5E-01	#NUM!	PRPS1
Catecholamine Biosynthesis	2,43E-01	2,5E-01	#NUM!	DDC
Phenylethylamine Degradation I	2,43E-01	2,5E-01	#NUM!	ALDH2
Ascorbate Recycling (Cytosolic)	2,43E-01	2,5E-01	#NUM!	GSTO1
Melatonin Degradation II	2,43E-01	2,5E-01	#NUM!	MAOB
Pentose Phosphate Pathway	2,25E-01	0.2	#NUM!	H6PD,PGLS
Protein Citrullination	1,85E-01	0.2	#NUM!	PADI4
Serine Biosynthesis	1,85E-01	0.2	#NUM!	PSAT1
CMP-N-acetylneuraminate Biosynthesis I (Eukaryotes)	1,85E-01	0.2	#NUM!	CMAS
Lysine Degradation II	1,85E-01	0.2	#NUM!	AASS
dTMP De Novo Biosynthesis	1,85E-01	0.2	#NUM!	SHMT2
Folate Polyglutamylation	1,85E-01	0.2	#NUM!	SHMT2
FXR/RXR Activation	0	1,43E-01	#NUM!	ABCB11,ABCB4,AKT1,AKT2,APOD,C3,FASN,FETUB,LPL,MAPK12,MAPK9,PPARGC1A,RBP4,RXRA,SDC1,SERPINF1,VLDLR,VTN
Role of BRCA1 in DNA Damage Response	0	1,38E-01	0,000	ATF1,ATM,BABAM2,E2F3,E2F6,FAAP24,FANCM,NBN,PHF10,RAD50,RPA1
Role of NFAT in Regulation of the Immune Response	0	8,29E-02	2,197	AKT1,AKT2,CAMK4,CD28,CHP1,CSNK1E,GNA12,GNA13,GNAO1,GNB4,GNG2,GSK3A,HLA-DOA,HLA-DOB,IKBKG,IPO5,KPNA1,KPNA3,KPNA4,KPNA6,KPNB1,MAPK1,MEF2A,MEF2B,MEF2C,NFATC4,NFKB2,NFKBIA,NFKBIE,PIK3C3,PIK3CB,PIK3CD,PIK3R1,PIK3R3,PLCB4,PLCG1,PLCG2,PPP3CB,RALB,RAP1B,RCAN1,RCAN2,REL,RELB,RRAS2,SOS1,SYK
CCR5 Signaling in Macrophages	0	5,66E-02	0,577	CACNA1G,CACNA1H,CACNA2D1,CACNA2D2,CACNB1,CACNB3,CACNG6,CACNG7,CAMK4,CATSPER4,FAS,GNA12,GNA13,GNAO1,GNB4,GNG2,MAPK1,MAPK12,MAPK9,PLCG1,PLCG2,PRKCA,PRKCD,PRKCE,PRKCH,PRKCI,PTK2B
Calcium-induced T Lymphocyte Apoptosis	0	3,2E-02	0,535	ATP2A1,ATP2A2,CAMK4,CAPN2,CHP1,HLA-DOA,HLA-DOB,PLCG1,PPP3CB,PRKCA,PRKCD,PRKCE,PRKCH,PRKCI
Cytotoxic T Lymphocyte-mediated Apoptosis of Target Cells	0	2,73E-02	0,000	APAF1,B2M,BCL2,CASP3,CYC1,CYCS,FADD,FAS,HLA-E,MR1,ZBTB12
Airway Pathology in Chronic Obstructive Pulmonary Disease	0	1,53E-01	#NUM!	APOD,Eda,FGF1,FGF10,FGF13,FGF14,FGF16,FGF2,FGF5,FGF6,FGF9,IL15,MMP2,PTGDS,RBP4,TGFB1,TGFB2,TGFB3
CTLA4 Signaling in Cytotoxic T Lymphocytes	0	5,92E-02	#NUM!	AKT1,AKT2,AP1G2,AP1S3,AP2A1,AP2A2,B2M,CD28,CLTB,CLTC,HLA-E,MR1,PIK3C3,PIK3CB,PIK3CD,PIK3R1,PIK3R3,PLCG1,PPM1L,PPP2CB,PPP2R1A,PPP2R2C,PPP2R3A,PTPA,PTPN22,SYK,ZBTB12
Airway Inflammation in Asthma	0	1,25E-01	#NUM!	IFNGR1,TGFB1,TGFB2,TGFB3
T Helper Cell Differentiation	0	2,9E-02	#NUM!	CD28,HLA-DOA,HLA-DOB,IFNGR1,IL10RB,IL6R,IL6ST,RORC,STAT3,TGFB1,TGFBR2,TNFRSF11B,TNFRSF1B
CD28 Signaling in T Helper Cells	0	6,46E-02	1,961	ACTR2,AKT1,AKT2,ARPC1B,ARPC2,ARPC5L,CAMK4,CARD11,CD28,CHP1,HLA-DOA,HLA-DOB,IKBKG,MALT1,MAPK12,MAPK9,NFATC4,NFKB2,NFKBIA,NFKBIE,PAK1,PIK3C3,PIK3CB,PIK3CD,PIK3R1,PIK3R3,PLCG1,PPP3CB,PTPRC,REL,RELB,SYK
Role of Cytokines in Mediating Communication between Immune Cells	0	3,7E-02	#NUM!	IL15,TGFB1
Dendritic Cell Maturation	0	7,76E-02	2,714	AKT1,AKT2,ATF4,B2M,CD1D,COL18A1,COL1A1,COL1A2,COL3A1,COL5A3,CREB3,HLA-DOA,HLA-DOB,HLA-E,IKBKG,IL15,IL1RL2,IRF8,LEPR,MAP3K14,MAPK1,MAPK12,MAPK9,MR1,NFKB2,NFKBIA,NFKBIE,PIK3C3,PIK3CB,PIK3CD,PIK3R1,PIK3R3,PLCB4,PLCD3,PLCG1,PLCG2,PLCL2,REL,RELB,TLR2,TLR4,TNFRSF11B,TNFRSF1B,ZBTB12
iCOS-iCOSL Signaling in T Helper Cells	0	5,77E-02	1,706	AKT1,AKT2,CAMK2A,CAMK2G,CAMK4,CD28,CHP1,GAB2,HLA-DOA,HLA-DOB,IKBKG,IL2RB,NFATC4,NFKB2,NFKBIA,NFKBIE,PIK3C3,PIK3CB,PIK3CD,PIK3R1,PIK3R3,PLCG1,PLEKHA4,PPP3CB,PTPRC,REL,RELB,SHC1
Lipid Antigen Presentation by CD1	0	2,03E-02	#NUM!	AP1G2,AP2A1,AP2A2,B2M,CALR,CANX,CD1D,PSAP
Role of Oct4 in Mammalian Embryonic Stem Cell Pluripotency	0	1,52E-01	#NUM!	JARID2,MEF2A,PARP1,PCGF6,PHB,SPP1,WWP2
Type I Diabetes Mellitus Signaling	0	6,98E-02	2,294	APAF1,BCL2,CASP3,CD28,CPE,CYC1,CYCS,FADD,FAS,HLA-DOA,HLA-DOB,HLA-E,HSPD1,ICA1,IFNGR1,IKBKG,IL1RAP,MAP2K3,MAP2K6,MAP3K14,MAPK1,MAPK12,MAPK9,NFKB2,NFKBIA,NFKBIE,PIAS1,PTPRN,REL,RELB,SOCS2,TNFRSF11B,TNFRSF1B,TRAF2
Primary Immunodeficiency Signaling	0	7,41E-02	#NUM!	CIITA,IKBKG,PTPRC,UNG
Allograft Rejection Signaling	0	1,3E-02	#NUM!	B2M,CD28,FAS,HLA-DOA,HLA-DOB,HLA-E
Autoimmune Thyroid Disease Signaling	0	1,39E-02	#NUM!	CD28,FAS,HLA-DOA,HLA-DOB,HLA-E,TG
Graft-versus-Host Disease Signaling	0	1,18E-02	#NUM!	CD28,FAS,HLA-DOA,HLA-DOB,HLA-E
Cleavage and Polyadenylation of Pre-mRNA	0	8,33E-02	#NUM!	WDR33
G Protein Signaling Mediated by Tubby	0	1,82E-01	#NUM!	GNA12,GNA13,GNAO1,GNB4,GNG2,PLCB4,PLCG1,PLCG2
Communication between Innate and Adaptive Immune Cells	0	2,11E-02	#NUM!	B2M,Ccl9,CD28,HLA-E,IL15,MR1,Tlr11,TLR2,TLR4,ZBTB12
Crosstalk between Dendritic Cells and Natural Killer Cells	0	1,87E-01	0,302	ACTA1,ACTA2,ACTC1,CAMK2A,CAMK2G,CD28,FAS,HLA-E,IL15,IL2RB,NECTIN2,NFKB2,REL,RELB,TLN1,TLR4,TNFRSF1B
Systemic Lupus Erythematosus Signaling	0	5,34E-02	#NUM!	AKT1,AKT2,BDKRB2,C5,CAMK4,CD28,CD2BP2,HLA-E,HNRNPA2B1,IL6R,LSM10,LSM11,LSM14B,MAPK1,NFATC4,PIK3C3,PIK3CB,PIK3CD,PIK3R1,PIK3R3,PLCG1,PLCG2,PRPF8,PTPRC,RALB,RAP1B,RRAS2,SNRPB,SNRPD3,SNRPN,SOS1,ZCRB1
Cdc42 Signaling	0	8,86E-02	1,414	ACTR2,APC,APC2,ARHGEF6,ARPC1B,ARPC2,ARPC5L,B2M,BAIAP2,CDC42BPA,CDC42SE1,CFL2,CLIP1,DIAPH1,EXOC1,EXOC4,FGD3,HLA-DOA,HLA-DOB,HLA-E,IQGAP1,ITGA11,ITGA4,ITGA9,ITGAE,ITGAV,ITGAX,ITGB1,ITGB2,ITGB5,ITGB7,ITGB8,MAP3K11,MAPK1,MAPK12,MAPK9,MYL1,MYL12B,MYL2,MYL3,MYL9,MYLK,PAK1,PAK3,Ppp1r12b,PRKCI,SRC,TNK2,WIPF1
Retinoic acid Mediated Apoptosis Signaling	0	1,67E-01	1,000	APAF1,CASP3,CYCS,DAP3,FADD,PARP1,PARP3,PARP4,PARP9,RXRA
Phospholipase C Signaling	0	1,21E-01	1,457	ADCY1,ADCY5,ADCY6,ADCY7,ADCY8,ARHGEF12,ARHGEF15,ARHGEF17,ARHGEF3,ARHGEF5,ARHGEF6,ATF4,CAMK4,Cdc42,CHP1,CREB3,FNBP1,GNA13,GNB4,GNG2,HDAC11,HDAC3,HDAC4,HDAC5,ITGA11,ITGA4,ITGA9,ITGAE,ITGAV,ITGAX,ITGB1,ITGB2,ITGB5,ITGB7,ITGB8,MAPK1,MEF2A,MEF2B,MEF2C,MYL1,MYL12B,MYL2,MYL3,MYL9,NAPEPLD,NFATC4,NFKB2,PEBP1,PLA2G12A,PLA2G4A,PLA2G5,PLCB4,PLCD3,PLCG1,PLCG2,PLD3,Ppp1r12b,PPP3CB,PRKCA,PRKCD,PRKCE,PRKCH,PRKCI…
Altered T Cell and B Cell Signaling in Rheumatoid Arthritis	0	3,4E-02	#NUM!	CD28,FAS,HLA-DOA,HLA-DOB,IL15,MAP3K14,NFKB2,REL,RELB,SLAMF1,SPP1,TGFB1,Tlr11,TLR2,TLR4,TRAF3
B Cell Development	0	6,98E-02	#NUM!	HLA-DOA,HLA-DOB,PTPRC
Neuroprotective Role of THOP1 in Alzheimer's Disease	0	1,86E-01	-0,535	ACE,APP,C1R,CFD,ECE1,HLA-E,HTRA1,HTRA3,IDE,KLK10,KLK3,KLK8,MAPT,MME,PREP,PRKACA,PRKAR1A,PRSS23,SERPINA3,TAC1,TPP1,YWHAE
Regulation of IL-2 Expression in Activated and Anergic T Lymphocytes	0	5,86E-02	0,577	CAMK4,CARD11,CD28,CHP1,IKBKG,MALT1,MAPK1,MAPK12,MAPK9,NFATC4,NFKB2,NFKBIA,NFKBIE,PLCG1,PLCG2,PPP3CB,RALB,RAP1B,REL,RELB,RRAS2,SOS1,TGFB1,TGFB2,TGFB3,TGFBR2,TOB1
Granzyme A Signaling	0	1,58E-01	#NUM!	APEX1,H1-2,H1f4
Role of Wnt/GSK-3β Signaling in the Pathogenesis of Influenza	0	1,79E-01	-1,667	APC,APC2,CSNK1E,FZD2,FZD3,FZD4,FZD6,FZD7,FZD8,NCOA2,NCOA3,TCF4,TCF7L1,WNT11
Nur77 Signaling in T Lymphocytes	0	4,29E-02	-0,243	APAF1,B2M,BCL2,CAMK4,CASP3,CD28,CHP1,CYCS,HLA-DOA,HLA-DOB,HLA-E,MAP3K3,MAPK1,MAPK7,PPP3CB,PRKCA,PRKCD,PRKCE,PRKCH,PRKCI,RXRA
PKCθ Signaling in T Lymphocytes	0	8,4E-02	1,715	CACNA1G,CACNA1H,CACNA2D1,CACNA2D2,CACNB1,CACNB3,CACNG6,CACNG7,CAMK2A,CAMK2G,CARD11,CATSPER4,CD28,CHP1,HLA-DOA,HLA-DOB,IKBKG,MALT1,MAP3K10,MAP3K11,MAP3K12,MAP3K14,MAP3K3,MAP3K4,MAP3K6,Map3k7,MAPK1,NFATC4,NFKB2,NFKBIA,NFKBIE,PIK3C3,PIK3CB,PIK3CD,PIK3R1,PIK3R3,PLCG1,PLCG2,PPP3CB,RALB,RAP1B,REL,RELB,RRAS2,SOS1
Role of Hypercytokinemia/hyperchemokinemia in the Pathogenesis of Influenza	0	8,14E-02	1,890	IRF3,NFKB2,PYCARD,S1PR1,TICAM1,TLR4,TYK2
Antiproliferative Role of TOB in T Cell Signaling	0	2,48E-02	1,265	CD28,MAPK1,PABPC1,SKP1,TGFB1,TGFB2,TGFB3,TGFBR2,TOB1,TWSG1
OX40 Signaling Pathway	0	3,28E-02	1,000	B2M,BCL2,BCL2L1,HLA-DOA,HLA-DOB,HLA-E,MAPK12,MAPK9,NFKB2,NFKBIA,NFKBIE,REL,RELB,TRAF2,TRAF3
Extrinsic Prothrombin Activation Pathway	0	1,88E-01	#NUM!	PROS1,TFPI,THBD
Cell Cycle Control of Chromosomal Replication	0	1,61E-01	-1,667	CDK14,CDK16,CDK18,CDK6,CDK8,MCM2,MCM7,POLD1,RPA1
Mismatch Repair in Eukaryotes	0	1,25E-01	#NUM!	POLD1,RPA1
Spliceosomal Cycle	0	1,43E-01	-2,646	BCAS2,DDX39B,DHX15,SF3A1,SF3B1,SF3B2,SF3B3
IL-17A Signaling in Gastric Cells	0	1,15E-01	#NUM!	MAPK1,MAPK12,MAPK9
Role of IL-17F in Allergic Inflammatory Airway Diseases	0	1,78E-01	0,447	ATF4,CREB3,IGF1,MAPK1,NFKB2,REL,RELB,RPS6KA5
Role of JAK2 in Hormone-like Cytokine Signaling	0	1,76E-01	#NUM!	SHC1,SIRPA,SOCS2,STAT3,STAT5B,TYK2
Hematopoiesis from Multipotent Stem Cells	0	8,33E-02	#NUM!	IL15
Transcriptional Regulatory Network in Embryonic Stem Cells	0	1,3E-01	#NUM!	GATA6,GBX2,H3-3A/H3-3B,H4C9,SKIL,STAT3,TCF7L1
Estrogen-mediated S-phase Entry	0	7,69E-02	#NUM!	E2F3,E2F6
GADD45 Signaling	0	1,5E-01	#NUM!	ATM,CCND3,MAP3K4
Heparan Sulfate Biosynthesis	0	1,5E-01	1,155	AARS1,CHST12,CHST2,EXTL3,GAL3ST2,HS2ST1,LIPE,NDST1,NDST3,PLA1A,TARS2,XYLT1
Bupropion Degradation	0	1,6E-01	-1,000	CYP2B6,CYP2S1,CYP4B1,POR
Thyroid Hormone Metabolism II (via Conjugation and/or Degradation)	0	1,03E-01	0,000	B4GAT1,DIO2,LARGE1,Sult1a1
Nicotine Degradation III	0	1,21E-01	-1,134	Aox3,B4GAT1,CYP2B6,CYP2S1,CYP4B1,LARGE1,POR
Heparan Sulfate Biosynthesis (Late Stages)	0	1,51E-01	0,905	AARS1,CHST12,CHST2,EXTL3,GAL3ST2,HS2ST1,LIPE,NDST1,NDST3,PLA1A,TARS2
Androgen Biosynthesis	0	5,56E-02	#NUM!	EBP
Urea Cycle	0	1,67E-01	#NUM!	ASS1
Melatonin Degradation I	0	1,15E-01	-1,134	B4GAT1,CYP2B6,CYP2S1,CYP4B1,LARGE1,POR,Sult1a1
γ-linolenate Biosynthesis II (Animals)	0	1,67E-01	#NUM!	ACSL1,SLC27A1,SLC27A6
Pyrimidine Deoxyribonucleotides De Novo Biosynthesis I	0	1,82E-01	-1,000	AK4,DUT,NME2,NME7
Serotonin and Melatonin Biosynthesis	0	1,67E-01	#NUM!	DDC
Histidine Degradation III	0	1,25E-01	#NUM!	MTHFD2
Chondroitin Sulfate Biosynthesis	0	1,79E-01	1,897	CHST12,CHST2,CHSY1,CHSY3,CSGALNACT2,GAL3ST2,HS2ST1,NDST1,NDST3,XYLT1
Glycerol Degradation I	0	1,67E-01	#NUM!	GPD2
Dermatan Sulfate Biosynthesis (Late Stages)	0	1,74E-01	1,414	CHST12,CHST2,DSE,DSEL,GAL3ST2,HS2ST1,NDST1,NDST3
NAD Salvage Pathway III	0	1,43E-01	#NUM!	NMRK2
Nicotine Degradation II	0	1,06E-01	-1,134	Aox3,B4GAT1,CYP2B6,CYP2S1,CYP4B1,LARGE1,POR
Selenocysteine Biosynthesis II (Archaea and Eukaryotes)	0	1,67E-01	#NUM!	SARS1
Inositol Pyrophosphates Biosynthesis	0	1,25E-01	#NUM!	PPIP5K2
Bile Acid Biosynthesis, Neutral Pathway	0	1,54E-01	#NUM!	AMACR,SCP2
Adenine and Adenosine Salvage III	0	1,43E-01	#NUM!	HPRT1
γ-glutamyl Cycle	0	1,82E-01	#NUM!	ANPEP,OPLAH
Chondroitin Sulfate Biosynthesis (Late Stages)	0	1,88E-01	1,667	CHST12,CHST2,CHSY1,CHSY3,CSGALNACT2,GAL3ST2,HS2ST1,NDST1,NDST3
Salvage Pathways of Pyrimidine Deoxyribonucleotides	0	1,11E-01	#NUM!	CDA
Superpathway of Melatonin Degradation	0	1,21E-01	-1,414	B4GAT1,CYP2B6,CYP2S1,CYP4B1,LARGE1,MAOB,POR,Sult1a1
Glycoaminoglycan-protein Linkage Region Biosynthesis	0	1,43E-01	#NUM!	XYLT1
Acetone Degradation I (to Methylglyoxal)	0	1,56E-01	-1,342	CYP2B6,CYP2S1,CYP4B1,DHRS11,POR
NAD Biosynthesis III	0	1,67E-01	#NUM!	NAMPT
Glucocorticoid Biosynthesis	0	7,69E-02	#NUM!	EBP
Mineralocorticoid Biosynthesis	0	8,33E-02	#NUM!	EBP
Glycine Betaine Degradation	0	0.1	#NUM!	SHMT2
Methionine Degradation I (to Homocysteine)	0	1,82E-01	-2,000	AHCYL1,EEF1AKMT1,MAT2A,NSUN4
DNA damage-induced 14-3-3σ Signaling	0	1,58E-01	#NUM!	AKT1,AKT2,ATM
Cysteine Biosynthesis III (mammalia)	0	1,67E-01	-2,000	AHCYL1,EEF1AKMT1,MAT2A,NSUN4
Tec Kinase Signaling	0	1,03E-01	2,082	ACTA1,ACTA2,ACTC1,Cdc42,FADD,FAS,FNBP1,GNA12,GNA13,GNAO1,GNB4,GNG2,GTF2I,ITGA11,ITGA4,ITGA9,ITGAE,ITGAV,ITGAX,ITGB1,ITGB2,ITGB5,ITGB7,ITGB8,MAPK12,MAPK9,NFKB2,PAK1,PAK3,PAK6,PIK3C3,PIK3CB,PIK3CD,PIK3R1,PIK3R3,PLCG1,PLCG2,PRKCA,PRKCD,PRKCE,PRKCH,PRKCI,PTK2,PTK2B,REL,RELB,RHOC,RHOJ,RHOT2,RHOU,RND1,RND3,SRC,STAT3,STAT5B,TLR4,TYK2
Nucleotide Excision Repair Pathway	0	1,43E-01	#NUM!	POLR2A,POLR2B,POLR2F,POLR2H,RPA1
SAPK/JNK Signaling	0	6,25E-02	1,671	CRKL,FADD,GAB1,GNA12,GNA13,GNB4,GNG2,HNRNPK,MAP3K10,MAP3K11,MAP3K12,MAP3K3,MAP3K4,MAP4K2,MAP4K3,MAPK12,MAPK9,MINK1,PIK3C3,PIK3CB,PIK3CD,PIK3R1,PIK3R3,RALB,RAP1B,RRAS2,SH2D2A,SHC1,SOS1,TRAF2
Interferon Signaling	0	1,39E-01	1,342	BAK1,BCL2,IFNGR1,PIAS1,TYK2
Cell Cycle: G2/M DNA Damage Checkpoint Regulation	0	1,2E-01	0,447	ATM,FBXL5,KAT2B,PRKDC,SKP1,YWHAE
Serotonin Receptor Signaling	0	1,86E-01	#NUM!	ADCY1,ADCY5,ADCY6,ADCY7,ADCY8,DDC,MAOB,QDPR
Phototransduction Pathway	0	1,48E-01	#NUM!	CNGA3,CNGB3,GUCA1B,NPR1,OPN4,PDE6D,PRKACA,PRKAR1A
NF-κB Signaling	0	8,03E-02	1,982	AKT1,AKT2,BMP2,BMP4,CARD11,CSNK2B,FADD,FGFR1,FLT1,IGF1R,IKBKG,MALT1,MAP2K6,MAP3K14,MAP3K3,NFKB2,NFKBIA,NFKBIE,PDGFRA,PDGFRB,PELI1,PIK3C3,PIK3CB,PIK3CD,PIK3R1,PIK3R3,PLCG2,PRKACA,RALB,RAP1B,RELB,RRAS2,TDP2,TGFBR2,TGFBR3,TIRAP,TLR2,TLR4,TNFRSF11B,TNFRSF1B,TNIP1,TRAF2,TRAF3,UBE2N
T Cell Receptor Signaling	0	7,26E-02	2,777	AKT1,AKT2,B2M,CAMK4,CARD11,CD28,CHP1,FOXO3,GSK3A,HLA-DOA,HLA-DOB,HLA-E,IKBKG,ITGB1,ITGB2,MALT1,MAP2K3,MAP2K6,MAPK1,MAPK12,NFATC4,NFKB2,NFKBIA,NFKBIE,PIK3C3,PIK3CB,PIK3CD,PIK3R1,PIK3R3,PLCG1,PPP3CB,PTK2B,PTPN22,PTPN7,PTPRC,RALB,RAP1B,REL,RELB,RRAS2,SOS1,TCF4,TCF7L1
Th1 Pathway	0	1,64E-01	1,698	CD28,HLA-DOA,HLA-DOB,IFNGR1,IL10RB,IL27RA,IL6R,ITGB2,MAP2K6,NFATC4,NOTCH1,NOTCH4,PIK3C3,PIK3CB,PIK3CD,PIK3R1,PIK3R3,PSENEN,STAT3,TYK2
Th2 Pathway	0	1,9E-01	0,218	ACVR1,ACVR2A,CD28,CHD4,CXCR4,CXCR6,HLA-DOA,HLA-DOB,IKZF1,IL2RB,ITGB2,JAG2,NOTCH1,NOTCH4,PIK3C3,PIK3CB,PIK3CD,PIK3R1,PIK3R3,PSENEN,S1PR1,STAT5B,TGFB1,TGFBR2,TGFBR3,TYK2
Th17 Activation Pathway	0	2,38E-02	0,333	HSP90AB1,HSP90B1,IL6R,NFATC4,NFKB2,PTGER4,REL,RELB,RORC,STAT3,TYK2
NER (Nucleotide Excision Repair, Enhanced Pathway)	0	1,46E-01	0,277	COPS3,COPS5,COPS6,H3-3A/H3-3B,H4C9,LIG4,POLD1,POLD2,POLD4,POLR2A,POLR2B,POLR2F,POLR2H,RPA1,UBE2N
T Cell Exhaustion Signaling Pathway	0	6,8E-02	0,000	ACVR1,ACVR2A,AKT1,AKT2,BTLA,CD28,HLA-DOA,HLA-DOB,HLA-E,IL10RB,IL6R,MAPK1,MAPK12,MAPK9,NFATC4,PIK3C3,PIK3CB,PIK3CD,PIK3R1,PIK3R3,PLCG1,PLCG2,PPM1L,PPP2CB,PPP2R1A,PPP2R2C,PPP2R3A,PTPA,RALB,RAP1B,RRAS2,STAT3,TGFB1,TGFBR2,TGFBR3,TYK2,VEGFA
Systemic Lupus Erythematosus In T Cell Signaling Pathway	0	9,24E-02	-0,662	AKT1,AKT2,ATF4,B2M,CAMK4,CASP3,CASQ1,CD28,CD44,Cdc42,CHP1,CREB3,FAS,FNBP1,GNA12,GNA13,HLA-DOA,HLA-DOB,HLA-E,LEPR,MAP2K3,MAP2K6,MAPK1,MSN,NOS1,PIK3C3,PIK3CB,PIK3CD,PIK3R1,PIK3R3,PLCG1,PPM1L,PPP2CB,PPP2R1A,PPP2R2C,PPP2R3A,PPP3CB,PTK2,PTPA,RAB4A,RALB,RAP1B,RHOC,RHOJ,RHOT2,RHOU,RND1,RND3,ROCK2,RORC,RPS6KB1,RRAS2,SELPLG,SOS1,STAT3,STIM1,SYK
Kinetochore Metaphase Signaling Pathway	0	1,9E-01	0,688	ANAPC13,ANAPC2,ANAPC5,ANAPC7,BIRC5,BOD1,BUB1,BUB1B,CDCA8,CENPA,ENSA,MASTL,PPP1CA,PPP1R14B,PPP1R14C,PPP1R3A,PPP1R3C,Ppp2r5c,RAD21,SPC24

## Sheet: 3- Fig. 3h
Full list of enriched pathways from IPA comparison analysis on transcriptomic data from NRCMs transduced with ShRNA targeting L2hgdh or D2hgdh presented in Fig. 3h
© 2000-2021 QIAGEN. All rights reserved.	z-score
Canonical Pathways	ShL2hgdh vs Scramble	ShD2hgdh vs Scramble
Oxidative Phosphorylation	2.121	6.481
EIF2 Signaling	-0.632	5.099
Rac Signaling	-3.162	-2.236
Coronavirus Pathogenesis Pathway	-1	-3.962
NER (Nucleotide Excision Repair, Enhanced Pathway)	-1.89	2.714
Superpathway of Cholesterol Biosynthesis	-2.449	-2
Actin Nucleation by ARP-WASP Complex	-1.633	-2.236
fMLP Signaling in Neutrophils	-2.828	-1
IL-8 Signaling	-2.84	-0.832
Ferroptosis Signaling Pathway	-1.732	-1.732
Dilated Cardiomyopathy Signaling Pathway	1	-2.333
Factors Promoting Cardiogenesis in Vertebrates	1.897	1.342
Sirtuin Signaling Pathway	-0.894	-2.263
Apelin Cardiomyocyte Signaling Pathway	1.414	1.633
Fcγ Receptor-mediated Phagocytosis in Macrophages and Monocytes	-1.134	-1.89
HER-2 Signaling in Breast Cancer	0	-2.828
mTOR Signaling	-2.449	-0.378
Huntington's Disease Signaling	1.134	1.633
RhoA Signaling	-1.698	0.832
NRF2-mediated Oxidative Stress Response	-1.508	1
Noradrenaline and Adrenaline Degradation	-2.449	N/A
Inhibition of ARE-Mediated mRNA Degradation Pathway	-1	-1.342
Leukocyte Extravasation Signaling	-1.069	-1.265
Role of MAPK Signaling in Promoting the Pathogenesis of Influenza	-2.333	N/A
Tumor Microenvironment Pathway	-1.291	-1
Estrogen Receptor Signaling	0.73	1.528
Tryptophan Degradation X (Mammalian, via Tryptamine)	-2.236	N/A
Putrescine Degradation III	-2.236	N/A
Dopamine Degradation	-2.236	N/A
Coronavirus Replication Pathway	-2.121	N/A
Regulation of Actin-based Motility by Rho	-2.111	0
Aryl Hydrocarbon Receptor Signaling	0.905	1.134
Ethanol Degradation II	-2	N/A
NAD Signaling Pathway	1	-1
Integrin Signaling	-1.698	-0.302
Ethanol Degradation IV	-2	N/A
Glutathione Redox Reactions I	-2	0
PAK Signaling	-0.816	1.134
Cardiac Hypertrophy Signaling (Enhanced)	0.756	-1.155
CXCR4 Signaling	-1	0.905
ILK Signaling	-1.069	0.832
Semaphorin Neuronal Repulsive Signaling Pathway	0.632	1.265
Cardiac Hypertrophy Signaling	0	1.732
ATM Signaling	-0.707	1
Senescence Pathway	1.342	0.333
HOTAIR Regulatory Pathway	-1.265	-0.333
p53 Signaling	0.707	0.816
Colorectal Cancer Metastasis Signaling	-1.155	-0.333
Ephrin Receptor Signaling	-1.155	-0.333
Wnt/β-catenin Signaling	0.302	1.134
Salvage Pathways of Pyrimidine Ribonucleotides	-1.414	N/A
Cyclins and Cell Cycle Regulation	-1.414	N/A
Remodeling of Epithelial Adherens Junctions	-1.342	N/A
TCA Cycle II (Eukaryotic)	1.342	N/A
Cell Cycle: G2/M DNA Damage Checkpoint Regulation	1.342	0
Myc Mediated Apoptosis Signaling	N/A	-1.342
Protein Kinase A Signaling	-1	0.277
ERK/MAPK Signaling	-0.577	-0.632
Pancreatic Adenocarcinoma Signaling	0.707	-0.447
Cell Cycle: G1/S Checkpoint Regulation	0.707	0.447
Ovarian Cancer Signaling	-1.134	N/A
Cardiac β-adrenergic Signaling	-1.134	0
HIF1α Signaling	-0.775	0.333
Necroptosis Signaling Pathway	-0.832	0.258
Signaling by Rho Family GTPases	-1	0
Death Receptor Signaling	N/A	1
VDR/RXR Activation	N/A	-1
TWEAK Signaling	N/A	1
BEX2 Signaling Pathway	-1	0
Insulin Receptor Signaling	-1	0
Sumoylation Pathway	0	-0.905
BAG2 Signaling Pathway	0.447	-0.378
Induction of Apoptosis by HIV1	N/A	0.816
VEGF Signaling	-0.816	N/A
Ephrin B Signaling	0	-0.816
FAT10 Cancer Signaling Pathway	0.816	N/A
Superpathway of Methionine Degradation	N/A	-0.816
Apelin Adipocyte Signaling Pathway	-0.707	0
Kinetochore Metaphase Signaling Pathway	-0.632	N/A
IGF-1 Signaling	0.447	0
TNFR1 Signaling	N/A	0.447
tRNA Charging	-0.447	N/A
HIPPO signaling	-0.447	0
Actin Cytoskeleton Signaling	-0.447	0
Endocannabinoid Cancer Inhibition Pathway	0	-0.378
Glioblastoma Multiforme Signaling	0.333	0
Hepatic Fibrosis Signaling Pathway	0	-0.218
Aldosterone Signaling in Epithelial Cells	0	N/A
Spermine and Spermidine Degradation I	N/A	N/A
Tight Junction Signaling	N/A	N/A
Role of Macrophages, Fibroblasts and Endothelial Cells in Rheumatoid Arthritis	N/A	N/A
Chronic Myeloid Leukemia Signaling	N/A	N/A
Nucleotide Excision Repair Pathway	N/A	N/A
Glucocorticoid Receptor Signaling	N/A	N/A
TR/RXR Activation	N/A	N/A
Cellular Effects of Sildenafil (Viagra)	N/A	N/A
Creatine-phosphate Biosynthesis	N/A	N/A
Bladder Cancer Signaling	N/A	N/A
Arginine Degradation I (Arginase Pathway)	N/A	N/A
Purine Nucleotides De Novo Biosynthesis II	N/A	N/A
Cholesterol Biosynthesis I	N/A	N/A
Axonal Guidance Signaling	N/A	N/A
Citrulline Biosynthesis	N/A	N/A
Methionine Degradation I (to Homocysteine)	N/A	N/A
Sertoli Cell-Sertoli Cell Junction Signaling	N/A	N/A
Cholesterol Biosynthesis II (via 24,25-dihydrolanosterol)	N/A	N/A
Trans, trans-farnesyl Diphosphate Biosynthesis	N/A	N/A
Renal Cell Carcinoma Signaling	N/A	N/A
Complement System	N/A	N/A
Sulfite Oxidation IV	N/A	N/A
RhoGDI Signaling	0	0
RAR Activation	N/A	N/A
Germ Cell-Sertoli Cell Junction Signaling	N/A	N/A
Fatty Acid α-oxidation	N/A	N/A
Epoxysqualene Biosynthesis	N/A	N/A
GADD45 Signaling	N/A	N/A
Aspartate Degradation II	N/A	N/A
Regulation of Cellular Mechanics by Calpain Protease	0	N/A
Tumoricidal Function of Hepatic Natural Killer Cells	N/A	N/A
Role of CHK Proteins in Cell Cycle Checkpoint Control	N/A	N/A
Cholesterol Biosynthesis III (via Desmosterol)	N/A	N/A
Polyamine Regulation in Colon Cancer	N/A	N/A
Osteoarthritis Pathway	0	0
Molecular Mechanisms of Cancer	N/A	N/A
Phagosome Maturation	N/A	N/A
Glycogen Degradation II	0	N/A
Granulocyte Adhesion and Diapedesis	N/A	N/A
Epithelial Adherens Junction Signaling	N/A	N/A
Mitochondrial Dysfunction	N/A	N/A
Semaphorin Signaling in Neurons	N/A	N/A
Calcium Signaling	0	0
Hepatic Fibrosis / Hepatic Stellate Cell Activation	N/A	N/A
Arginine Degradation VI (Arginase 2 Pathway)	N/A	N/A
Superoxide Radicals Degradation	N/A	N/A
Hereditary Breast Cancer Signaling	N/A	N/A
BER pathway	N/A	N/A
Lysine Degradation V	N/A	N/A
Agranulocyte Adhesion and Diapedesis	N/A	N/A
Protein Ubiquitination Pathway	N/A	N/A
Pentose Phosphate Pathway (Oxidative Branch)	N/A	N/A
Clathrin-mediated Endocytosis Signaling	N/A	N/A
Iron homeostasis signaling pathway	N/A	N/A
FAT10 Signaling Pathway	N/A	N/A
Regulation of eIF4 and p70S6K Signaling	N/A	N/A
Lysine Degradation II	N/A	N/A
Glycogen Degradation III	0	N/A
Dopamine Receptor Signaling	N/A	N/A
Cysteine Biosynthesis III (mammalia)	N/A	N/A
Purine Nucleotides Degradation II (Aerobic)	N/A	N/A
Superpathway of Geranylgeranyldiphosphate Biosynthesis I (via Mevalonate)	N/A	N/A
Pentose Phosphate Pathway	N/A	N/A
Histamine Degradation	N/A	N/A

## Sheet: 4- Fig. 6f
Full list of enriched pathways from IPA comparison analysis on transcriptomic data from the LV of Mlp-/- treated with Nrf2 activator vs vehicle control presented in Fig. 6f
© 2000-2021 QIAGEN. All rights reserved.	z-score
Canonical Pathways	Nrf2 activator vs scrambled control (males +females)	Nrf2 activator vs scrambled control (males)	Nrf2 activator vs scrambled control (females)	Females vs males (Nrf2 activator)
Xenobiotic Metabolism AHR Signaling Pathway	3.207	3.464	2.309	-2.496
Hepatic Fibrosis Signaling Pathway	2.357	2.414	3.8	2.832
Xenobiotic Metabolism General Signaling Pathway	3.5	2.524	3.207	-2.111
Glutathione-mediated Detoxification	2.828	2.828	2.646	-2.449
NRF2-mediated Oxidative Stress Response	2.982	3.13	2.84	1.633
Xenobiotic Metabolism PXR Signaling Pathway	2.711	2.683	1.886	-2.357
Oxidative Phosphorylation	-1	N/A	-2.449	-5.657
HER-2 Signaling in Breast Cancer	2.496	0.577	3.162	2.837
Tumor Microenvironment Pathway	1.886	2.138	2.673	2.041
BEX2 Signaling Pathway	2.236	1.342	2.236	2.828
IL-8 Signaling	3.162	1.213	2.53	1.528
Glutathione Redox Reactions I	2	2	2	-2.236
NF-κB Signaling	2.449	0	3.162	2.558
Regulation Of The Epithelial Mesenchymal Transition By Growth Factors Pathway	2.121	1.732	2.333	1.807
Osteoarthritis Pathway	1.667	2.646	1.291	2.357
Leukocyte Extravasation Signaling	2.714	0.775	2.121	1.698
STAT3 Pathway	2.449	-0.333	2.121	2.324
Coronavirus Pathogenesis Pathway	1.414	1.89	1.134	2.746
Colorectal Cancer Metastasis Signaling	2.138	1.291	2.668	0.853
eNOS Signaling	2.646	0.577	2.121	1.387
Inhibition of Matrix Metalloproteases	-2.449	-2.236	-2	N/A
Glioma Invasiveness Signaling	2.449	1.414	2	0.816
Xenobiotic Metabolism CAR Signaling Pathway	1.147	2.5	1.069	-1.698
Estrogen Receptor Signaling	3.357	0.728	1.213	-1.043
Calcium Signaling	0.905	0.632	-1.667	2.84
Breast Cancer Regulation by Stathmin1	1.761	2.353	1.3	0.522
Nitric Oxide Signaling in the Cardiovascular System	2.333	1	1.342	1.134
PD-1, PD-L1 cancer immunotherapy pathway	1	1.89	1.414	1.414
HOTAIR Regulatory Pathway	1.265	1.667	0.707	2.065
EIF2 Signaling	N/A	-1.414	-1	-3.286
Role of Hypercytokinemia/hyperchemokinemia in the Pathogenesis of Influenza	-2.333	-2	-1.342	N/A
PPARα/RXRα Activation	1.633	0.707	-1.265	-2.065
HIF1α Signaling	1.46	1.043	1.414	1.606
mTOR Signaling	1.633	0.816	2.236	0.832
PTEN Signaling	-1.342	0.333	-2.449	-1.291
Gαs Signaling	1.89	2.121	1	0.378
GP6 Signaling Pathway	N/A	0	1.342	4.017
Neuroinflammation Signaling Pathway	1	0.943	0.426	2.828
Factors Promoting Cardiogenesis in Vertebrates	0.816	0.707	-1.342	2.324
Endocannabinoid Cancer Inhibition Pathway	-1.897	-0.707	-0.905	-1.604
ILK Signaling	2	2.111	0	0.894
Phospholipase C Signaling	1.897	1.508	-0.302	1.291
IL-15 Production	1	0.333	1.265	2.333
RhoGDI Signaling	-1.134	-2.121	-0.378	-1.291
Ephrin Receptor Signaling	1	-1	1	1.897
Interferon Signaling	-1.89	-2	-1	N/A
Sumoylation Pathway	-2.236	-2.646	N/A	0
Adrenomedullin signaling pathway	0.816	-1.89	1	-1.147
Apelin Adipocyte Signaling Pathway	1.134	1.134	0.333	-2.111
Dermatan Sulfate Biosynthesis	N/A	1	1.633	2
Androgen Signaling	2.449	1.342	N/A	0.816
FAT10 Cancer Signaling Pathway	N/A	1	1.633	1.89
Pentose Phosphate Pathway	2.236	2.236	N/A	N/A
Synaptogenesis Signaling Pathway	0	-0.535	0	3.773
Sperm Motility	2.449	0.447	1	0.378
MSP-RON Signaling In Cancer Cells Pathway	0.816	0.632	1	1.807
Insulin Receptor Signaling	-2	-1.414	0	-0.832
Fatty Acid β-oxidation I	N/A	N/A	-2	-2.236
Cardiac β-adrenergic Signaling	2.236	0.816	0.816	0.333
PKCθ Signaling in T Lymphocytes	-1.667	-1.732	-0.447	0.333
Reelin Signaling in Neurons	0.447	-0.816	N/A	2.887
Signaling by Rho Family GTPases	1.633	0.905	0	1.5
Cardiac Hypertrophy Signaling (Enhanced)	1.043	0	2.268	0.7
VDR/RXR Activation	-2	-2	N/A	0
Myc Mediated Apoptosis Signaling	1.342	1.134	-0.816	-0.707
Production of Nitric Oxide and Reactive Oxygen Species in Macrophages	0.905	0.832	1	1.213
14-3-3-mediated Signaling	0.816	-1.414	1	-0.632
G Beta Gamma Signaling	1.414	-0.816	0.707	0.905
Endocannabinoid Developing Neuron Pathway	N/A	-2	0.707	1.134
LPS/IL-1 Mediated Inhibition of RXR Function	0.378	-0.378	0.632	2.449
LXR/RXR Activation	-1.134	0	-1.667	-1
ERK/MAPK Signaling	0.905	0.905	-0.577	1.342
Gαq Signaling	0.707	0.333	1.633	1
Glioblastoma Multiforme Signaling	1.134	0.632	1.633	0.258
Nicotine Degradation II	1.633	1	1	N/A
Role of PKR in Interferon Induction and Antiviral Response	0.632	1	1.667	0.302
BAG2 Signaling Pathway	N/A	-2.236	N/A	1.342
B Cell Receptor Signaling	-1.134	-1.807	0	0.632
Huntington's Disease Signaling	2	0.816	0.447	-0.302
Synaptic Long Term Potentiation	0.707	-0.333	-1.134	1.387
Antioxidant Action of Vitamin C	-1.342	-0.816	-1.342	0
Gα12/13 Signaling	1	-1	1.134	0.333
Pancreatic Adenocarcinoma Signaling	1.342	-0.378	1.342	-0.378
Integrin Signaling	0.378	0.258	0.905	1.877
Acute Phase Response Signaling	0.707	0.707	1.155	0.775
P2Y Purigenic Receptor Signaling Pathway	2.646	-0.378	0	0.302
CDK5 Signaling	N/A	0.816	1.342	1.155
Endocannabinoid Neuronal Synapse Pathway	-1.342	-1	-0.378	0.535
Neuroprotective Role of THOP1 in Alzheimer's Disease	-1	-0.447	-0.447	-1.342
IL-1 Signaling	1	0.447	1.342	0.447
VEGF Family Ligand-Receptor Interactions	2	-0.378	N/A	0.816
Gαi Signaling	-2	0	0.905	-0.277
fMLP Signaling in Neutrophils	0.447	-0.378	1	1.342
Apoptosis Signaling	N/A	1.633	N/A	-1.508
Small Cell Lung Cancer Signaling	N/A	N/A	2	1.134
Ephrin B Signaling	1	N/A	1.134	1
Neuregulin Signaling	2	0.378	N/A	0.707
Dopamine-DARPP32 Feedback in cAMP Signaling	0.816	0	-1.265	1
Role of NFAT in Cardiac Hypertrophy	1.155	-1.155	0.302	0.447
Rac Signaling	N/A	-1.134	N/A	1.89
p53 Signaling	N/A	0	-2	1
April Mediated Signaling	N/A	1	N/A	2
Ovarian Cancer Signaling	1.633	0	1.342	0
NF-κB Activation by Viruses	1.342	0.816	N/A	0.816
Aryl Hydrocarbon Receptor Signaling	-0.378	0.447	0.816	1.265
Sirtuin Signaling Pathway	0.277	-1.265	0.243	1.061
ERK5 Signaling	1.342	0.447	0.447	0.577
Insulin Secretion Signaling Pathway	1.265	-0.632	0.277	-0.626
IGF-1 Signaling	1	-1	0.378	-0.378
Semaphorin Neuronal Repulsive Signaling Pathway	0.333	0.832	-0.535	1.043
White Adipose Tissue Browning Pathway	2.236	N/A	0	-0.471
Wnt/Ca+ pathway	N/A	N/A	-2	0.707
Actin Cytoskeleton Signaling	1	0	0.707	1
Renin-Angiotensin Signaling	2	-0.707	N/A	0
Dendritic Cell Maturation	0.333	0.302	-0.577	1.46
Chondroitin Sulfate Biosynthesis	N/A	1	1.633	N/A
Thyroid Cancer Signaling	1	0	N/A	1.633
Triacylglycerol Biosynthesis	1	N/A	N/A	-1.633
cAMP-mediated signaling	-0.943	1	0.688	0
GM-CSF Signaling	N/A	-2.236	N/A	-0.378
Chemokine Signaling	0.447	-0.816	N/A	1.342
T Cell Exhaustion Signaling Pathway	0	1	0.447	1.134
Netrin Signaling	0.816	0.447	-0.447	0.816
Senescence Pathway	-0.333	-1	0.333	0.853
Thrombin Signaling	1.667	0	0.816	0
Ethanol Degradation II	N/A	N/A	-1.342	-1.134
TCA Cycle II (Eukaryotic)	N/A	N/A	N/A	-2.449
Serotonin Degradation	0.816	0	-0.816	-0.816
RhoA Signaling	0	-0.816	0	1.604
Calcium-induced T Lymphocyte Apoptosis	-0.378	N/A	-2	0
PEDF Signaling	N/A	0.447	1	0.905
Cdc42 Signaling	N/A	0	-1	-1.342
Protein Kinase A Signaling	-0.943	0.471	-0.894	0
Fcγ Receptor-mediated Phagocytosis in Macrophages and Monocytes	N/A	-0.378	N/A	1.89
HGF Signaling	N/A	-1.134	N/A	1.134
Wnt/β-catenin Signaling	0	0.816	-1	-0.447
VEGF Signaling	N/A	-0.707	N/A	1.508
3-phosphoinositide Biosynthesis	0.378	-1	-0.302	-0.5
Superpathway of Inositol Phosphate Compounds	0.333	-0.816	-0.535	-0.471
Ferroptosis Signaling Pathway	0.905	0	0.775	0.447
FGF Signaling	N/A	N/A	0.816	-1.265
Melatonin Signaling	1.633	0	-0.447	0
Death Receptor Signaling	0.632	-0.447	0	1
PI3K/AKT Signaling	-0.447	0	1.342	0.277
Natural Killer Cell Signaling	0	-1.069	0.707	-0.277
Macropinocytosis Signaling	N/A	-1	N/A	1
γ-glutamyl Cycle	2	N/A	N/A	N/A
Leptin Signaling in Obesity	N/A	N/A	N/A	-2
Gluconeogenesis I	N/A	N/A	N/A	-2
PDGF Signaling	2	0	N/A	0
PI3K Signaling in B Lymphocytes	-0.707	-0.632	0	0.632
iCOS-iCOSL Signaling in T Helper Cells	-1.134	-0.378	N/A	0.378
Glioma Signaling	0.816	-0.333	N/A	0.707
Tec Kinase Signaling	1.134	0	N/A	0.707
Neuropathic Pain Signaling In Dorsal Horn Neurons	1.134	-0.707	N/A	0
Paxillin Signaling	N/A	-1	N/A	0.816
PAK Signaling	N/A	-0.447	N/A	-1.342
Acute Myeloid Leukemia Signaling	0	-1.342	N/A	0.378
HIPPO signaling	N/A	N/A	N/A	1.667
D-myo-inositol-5-phosphate Metabolism	0.378	-0.447	-0.577	-0.258
Relaxin Signaling	0.816	0	0.447	0.378
PFKFB4 Signaling Pathway	0.447	-0.378	0	0.816
TWEAK Signaling	N/A	N/A	N/A	1.633
Melanocyte Development and Pigmentation Signaling	N/A	-1.342	0	0.277
NGF Signaling	N/A	0	0.447	1.155
Type I Diabetes Mellitus Signaling	-0.447	N/A	0.378	-0.707
Cardiac Hypertrophy Signaling	0.707	-0.5	0.258	0
3-phosphoinositide Degradation	0.378	0	-0.302	-0.775
Retinoate Biosynthesis I	1	N/A	0	-0.447
Apelin Liver Signaling Pathway	N/A	N/A	N/A	1.414
Superpathway of Cholesterol Biosynthesis	N/A	N/A	-1.342	N/A
Oxidative Ethanol Degradation III	N/A	N/A	N/A	-1.342
TGF-β Signaling	N/A	0	1.342	0
Noradrenaline and Adrenaline Degradation	N/A	N/A	-1.342	0
Regulation of Actin-based Motility by Rho	N/A	1.342	N/A	0
Ethanol Degradation IV	N/A	N/A	N/A	-1.342
p70S6K Signaling	N/A	0	1	0.277
CD28 Signaling in T Helper Cells	-0.447	-0.378	N/A	0.447
Thrombopoietin Signaling	N/A	-0.447	N/A	0.816
D-myo-inositol (3,4,5,6)-tetrakisphosphate Biosynthesis	0.378	N/A	-0.302	-0.535
D-myo-inositol (1,4,5,6)-Tetrakisphosphate Biosynthesis	0.378	N/A	-0.302	-0.535
Nur77 Signaling in T Lymphocytes	-0.816	N/A	N/A	0.333
RANK Signaling in Osteoclasts	N/A	-1.134	N/A	N/A
Ceramide Signaling	N/A	1.134	N/A	0
Regulation of Cellular Mechanics by Calpain Protease	N/A	N/A	N/A	-1
Coagulation System	1	N/A	N/A	N/A
Apelin Cardiac Fibroblast Signaling Pathway	N/A	N/A	N/A	-1
Cytotoxic T Lymphocyte-mediated Apoptosis of Target Cells	N/A	N/A	N/A	-1
Hypoxia Signaling in the Cardiovascular System	N/A	N/A	0	1
B Cell Activating Factor Signaling	N/A	1	N/A	N/A
OX40 Signaling Pathway	N/A	N/A	N/A	1
Vitamin-C Transport	N/A	N/A	1	N/A
iNOS Signaling	-0.447	N/A	0.447	0
Bladder Cancer Signaling	N/A	N/A	N/A	-0.816
Actin Nucleation by ARP-WASP Complex	N/A	0	N/A	0.816
Activation of IRF by Cytosolic Pattern Recognition Receptors	-0.333	0	0.447	N/A
Induction of Apoptosis by HIV1	N/A	0	N/A	-0.632
Dopamine Degradation	N/A	N/A	N/A	-0.447
Lymphotoxin β Receptor Signaling	N/A	N/A	N/A	0.447
ErbB2-ErbB3 Signaling	N/A	-0.447	N/A	0
Retinol Biosynthesis	N/A	N/A	0.447	N/A
CD27 Signaling in Lymphocytes	N/A	-0.447	N/A	N/A
Non-Small Cell Lung Cancer Signaling	N/A	N/A	N/A	0.378
UVA-Induced MAPK Signaling	N/A	N/A	N/A	-0.378
MSP-RON Signaling In Macrophages Pathway	N/A	N/A	0	0.333
Tight Junction Signaling	N/A	N/A	N/A	N/A
Glutathione Biosynthesis	N/A	N/A	N/A	N/A
Selenocysteine Biosynthesis II (Archaea and Eukaryotes)	N/A	N/A	N/A	N/A
G-Protein Coupled Receptor Signaling	N/A	N/A	N/A	N/A
Role of Macrophages, Fibroblasts and Endothelial Cells in Rheumatoid Arthritis	N/A	N/A	N/A	N/A
Nucleotide Excision Repair Pathway	N/A	N/A	N/A	N/A
Axonal Guidance Signaling	N/A	N/A	N/A	N/A
GADD45 Signaling	N/A	N/A	N/A	N/A
Calcium Transport I	N/A	N/A	N/A	N/A
IL-10 Signaling	N/A	N/A	N/A	N/A
Tumoricidal Function of Hepatic Natural Killer Cells	N/A	N/A	N/A	N/A
Dermatan Sulfate Degradation (Metazoa)	N/A	N/A	N/A	N/A
RAR Activation	N/A	N/A	N/A	N/A
Allograft Rejection Signaling	N/A	N/A	N/A	N/A
FAK Signaling	N/A	N/A	N/A	N/A
Hepatic Cholestasis	N/A	N/A	N/A	N/A
Dopamine Receptor Signaling	N/A	N/A	N/A	0
Galactose Degradation I (Leloir Pathway)	N/A	N/A	N/A	N/A
Fatty Acid β-oxidation III (Unsaturated, Odd Number)	N/A	N/A	N/A	N/A
Clathrin-mediated Endocytosis Signaling	N/A	N/A	N/A	N/A
Apelin Muscle Signaling Pathway	N/A	N/A	N/A	N/A
Autophagy	N/A	N/A	N/A	N/A
Atherosclerosis Signaling	N/A	N/A	N/A	N/A
Oleate Biosynthesis II (Animals)	N/A	N/A	N/A	N/A
Caveolar-mediated Endocytosis Signaling	N/A	N/A	N/A	N/A
Sertoli Cell-Sertoli Cell Junction Signaling	N/A	N/A	N/A	N/A
Pregnenolone Biosynthesis	N/A	N/A	N/A	N/A
Agranulocyte Adhesion and Diapedesis	N/A	N/A	N/A	N/A
Cholesterol Biosynthesis I	N/A	N/A	N/A	N/A
T Cell Receptor Signaling	N/A	N/A	N/A	N/A
Estrogen-mediated S-phase Entry	0	N/A	N/A	N/A
Gap Junction Signaling	N/A	N/A	N/A	N/A
Antigen Presentation Pathway	N/A	N/A	N/A	N/A
Mevalonate Pathway I	N/A	N/A	N/A	N/A
Regulation of eIF4 and p70S6K Signaling	N/A	N/A	N/A	0
Glutathione Redox Reactions II	N/A	N/A	N/A	N/A
Eicosanoid Signaling	N/A	N/A	N/A	N/A
Circadian Rhythm Signaling	N/A	N/A	N/A	N/A
Iron homeostasis signaling pathway	N/A	N/A	N/A	N/A
2-oxobutanoate Degradation I	N/A	N/A	N/A	N/A
Xenobiotic Metabolism Signaling	N/A	N/A	N/A	N/A
Apelin Pancreas Signaling Pathway	N/A	0	N/A	N/A
Cleavage and Polyadenylation of Pre-mRNA	N/A	N/A	N/A	N/A
Methylmalonyl Pathway	N/A	N/A	N/A	N/A
Methylglyoxal Degradation VI	N/A	N/A	N/A	N/A
Polyamine Regulation in Colon Cancer	N/A	N/A	N/A	N/A
Prostate Cancer Signaling	N/A	N/A	N/A	N/A
Zymosterol Biosynthesis	N/A	N/A	N/A	N/A
Cholesterol Biosynthesis III (via Desmosterol)	N/A	N/A	N/A	N/A
Heme Degradation	N/A	N/A	N/A	N/A
Superoxide Radicals Degradation	N/A	N/A	N/A	N/A
Role of Osteoblasts, Osteoclasts and Chondrocytes in Rheumatoid Arthritis	N/A	N/A	N/A	N/A
Superpathway of Geranylgeranyldiphosphate Biosynthesis I (via Mevalonate)	N/A	N/A	N/A	N/A
Germ Cell-Sertoli Cell Junction Signaling	N/A	N/A	N/A	N/A
Regulation of IL-2 Expression in Activated and Anergic T Lymphocytes	N/A	N/A	N/A	N/A
Inhibition of Angiogenesis by TSP1	N/A	0	N/A	N/A
Adipogenesis pathway	N/A	N/A	N/A	N/A
IL-4 Signaling	N/A	N/A	N/A	N/A
Phagosome Maturation	N/A	N/A	N/A	N/A
Granulocyte Adhesion and Diapedesis	N/A	N/A	N/A	N/A
Pentose Phosphate Pathway (Non-oxidative Branch)	N/A	N/A	N/A	N/A
Epithelial Adherens Junction Signaling	N/A	N/A	N/A	N/A
Pentose Phosphate Pathway (Oxidative Branch)	N/A	N/A	N/A	N/A
T Helper Cell Differentiation	N/A	N/A	N/A	N/A
Cholesterol Biosynthesis II (via 24,25-dihydrolanosterol)	N/A	N/A	N/A	N/A
Virus Entry via Endocytic Pathways	N/A	N/A	N/A	N/A
Asparagine Biosynthesis I	N/A	N/A	N/A	N/A
Thioredoxin Pathway	N/A	N/A	N/A	N/A
Citrulline-Nitric Oxide Cycle	N/A	N/A	N/A	N/A
Cancer Drug Resistance By Drug Efflux	N/A	N/A	N/A	N/A
Hereditary Breast Cancer Signaling	N/A	N/A	N/A	N/A
Phagosome Formation	N/A	N/A	N/A	N/A
Regulation of the Epithelial-Mesenchymal Transition Pathway	N/A	N/A	N/A	N/A
Fatty Acid α-oxidation	N/A	N/A	N/A	N/A
Human Embryonic Stem Cell Pluripotency	N/A	N/A	N/A	N/A
Hepatic Fibrosis / Hepatic Stellate Cell Activation	N/A	N/A	N/A	N/A
Acetate Conversion to Acetyl-CoA	N/A	N/A	N/A	N/A
Molecular Mechanisms of Cancer	N/A	N/A	N/A	N/A
PXR/RXR Activation	N/A	N/A	N/A	N/A
Isoleucine Degradation I	N/A	N/A	N/A	N/A
Glucocorticoid Receptor Signaling	N/A	N/A	N/A	N/A
Cellular Effects of Sildenafil (Viagra)	N/A	N/A	N/A	N/A
Mitochondrial Dysfunction	N/A	N/A	N/A	N/A
Chondroitin and Dermatan Biosynthesis	N/A	N/A	N/A	N/A

## Sheet: 5- Fig. 6g
IPA upstream regulator analysis of Nrf2 on transcriptomic data from the LV of Mlp-/- treated with Nrf2 activator vs scrambled control presented in Fig. 5g
© 2000-2022 QIAGEN. All rights reserved.
Symbol	Synonym(s)	Entrez Gene Name	Entrez Gene/Ensembl/Gene Symbol - mouse (Entrez Gene)	Expr Intensity/RPKM/FPKM/Counts	Expr Log Ratio	Expr p-value	Location	Family	Drugs	Entrez Gene ID for Human	Entrez Gene ID for Mouse	Entrez Gene ID for Rat
ABCB11	ABC1, ABC16, ATP-binding cassette, sub-family B (MDR/TAP), member 11, ATP binding cassette subfamily B member 11, Bile Salt Export Pump, BRIC2, Bs, BSEP, Lit, Lith1, PFI, PFIC-2, PGY, PGY4, SPGP	ATP binding cassette subfamily B member 11	ENSMUSG00000027048	3.40609	1.03728	0.0358481	Plasma Membrane	transporter		8647	27413	83569
ABCC3	1700019L09Rik, ABC31, ATP-binding cassette C3, ATP-binding cassette, sub-family C (CFTR/MRP), member 3, ATP binding cassette subfamily C member 3, cMOAT2, EST90757, MLP2, MOAT-D, MR, MRP3, Multidrug Resistant Protein 3	ATP binding cassette subfamily C member 3	ENSMUSG00000020865	13.1635	0.597267	0.0181405	Plasma Membrane	transporter		8714	76408	140668
ABCC4	ABCC4-N1, ATP binding cassette subfamily C member 4, ATP-binding cassette, sub-family C (CFTR/MRP), member 4, D630049P08Rik, MOAT, MOAT-B, MR, MRP4, RGD1565953	ATP binding cassette subfamily C member 4	ENSMUSG00000032849	136.607	0.590291	4.16633e-09	Plasma Membrane	transporter		10257	239273	170924
ABCG2	ABC15, ABCP, AI428558, ATP binding cassette subfamily G member 2, ATP binding cassette subfamily G member 2 (Junior blood group), Bc, BCRP, BCRP1, BMDP, CD338, CDw338, EST157481, GOUT1, MRX, MXR, MXR-1, UAQTL1	ATP binding cassette subfamily G member 2 (Junior blood group)	ENSMUSG00000029802	442.948	0.191454	0.0146785	Plasma Membrane	transporter		9429	26357	312382
ADH7	Adh-, Adh3, Adh-3e, Adh-3t, ADH4, Adt-, Adt-1, AI325182, alcohol dehydrogenase 7 (class IV), mu or sigma polypeptide, alcohol dehydrogenase 7 (class IV), mu or σ polypeptide, Alcohol dehydrogenase class IV mu/sigma chain, Alcohol dehydrogenase class IV mu/σ chain	alcohol dehydrogenase 7 (class IV), mu or sigma polypeptide	ENSMUSG00000055301	1.19825	2.28277	0.00291264	Cytoplasm	enzyme		131	11529	171178
AHR	A, Ah, Ahh, Ahre, AH receptor, aryl-hydrocarbon receptor, bHLHe7, bHLHe76, DIOXIN receptor, In, RP85	aryl hydrocarbon receptor	ENSMUSG00000019256	85.59	0.529502	0.00215305	Nucleus	ligand-dependent nuclear receptor	BAY2416964, KYN-175	196	11622	25690
AOX1	AI196512, AI255253, ALDEHYDE OXIDASE, aldehyde oxidase 1, AO, AOH1, Aox, Aox-2, Moro, Ro, XD	aldehyde oxidase 1	ENSMUSG00000063558	454.497	0.8378	1.55679e-09	Cytoplasm	enzyme		316	11761	54349
C5	C5D, Complement C5, CPAMD4, ECLZB, haemolytic complement, Hc, He, hemolytic complement, Hfib, Hfib2, RGD1561905	complement C5	ENSMUSG00000026874	1.07977	1.77722	0.0215381	Extracellular Space	cytokine	eculizumab, IgG, IFX-1, ravulizumab, zilucoplan	727	15139
CAT	2210418N07, ACATALASIA, Ca, Cas, Cas-1, Cat01, Catalase, Catalase1, Catl, Cs-, CS1	catalase	ENSMUSG00000027187	1988.78	0.42641	3.21598e-12	Cytoplasm	enzyme	fomepizole	847	12359	24248
CD36	BDPLT10, CD36 molecule, CHDS7, FA, FAT, FAT/CD36, FATTY ACID TRANSLOCASE, GP3B, GP4, GPIV, PASIV, Platelet glycoprotein 4, RGD1562323, Sca, SCARB3	CD36 molecule	ENSMUSG00000002944	13684.7	0.245775	0.00730762	Plasma Membrane	transmembrane receptor		948	12491	29184
CELA1	1810009A17Rik, 1810062B19Rik, chymotrypsin like elastase 1, chymotrypsin-like elastase family, member 1, El, Ela, ELA1, ELAI1, PC-T, PC-TsF, RATELAI1	chymotrypsin like elastase 1	ENSMUSG00000023031	5.15203	1.07509	0.010669	Extracellular Space	peptidase		1990	109901	24331
DDX50	4933429B04Rik, 8430408E17RIK, DExD-box helicase 50, GU2, GUB, mcdrh, RH-II, RH-II/GuB, Similar to gu2	DExD-box helicase 50	ENSMUSG00000020076	472.136	-0.112263	0.024822	Nucleus	enzyme		79009	94213	361848
EIF3C	3230401O13RIK, Eif3, EIF3CL, eIF3-p110, EIF3S8, eukaryotic translation initiation factor 3 subunit C, eukaryotic translation initiation factor 3, subunit C, NIP, NipilA3, NIPIL(A3), Translation initiator factor 3s8, X, Xs, Xsl	eukaryotic translation initiation factor 3 subunit C	ENSMUSG00000030738	1071.11	-0.0731595	0.00968197	Cytoplasm	translation regulator		8663	56347	293484
ENTPD5	AI196558, AI987697, Cd39l, CD39L4, ectonucleoside triphosphate diphosphohydrolase 5, ectonucleoside triphosphate diphosphohydrolase 5 (inactive), ER-UD, ER-UDPase, mNT, mNTPase, NTPD, NTPDa, NTPDase-5, Nucleotide diphophatase, Pc, PCPH	ectonucleoside triphosphate diphosphohydrolase 5 (inactive)	ENSMUSG00000021236	1320.37	0.429396	0.016153	Cytoplasm	enzyme		957	12499	314312
EPB41	4.1, 4.1R, AI415518, BAND 4.1, D4Ertd442, D4Ertd442e, E41P, El, EL1, Elp, Elp1, Epb4.1, erythrocyte membrane protein band 4.1, HE, mKIAA4056, Protein 4.1, RGD1564762	erythrocyte membrane protein band 4.1	ENSMUSG00000028906	1102.44	0.203849	0.0316325	Plasma Membrane	other		2035	269587	313052
EPHX1	EH, Ehm, Eph-, Eph-1, EPHX, EPOX, Epoxide Hydrolase, epoxide hydrolase 1, epoxide hydrolase 1, microsomal, EPXH1, HYL1, MEH, MEH8, Microsomal Colinesterase, MICROSOMAL EPOXIDE HYDROLASE	epoxide hydrolase 1	ENSMUSG00000038776	320.009	0.444822	3.04506e-09	Cytoplasm	peptidase		2052	13849	25315
ESD	Es, Es-1, Es-10, Esd-ps, Esterase 10, Esterase D, esterase D/formylglutathione hydrolase, esterase D/formylglutathione hydrolase, pseudogene, FGH, Gm2904, S-Formylglutathione Hydrolase, sid478	esterase D	ENSMUSG00000021996	718.06	0.510536	0.000656186	Cytoplasm	enzyme		2098	13885|100040682	290401
FABP4	422/a, 422/aP2, A, A-fab, A-FABP, Adipocyte fatty acid binding, ALB, ALBP, ALBP/Ap2, AP2, Ap2 lipid-binding, fatty acid binding protein 4, fatty acid binding protein 4, adipocyte, HEL-S-104, L, Lbpl, P15	fatty acid binding protein 4	ENSMUSG00000062515	3531.71	0.541779	4.29631e-08	Cytoplasm	transporter		2167	11770	79451
FTL	Ferritin, FERRITIN LIGHT CHAIN, ferritin light chain 1, ferritin light chain 1-like, ferritin light chain 1-like 1, ferritin light chain 2, ferritin light polypeptide 1, ferritin light polypeptide, pseudogene 2, FL, FRIL, Fril1, Ft, FTL1, Ftl1l1, Ftl1-ps2, Ftl-ps, Gm20746, L-fe, L-ferritin, LFTD, LOC100359668, LOC100360087, LOC100362384, LOC100363177, NBIA3, RGD1560687, RGD1561055, RGD1566189, si…	ferritin light chain	ENSMUSG00000096755	8.20376	1.01405	0.000172622	Cytoplasm	enzyme		2512	14325|434624	29292|499244|500804|501644|100359668|100360087|100362384|100363177
G6PD	G28, G28A, G6p, G6PD1, G6PDX, Glucose-6-P Dehydrogenase, Glucose-6-phosphate 1-dehydrogenase, glucose-6-phosphate dehydrogenase, glucose-6-phosphate dehydrogenase X-linked, Gpd, Gpdx	glucose-6-phosphate dehydrogenase	ENSMUSG00000031400	63.3852	0.578411	4.16716e-05	Cytoplasm	enzyme		2539	14381	24377
GABRA1	DEE19, ECA4, EIEE19, EJM5, EJM, GABA A receptor subunit alpha1, GABAA alpha1, GABAAR-alpha1, Gabr, gamma-aminobutyric acid (GABA) A receptor, subunit alpha 1, gamma-aminobutyric acid type A receptor subunit alpha 1, α-1 gaba A receptor, γ-aminobutyric acid (GABA) A receptor, subunit α 1, γ-aminobutyric acid type A receptor subunit alpha1, γ-aminobutyric acid type A receptor subunit α 1	gamma-aminobutyric acid type A receptor subunit alpha1	ENSMUSG00000010803	9.36599	-1.62443	0.0365154	Plasma Membrane	ion channel	sevoflurane, alprazolam, butobarbital, atropine/hyoscyamine/phenobarbital/scopolamine, phentermine/topiramate, phenobarbital, diazepam, barbital, topiramate, acetaminophen/butalbital/caffeine/codeine, caffeine/ethanol, hyoscyamine/phenobarbital, SEP 174559, desflurane, adinazolam, zaleplon, mephobarbital, ezogabine, flurazepam, butabarbital, midazolam, temazepam, diphenhydramine/midazolam, glutet…	2554	14394	29705
GBE1	1,4-alpha Glucan Branching Enzyme, 1,4-alpha-glucan branching enzyme 1, 1,4-α Glucan Branching Enzyme, 1,4-α-glucan branching enzyme 1, 2310045H19Rik, 2810426P10Rik, APBD, D16Ertd536, D16Ertd536e, GBE, Glucan (1,4-alpha-), branching enzyme 1, Glucan (1,4-α-), branching enzyme 1, GSD4	1,4-alpha-glucan branching enzyme 1	ENSMUSG00000022707	880.987	0.638644	1.89253e-11	Cytoplasm	enzyme		2632	74185	288333
GCLC	D9Wsu168, D9Wsu168e, gamma GCS HEAVY CHAIN, Gamma Glutamylcysteine Synthetase, Gamma glutamylcysteine synthetase heavy subunit, Gamma Glutamyl Cysteine Synthetase Light Subunit, GCL, GCS, GCS, Catalytic, GCS-HS, Ggcs-hs, Glc, GLCL, GLCLC, GLCL-H, glutamate-cysteine ligase catalytic subunit, Glutamate-Cysteine Ligase, Catalytic Subunit, γ Gcs, γ-Gcsh, γ GCS HEAVY CHAIN, γ Glutamylcysteine Syntheta…	glutamate-cysteine ligase catalytic subunit	ENSMUSG00000032350	189.947	1.06448	1.26656e-40	Cytoplasm	enzyme		2729	14629	25283
GCLM	AI649393, Gamma gclm, gamma GCS LIGHT CHAIN, Gamma glutamylcysteine synthase (regulatory), gamma GLUTAMYLCYSTEINE SYNTHETASE, gamma-glutamylcysteine synthetase light (regulatory) subunit, Gcmc, Gcs-ls, Gcs, Regulatory, Gl, GLCLR, glutamat-cystein ligase, regulatory subunit, glutamate-cysteine ligase modifier subunit, Glutamate-Cysteine Ligase, Modifier Subunit, γ gclm, γ-GCS, γ GCS LIGHT CHAIN, γ…	glutamate-cysteine ligase modifier subunit	ENSMUSG00000028124	289.812	1.13111	3.63751e-14	Cytoplasm	enzyme		2730	14630	29739
GSR	AI325518, D8Ertd238, D8Ertd238e, Glutathione reductase, glutathione-disulfide reductase, GR, Gr-1, Gred, GRX, GSRD, HEL-75, HEL-S-122m	glutathione-disulfide reductase	ENSMUSG00000031584	233.866	0.453022	5.47468e-06	Cytoplasm	enzyme	carmustine/prednisone, carmustine	2936	14782	116686
GSTA3	glutathione S-transferase alpha 3, glutathione S-transferase, alpha 3, glutathione S-transferase α 3, glutathione S-transferase, α 3, Gst2-, Gst2-3, Gst3a, GSTA3-3, Gsta5, Gst-yc2, Gst-yl, GTA3, Yc2	glutathione S-transferase alpha 3	ENSMUSG00000025934	176.103	1.57021	1.6727e-08	Cytoplasm	enzyme		2940	14859	494500
Gsta4	glutathione S-transferase alpha 4, Glutathione S-transferase Subunit 8, glutathione S-transferase α 4, glutathione S-transferase, alpha 4, Glutathione S-transferase, alpha 4, from rodents, glutathione S-transferase, α 4, Glutathione S-transferase, α 4, from rodents, GST, GST5.7, mGst, mGsta4	glutathione S-transferase, alpha 4	ENSMUSG00000032348	571.8	0.880886	2.69478e-13	Cytoplasm	enzyme			14860	300850
GSTA5	glutathione S-transferase, alpha 1 (Ya), glutathione S-transferase, alpha 2 (Yc2), glutathione S-transferase alpha 5, glutathione S-transferase, α 1 (Ya), glutathione S-transferase, α 2 (Yc2), glutathione S-transferase α 5, Gm10639, Gm3776, Gst1-1, Gst2-, Gst2-1, Gst2-2, Gsta1, Gsta1-1, Gsta2, Gstc-, Gstc-2, Gstya, Gst-ya2, Gst Yc, Gst yc2, LOC100048652, MGC29061, predicted gene 3776	glutathione S-transferase alpha 5	ENSMUSG00000111709	5.91303	2.59423	2.79775e-10	Cytoplasm	enzyme		221357	14857|14858|100042295|100042314	494499
GSTM1	glutathione S-transferase mu 1, glutathione S-transferase mu 2, glutathione S-transferase, mu 2, GLUTATHIONE S-TRANSFERASE subunit 4, GST1, Gst5-5, GSTA4, Gstb-, Gstb-2, GSTM1-1, GSTM1a-1a, GSTM1b-1b, Gstm2, Gstm2-2, Gst Mu, GST N1, Gstyb, Gst Yb2, GTH4, GTM1, H-B, HB subunit 4, MU, MU-1	glutathione S-transferase mu 1	ENSMUSG00000040562	334.967	0.682847	1.15665e-08	Cytoplasm	enzyme		2944	14863	24424
GSTM5	glutathione S-transferase mu 1, glutathione S-transferase, mu 1, Glutathione S-transferase mu 5, GSTA3, Gstb-, Gstb-1, Gst Gt8.7, Gstm1, Gstm1-1, GSTM5-5, Gstyb1, GTM5	glutathione S-transferase mu 5	ENSMUSG00000058135	1183.49	1.11984	2.11092e-23	Cytoplasm	enzyme		2949	14862	24423
GSTP1	AC175315.3, DFN7, FAEES3, Glutathione s-transferase, chain b, GLUTATHIONE S TRANSFERASE PHI, glutathione S-transferase pi 1, glutathione S-transferase, pi 1, glutathione S-transferase, pi 2, glutathione S-transferase, pi, pseudogene, Gm37208, Gm3934, GS, Gst-, GST3, Gst7-7, Gst7pi, GST Acidic Form, GST-P, GST P1-1, Gstp2, GST PI, GSTpiA, GstpiB, Gst pi-class subunit 7, Gstp-ps, Gst Yf, HEL-S-22, …	glutathione S-transferase pi 1	ENSMUSG00000060803	311.539	0.690255	1.25125e-12	Cytoplasm	enzyme		2950	14869|14870|100042625	24426
HMOX1	bK286B10, D8Wsu38, D8Wsu38e, haemox, HEME OXYGENASE, Heme oxygenase 1, HEME OXYGENASE (DECYCLIZING) 1, Hemox, Heox, HEOXG, Hmo, Hmox, HMOX1D, HO-, HO-1, Hsp, HSP32	heme oxygenase 1	ENSMUSG00000005413	47.6035	0.565499	0.000891086	Cytoplasm	enzyme	tin mesoporphyrin	3162	15368	24451
IDH1	AI314845, AI788952, E030024J03Rik, HEL-216, HEL-S-26, ID, Id-1, IDCD, IDH, IDP, IDPC, ISOCITRATE DEHYDROGENASE, isocitrate dehydrogenase 1 (NADP+), soluble, isocitrate dehydrogenase (NADP(+)) 1, PICD	isocitrate dehydrogenase (NADP(+)) 1	ENSMUSG00000025950	569.608	0.200925	0.00321204	Cytoplasm	enzyme	ivosidenib, IDH305, olutasidenib, BAY1436032, IDH1 inhibitor, DS-1001, HMPL-306, LY3410738	3417	15926	24479
IFIT1B	bA149I23.6, Garg16, Ifi, Ifi56, Ifit1, IFIT1L, Ifitr-1, Interferon-induced protein with tetratricopeptide repeats, interferon-induced protein with tetratricopeptide repeats 1, interferon induced protein with tetratricopeptide repeats 1B, ISG, ISG56, P56	interferon induced protein with tetratricopeptide repeats 1B	ENSMUSG00000034459	44.6628	-0.608781	0.000644399	Cytoplasm	other		439996	15957	56824
IFNGR2	AF-1, Ifg, IFGR2, Ifgt, IFNgamma Rbeta, IFNGRB, IFNGT1, IFNγ R2, IFNγ Rβ, IMD28, interferon gamma receptor 2, interferon γ receptor 2	interferon gamma receptor 2	ENSMUSG00000022965	1103.94	-0.157365	0.0468254	Plasma Membrane	transmembrane receptor	interferon gamma-1b	3460	15980	360697
IKBKG	1110037D23Rik, AI848108, AI851264, AMCBX1, AW124339, EDAID1, FIP-3, Fip3p, I Kappa B Gamma, IKBK3, IkB γ, IKK3, IKKAP1, IKKG, IKK[g], IKK-gamma, IKK-γ, IMD33, inhibitor of kappaB kinase gamma, inhibitor of kappaB kinase γ, inhibitor of nuclear factor kappa B kinase regulatory subunit gamma, inhibitor of nuclear factor κ B kinase regulatory subunit γ, IP, IP1, IP2, IPD2, I κ B γ, NE, NEMO, NEMO RE…	inhibitor of nuclear factor kappa B kinase regulatory subunit gamma	ENSMUSG00000004221	391.963	0.251082	0.000153296	Nucleus	kinase		8517	16151	309295
ISG15	G1p, G1P2, Gip2, hUCRP, HUMIFN15K, IFI15, IFI-15K, IFN15/17, IFN-alpha-INDUCIBLE, IFN-INDUCIBLE protein 15 KD, IFN-α-INDUCIBLE, IGI15, IMD38, INTERFERON-INDUCED 17-KDA, INTERFERON-STIMULATED protein 15 KDa, IP17, Irfp, Isg15/17, ISG15 ubiquitin-like modifier, LOC100044225, UCRP	ISG15 ubiquitin like modifier	ENSMUSG00000035692	11.623	-0.686212	0.0136079	Extracellular Space	other		9636	100038882	298693
KEAP1	IN, INRF2, Kelch Like ECH-Associated Protein 1, KLHL19, mKIAA0132	kelch like ECH associated protein 1	ENSMUSG00000003308	334.146	0.13189	0.012064	Cytoplasm	transcription regulator	dimethyl fumarate	9817	50868	117519
MAFG	AA545192, C630022N07RIK, hMAF, MAF bZIP transcription factor G, MGC13090, v-maf musculoaponeurotic fibrosarcoma oncogene family, protein G (avian)	MAF bZIP transcription factor G	ENSMUSG00000051510	377.562	0.540784	1.50678e-14	Nucleus	transcription regulator		4097	17134	64188
ME1	BRCAME, D9Ertd267, D9Ertd267e, HUMNDME, Malate Nadp Oxyreductase, Malic enzyme, malic enzyme 1, malic enzyme 1, NADP(+)-dependent, cytosolic, Mdh-1, MES, Mod-, MOD1	malic enzyme 1	ENSMUSG00000032418	809.049	0.188858	0.00426391	Cytoplasm	enzyme		4199	17436	24552
MGST1	1500002K10Rik, Glutathione s-transferase 1, Gst, GST12, MGST, MGST-I, microsomal glutathione S-transferase 1, MICROSOMAL GT	microsomal glutathione S-transferase 1	ENSMUSG00000008540	259.901	1.13271	2.82374e-14	Cytoplasm	enzyme		4257	56615	171341
MLANA	A930034P04Rik, Mar, MART-1, Melan-A	melan-A	ENSMUSG00000024806	1.85743	-3.10246	0.00134701	Plasma Membrane	other		2315	77836	293890
MMP10	AV377895, matrix metallopeptidase 10, SL-2, STMY2, stromelysin 2	matrix metallopeptidase 10	ENSMUSG00000047562	0.530243	2.21801	0.0449868	Extracellular Space	peptidase	marimastat	4319	17384	117061
MMP12	AV378681, HME, macrophage elastase, matrix metallopeptidase 12, ME, METALLOELASTASE, MME, Mmel, MMP1	matrix metallopeptidase 12	ENSMUSG00000049723	4.3252	2.31698	9.86695e-05	Extracellular Space	peptidase	marimastat	4321	17381	117033
MMP9	AW743869, B/MMP, B/MMP9, Clg4, CLG4B, COLLAGENASE type IV, Gelatinase B, GELB, Gl 92-kda, MANDP2, matrix metallopeptidase 9, METALLOPROTEINASE 9, MMP-, pro-MMP-9	matrix metallopeptidase 9	ENSMUSG00000017737	3.14512	0.962414	0.0403367	Extracellular Space	peptidase	MMP2 MMP9 inhibitor, GS-5745, rebimastat, marimastat, prinomastat, glucosamine	4318	17395	81687
NFE2L2	BM974200, HEBP1, IMDDHH, Nr, NRF2, nuclear factor, erythroid 2-like 2, nuclear factor, erythroid derived 2, like 2	nuclear factor, erythroid 2 like 2	ENSMUSG00000015839	460.613	-0.0248571	0.64728	Nucleus	transcription regulator	RTA 408	4780	18024	83619
NOS2	CALCIUM-INDEPENDENT NOS, Hepatocyte NOS, HEP-NOS, Inducible NOS, INOS, LOC497963, MAC-NOS, N, nitric oxide synthase 2, nitric oxide synthase 2, inducible, No, NOS, NOS2A, NOS-II, similar to Nitric oxide synthase, inducible (NOS type II) (Inducible NO synthase) (Inducible NOS) (iNOS)	nitric oxide synthase 2	ENSMUSG00000020826	45.5625	-0.327966	0.0217119	Cytoplasm	enzyme	pimagedine, triflusal, N(G)-monomethyl-D-arginine, GW 273629	4843	18126	24599|497963
NQO1	AV001255, DHQU, Di, DIA4, DT-diaphorase, DTD, NAD DT-diaphorase, NAD(P)H dehydrogenase, quinone 1, NAD(P)H quinone dehydrogenase 1, NAD(P)H:quinone oxidoreductase, Nadph dehydrogenase, Nadph diaphorase, Nadph Quinone Oxidoreductase-1, NM, NMO1, NMOR1, NMOR, NMORI, NQ, Nqo, Ox-1, Ox-, QR1, QR, Quinone reductase	NAD(P)H quinone dehydrogenase 1	ENSMUSG00000003849	612.622	1.16708	2.6215e-20	Cytoplasm	enzyme		1728	18104	24314
OSGIN1	1700012B18Rik, BDGI, OKL38, oxidative stress induced growth inhibitor 1	oxidative stress induced growth inhibitor 1	ENSMUSG00000074063	28.9216	1.67812	6.27413e-20	Other	growth factor		29948	71839	171493
PGD	0610042A05Rik, 6PGD, 6PGDH, AU019875, C78335, Cc2-27, LOC100363662, phosphogluconate dehydrogenase	phosphogluconate dehydrogenase	ENSMUSG00000028961	254.532	0.96726	3.41447e-21	Cytoplasm	enzyme		5226	110208	100360180
PHKA1	5330411D17, 9830108K24Rik, Pcyt1b, Ph, PHKA, phosphorylase kinase alpha 1, phosphorylase kinase regulatory subunit alpha 1, phosphorylase kinase regulatory subunit α 1, phosphorylase kinase α 1	phosphorylase kinase regulatory subunit alpha 1	ENSMUSG00000034055	723.373	0.538657	2.21912e-08	Cytoplasm	kinase		5255	18679	64561
PRDX1	ENHANCER, Hbp23, MSP23, MSP, NKEF-A, OSF, OSF-3, P, PAG, PAGA, PAGB, PEROXIREDOXIN 1, peroxiredoxin 1-like 1, PEROXYREDOXIN 1, pr, Prdx1l1, PrdxI, PRX1, PRXI, TDPX2, Tdpx, TDX2, TPxA	peroxiredoxin 1	ENSMUSG00000028691	1709.77	0.254657	0.00325752	Cytoplasm	enzyme		5052	18477	117254|100363379
PRKCB	A130082F03Rik, Pkc, PKC-B, PKC-Be, PKC-Beta, PKCbeta1, PKCbetaI, PKCI(2), PKC Type II, PKC Type III, PKC-β, PKC β 1, PKCβI, Prkc, Prkcb1, PRKCB2, protein kinase C beta, protein kinase C, beta, protein kinase C β, protein kinase C, β, protein kinase c, β 1 polypeptide, protein kinase C β II	protein kinase C beta	ENSMUSG00000052889	20.6845	0.599316	0.0161458	Cytoplasm	kinase	ingenol mebutate, Ro31-8220, 3-(1-(3-imidazol-1-ylpropyl)-1H-indol-3-yl)-4-anilino-1H-pyrrole-2,5-dione, sotrastaurin, Go 6976, Go6983, enzastaurin, LY379196, MS-553, ruboxistaurin	5579	18751	25023
PSMA6	20S PROTEASOME alpha 6 subunit, 20S PROTEASOME α 6 subunit, IOTA, p27K, PROS27, proteasome 20S subunit alpha 6, proteasome 20S subunit α 6, PROTEASOME IOTA CHAIN, proteasome subunit alpha 6, proteasome subunit α 6, PROTEASOME ι CHAIN, ι	proteasome 20S subunit alpha 6	ENSMUSG00000021024	705.131	-0.150851	0.0493704	Cytoplasm	peptidase		5687	26443	29673
PSMB2	AU045357, AW108089, beta 2 PROTEASOME subunit, C7-I, D4Wsu33, D4Wsu33e, HC7-, HC7-I, proteasome (prosome, macropain) subunit, beta type 2, proteasome (prosome, macropain) subunit, β type 2, proteasome 20S subunit beta 2, proteasome 20S subunit β 2, β 2 PROTEASOME subunit	proteasome 20S subunit beta 2	ENSMUSG00000028837	334.398	-0.170949	0.0209958	Cytoplasm	peptidase	bortezomib/cladribine/rituximab, bortezomib/dexamethasone/pomalidomide, bortezomib/doxorubicin, bortezomib/dexamethasone/thalidomide, bortezomib/paclitaxel, bortezomib/rituximab, bortezomib/fulvestrant, carfilzomib, bortezomib/sorafenib, bortezomib/lenalidomide, carfilzomib/dexamethasone/lenalidomide, bortezomib/dexamethasone/lenalidomide, bortezomib/dexamethasone/doxorubicin, bortezomib/predniso…	5690	26445	29675
RAMP2	receptor activity modifying protein 2, receptor (calcitonin) activity modifying protein 2	receptor activity modifying protein 2	ENSMUSG00000001240	133.787	-0.25095	0.0234644	Plasma Membrane	G-protein coupled receptor	pramlintide	10266	54409	58966
SCARB1	AI120173, CD36, CD36L1, Cd36l, Chohd1, Chohd, Cla, CLA-1, D5Ertd460, D5Ertd460e, HDL Receptor, Hdlq1, Hdlq, HDLQTL6, Hlb39, Hlb398, mSR-BI, S, SCAVENGER receptor B1, Scavenger receptor class b1, scavenger receptor class B member 1, scavenger receptor class B, member 1, Sr, SR-B1, SR-B, SR-BI	scavenger receptor class B member 1	ENSMUSG00000037936	158.121	-0.206544	0.00395403	Plasma Membrane	transporter		949	20778	25073
SERPINE1	beta MIGRATING PLAS ACTIVATOR, beta-MIGRATING PLASMINOGEN ACTIVATOR INHIBITOR I, P, PA, PAI, PAI-1, PAI1A, Pai1aa, Pl, Planh, PLANH1, Plasminogen activator inhibitor 1, RATPAI1A, serine (or cysteine) peptidase inhibitor, clade E, member 1, SERPINE, serpin family E member 1, β MIGRATING PLAS ACTIVATOR, β-MIGRATING PLASMINOGEN ACTIVATOR INHIBITOR I	serpin family E member 1	ENSMUSG00000037411	631.5	0.444712	0.0221997	Extracellular Space	other	TM5614, drotrecogin alfa	5054	18787	24617
SLC2A1	BAND 4.5, CSE, DYT17, DYT18, DYT9, EIG12, ERYTHROID/BRAIN GLUCOSE TRANSPORTER, GLUT, GLUT-1, GLUT1DS, Glut1r, GLUTB, GTG1, Gtg3, HEPG2, HTLVR, M100200, PED, RATGTG1, Rgsc2, Rgsc200, SDCHCN, solute carrier family 2 (facilitated glucose transporter), member 1, solute carrier family 2 member 1	solute carrier family 2 member 1	ENSMUSG00000028645	77.4638	0.407868	4.55085e-06	Plasma Membrane	transporter	canakinumab/metformin/sulfonylurea, insulin glargine/lixisenatide/metformin, metformin/vildagliptin, metformin/rosiglitazone/sulfonylurea, metformin/sulfonylurea/vildagliptin, metformin, metformin/pioglitazone/sulfonylurea, INS/metformin/sitagliptin, linagliptin/metformin, INS/metformin/pioglitazone, alogliptin/metformin/pioglitazone, metformin/sitagliptin/sulfonylurea, exenatide/metformin/sulfon…	6513	20525	24778
SLC38A3	0610012J02Rik, D9Ucl, D9Ucla2, G17, mNAT, NAT1, Slc38-3, Sn, SN1, SNAT3, solute carrier family 38 member 3, solute carrier family 38, member 3	solute carrier family 38 member 3	ENSMUSG00000010064	272.734	0.421009	0.00202445	Plasma Membrane	transporter		10991	76257	252919
SLC3A1	ATR1, CSNU1, D2, D2H, N, NAA-Tr, NBAT, NTAA, RBAT, solute carrier family 3 member 1, solute carrier family 3, member 1	solute carrier family 3 member 1	ENSMUSG00000024131	1.19009	-2.028	0.0142595	Plasma Membrane	transporter		6519	20532	29484
SLC6A9	GCENSG, GLYT, GLYT-1, GLYT-1b, solute carrier family 6 member 9, solute carrier family 6 (neurotransmitter transporter, glycine), member 9	solute carrier family 6 member 9	ENSMUSG00000028542	16.7124	0.638138	0.00106379	Plasma Membrane	transporter		6536	14664	116509
SLC7A11	9930009M05RIK, AI451155, CCBR1, CYSTEINE GLUATAMINE TRANSPORTER, solute carrier family 7 (cationic amino acid transporter, y+ system), member 11, solute carrier family 7 member 11, su, sut, System xc, xCT	solute carrier family 7 member 11	ENSMUSG00000027737	1.43651	2.83378	0.00066732	Plasma Membrane	transporter	(4S)-4-(3-(18F)fluoropropyl)-L-glutamate, N-acetyl-L-cysteine	23657	26570	310392
SQSTM1	A17, A170, AC008393.2, DMRV, FTDALS3, NADGP, OSF, OSF-6, Osi, OSIL, Osip, Oxidative Stress, p6, p60, p62, p62B, PDB3, Pkc zeta interacting, Pkc ζ interacting, S, sequestosome 1, STAP, STONE14, Ubiquitin-binding protein a, ZIP, ZIP3	sequestosome 1	ENSMUSG00000015837	3144.62	0.174295	0.00857262	Cytoplasm	transcription regulator		8878	18412	113894
SRXN1	1700127B04RIK, Ab2-390, AI854065, AW488194, C20orf139, N, Neoplastic progression 3, Npn3, S, Sr, SRX, SRX1, sulfiredoxin 1, sulfiredoxin 1 homolog (S. cerevisiae), sulphiredoxin 1, sulphiredoxin 1 homolog (S. cerevisiae), TX01	sulfiredoxin 1	ENSMUSG00000032802	326.408	1.56382	2.95932e-21	Cytoplasm	enzyme		140809	76650	296271
TALDO1	TAL, TALDOR, TAL-H, Transaldolase, transaldolase 1	transaldolase 1	ENSMUSG00000025503	368.11	0.204375	0.0290653	Cytoplasm	enzyme		6888	21351	83688
TKT	HEL107, HEL-S-48, p6, p68, SDDHD, TK, TKT1, TRANSKETOLASE	transketolase	ENSMUSG00000021957	163.883	0.597015	2.27735e-11	Cytoplasm	enzyme		7086	21881	64524
TXN	ADF, AW550880, EOSINOPHIL CYTOTOXICITY FACTOR, thioredoxin, Thioredoxin-1, TRDX, TRX, TRX1, Txn1	thioredoxin	ENSMUSG00000028367	370.451	0.438511	9.96723e-05	Cytoplasm	enzyme	PX-12	7295	22166	116484
TXNRD1	GRIM-12, KM 102 DERIVED REDUCTASE LIKE FACTOR, T, Tgr, Thioredoxin reductase, thioredoxin reductase 1, TR, TR1, Trx, TRXR1, TXNR	thioredoxin reductase 1	ENSMUSG00000020250	572.693	1.01541	9.9522e-26	Cytoplasm	enzyme	arsenic trioxide/tretinoin, arsenic trioxide/daunorubicin/tretinoin, arsenic trioxide/gemtuzumab ozogamicin/tretinoin, arsenic trioxide/idarubicin/tretinoin, ethaselen, arsenic trioxide/cytarabine/methotrexate, arsenic trioxide, auranofin	7296	50493	58819
UGT1A6	A9, A9', GNT1, HLUGP, HLUGP1, hUG-BR1, UDP glucuronosyltransferase 1, UDP glucuronosyltransferase 1 family, polypeptide A6A, UDP glucuronosyltransferase 1 family, polypeptide A6B, UDP glucuronosyltransferase family 1 member A6, UDP GLUCURONYLTRANSFERASE 1A6, UDPGT, UDPGT 1-6, UGT1, UGT1-01, UGT1-03, UGT1-05, UGT1-06, UGT1.1, UGT1.3, UGT1.5, UGT-1A, UGT1A1, UGT1A3, UGT1A5, Ugt1a6a, Ugt1a6b, UGT1A6…	UDP glucuronosyltransferase family 1 member A6	ENSMUSG00000054545	1.35293	2.23205	0.00193279	Cytoplasm	enzyme		54578	94284|394435	113992

## Sheet: 6- Fig. 7f
Full list of enriched pathways from IPA comparison analysis on transcriptomic data of NRCMs transduced with ShRNA targeting Tet1-3, L2hgdh, D2hgdh, or Tet1-3 combined with L2hgdh or D2hgdh, presented in Fig. 7f.
Differentially expressed genes utilized in the analysis were normalized to their respective scrambled controls (ShRNA vs Scrambled control).
© 2000-2021 QIAGEN. All rights reserved.	z-score
Canonical Pathways	ShTet1,2,3	ShL2hgdh	ShD2hgdh	ShTet1,2,3 + ShL2hgdh	ShTet1,2,3 + ShD2hgdh
Oxidative Phosphorylation	-3.286	2.121	6.481	-2	-2.502
NER (Nucleotide Excision Repair, Enhanced Pathway)	-3.411	-1.89	2.714	-3.162	-1.604
Cell Cycle Control of Chromosomal Replication	-4.123	N/A	N/A	-3.606	-3.606
Rac Signaling	2.53	-3.162	-2.236	0.816	1.508
Aryl Hydrocarbon Receptor Signaling	-2.357	0.905	1.134	-1.941	-3.357
IL-17 Signaling	2.668	-1.667	-1.342	1.807	2
EIF2 Signaling	1.807	-0.632	5.099	-1.633	-0.277
Cyclins and Cell Cycle Regulation	-3.153	-1.414	N/A	-3.317	-1.387
Factors Promoting Cardiogenesis in Vertebrates	3.5	1.897	1.342	1.633	0.775
Leukocyte Extravasation Signaling	4.379	-1.069	-1.265	1.342	0.853
IL-8 Signaling	3.53	-2.84	-0.832	0.258	1.279
Cholecystokinin/Gastrin-mediated Signaling	2.496	-2	-2	1.134	0.832
fMLP Signaling in Neutrophils	1.941	-2.828	-1	1.134	1.508
Actin Nucleation by ARP-WASP Complex	2.828	-1.633	-2.236	1	0.707
Senescence Pathway	2.667	1.342	0.333	2.828	1.134
Tumor Microenvironment Pathway	3.53	-1.291	-1	1.414	1
MSP-RON Signaling In Cancer Cells Pathway	3.357	-0.707	-1.134	1.265	1.606
ILK Signaling	2.921	-1.069	0.832	0	3.157
HIF1α Signaling	2.785	-0.775	0.333	1.807	2.132
Integrin Signaling	3.78	-1.698	-0.302	0.333	1.671
Hepatic Fibrosis Signaling Pathway	4.715	0	-0.218	1.633	1.089
Kinetochore Metaphase Signaling Pathway	-2.333	-0.632	N/A	-2.858	-1.633
Protein Kinase A Signaling	3.086	-1	0.277	1.789	1.298
Production of Nitric Oxide and Reactive Oxygen Species in Macrophages	2.4	-2.53	-0.632	0.816	1.043
RhoA Signaling	2.236	-1.698	0.832	-0.816	1.698
Signaling by Rho Family GTPases	4.747	-1	0	0	1.512
Sumoylation Pathway	1.667	0	-0.905	2.333	2.333
Apoptosis Signaling	-1.897	1	2	-1.342	-0.905
Pancreatic Adenocarcinoma Signaling	2.84	0.707	-0.447	2.333	0.775
Coronavirus Pathogenesis Pathway	-0.392	-1	-3.962	0.535	1.069
Assembly of RNA Polymerase II Complex	-2.828	-1	2	N/A	-1
HMGB1 Signaling	2	-1.89	-2.236	0.632	0
HOTAIR Regulatory Pathway	0.832	-1.265	-0.333	-2	-2.309
Cardiac Hypertrophy Signaling (Enhanced)	3.507	0.756	-1.155	1.225	0
Ferroptosis Signaling Pathway	1.706	-1.732	-1.732	0	1.46
Fcγ Receptor-mediated Phagocytosis in Macrophages and Monocytes	2.324	-1.134	-1.89	1	0.277
Cell Cycle: G1/S Checkpoint Regulation	1.667	0.707	0.447	2.449	1.342
Estrogen-mediated S-phase Entry	-2.121	N/A	N/A	-2.828	-1.633
Spliceosomal Cycle	-2.333	N/A	-1	-1.89	-1.342
VEGF Signaling	2.84	-0.816	N/A	1.633	1.213
Inhibition of ARE-Mediated mRNA Degradation Pathway	2.065	-1	-1.342	-1.342	0.728
Colorectal Cancer Metastasis Signaling	3.838	-1.155	-0.333	0.258	-0.816
Dilated Cardiomyopathy Signaling Pathway	1.807	1	-2.333	0.707	-0.535
Synaptic Long Term Potentiation	2.183	-0.378	N/A	1.633	2.138
Estrogen Receptor Signaling	2.53	0.73	1.528	-0.2	1.333
Cell Cycle: G2/M DNA Damage Checkpoint Regulation	2.111	1.342	0	1.414	1.414
Apelin Endothelial Signaling Pathway	1.155	-1.342	-2	-0.378	1.387
VEGF Family Ligand-Receptor Interactions	2.333	-1	N/A	1.89	0.905
Renin-Angiotensin Signaling	1.633	-2	-2	-0.447	0
PI3K/AKT Signaling	2.524	-0.816	-0.378	0	2.357
Actin Cytoskeleton Signaling	2.828	-0.447	0	-1.508	1.225
Regulation of Actin-based Motility by Rho	2.138	-2.111	0	0	1.604
Autophagy	1.134	0.447	-1	-1.508	-1.706
RhoGDI Signaling	-3.838	0	0	0	-1.886
Huntington's Disease Signaling	0.905	1.134	1.633	1.134	0.905
AMPK Signaling	1.147	-1.89	-1.134	0.378	1.091
NAD Signaling Pathway	2.309	1	-1	1	-0.302
CXCR4 Signaling	1.732	-1	0.905	-0.707	1.213
FAT10 Cancer Signaling Pathway	2.828	0.816	N/A	1.342	-0.378
Paxillin Signaling	3.606	0	N/A	0	1.732
mTOR Signaling	0.535	-2.449	-0.378	0.447	1.5
Ephrin Receptor Signaling	2.524	-1.155	-0.333	-1	0.258
Regulation Of The Epithelial Mesenchymal Transition By Growth Factors Pathway	2.711	0.378	-0.816	0.333	-1
Acute Phase Response Signaling	2.982	0	-1.342	-0.632	-0.243
Sirtuin Signaling Pathway	0.493	-0.894	-2.263	0.243	1.3
Apelin Cardiomyocyte Signaling Pathway	1.508	1.414	1.633	0	0.577
Neuroinflammation Signaling Pathway	2.263	0.302	-2.111	0.243	0.192
HER-2 Signaling in Breast Cancer	1.732	0	-2.828	0.229	0.18
Death Receptor Signaling	2.333	N/A	1	-1	0.632
Role of NFAT in Cardiac Hypertrophy	2.041	-0.905	0.447	1.265	0.218
STAT3 Pathway	2.324	0.447	-0.447	0.816	0.832
Role of MAPK Signaling in Promoting the Pathogenesis of Influenza	0.277	-2.333	N/A	-1.414	0.816
Breast Cancer Regulation by Stathmin1	2.592	1.964	0.258	0	0
PAK Signaling	1.508	-0.816	1.134	-0.447	0.832
Cardiac Hypertrophy Signaling	1.877	0	1.732	0.302	0.816
PTEN Signaling	-2	1.134	0.378	0	-1.069
Apelin Cardiac Fibroblast Signaling Pathway	-1.342	N/A	N/A	-1.342	-1.89
ERK/MAPK Signaling	2.4	-0.577	-0.632	0.378	0.557
VDR/RXR Activation	1.89	N/A	-1	N/A	1.633
Thrombin Signaling	2.683	-0.447	N/A	0.816	0.535
Glycolysis I	-2	N/A	N/A	N/A	2.449
Superpathway of Cholesterol Biosynthesis	N/A	-2.449	-2	N/A	N/A
NRF2-mediated Oxidative Stress Response	0.258	-1.508	1	-1.667	0
PI3K Signaling in B Lymphocytes	1.155	-1	-1.633	0.632	0
Necroptosis Signaling Pathway	1.414	-0.832	0.258	1.134	0.775
GNRH Signaling	1.897	-0.816	-0.816	-0.378	0.5
Calcium Signaling	1.604	0	0	2.236	0.535
Coronavirus Replication Pathway	0	-2.121	N/A	N/A	2.236
HGF Signaling	1.667	-1.342	-1.342	0	0
Chemokine Signaling	0.577	-1.633	N/A	0.378	1.732
α-Adrenergic Signaling	1.414	-1.633	N/A	N/A	1.265
Superpathway of Inositol Phosphate Compounds	0.447	-0.333	-1.633	0.707	-1.155
Dopamine-DARPP32 Feedback in cAMP Signaling	2.065	-0.378	N/A	1.342	0.471
Mitotic Roles of Polo-Like Kinase	-1.897	N/A	N/A	-1.633	-0.707
Semaphorin Neuronal Repulsive Signaling Pathway	0.218	0.632	1.265	-2.121	0
G Beta Gamma Signaling	1.508	-1.342	0	-0.816	-0.535
Sphingosine-1-phosphate Signaling	1.387	0	N/A	2.236	-0.535
Glutathione Redox Reactions I	-0.816	-2	0	-0.447	0.816
IGF-1 Signaling	2.53	0.447	0	0.816	0.277
Cardiac β-adrenergic Signaling	0.632	-1.134	0	-1	1.291
Gαq Signaling	0.832	-1	-0.447	0.707	-1.069
p38 MAPK Signaling	2.496	-0.378	0	0.378	0.728
Insulin Secretion Signaling Pathway	1.961	0.277	-1.134	0.302	-0.2
ATM Signaling	-0.775	-0.707	1	-0.378	1
Nitric Oxide Signaling in the Cardiovascular System	0.905	-1.342	N/A	0.816	0.775
eNOS Signaling	0.905	-1.633	N/A	0.707	0.577
Agrin Interactions at Neuromuscular Junction	1.897	N/A	N/A	0	1.897
Glioma Invasiveness Signaling	1	-2	N/A	-0.447	0.302
BEX2 Signaling Pathway	0.905	-1	0	0.333	1.508
BAG2 Signaling Pathway	1.89	0.447	-0.378	1	N/A
Gluconeogenesis I	-2	N/A	N/A	N/A	1.633
ERK5 Signaling	2.236	N/A	N/A	0.378	1
Remodeling of Epithelial Adherens Junctions	2.236	-1.342	N/A	N/A	N/A
p53 Signaling	0.333	0.707	0.816	1.342	0.378
Unfolded protein response	2.53	1	N/A	N/A	N/A
Ceramide Signaling	1.414	0	-1	-0.816	-0.277
p70S6K Signaling	1.5	-1	0	0.447	0.5
LPS/IL-1 Mediated Inhibition of RXR Function	0.832	N/A	N/A	-2.236	0.302
IL-6 Signaling	1.807	-0.816	-0.378	-0.333	0
3-phosphoinositide Degradation	-0.229	-0.333	-1.342	0.707	-0.707
Ovarian Cancer Signaling	0.632	-1.134	N/A	1	0.535
Thyroid Cancer Signaling	1	N/A	N/A	0.707	1.508
GP6 Signaling Pathway	0.943	-0.816	N/A	N/A	1.387
Fatty Acid β-oxidation I	-2.646	N/A	N/A	N/A	-0.447
Endocannabinoid Developing Neuron Pathway	1.155	0	0	-1.342	0.577
Glioblastoma Multiforme Signaling	1.5	0.333	0	0.447	-0.728
TCA Cycle II (Eukaryotic)	0	1.342	N/A	0	-1.633
FGF Signaling	0.707	1	N/A	N/A	-1.265
3-phosphoinositide Biosynthesis	-0.243	0	-2	0	-0.707
Pyrimidine Deoxyribonucleotides De Novo Biosynthesis I	-2.121	N/A	N/A	-0.447	-0.378
PPARα/RXRα Activation	-0.626	-0.816	-0.378	0.632	-0.471
PPAR Signaling	-1.5	N/A	1.342	0	0
PFKFB4 Signaling Pathway	1.414	N/A	N/A	N/A	1.414
Wnt/β-catenin Signaling	0.258	0.302	1.134	-0.816	-0.277
HIPPO signaling	-1.89	-0.447	0	N/A	0.378
Growth Hormone Signaling	1	N/A	-1	N/A	-0.707
tRNA Charging	N/A	-0.447	N/A	N/A	2.236
CDK5 Signaling	0.775	-0.378	0	-0.378	1.147
Opioid Signaling Pathway	0.816	-0.333	-0.577	0.535	0.408
JAK/Stat Signaling	1.667	N/A	-1	0	0
PDGF Signaling	1.508	0	0	0	-1.155
BMP signaling pathway	1.342	N/A	N/A	-1	0.302
14-3-3-mediated Signaling	2.309	N/A	N/A	0.333	0
Endothelin-1 Signaling	1.698	-0.378	N/A	0.277	-0.277
Regulation of Cellular Mechanics by Calpain Protease	0.632	0	N/A	1.342	0.632
Thrombopoietin Signaling	2.121	N/A	N/A	0.447	0
Role of CHK Proteins in Cell Cycle Checkpoint Control	1.134	N/A	N/A	1.342	0
Noradrenaline and Adrenaline Degradation	N/A	-2.449	N/A	N/A	N/A
TGF-β Signaling	1.508	0	N/A	0.632	0.277
NGF Signaling	1.414	N/A	N/A	1	0
CNTF Signaling	1.633	N/A	N/A	0	-0.707
Corticotropin Releasing Hormone Signaling	1.732	0	N/A	0	0.535
Pyridoxal 5'-phosphate Salvage Pathway	-0.577	N/A	N/A	N/A	-1.667
Tryptophan Degradation X (Mammalian, via Tryptamine)	0	-2.236	N/A	N/A	N/A
Dopamine Degradation	N/A	-2.236	N/A	N/A	N/A
Putrescine Degradation III	N/A	-2.236	N/A	N/A	N/A
Glutaryl-CoA Degradation	-2.236	N/A	N/A	N/A	N/A
Neuregulin Signaling	1.89	N/A	N/A	0	0.333
UVA-Induced MAPK Signaling	0.816	N/A	N/A	1	0.378
Salvage Pathways of Pyrimidine Ribonucleotides	-0.535	-1.414	N/A	0	0.243
Prolactin Signaling	1.89	N/A	N/A	0	-0.302
Osteoarthritis Pathway	1.4	0	0	-0.535	0.243
Insulin Receptor Signaling	0.905	-1	0	0	-0.258
Myc Mediated Apoptosis Signaling	0	N/A	-1.342	N/A	-0.816
PEDF Signaling	-0.816	N/A	N/A	0	1.265
Synaptogenesis Signaling Pathway	1.461	0.258	0	-0.302	0
Ephrin B Signaling	0.816	0	-0.816	N/A	-0.378
Ethanol Degradation II	N/A	-2	N/A	N/A	N/A
Ethanol Degradation IV	N/A	-2	N/A	N/A	N/A
Vitamin-C Transport	N/A	N/A	N/A	N/A	2
GDNF Family Ligand-Receptor Interactions	0.816	N/A	N/A	0.816	-0.333
Apelin Adipocyte Signaling Pathway	-0.277	-0.707	0	-0.378	-0.577
Melanocyte Development and Pigmentation Signaling	1.633	N/A	N/A	N/A	0.277
Regulation of eIF4 and p70S6K Signaling	1	N/A	N/A	N/A	0.905
Neurotrophin/TRK Signaling	0.816	N/A	N/A	0.447	0.632
Pyrimidine Ribonucleotides De Novo Biosynthesis	0	N/A	N/A	N/A	1.89
Pyrimidine Ribonucleotides Interconversion	0	N/A	N/A	N/A	1.89
Role of BRCA1 in DNA Damage Response	-0.816	0	N/A	1	0
Induction of Apoptosis by HIV1	0	N/A	0.816	N/A	-1
Oncostatin M Signaling	1.414	N/A	N/A	N/A	-0.378
Aldosterone Signaling in Epithelial Cells	1.134	0	N/A	N/A	0.632
Androgen Signaling	-0.378	N/A	-1	N/A	-0.378
Cell Cycle Regulation by BTG Family Proteins	0.378	N/A	N/A	-1.342	0
ErbB2-ErbB3 Signaling	1.633	N/A	N/A	N/A	0
Tryptophan Degradation III (Eukaryotic)	-1.633	N/A	N/A	N/A	N/A
Melatonin Signaling	0.632	N/A	N/A	N/A	1
TNFR1 Signaling	N/A	N/A	0.447	-1	N/A
Macropinocytosis Signaling	1	N/A	N/A	N/A	0.378
Melanoma Signaling	0	-1	N/A	N/A	0.378
Dopamine Receptor Signaling	N/A	N/A	N/A	N/A	-1.342
ErbB4 Signaling	1.342	N/A	N/A	N/A	0
D-myo-inositol-5-phosphate Metabolism	0.229	0	N/A	0.378	-0.707
Endocannabinoid Cancer Inhibition Pathway	0.447	0	-0.378	0	-0.471
Superpathway of Methionine Degradation	N/A	N/A	-0.816	N/A	0.447
Bladder Cancer Signaling	0.447	N/A	N/A	N/A	0.816
Glioma Signaling	0.905	N/A	N/A	N/A	0.302
Small Cell Lung Cancer Signaling	-0.378	N/A	N/A	N/A	-0.816
D-myo-inositol (3,4,5,6)-tetrakisphosphate Biosynthesis	-0.243	0	N/A	0	-0.816
D-myo-inositol (1,4,5,6)-Tetrakisphosphate Biosynthesis	-0.243	0	N/A	0	-0.816
Hypoxia Signaling in the Cardiovascular System	N/A	N/A	0	N/A	1
Oleate Biosynthesis II (Animals)	N/A	N/A	N/A	N/A	1
The Visual Cycle	N/A	N/A	N/A	-1	N/A
Retinoate Biosynthesis I	N/A	N/A	N/A	-1	N/A
UDP-N-acetyl-D-galactosamine Biosynthesis II	1	N/A	N/A	N/A	N/A
TWEAK Signaling	N/A	N/A	1	N/A	N/A
Leptin Signaling in Obesity	N/A	N/A	N/A	N/A	-0.816
Endometrial Cancer Signaling	0.447	N/A	N/A	0	0
Retinol Biosynthesis	0	N/A	N/A	-0.447	N/A
Amyloid Processing	0.447	N/A	N/A	N/A	0
Renal Cell Carcinoma Signaling	N/A	N/A	N/A	0	-0.378
Thioredoxin Pathway	N/A	N/A	N/A	N/A	N/A
Caveolar-mediated Endocytosis Signaling	N/A	N/A	N/A	N/A	N/A
Clathrin-mediated Endocytosis Signaling	N/A	N/A	N/A	N/A	N/A
Cholesterol Biosynthesis I	N/A	N/A	N/A	N/A	N/A
Methylglyoxal Degradation III	N/A	N/A	N/A	N/A	N/A
Complement System	N/A	N/A	N/A	N/A	N/A
Sulfite Oxidation IV	N/A	N/A	N/A	N/A	N/A
Antigen Presentation Pathway	N/A	N/A	N/A	N/A	N/A
PRPP Biosynthesis I	N/A	N/A	N/A	N/A	N/A
IL-10 Signaling	N/A	N/A	N/A	N/A	N/A
Hereditary Breast Cancer Signaling	N/A	N/A	N/A	N/A	N/A
Citrulline Biosynthesis	N/A	N/A	N/A	N/A	N/A
Creatine-phosphate Biosynthesis	N/A	N/A	N/A	N/A	N/A
Pentose Phosphate Pathway (Oxidative Branch)	N/A	N/A	N/A	N/A	N/A
Calcium Transport I	N/A	N/A	N/A	N/A	N/A
BER pathway	N/A	N/A	N/A	N/A	N/A
Galactose Degradation I (Leloir Pathway)	N/A	N/A	N/A	N/A	0
Cardiomyocyte Differentiation via BMP Receptors	N/A	N/A	N/A	N/A	N/A
DNA Methylation and Transcriptional Repression Signaling	N/A	N/A	N/A	N/A	N/A
L-cysteine Degradation I	N/A	N/A	N/A	N/A	N/A
Glycogen Degradation II	N/A	0	N/A	N/A	N/A
Ketolysis	N/A	N/A	N/A	N/A	N/A
Heme Degradation	N/A	N/A	N/A	N/A	N/A
Superoxide Radicals Degradation	N/A	N/A	N/A	N/A	N/A
Mechanisms of Viral Exit from Host Cells	N/A	N/A	N/A	N/A	N/A
Cholesterol Biosynthesis III (via Desmosterol)	N/A	N/A	N/A	N/A	N/A
Axonal Guidance Signaling	N/A	N/A	N/A	N/A	N/A
Sucrose Degradation V (Mammalian)	N/A	N/A	N/A	N/A	N/A
IL-17A Signaling in Gastric Cells	N/A	N/A	N/A	N/A	N/A
Purine Nucleotides De Novo Biosynthesis II	N/A	N/A	N/A	N/A	N/A
Purine Nucleotides Degradation II (Aerobic)	N/A	N/A	N/A	N/A	N/A
Pentose Phosphate Pathway	N/A	N/A	N/A	N/A	N/A
Iron homeostasis signaling pathway	N/A	N/A	N/A	N/A	N/A
Glycogen Degradation III	N/A	0	N/A	N/A	N/A
Semaphorin Signaling in Neurons	N/A	N/A	N/A	N/A	N/A
Histamine Degradation	N/A	N/A	N/A	N/A	N/A
Xenobiotic Metabolism Signaling	N/A	N/A	N/A	N/A	N/A
Lysine Degradation II	N/A	N/A	N/A	N/A	N/A
Glutathione Redox Reactions II	N/A	N/A	N/A	N/A	N/A
Gap Junction Signaling	N/A	N/A	N/A	N/A	N/A
Retinoate Biosynthesis II	N/A	N/A	N/A	N/A	N/A
Polyamine Regulation in Colon Cancer	N/A	N/A	N/A	N/A	N/A
Trans, trans-farnesyl Diphosphate Biosynthesis	N/A	N/A	N/A	N/A	N/A
RAN Signaling	0	N/A	N/A	N/A	N/A
NAD Phosphorylation and Dephosphorylation	N/A	N/A	N/A	N/A	N/A
Virus Entry via Endocytic Pathways	N/A	N/A	N/A	N/A	N/A
Methionine Degradation I (to Homocysteine)	N/A	N/A	N/A	N/A	N/A
Agranulocyte Adhesion and Diapedesis	N/A	N/A	N/A	N/A	N/A
Arginine Biosynthesis IV	N/A	N/A	N/A	N/A	N/A
Protein Ubiquitination Pathway	N/A	N/A	N/A	N/A	N/A
Lysine Degradation V	N/A	N/A	N/A	N/A	N/A
Aspartate Degradation II	N/A	N/A	N/A	N/A	N/A
Cysteine Biosynthesis III (mammalia)	N/A	N/A	N/A	N/A	N/A
FAT10 Signaling Pathway	N/A	N/A	N/A	N/A	N/A
Cholesterol Biosynthesis II (via 24,25-dihydrolanosterol)	N/A	N/A	N/A	N/A	N/A
Superpathway of Geranylgeranyldiphosphate Biosynthesis I (via Mevalonate)	N/A	N/A	N/A	N/A	N/A
Granulocyte Adhesion and Diapedesis	N/A	N/A	N/A	N/A	N/A
Role of Tissue Factor in Cancer	N/A	N/A	N/A	N/A	N/A
Role of JAK2 in Hormone-like Cytokine Signaling	N/A	N/A	N/A	N/A	N/A
RAR Activation	N/A	N/A	N/A	N/A	N/A
Phenylalanine Degradation I (Aerobic)	N/A	N/A	N/A	N/A	N/A
Apelin Muscle Signaling Pathway	N/A	N/A	N/A	N/A	N/A
Adipogenesis pathway	N/A	N/A	N/A	N/A	N/A
Sertoli Cell-Sertoli Cell Junction Signaling	N/A	N/A	N/A	N/A	N/A
G Protein Signaling Mediated by Tubby	N/A	N/A	N/A	N/A	N/A
FAK Signaling	N/A	N/A	N/A	N/A	N/A
DNA damage-induced 14-3-3σ Signaling	N/A	N/A	N/A	N/A	N/A
Colanic Acid Building Blocks Biosynthesis	0	N/A	N/A	N/A	0
Chondroitin Sulfate Degradation (Metazoa)	N/A	N/A	N/A	N/A	N/A
Role of JAK family kinases in IL-6-type Cytokine Signaling	N/A	N/A	N/A	N/A	N/A
TR/RXR Activation	N/A	N/A	N/A	N/A	N/A
Tight Junction Signaling	N/A	N/A	N/A	N/A	N/A
Nucleotide Excision Repair Pathway	N/A	N/A	N/A	N/A	N/A
Phagosome Maturation	N/A	N/A	N/A	N/A	N/A
Parkinson's Signaling	N/A	N/A	N/A	N/A	N/A
Molecular Mechanisms of Cancer	N/A	N/A	N/A	N/A	N/A
Chronic Myeloid Leukemia Signaling	N/A	N/A	N/A	N/A	N/A
Epithelial Adherens Junction Signaling	N/A	N/A	N/A	N/A	N/A
Role of Macrophages, Fibroblasts and Endothelial Cells in Rheumatoid Arthritis	N/A	N/A	N/A	N/A	N/A
Role of JAK1, JAK2 and TYK2 in Interferon Signaling	0	N/A	N/A	N/A	N/A
Dermatan Sulfate Degradation (Metazoa)	N/A	N/A	N/A	N/A	N/A
Spermine and Spermidine Degradation I	N/A	N/A	N/A	N/A	N/A
Hepatic Fibrosis / Hepatic Stellate Cell Activation	N/A	N/A	N/A	N/A	N/A
Epoxysqualene Biosynthesis	N/A	N/A	N/A	N/A	N/A
Aspartate Biosynthesis	N/A	N/A	N/A	N/A	N/A
Germ Cell-Sertoli Cell Junction Signaling	N/A	N/A	N/A	N/A	N/A
Arginine Degradation VI (Arginase 2 Pathway)	N/A	N/A	N/A	N/A	N/A
Arginine Degradation I (Arginase Pathway)	N/A	N/A	N/A	N/A	N/A
Cellular Effects of Sildenafil (Viagra)	N/A	N/A	N/A	N/A	N/A
Fatty Acid α-oxidation	N/A	N/A	N/A	N/A	N/A
Glucocorticoid Receptor Signaling	N/A	N/A	N/A	N/A	N/A
Mitochondrial Dysfunction	N/A	N/A	N/A	N/A	N/A
GADD45 Signaling	N/A	N/A	N/A	N/A	N/A
Airway Inflammation in Asthma	N/A	N/A	N/A	N/A	N/A
Phagosome Formation	N/A	N/A	N/A	N/A	N/A
Tumoricidal Function of Hepatic Natural Killer Cells	N/A	N/A	N/A	N/A	N/A
Glutamate Degradation II	N/A	N/A	N/A	N/A	N/A
DNA Double-Strand Break Repair by Homologous Recombination	N/A	N/A	N/A	N/A	N/A
Mismatch Repair in Eukaryotes	N/A	N/A	N/A	N/A	N/A
Isoleucine Degradation I	N/A	N/A	N/A	N/A	N/A

## Sheet: 7- Supplementary Fig. 1a
Full list of enriched pathways from IPA comparison analysis on published transcriptomic data from 64 and 37 samples of cardiac tissue from patients with idiopathic dilated cardiomyopathy (DCM-1, Van Heesch et al., 2019) and (DCM-2, Sweet et al., 2018 ) , as well as from 13 patients with ischemic cardiomyopathy (ICM) (Sweet et al., 2018). Selected pathways of this analysis are presented in Supplem…
Differentially expressed genes utilized in the analysis were normalized to their respective non failing hearts (Cardiomyopathies vs Control).
© 2000-2022 QIAGEN. All rights reserved.	-log(p-value)
Canonical Pathways	DCM -1	DCM-2	ICM
EIF2 Signaling	31.918	11.9125	10.2969
Mitochondrial Dysfunction	12.279	16.8753	16.4518
Sirtuin Signaling Pathway	15.0701	12.3104	13.4748
Oxidative Phosphorylation	12.9081	12.848	12.5556
Protein Ubiquitination Pathway	11.5169	11.3669	12.2123
mTOR Signaling	14.0954	7.70127	6.53638
Estrogen Receptor Signaling	5.46339	10.0456	12.6473
Regulation of eIF4 and p70S6K Signaling	12.9601	5.80854	4.96309
BAG2 Signaling Pathway	11.1823	4.57815	3.38778
ILK Signaling	5.98121	5.64285	7.00819
Huntington's Disease Signaling	6.67139	6.34134	5.40309
Integrin Signaling	4.78292	5.61313	7.67494
FAT10 Signaling Pathway	8.85585	4.14809	4.08323
Polyamine Regulation in Colon Cancer	8.79201	2.91249	4.40547
Germ Cell-Sertoli Cell Junction Signaling	3.97588	6.3725	5.50454
HER-2 Signaling in Breast Cancer	6.87548	4.17339	4.23923
Clathrin-mediated Endocytosis Signaling	3.33897	4.93194	6.71361
Hypoxia Signaling in the Cardiovascular System	6.39348	4.29795	3.60453
Glucocorticoid Receptor Signaling	1.78891	4.48412	7.64271
Sumoylation Pathway	2.6631	6.94561	4.02543
IGF-1 Signaling	0.766059	6.83997	5.77583
Actin Cytoskeleton Signaling	4.84574	2.60446	5.53109
Inhibition of ARE-Mediated mRNA Degradation Pathway	3.23414	4.58734	5.0326
Remodeling of Epithelial Adherens Junctions	5.75131	4.01775	2.93507
Signaling by Rho Family GTPases	5.25087	3.05538	4.33039
Ephrin Receptor Signaling	3.89875	3.41465	5.2591
NRF2-mediated Oxidative Stress Response	2.82395	6.05741	3.47428
Renal Cell Carcinoma Signaling	1.65661	4.95649	5.72356
Molecular Mechanisms of Cancer	4.08745	4.0858	3.86684
HIF1α Signaling	3.20828	4.12661	4.61583
ERK/MAPK Signaling	1.85416	3.7461	6.26217
Sertoli Cell-Sertoli Cell Junction Signaling	1.99569	4.2268	5.43144
VEGF Signaling	2.07149	4.73941	4.80384
Insulin Receptor Signaling	0.993193	6.0665	4.54788
Hepatic Fibrosis Signaling Pathway	3.11256	2.65867	5.54264
Antigen Presentation Pathway	0	4.40914	6.71555
NER (Nucleotide Excision Repair, Enhanced Pathway)	2.6631	3.97148	4.45795
Actin Nucleation by ARP-WASP Complex	7.07507	2.24828	1.75471
Tight Junction Signaling	3.77011	2.43711	4.66288
Phagosome Maturation	2.10257	4.71191	4.05171
Caveolar-mediated Endocytosis Signaling	1.70467	4.39125	4.67229
Cardiac Hypertrophy Signaling	2.47246	4.46728	3.79919
Hereditary Breast Cancer Signaling	2.31303	3.47359	4.8016
Protein Kinase A Signaling	3.81641	3.00601	3.58657
Coronavirus Pathogenesis Pathway	5.55694	1.8358	2.76515
RhoGDI Signaling	6.898	1.14227	2.07739
Glioblastoma Multiforme Signaling	4.28027	3.01925	2.78202
PI3K/AKT Signaling	3.23406	2.71628	4.12747
14-3-3-mediated Signaling	2.44395	5.26586	2.21682
Thrombin Signaling	3.09554	3.64755	3.17523
IL-8 Signaling	2.58566	3.11502	4.18092
Epithelial Adherens Junction Signaling	6.51319	0.691569	2.56465
Necroptosis Signaling Pathway	2.94981	1.89408	4.92186
Autophagy	1.71533	2.39304	5.58782
Virus Entry via Endocytic Pathways	2.58897	2.7143	4.37542
HGF Signaling	1.47766	3.68082	4.32537
RAR Activation	0.903436	3.3704	5.19711
Senescence Pathway	2.0207	2.77887	4.66255
Ferroptosis Signaling Pathway	1.76286	4.47066	3.22182
NGF Signaling	2.48115	2.90499	3.9906
Tumor Microenvironment Pathway	1.99547	2.3989	4.96309
IL-6 Signaling	1.88753	3.17666	4.21392
Coronavirus Replication Pathway	1.15018	4.89519	3.14199
MSP-RON Signaling In Cancer Cells Pathway	2.05402	2.89362	4.1632
Insulin Secretion Signaling Pathway	2.06893	3.94442	3.05324
CLEAR Signaling Pathway	0	4.02027	4.99188
Glioma Invasiveness Signaling	2.84122	3.57517	2.56074
AMPK Signaling	1.22534	3.71487	4.00614
Role of MAPK Signaling in Promoting the Pathogenesis of Influenza	1.57487	2.58213	4.51524
NAD Signaling Pathway	1.44499	3.6891	3.48852
Spliceosomal Cycle	3.00827	2.23029	3.2434
Aldosterone Signaling in Epithelial Cells	1.66282	3.68752	3.1166
3-phosphoinositide Biosynthesis	1.25308	2.91421	4.28756
GDNF Family Ligand-Receptor Interactions	0.929173	2.89504	4.56912
Regulation of Actin-based Motility by Rho	4.63324	2.11521	1.59463
CXCR4 Signaling	1.93012	3.43194	2.87431
Agrin Interactions at Neuromuscular Junction	2.06627	2.89336	3.21198
Production of Nitric Oxide and Reactive Oxygen Species in Macrophages	1.5024	3.34325	3.29819
ATM Signaling	1.43487	2.28058	4.34845
Endometrial Cancer Signaling	1.04146	4.281	2.70681
PD-1, PD-L1 cancer immunotherapy pathway	0	3.35245	4.65096
Semaphorin Signaling in Neurons	2.41127	2.60077	2.98756
Colorectal Cancer Metastasis Signaling	1.86426	2.95027	3.12864
Death Receptor Signaling	2.89603	2.09599	2.93007
Pancreatic Adenocarcinoma Signaling	0.986074	3.2887	3.58728
D-myo-inositol-5-phosphate Metabolism	2.38601	2.48627	2.97774
Paxillin Signaling	0.792002	2.49913	4.48543
Rac Signaling	4.37527	1.10272	2.28788
Superpathway of Inositol Phosphate Compounds	1.35084	2.63063	3.75494
HIPPO signaling	1.14292	2.32778	4.19565
Axonal Guidance Signaling	2.37241	2.42623	2.8494
Neurotrophin/TRK Signaling	1.37835	2.36137	3.88997
RhoA Signaling	3.883	1.06314	2.67098
D-myo-inositol (3,4,5,6)-tetrakisphosphate Biosynthesis	1.88343	2.55568	3.13825
D-myo-inositol (1,4,5,6)-Tetrakisphosphate Biosynthesis	1.88343	2.55568	3.13825
Antioxidant Action of Vitamin C	1.16184	2.99014	3.3812
BEX2 Signaling Pathway	2.82257	2.56492	2.05681
Role of NFAT in Cardiac Hypertrophy	0.293171	3.78104	3.30505
JAK/Stat Signaling	1.29173	2.50352	3.54746
Thioredoxin Pathway	2.43711	3.55177	1.35101
Hepatic Fibrosis / Hepatic Stellate Cell Activation	3.81048	0.634936	2.87718
Iron homeostasis signaling pathway	1.19296	2.94324	3.16117
Acute Myeloid Leukemia Signaling	0.888087	3.12188	3.2749
Mouse Embryonic Stem Cell Pluripotency	0.62067	3.0871	3.54186
PDGF Signaling	0.900223	2.64546	3.659
Pulmonary Fibrosis Idiopathic Signaling Pathway	0	1.99853	5.08731
p53 Signaling	1.17224	2.68917	3.17692
tRNA Charging	2.44693	3.15153	1.35563
Dolichyl-diphosphooligosaccharide Biosynthesis	4.28439	1.05166	1.58294
Glycolysis I	0.431626	2.76018	3.71916
Sphingosine-1-phosphate Signaling	2.21135	2.90499	1.69408
Ephrin B Signaling	2.57209	2.34067	1.88592
Prostate Cancer Signaling	2.90692	1.6215	2.24384
GADD45 Signaling	4.23206	0.922788	1.54031
IL-3 Signaling	0.637033	3.11078	2.93372
Endocannabinoid Cancer Inhibition Pathway	1.59155	2.2722	2.74308
Apoptosis Signaling	3.57155	1.20358	1.82906
Adrenomedullin signaling pathway	0.952045	2.71628	2.93417
CDK5 Signaling	1.16184	2.53105	2.89585
3-phosphoinositide Degradation	1.57721	2.12026	2.87718
Mechanisms of Viral Exit from Host Cells	4.82335	1.12031	0.628167
Non-Small Cell Lung Cancer Signaling	0.953335	2.92876	2.68898
CNTF Signaling	0.558584	3.50118	2.51102
Oncostatin M Signaling	1.9955	2.23741	2.3328
Endocannabinoid Developing Neuron Pathway	1.47604	2.54937	2.51596
PPAR Signaling	1.84421	1.35054	3.33512
Gαq Signaling	2.44162	1.70701	2.28154
Cholecystokinin/Gastrin-mediated Signaling	2.69658	1.9856	1.73437
FLT3 Signaling in Hematopoietic Progenitor Cells	1.16625	2.90215	2.34791
PPARα/RXRα Activation	0.85568	2.08696	3.40208
EGF Signaling	0	2.68397	3.65652
Glioma Signaling	1.23604	2.6966	2.35947
Methylmalonyl Pathway	0.244946	3.83218	2.16864
Leukocyte Extravasation Signaling	0.300379	1.47893	4.46225
Induction of Apoptosis by HIV1	3.2794	1.01092	1.9484
Aryl Hydrocarbon Receptor Signaling	2.33109	1.36551	2.47549
CSDE1 Signaling Pathway	0	2.60466	3.55178
VEGF Family Ligand-Receptor Interactions	0.370137	2.77088	2.97555
Amyloid Processing	0	3.02842	3.04094
p38 MAPK Signaling	2.48115	2.24347	1.21664
Dilated Cardiomyopathy Signaling Pathway	0.372409	2.83124	2.69439
GM-CSF Signaling	0.613425	2.89336	2.37606
Cardiac Hypertrophy Signaling (Enhanced)	2.68417	1.25406	1.92817
PI3K Signaling in B Lymphocytes	2.76826	0.978716	2.07171
Macropinocytosis Signaling	2.56736	1.14752	2.00023
Interferon Signaling	3.96119	0.438766	1.1689
p70S6K Signaling	0.943811	2.31998	2.27518
Cell Cycle: G1/S Checkpoint Regulation	2.22918	1.17562	2.1278
P2Y Purigenic Receptor Signaling Pathway	1.83524	1.98746	1.69678
Telomerase Signaling	0.992754	2.21608	2.28772
Pyrimidine Deoxyribonucleotides De Novo Biosynthesis I	0.389279	3.34145	1.757
PAK Signaling	1.10716	2.02799	2.35137
Ceramide Signaling	1.83311	1.73757	1.901
Superoxide Radicals Degradation	0.331526	3.16731	1.97206
Regulation Of The Epithelial Mesenchymal Transition By Growth Factors Pathway	0.55209	1.9461	2.96501
BER pathway	0	2.15706	3.25218
TCA Cycle II (Eukaryotic)	0	3.18175	2.20575
Oxytocin Signaling Pathway	0	2.15203	3.20291
ErbB2-ErbB3 Signaling	1.01551	2.38995	1.9484
Inhibition of Angiogenesis by TSP1	0	3.13696	2.19896
GNRH Signaling	0.444204	2.18817	2.69229
Nucleotide Excision Repair Pathway	3.00491	1.07613	1.2306
IL-2 Signaling	0	2.67525	2.6265
Thrombopoietin Signaling	0.69281	2.52844	2.076
Kinetochore Metaphase Signaling Pathway	1.07076	2.68716	1.53435
Renin-Angiotensin Signaling	0	2.15438	3.11801
MIF Regulation of Innate Immunity	1.21887	1.32087	2.72709
Unfolded protein response	2.11182	2.06087	1.08179
GP6 Signaling Pathway	0.435505	2.23731	2.51596
2-oxobutanoate Degradation I	0.18661	3.17324	1.81247
Pyrimidine Ribonucleotides De Novo Biosynthesis	0.634708	2.17069	2.31148
PTEN Signaling	1.89105	1.40616	1.79847
Pyrimidine Ribonucleotides Interconversion	0.508117	2.44854	2.10262
Natural Killer Cell Signaling	0.432813	2.19695	2.41265
fMLP Signaling in Neutrophils	3.31578	0.562562	1.09374
Role of MAPK Signaling in Inhibiting the Pathogenesis of Influenza	0.929173	1.7043	2.29553
α-Adrenergic Signaling	1.65749	1.861	1.3978
ERK5 Signaling	2.23064	1.2236	1.4617
Vitamin-C Transport	2.0633	2.01123	0.839302
Chronic Myeloid Leukemia Signaling	0.992754	1.61519	2.28772
Assembly of RNA Polymerase II Complex	3.34301	0.743839	0.807207
PFKFB4 Signaling Pathway	1.08509	1.86552	1.92795
LPS-stimulated MAPK Signaling	1.61371	1.09114	2.16991
Heme Biosynthesis II	1.139	1.93023	1.7609
Melanocyte Development and Pigmentation Signaling	0.376896	2.33223	2.12067
Gap Junction Signaling	0.978904	2.23099	1.55386
Role of JAK family kinases in IL-6-type Cytokine Signaling	0.277596	2.38241	2.08702
Role of Macrophages, Fibroblasts and Endothelial Cells in Rheumatoid Arthritis	2.51448	0.567197	1.63124
Fcγ Receptor-mediated Phagocytosis in Macrophages and Monocytes	1.59552	1.0439	2.01084
CD27 Signaling in Lymphocytes	1.49333	1.03695	2.0942
Gα12/13 Signaling	1.63766	1.0311	1.95393
Apelin Endothelial Signaling Pathway	1.02646	1.69243	1.89184
TGF-β Signaling	0.877212	1.48697	2.22686
IL-1 Signaling	1.14722	1.48697	1.91066
Valine Degradation I	0.265541	1.64862	2.61686
Glutathione Redox Reactions I	2.44217	1.09376	0.91358
Prolactin Signaling	0.725575	1.60755	2.11346
Mitotic Roles of Polo-Like Kinase	0.584315	1.57795	2.25979
IL-17A Signaling in Fibroblasts	2.57527	0	1.84065
Glycogen Degradation III	1.46092	1.86026	1.07783
FGF Signaling	0.982542	1.60755	1.79114
Apelin Muscle Signaling Pathway	0.964946	1.86552	1.53697
Wnt/β-catenin Signaling	0.52886	0.852022	2.97803
Androgen Signaling	1.64375	1.30222	1.39663
Role of JAK1, JAK2 and TYK2 in Interferon Signaling	2.83979	0.819763	0.677999
IL-4 Signaling	0	1.91486	2.39533
Regulation of Cellular Mechanics by Calpain Protease	1.38979	0.964158	1.95218
Cyclins and Cell Cycle Regulation	1.19082	0.884527	2.22778
ID1 Signaling Pathway	0	1.92689	2.37474
ErbB Signaling	0.376896	2.1964	1.70826
Wound Healing Signaling Pathway	0	0.904161	3.37383
Superpathway of Geranylgeranyldiphosphate Biosynthesis I (via Mevalonate)	0.96288	0.890349	2.40381
RANK Signaling in Osteoclasts	0.333733	1.40274	2.51416
Purine Nucleotides De Novo Biosynthesis II	3.79975	0	0.397276
HMGB1 Signaling	1.36142	1.15685	1.67008
Endothelin-1 Signaling	0.479382	1.71854	1.95348
Role of Tissue Factor in Cancer	1.00667	1.54799	1.59463
Role of PKR in Interferon Induction and Antiviral Response	2.16366	0.621181	1.35898
Apelin Adipocyte Signaling Pathway	0.572512	2.01108	1.55733
Reelin Signaling in Neurons	1.34344	1.07692	1.7183
Phospholipases	0.761642	1.87683	1.49673
FAT10 Cancer Signaling Pathway	0.856992	1.02806	2.19842
UVB-Induced MAPK Signaling	0.400542	2.01511	1.65695
PCP pathway	1.29478	1.21147	1.54031
UVA-Induced MAPK Signaling	0.806161	1.41104	1.81502
Synaptogenesis Signaling Pathway	0.580983	1.66648	1.72286
Neuroinflammation Signaling Pathway	0	1.49849	2.46808
Synaptic Long Term Potentiation	0.886728	1.53457	1.52789
Melanoma Signaling	1.10742	1.73569	1.09041
Gluconeogenesis I	0.431626	1.62171	1.8719
Pulmonary Healing Signaling Pathway	0	0.977648	2.93417
Cell Cycle Regulation by BTG Family Proteins	1.44399	0.973367	1.49008
Small Cell Lung Cancer Signaling	1.26383	0.983873	1.61867
Leptin Signaling in Obesity	0	2.48441	1.37031
4-1BB Signaling in T Lymphocytes	1.35266	0.781344	1.71903
CD40 Signaling	1.14428	0.499333	2.19282
Isoleucine Degradation I	0	1.39012	2.40381
Angiopoietin Signaling	1.32245	1.11114	1.32661
BMP signaling pathway	0.417276	1.28062	2.05838
Fatty Acid β-oxidation I	0	1.07613	2.62026
Granzyme B Signaling	1.18239	1.60238	0.903221
Myc Mediated Apoptosis Signaling	0.856992	1.02806	1.78723
Role of MAPK Signaling in the Pathogenesis of Influenza	0.73285	1.79094	1.1265
Notch Signaling	0	1.28481	2.31148
Role of CHK Proteins in Cell Cycle Checkpoint Control	0.963048	0.539011	2.0942
NADH Repair	0.329766	0.529423	2.72864
CCR3 Signaling in Eosinophils	1.00179	1.40548	1.17891
Cleavage and Polyadenylation of Pre-mRNA	0.747761	0.85956	1.97495
Role of NANOG in Mammalian Embryonic Stem Cell Pluripotency	0.474394	1.40968	1.69408
Telomere Extension by Telomerase	0.858077	1.12756	1.53287
Adipogenesis pathway	1.34969	1.18328	0.985279
Role of IL-17F in Allergic Inflammatory Airway Diseases	2.18504	0.37968	0.930233
Dopamine-DARPP32 Feedback in cAMP Signaling	0.392323	1.73408	1.36411
IL-17A Signaling in Airway Cells	0.721987	0.939847	1.82846
Colanic Acid Building Blocks Biosynthesis	0.573718	1.22406	1.66357
Mismatch Repair in Eukaryotes	0.442849	1.60238	1.41535
IL-7 Signaling Pathway	0.518126	1.65668	1.28418
MIF-mediated Glucocorticoid Regulation	1.18751	0.69935	1.56252
Salvage Pathways of Pyrimidine Ribonucleotides	0.979502	1.41104	1.04333
Glycogen Degradation II	1.22468	1.4529	0.753544
Circadian Rhythm Signaling	0	1.69685	1.69636
STAT3 Pathway	1.75591	0.799944	0.810651
Osteoarthritis Pathway	1.9668	0.530832	0.851805
RAN Signaling	1.06639	0.961908	1.30908
White Adipose Tissue Browning Pathway	0	1.79828	1.51675
Semaphorin Neuronal Repulsive Signaling Pathway	0.566162	0.976874	1.76204
Apelin Pancreas Signaling Pathway	0	1.21493	2.08017
MSP-RON Signaling In Macrophages Pathway	0	0.989747	2.30172
G Protein Signaling Mediated by Tubby	1.538	0.977412	0.775734
Cell Cycle: G2/M DNA Damage Checkpoint Regulation	0.461931	1.02806	1.78723
TWEAK Signaling	1.82117	0.661699	0.786683
iNOS Signaling	1.6264	0.37968	1.24258
Wnt/Ca+ pathway	1.89715	0.35241	0.971279
Proline Degradation	0.329766	1.47179	1.37904
IL-9 Signaling	0	1.07613	2.10262
Xenobiotic Metabolism AHR Signaling Pathway	0.692108	1.02589	1.45209
Ovarian Cancer Signaling	0.430783	1.18706	1.52387
Glutaryl-CoA Degradation	0.38955	1.21227	1.53501
Role of BRCA1 in DNA Damage Response	0.605184	0.412661	2.11418
Acute Phase Response Signaling	0.494957	1.10405	1.53224
Estrogen-Dependent Breast Cancer Signaling	0.637033	0.750465	1.73093
Apelin Cardiac Fibroblast Signaling Pathway	0.347916	0.994081	1.757
Fc Epsilon RI Signaling	0	2.02799	1.06661
Antiproliferative Role of Somatostatin Receptor 2	1.32245	1.11114	0.628652
Apelin Liver Signaling Pathway	0.247768	0.819763	1.97597
Ketogenesis	0	1.59021	1.43029
Sucrose Degradation V (Mammalian)	0	1.59021	1.43029
Phosphatidylglycerol Biosynthesis II (Non-plastidic)	1.16172	0.460122	1.38754
Th2 Pathway	0	0.933679	2.05473
Activation of IRF by Cytosolic Pattern Recognition Receptors	1.01551	0.369731	1.6012
Xenobiotic Metabolism General Signaling Pathway	0	1.62487	1.35308
Tumoricidal Function of Hepatic Natural Killer Cells	0.810963	1.37775	0.781349
D-myo-inositol (1,4,5)-Trisphosphate Biosynthesis	0.677159	0.819763	1.4707
Mevalonate Pathway I	0.573718	0.710954	1.66357
Erythropoietin Signaling Pathway	0.456618	1.10621	1.3656
Pentose Phosphate Pathway (Oxidative Branch)	1.63058	0.354337	0.929242
VDR/RXR Activation	0.518126	1.35039	1.02682
PEDF Signaling	0.632718	0.674759	1.58593
Apelin Cardiomyocyte Signaling Pathway	0.492418	1.37439	1.01176
Pentose Phosphate Pathway	1.57784	0.460882	0.838974
L-carnitine Biosynthesis	0	1.47179	1.37904
Flavin Biosynthesis IV (Mammalian)	1.44394	0.6814	0.635988
UDP-D-xylose and UDP-D-glucuronate Biosynthesis	1.44394	0.6814	0.635988
Xenobiotic Metabolism Signaling	0.289538	1.09439	1.3667
Neuregulin Signaling	1.33872	0.843303	0.567774
TR/RXR Activation	0	1.39616	1.30611
NAD Phosphorylation and Dephosphorylation	0.654321	1.33179	0.678765
DNA Double-Strand Break Repair by Non-Homologous End Joining	0.290189	0.710954	1.66357
Relaxin Signaling	1.74972	0.459766	0.449444
Inosine-5'-phosphate Biosynthesis II	2.16603	0	0.486876
G Beta Gamma Signaling	0.498314	1.35947	0.781576
TNFR2 Signaling	1.54048	0	1.04253
IL-22 Signaling	0	1.37775	1.17888
Alanine Biosynthesis II	0	1.9158	0.635988
Alanine Degradation III	0	1.9158	0.635988
Parkinson's Signaling	0	1.60238	0.903221
Type II Diabetes Mellitus Signaling	0	0.765346	1.69104
B Cell Development	0	0.977412	1.4158
Geranylgeranyldiphosphate Biosynthesis	0.329766	0.529423	1.37904
Crosstalk between Dendritic Cells and Natural Killer Cells	0	0.376217	1.85104
Ethanol Degradation IV	0	1.37775	0.781349
Spermidine Biosynthesis I	1.44394	0.6814	0
β-alanine Degradation I	1.44394	0.6814	0
April Mediated Signaling	0.577402	0	1.54471
Triacylglycerol Biosynthesis	1.30632	0	0.769773
Inhibition of Matrix Metalloproteases	0	0.592401	1.35563
UDP-N-acetyl-D-glucosamine Biosynthesis II	1.85438	0	0
GDP-mannose Biosynthesis	0	0.29781	1.5529
Assembly of RNA Polymerase I Complex	1.82366	0	0
Extrinsic Prothrombin Activation Pathway	0	1.60238	0.21916
Regulation Of The Epithelial Mesenchymal Transition In Development Pathway	1.4982	0	0.290786
Th1 and Th2 Activation Pathway	0	0.46477	1.31142
Breast Cancer Regulation by Stathmin1	1.65174	0	0
Acetyl-CoA Biosynthesis I (Pyruvate Dehydrogenase Complex)	0	0.253036	1.35101
Estrogen-mediated S-phase Entry	1.35627	0	0

## Sheet: 8- Supplementary Fig. 3f
Full list of enriched pathways from IPA enrichment analysis on transcriptomic data from NRCMs transduced with ShRNA targeting L2hgdh presented in Supplementary Fig. 3f.
© 2000-2021 QIAGEN. All rights reserved.	ShL2hgdh vs Scrambled control
Ingenuity Canonical Pathways	-log(p-value)	Ratio	z-score	Molecules
Phagosome Maturation	8,66E00	1,57E-01	#NUM!	ATP6V0B,ATP6V0D2,ATP6V0E1,ATP6V1A,ATP6V1B2,ATP6V1D,ATP6V1E1,CTSA,CTSK,CTSZ,CYBB,DYNC1H1,Dync1i2,NAPA,NCF2,PRDX1,PRDX5,RAC2,STX1A,TUBA1A,TUBA1C,TUBB,TUBB4B,TUBB6,VPS28
Epithelial Adherens Junction Signaling	6,73E00	1,39E-01	#NUM!	ACTN2,ACTR2,ACVR1B,ARPC5,ARPC5L,CTNNB1,CTNND1,FER,JUP,MYH6,MYL1,MYL9,NOTCH1,NOTCH2,NRAS,SORBS1,TGFBR1,TUBA1A,TUBA1C,TUBB,TUBB4B,TUBB6
Sirtuin Signaling Pathway	5,95E00	1,03E-01	-0,894	ATG13,ATP5F1A,BPGM,EPAS1,G6PD,GABARAP,GADD45G,H1f4,H3-3A/H3-3B,NDUFS1,NQO1,PDHA1,POLR1E,RBBP8,SDHA,SIRT3,SLC25A5,SOD3,STAT3,TIMM9,Tomm5,TP53BP1,TSPO,TUBA1A,TUBA1C,UCP2,UQCRC2,UQCRFS1,VDAC3,XRCC5
Remodeling of Epithelial Adherens Junctions	5,78E00	1,91E-01	-1,342	ACTN2,ACTR2,ARPC5,ARPC5L,CTNNB1,CTNND1,DNM1L,NME1,TUBA1A,TUBA1C,TUBB,TUBB4B,TUBB6
Germ Cell-Sertoli Cell Junction Signaling	5,55E00	1,23E-01	#NUM!	ACTN2,CFL1,CTNNB1,CTNND1,FER,JUP,MAP3K1,MTMR2,NRAS,PTK2,RAC2,RHOC,SORBS1,TGFB3,TGFBR1,TJP1,TUBA1A,TUBA1C,TUBB,TUBB4B,TUBB6
RhoA Signaling	5,25E00	1,37E-01	-1,698	ACTR2,ARHGAP35,ARPC5,ARPC5L,CFL1,DLC1,EZR,IGF1R,MYL1,MYL10,MYL12A,MYL9,MYLK3,PFN1,PPP1CB,PTK2,SEPTIN7
Hepatic Fibrosis Signaling Pathway	4,78E00	8,35E-02	0,000	ACVR1B,CACNA2D1,Calm1 (includes others),CCL2,COL3A1,CTNNB1,CYBB,EDNRA,FZD1,GLI2,GLIS2,IL18,IL1R1,ITGA7,LRP1,LRP5,MYL1,MYL10,MYL12A,MYL9,MYLK3,NCF2,NRAS,PGF,PTK2,RAC2,RHOC,SDHA,SIRT3,SPP1,STAT3,TGFB3,TGFBR1,VEGFA,VEGFB
Protein Kinase A Signaling	4,39E00	8,21E-02	-1,000	AKAP13,AKAP6,ANAPC10,Calm1 (includes others),CTNNB1,GNAS,H1f4,H3-3A/H3-3B,LIPE,MAP3K1,MYL1,MYL10,MYL12A,MYL9,MYLK3,PDIA3,Phkg2,PPP1CB,PPP1R14A,PPP1R14C,PTK2,PTPN3,PTPRE,PTPRF,PTPRK,PYGL,PYGM,RYR2,SMPDL3A,TGFB3,TGFBR1,TNNI3,YWHAH
Aryl Hydrocarbon Receptor Signaling	4,37E00	1,13E-01	0,905	ALDH1A1,ALDH3B1,ALDH7A1,CCND2,CCND3,CDKN1A,GSTO1,HSPB3,MDM2,NFIA,NFIC,NQO1,NQO2,RB1,RBL2,TGFB3,TGM2,TRIP11
Estrogen Receptor Signaling	4,35E00	8,17E-02	0,730	ATP5F1A,CACNA2D1,CDKN1A,CFL1,DDX5,EIF2B4,EIF4EBP1,FBXO32,GNA11,GNAS,GPS2,HNRNPD,IGF1R,MMP12,MMP7,MYL1,MYL10,MYL12A,MYL9,NDUFS1,NOTCH1,NRAS,PDIA3,PGF,PPP1CB,RBFOX2,SDHA,THRAP3,TRRAP,UQCRC2,UQCRFS1,VEGFA,VEGFB
Cell Cycle: G1/S Checkpoint Regulation	4,27E00	1,62E-01	0,707	CCND2,CCND3,CDC34,CDKN1A,CUL1,GNL3,MAX,MDM2,RB1,RBL2,TGFB3
Actin Cytoskeleton Signaling	4,09E00	9,39E-02	-0,447	ACTN2,ACTR2,ARHGAP35,ARPC5,ARPC5L,CFL1,EZR,FGF13,FN1,ITGA7,MYH6,MYL1,MYL10,MYL12A,MYL9,MYLK3,NRAS,PFN1,PPP1CB,PTK2,RAC2,SLC9A1,TLN2
BAG2 Signaling Pathway	4,06E00	1,43E-01	0,447	ANXA2,CDKN1A,HSPA5,LOC100360846/Psmb6,MDM2,PSMA7,PSMB1,PSMB4,PSMB5,PSMD14,PSMD8,SIRT3
Polyamine Regulation in Colon Cancer	3,92E00	1,61E-01	#NUM!	CTNNB1,LOC100360846/Psmb6,MAX,PSMA7,PSMB1,PSMB4,PSMB5,PSMD14,PSMD8,SAT1
Axonal Guidance Signaling	3,8E00	7,31E-02	#NUM!	ACTR2,ADAM33,ADAMTS1,ARPC5,ARPC5L,BMP3,CFL1,FZD1,GLI2,GLIS2,GNA11,GNAS,ITGA7,MMP12,MMP7,MYL1,MYL10,MYL12A,MYL9,NRAS,NRP1,PDIA3,PFN1,PGF,PLXNA2,PLXNB2,PSMD14,PTK2,RAC2,SDCBP,TUBA1A,TUBA1C,TUBB,TUBB4B,TUBB6,VEGFA,VEGFB
RhoGDI Signaling	3,59E00	9,3E-02	0,000	ACTR2,ARHGAP35,ARHGDIB,ARPC5,ARPC5L,CD44,CFL1,DLC1,EZR,GNA11,GNAS,ITGA7,MYH6,MYL1,MYL10,MYL12A,MYL9,PPP1R12C,RAC2,RHOC
Coronavirus Replication Pathway	3,55E00	1,78E-01	-2,121	BAG3,COPE,DDX1,TUBA1A,TUBA1C,TUBB,TUBB4B,TUBB6
Osteoarthritis Pathway	3,52E00	8,97E-02	0,000	ANKH,ANXA2,ANXA5,CASQ1,CTNNB1,EPAS1,FN1,FZD1,GLI2,GLIS2,HTRA1,IL1R1,ITGA7,LRP1,MMP12,NOTCH1,PGF,SPP1,TGFBR1,VEGFA,VEGFB
Iron homeostasis signaling pathway	3,51E00	1,08E-01	#NUM!	ATP6V0B,ATP6V0D2,ATP6V0E1,ATP6V1A,ATP6V1B2,ATP6V1D,ATP6V1E1,BMP3,CDC34,CUL1,EPAS1,LRP1,LYRM4,SLC48A1,STAT3
Cyclins and Cell Cycle Regulation	3,43E00	1,31E-01	-1,414	CCND2,CCND3,CCNH,CDC34,CDK1,CDKN1A,CUL1,PPP2R1A,RB1,RBL2,TGFB3
Regulation of Actin-based Motility by Rho	3,27E00	1,12E-01	-2,111	ACTR2,ARPC5,ARPC5L,CFL1,ITGA7,MYL1,MYL10,MYL12A,MYL9,PFN1,PPP1CB,RAC2,RHOC
Senescence Pathway	3,26E00	8,08E-02	1,342	ACVR1B,ANAPC10,ATF3,CACNA2D1,Calm1 (includes others),CCND2,CCND3,CDK1,CDKN1A,EIF4EBP1,EP400,GADD45G,GATA4,MDM2,NRAS,PCGF2,PDHA1,PDK2,PHF1,PPP2R1A,RB1,RBL2,TGFB3,TGFBR1
Huntington's Disease Signaling	3,23E00	8,19E-02	1,134	ATP5F1A,CASQ1,CLTA,CYCS,DNAJB1,DNM1L,GNA11,HSPA5,HTT,IGF1R,LOC100360846/Psmb6,NAPA,POLR2G,PSMA7,PSMB1,PSMB4,PSMB5,PSMD14,PSMD8,SDHA,SGK1,STX1A,TGM2
Integrin Signaling	3,21E00	8,92E-02	-1,698	ACTN2,ACTR2,Arf2,ARHGAP26,ARPC5,ARPC5L,ITGA7,MYL12A,MYL9,MYLK3,NRAS,PARVB,PFN1,PPP1CB,PTK2,RAC2,RHOC,TLN2,TSPAN4
Superpathway of Cholesterol Biosynthesis	3,15E00	2,07E-01	-2,449	ACAT2,CYP51A1,FDFT1,FDPS,IDI1,SQLE
GADD45 Signaling	3,1E00	2,5E-01	#NUM!	CCND2,CCND3,CDK1,CDKN1A,GADD45G
Glycogen Degradation II	3,07E00	3,33E-01	0,000	AGL,PGM1,PYGL,PYGM
Putrescine Degradation III	2,99E00	2,38E-01	-2,236	ALDH1A1,ALDH3B1,ALDH7A1,MAOA,SAT1
FAT10 Signaling Pathway	2,89E00	1,43E-01	#NUM!	HTT,LOC100360846/Psmb6,PSMA7,PSMB1,PSMB4,PSMB5,PSMD14,PSMD8
p53 Signaling	2,86E00	1,12E-01	0,707	CCND2,CCNG1,CDKN1A,COQ8A,CTNNB1,GADD45G,GNL3,MDM2,PLAGL1,RB1,THBS1
Epoxysqualene Biosynthesis	2,83E00	1	#NUM!	FDFT1,SQLE
Tumor Microenvironment Pathway	2,8E00	8,94E-02	-1,291	ARG1,CCL2,CD44,COL3A1,CSPG4,FGF13,FN1,MMP12,MMP7,NRAS,PGF,SPP1,STAT3,TGFB3,VEGFA,VEGFB
Glycogen Degradation III	2,8E00	2,86E-01	0,000	AGL,PGM1,PYGL,PYGM
Bladder Cancer Signaling	2,76E00	1,03E-01	#NUM!	CDKN1A,FGF13,MDM2,MMP12,MMP7,NRAS,PGF,RB1,RBL2,THBS1,VEGFA,VEGFB
TCA Cycle II (Eukaryotic)	2,71E00	2,08E-01	1,342	CS,MDH2,SDHA,SUCLA2,SUCLG1
Noradrenaline and Adrenaline Degradation	2,7E00	1,71E-01	-2,449	AKR1A1,ALDH1A1,ALDH3B1,ALDH7A1,COMT,MAOA
Regulation of Cellular Mechanics by Calpain Protease	2,65E00	1,12E-01	0,000	ACTN2,CCND2,CCND3,CDK1,EZR,ITGA7,NRAS,PTK2,RB1,TLN2
Tryptophan Degradation X (Mammalian, via Tryptamine)	2,63E00	0.2	-2,236	AKR1A1,ALDH1A1,ALDH3B1,ALDH7A1,MAOA
Kinetochore Metaphase Signaling Pathway	2,62E00	1,05E-01	-0,632	ANAPC10,CDK1,CENPE,CENPH,H2AZ1,PPP1CB,PPP1R14A,PPP1R14C,SPC24,STAG2,ZWINT
Sertoli Cell-Sertoli Cell Junction Signaling	2,57E00	8,25E-02	#NUM!	ACTN2,CTNNB1,EPB41,ITGA7,JUP,MAP3K1,MTMR2,NRAS,SORBS1,SPTBN1,TGFB3,TJP1,TUBA1A,TUBA1C,TUBB,TUBB4B,TUBB6
Superoxide Radicals Degradation	2,56E00	3,75E-01	#NUM!	GPX7,NQO1,SOD3
Cell Cycle: G2/M DNA Damage Checkpoint Regulation	2,54E00	1,4E-01	1,342	CDC34,CDK1,CDKN1A,CUL1,MDM2,PTPMT1,YWHAH
HIF1α Signaling	2,53E00	8,17E-02	-0,775	CDKN1A,CYBB,EIF4EBP1,HSPA5,MDM2,MMP12,MMP7,NCF2,NRAS,P4HTM,PGF,RAC2,RAN,SAT1,STAT3,VEGFA,VEGFB
Ferroptosis Signaling Pathway	2,46E00	9,52E-02	-1,732	Arf2,BAP1,CDKN1A,CYBB,FANCD2,FDFT1,H2AZ1,NRAS,RB1,RBL2,SAT1,STAT3
Signaling by Rho Family GTPases	2,42E00	7,46E-02	-1,000	ACTR2,ARPC5,ARPC5L,CFL1,CYBB,EZR,GNA11,GNAS,ITGA7,MYL1,MYL10,MYL12A,MYL9,NCF2,PPP1R12C,PTK2,RAC2,RHOC,SEPTIN7,SLC9A1
BEX2 Signaling Pathway	2,41E00	1,11E-01	-1,000	CDKN1A,CTNNB1,LGALS1,PGF,PPP2R1A,SPP1,STAT3,VEGFA,VEGFB
Agranulocyte Adhesion and Diapedesis	2,4E00	7,94E-02	#NUM!	C5AR1,CCL2,CCL20,CCL22,Ccl27a,CCL3L3,Ccl7,EZR,FN1,IL18,IL1R1,MMP12,MMP7,MYH6,MYL1,MYL9,PF4
ATM Signaling	2,38E00	1,03E-01	-0,707	CDK1,CDKN1A,FANCD2,GADD45G,MDM2,PPP2R1A,RBBP8,RNF168,TP53BP1,TRRAP
ILK Signaling	2,37E00	8,08E-02	-1,069	ACTN2,CFL1,CTNNB1,DSP,FN1,MYH6,MYL1,MYL9,PARVB,PGF,PPP2R1A,PTK2,RAC2,RHOC,VEGFA,VEGFB
Ephrin Receptor Signaling	2,3E00	7,96E-02	-1,155	ACTR2,ARPC5,ARPC5L,CFL1,GNA11,GNAS,ITGA7,NRAS,PGF,PTK2,RAC2,SDCBP,SORBS1,STAT3,VEGFA,VEGFB
Protein Ubiquitination Pathway	2,29E00	7,27E-02	#NUM!	ANAPC10,BAP1,CDC34,CUL1,DNAJB1,DNAJC8,HSPA5,HSPB3,MDM2,PSMA7,PSMB1,PSMB4,PSMB5,PSMD14,PSMD8,UBE2I,UBE2K,UBR2,USP18,USP5
Dopamine Degradation	2,27E00	1,67E-01	-2,236	ALDH1A1,ALDH3B1,ALDH7A1,COMT,MAOA
HIPPO signaling	2,27E00	1,06E-01	-0,447	CD44,CUL1,PPP1CB,PPP1R14A,PPP1R14C,PPP2R1A,SCRIB,TEAD1,YWHAH
Apelin Adipocyte Signaling Pathway	2,24E00	1,05E-01	-0,707	CYBB,GNA11,GPX1,GPX2,GPX7,GPX8,LIPE,NCF2,RAC2
Mitochondrial Dysfunction	2,21E00	8,24E-02	#NUM!	ATP5F1A,COX7A2L,CYCS,GPX7,MAOA,MT-CO1,NDUFS1,PDHA1,PRDX5,SDHA,UCP2,UQCRC2,UQCRFS1,VDAC3
EIF2 Signaling	2,21E00	7,59E-02	-0,632	ATF3,EIF2B4,EIF2S2,EIF3D,EIF3J,EIF3K,EIF4A1,HSPA5,IGF1R,MT-RNR1,NRAS,PPP1CB,RPL17,RPL31,RPL36,RPLP0,VEGFA
Rac Signaling	2,15E00	8,7E-02	-3,162	ACTR2,ARPC5,ARPC5L,CD44,CFL1,CYBB,ITGA7,MAP3K1,NCF2,NRAS,PTK2,RAC2
Purine Nucleotides De Novo Biosynthesis II	2,13E00	2,73E-01	#NUM!	ATIC,GMPS,PPAT
Necroptosis Signaling Pathway	2,11E00	8,28E-02	-0,832	CYBB,DNM1L,FKBP1A,MDM2,PYGL,RB1,RBCK1,RBL2,SLC25A5,TIMM9,Tomm5,TSPO,VDAC3
IL-8 Signaling	2,11E00	7,58E-02	-2,840	CCND2,CCND3,CSTB,CYBB,EIF4EBP1,GNA11,GNAS,MYL9,NCF2,NRAS,PGF,PTK2,RAC2,RHOC,VEGFA,VEGFB
Leukocyte Extravasation Signaling	2,1E00	7,77E-02	-1,069	ACTN2,ARHGAP35,CD44,CTNNB1,CTNND1,CYBA,CYBB,DLC1,EZR,FER,MMP12,MMP7,NCF2,PTK2,RAC2
Hepatic Fibrosis / Hepatic Stellate Cell Activation	2,08E00	7,73E-02	#NUM!	CCL2,COL11A1,COL3A1,EDNRA,FN1,IGF1R,IL1R1,MYH6,MYL1,MYL9,PGF,TGFB3,TGFBR1,VEGFA,VEGFB
Arginine Degradation I (Arginase Pathway)	2,07E00	0.5	#NUM!	ARG1,OAT
Pancreatic Adenocarcinoma Signaling	2,02E00	8,73E-02	0,707	CDKN1A,MDM2,NOTCH1,PGF,RB1,RBL2,STAT3,TGFB3,TGFBR1,VEGFA,VEGFB
NRF2-mediated Oxidative Stress Response	1,97E00	7,17E-02	-1,508	AKR1A1,CDC34,DNAJB1,DNAJC8,EPHX1,GPX2,GSTO1,HERPUD1,JUND,MAP3K1,NQO1,NQO2,NRAS,PPIB,PRDX1,SOD3,UBE2K
Ethanol Degradation IV	1,97E00	1,74E-01	-2,000	ALDH1A1,ALDH3B1,ALDH7A1,GPX7
Cardiac Hypertrophy Signaling	1,94E00	6,98E-02	0,000	CACNA2D1,Calm1 (includes others),EIF2B4,GATA4,GNA11,GNAS,IGF1R,MAP3K1,MYL1,MYL10,MYL12A,MYL9,NRAS,PDIA3,RAC2,RHOC,TGFB3,TGFBR1
FAT10 Cancer Signaling Pathway	1,92E00	1,2E-01	0,816	ACVR1B,CTNNB1,EEF1A1,STAT3,TGFB3,TGFBR1
Cholesterol Biosynthesis I	1,91E00	2,31E-01	#NUM!	CYP51A1,FDFT1,SQLE
Cholesterol Biosynthesis II (via 24,25-dihydrolanosterol)	1,91E00	2,31E-01	#NUM!	CYP51A1,FDFT1,SQLE
Cholesterol Biosynthesis III (via Desmosterol)	1,91E00	2,31E-01	#NUM!	CYP51A1,FDFT1,SQLE
Creatine-phosphate Biosynthesis	1,86E00	0.4	#NUM!	CKM,CKMT2
Lysine Degradation II	1,86E00	0.4	#NUM!	AADAT,ALDH7A1
Lysine Degradation V	1,86E00	0.4	#NUM!	AADAT,ALDH7A1
Trans, trans-farnesyl Diphosphate Biosynthesis	1,86E00	0.4	#NUM!	FDPS,IDI1
Factors Promoting Cardiogenesis in Vertebrates	1,85E00	7,95E-02	1,897	ACVR1B,BMP3,CTNNB1,FZD1,GATA4,LRP1,LRP5,MYH6,NPPA,PDIA3,TGFB3,TGFBR1
Glutathione Redox Reactions I	1,84E00	1,6E-01	-2,000	GPX1,GPX2,GPX7,GPX8
tRNA Charging	1,79E00	1,28E-01	-0,447	FARSB,IARS2,PARS2,TARS2,WARS2
Wnt/β-catenin Signaling	1,78E00	7,51E-02	0,302	ACVR1B,CD44,CTNNB1,FZD1,LRP1,LRP5,MDM2,MMP7,PPP2R1A,SFRP1,TGFB3,TGFBR1,TLE3
Colorectal Cancer Metastasis Signaling	1,77E00	6,69E-02	-1,155	CTNNB1,FZD1,GNA11,GNAS,LRP1,LRP5,MMP12,MMP7,NRAS,PGF,RAC2,RHOC,STAT3,TGFB3,TGFBR1,TLR8,VEGFA,VEGFB
mTOR Signaling	1,75E00	7,08E-02	-2,449	ATG13,EIF3D,EIF3J,EIF3K,EIF4A1,EIF4EBP1,FKBP1A,MT-RNR1,NRAS,PGF,PPP2R1A,RAC2,RHOC,VEGFA,VEGFB
Arginine Degradation VI (Arginase 2 Pathway)	1,7E00	3,33E-01	#NUM!	ARG1,OAT
Ephrin B Signaling	1,68E00	9,72E-02	0,000	CAP1,CFL1,CTNNB1,GNA11,GNAS,PTK2,RAC2
Hereditary Breast Cancer Signaling	1,67E00	7,75E-02	#NUM!	CCND2,CCND3,CDK1,CDKN1A,FAAP24,FANCD2,GADD45G,NRAS,PALB2,POLR2G,RB1
Chronic Myeloid Leukemia Signaling	1,65E00	8,41E-02	#NUM!	CCND2,CCND3,CDKN1A,MDM2,NRAS,RB1,RBL2,TGFB3,TGFBR1
Molecular Mechanisms of Cancer	1,63E00	5,84E-02	#NUM!	BMP3,CCND2,CCND3,CDK1,CDKN1A,CTNNB1,CTNND1,CYCS,FANCD2,FZD1,GNA11,GNAS,ITGA7,LRP1,LRP5,MAX,MDM2,NOTCH1,NRAS,PTK2,RAC2,RB1,RBL2,RHOC,TGFB3,TGFBR1
HOTAIR Regulatory Pathway	1,62E00	7,36E-02	-1,265	CD44,CDKN1A,COL3A1,CTNNB1,H3-3A/H3-3B,KMT2C,MDM2,MMP12,MMP7,RHOC,SPP1,STAT3
Histamine Degradation	1,59E00	1,76E-01	#NUM!	ALDH1A1,ALDH3B1,ALDH7A1
Actin Nucleation by ARP-WASP Complex	1,57E00	8,6E-02	-1,633	ACTR2,ARPC5,ARPC5L,ITGA7,NRAS,PPP1R12C,RAC2,RHOC
Role of Macrophages, Fibroblasts and Endothelial Cells in Rheumatoid Arthritis	1,56E00	6,15E-02	#NUM!	C5AR1,Calm1 (includes others),CCL2,CTNNB1,FCGR1A,FN1,FZD1,IL18,IL1R1,LRP1,LRP5,LTBR,NRAS,PDIA3,PGF,SFRP1,STAT3,TLR8,VEGFA,VEGFB
Aspartate Degradation II	1,56E00	2,86E-01	#NUM!	GOT1L1,MDH2
Cardiac Hypertrophy Signaling (Enhanced)	1,55E00	5,58E-02	0,756	ACVR1B,AKAP13,ATP2A2,CACNA2D1,Calm1 (includes others),CTNNB1,CYBB,EDNRA,EIF2B4,EIF4EBP1,FGF13,FZD1,GATA4,GNA11,GNAS,HSPB3,IGF1R,IL18,IL1R1,ITGA7,MAP3K1,NPPA,NRAS,PDIA3,PTK2,RYR2,SMPDL3A,STAT3,TGFB3,TGFBR1
Dopamine Receptor Signaling	1,54E00	9,09E-02	#NUM!	COMT,MAOA,PPP1CB,PPP1R14A,PPP1R14C,PPP2R1A,SPR
Role of MAPK Signaling in Promoting the Pathogenesis of Influenza	1,54E00	8,04E-02	-2,333	ATP6V0B,ATP6V0D2,ATP6V0E1,ATP6V1A,ATP6V1B2,ATP6V1D,ATP6V1E1,NRAS,PLA2G7
Cellular Effects of Sildenafil (Viagra)	1,53E00	7,38E-02	#NUM!	CACNA2D1,Calm1 (includes others),GNAS,MYH6,MYL1,MYL10,MYL12A,MYL9,NPPA,PDIA3,PPP1CB
Superpathway of Geranylgeranyldiphosphate Biosynthesis I (via Mevalonate)	1,52E00	1,67E-01	#NUM!	ACAT2,FDPS,IDI1
fMLP Signaling in Neutrophils	1,52E00	7,63E-02	-2,828	ACTR2,ARPC5,ARPC5L,Calm1 (includes others),CYBB,GNA11,GNAS,NCF2,NRAS,RAC2
Granulocyte Adhesion and Diapedesis	1,5E00	6,88E-02	#NUM!	C5AR1,CCL2,CCL20,CCL22,Ccl27a,CCL3L3,Ccl7,EZR,IL18,IL1R1,MMP12,MMP7,PF4
Semaphorin Signaling in Neurons	1,5E00	9,68E-02	#NUM!	CFL1,NRP1,PLXNA2,PTK2,RAC2,RHOC
Semaphorin Neuronal Repulsive Signaling Pathway	1,49E00	7,28E-02	0,632	CD44,CFL1,CSPG4,ITGA7,MYL1,MYL10,MYL12A,MYL9,NRP1,PLXNA2,PPP1CB
Glioblastoma Multiforme Signaling	1,48E00	7,02E-02	0,333	CCND2,CCND3,CDKN1A,CTNNB1,FZD1,IGF1R,MDM2,NRAS,PDIA3,RAC2,RB1,RHOC
Ethanol Degradation II	1,48E00	1,25E-01	-2,000	AKR1A1,ALDH1A1,ALDH3B1,ALDH7A1
Salvage Pathways of Pyrimidine Ribonucleotides	1,45E00	8,16E-02	-1,414	APOBEC2,CDK1,NME1,NME3,PRPF4B,SGK1,UCK2,UPP1
Clathrin-mediated Endocytosis Signaling	1,44E00	6,74E-02	#NUM!	ACTR2,AP1S1,AP2A1,ARPC5,ARPC5L,CLTA,DNM1L,FGF13,LYZ,MDM2,PGF,VEGFA,VEGFB
Cardiac β-adrenergic Signaling	1,43E00	6,9E-02	-1,134	AKAP13,AKAP6,ATP2A2,CACNA2D1,GNA11,GNAS,PPP1CB,PPP1R14A,PPP1R14C,PPP2R1A,RYR2,SMPDL3A
VEGF Signaling	1,43E00	8,08E-02	-0,816	ACTN2,EIF2B4,EIF2S2,NRAS,PGF,PTK2,VEGFA,VEGFB
Apelin Cardiomyocyte Signaling Pathway	1,43E00	8,08E-02	1,414	ATP2A2,GNA11,MYL1,MYL10,MYL12A,MYL9,PDIA3,SLC9A1
ERK/MAPK Signaling	1,42E00	6,54E-02	-0,577	EIF4EBP1,H3-3A/H3-3B,HSPB3,ITGA7,NRAS,PPP1CB,PPP1R14A,PPP1R14C,PPP2R1A,PTK2,RAC2,STAT3,TLN2,YWHAH
Fatty Acid α-oxidation	1,4E00	1,5E-01	#NUM!	ALDH1A1,ALDH3B1,ALDH7A1
Calcium Signaling	1,39E00	6,48E-02	0,000	ATP2A2,CABIN1,CACNA2D1,Calm1 (includes others),CASQ1,MYH6,MYL1,MYL9,RYR2,TNNI3,Tpm2,Tpm3,Tpm4,TRPC3
Ovarian Cancer Signaling	1,37E00	6,96E-02	-1,134	CD44,CTNNB1,EDNRA,FZD1,MMP7,NRAS,PGF,RB1,RBL2,VEGFA,VEGFB
Tight Junction Signaling	1,37E00	6,74E-02	#NUM!	CTNNB1,EPB41,MYH6,MYL1,MYL9,NAPA,NUDT21,PPP2R1A,STX1A,TGFB3,TGFBR1,TJP1
TR/RXR Activation	1,37E00	8,33E-02	#NUM!	ENO1,GPS2,MDM2,PFKP,SLC16A2,SLC16A3,UCP2
Insulin Receptor Signaling	1,35E00	7,14E-02	-1,000	EIF2B4,EIF4EBP1,GRB10,LIPE,NRAS,PPP1CB,PPP1R14A,PPP1R14C,PTPRF,SGK1
Citrulline Biosynthesis	1,35E00	2,22E-01	#NUM!	ARG1,OAT
Inhibition of ARE-Mediated mRNA Degradation Pathway	1,33E00	6,83E-02	-1,000	CNOT7,LOC100360846/Psmb6,PARN,PPP2R1A,PSMA7,PSMB1,PSMB4,PSMB5,PSMD14,PSMD8,YWHAH
Endocannabinoid Cancer Inhibition Pathway	1,3E00	6,99E-02	0,000	ATF3,CASQ1,CCND2,CCND3,CDKN1A,CTNNB1,PGF,PTK2,VEGFA,VEGFB
Glioma Signaling	1,3E00	7,26E-02	#NUM!	Calm1 (includes others),CCND2,CCND3,CDKN1A,IGF1R,MDM2,NRAS,RB1,RBL2
Pyrimidine Deoxyribonucleotides De Novo Biosynthesis I	1,29E00	1,36E-01	#NUM!	NME1,NME3,TYMS
Cell Cycle Regulation by BTG Family Proteins	1,28E00	1,08E-01	#NUM!	BTG2,CNOT7,PPP2R1A,RB1
Embryonic Stem Cell Differentiation into Cardiac Lineages	1,27E00	0.2	#NUM!	GATA4,SP4
Calcium Transport I	1,27E00	0.2	#NUM!	ANXA5,ATP2A2
Dolichyl-diphosphooligosaccharide Biosynthesis	1,27E00	0.2	#NUM!	ALG3,DPM2
Dilated Cardiomyopathy Signaling Pathway	1,25E00	6,85E-02	1,000	ATP2A2,BAG3,CACNA2D1,CNN1,GNAS,MYH6,MYL1,MYL9,RYR2,TNNI3
Transcriptional Regulatory Network in Embryonic Stem Cells	1,25E00	9,26E-02	#NUM!	CDYL,GATA4,H3-3A/H3-3B,KAT6A,STAT3
CXCR4 Signaling	1,23E00	6,59E-02	-1,000	EGR1,GNA11,GNAS,MYL1,MYL10,MYL12A,MYL9,NRAS,PTK2,RAC2,RHOC
Oxidative Phosphorylation	1,23E00	7,34E-02	2,121	ATP5F1A,COX7A2L,CYCS,MT-CO1,NDUFS1,SDHA,UQCRC2,UQCRFS1
3-phosphoinositide Degradation	1,21E00	6,35E-02	-0,333	MTMR2,MTMR4,NUDT9,PPM1H,PPM1K,PPP1CB,PPP1R12C,PPP1R14A,PPP1R14C,PPP2R1A,PTPMT1,PTPRF
Phagosome Formation	1,2E00	6,71E-02	#NUM!	C5AR1,FCER1G,FCGR1A,FN1,ITGA7,PDIA3,RAC2,RHOC,SCARA3,TLR8
Thrombin Signaling	1,2E00	6,19E-02	-0,447	GATA4,GNA11,GNAS,MYL1,MYL10,MYL12A,MYL9,NRAS,PDIA3,PPP1CB,PTK2,RAC2,RHOC
Hypoxia Signaling in the Cardiovascular System	1,19E00	8,11E-02	#NUM!	CDC34,MDM2,NQO1,UBE2I,UBE2K,VEGFA
CDK5 Signaling	1,17E00	7,14E-02	-0,378	EGR1,GNAS,LAMA2,NRAS,PPP1CB,PPP1R14A,PPP1R14C,PPP2R1A
Fcγ Receptor-mediated Phagocytosis in Macrophages and Monocytes	1,15E00	7,45E-02	-1,134	ACTR2,ARPC5,ARPC5L,EZR,FCGR1A,RAC2,TLN2
Regulation of the Epithelial-Mesenchymal Transition Pathway	1,13E00	6,15E-02	#NUM!	CTNNB1,EGR1,FGF13,FRS2,FZD1,LOX,NOTCH1,NOTCH2,NRAS,STAT3,TGFB3,TGFBR1
Choline Degradation I	1,12E00	0.5	#NUM!	ALDH7A1
L-DOPA Degradation	1,12E00	0.5	#NUM!	COMT
GDP-L-fucose Biosynthesis I (from GDP-D-mannose)	1,12E00	0.5	#NUM!	GMDS
Cardiolipin Biosynthesis II	1,12E00	0.5	#NUM!	PTPMT1
Estrogen-mediated S-phase Entry	1,12E00	1,15E-01	#NUM!	CDK1,CDKN1A,RB1
Glycolysis I	1,12E00	1,15E-01	#NUM!	BPGM,ENO1,PFKP
Gluconeogenesis I	1,12E00	1,15E-01	#NUM!	BPGM,ENO1,MDH2
Small Cell Lung Cancer Signaling	1,11E00	7,29E-02	#NUM!	CCND2,CCND3,CYCS,MAX,PTK2,RB1,RBL2
D-myo-inositol (1,4,5,6)-Tetrakisphosphate Biosynthesis	1,09E00	6,21E-02	0,000	MTMR2,MTMR4,NUDT9,PPM1H,PPM1K,PPP1CB,PPP1R12C,PPP1R14A,PPP1R14C,PPP2R1A,PTPRF
D-myo-inositol (3,4,5,6)-tetrakisphosphate Biosynthesis	1,09E00	6,21E-02	0,000	MTMR2,MTMR4,NUDT9,PPM1H,PPM1K,PPP1CB,PPP1R12C,PPP1R14A,PPP1R14C,PPP2R1A,PTPRF
PAK Signaling	1,07E00	6,78E-02	-0,816	CFL1,ITGA7,MYL1,MYL10,MYL12A,MYL9,NRAS,PTK2
Regulation of eIF4 and p70S6K Signaling	1,06E00	6,15E-02	#NUM!	EIF2B4,EIF2S2,EIF3D,EIF3J,EIF3K,EIF4A1,EIF4EBP1,ITGA7,MT-RNR1,NRAS,PPP2R1A
Role of BRCA1 in DNA Damage Response	1,06E00	7,5E-02	0,000	CDKN1A,FAAP24,FANCD2,RB1,RBBP8,RBL2
Chemokine Signaling	1,06E00	7,5E-02	-1,633	Calm1 (includes others),CCL2,CFL1,NRAS,PPP1CB,PTK2
Insulin Secretion Signaling Pathway	1,02E00	5,6E-02	0,277	CACNA2D1,EIF2B4,EIF2S2,EIF4A1,EIF4EBP1,GIP,GNA11,GNAS,NAPA,PDHA1,PDIA3,RYR2,SEC11C,STAT3,STX1A
Sonic Hedgehog Signaling	1	1,03E-01	#NUM!	CDK1,GLI2,GLIS2
DNA Double-Strand Break Repair by Non-Homologous End Joining	1	1,43E-01	#NUM!	LIG3,XRCC5
Mevalonate Pathway I	1	1,43E-01	#NUM!	ACAT2,IDI1
Phenylalanine Degradation IV (Mammalian, via Side Chain)	1	1,43E-01	#NUM!	GOT1L1,MAOA
Role of Oct4 in Mammalian Embryonic Stem Cell Pluripotency	1	8,7E-02	#NUM!	IGF2BP1,PHC3,RB1,SPP1
NER (Nucleotide Excision Repair, Enhanced Pathway)	9,87E-01	6,8E-02	-1,890	CCNH,H3-3A/H3-3B,LIG3,POLR2G,RPA3,TCEA1,UBE2I
LPS/IL-1 Mediated Inhibition of RXR Function	9,63E-01	5,56E-02	#NUM!	ALDH1A1,ALDH3B1,ALDH7A1,CPT2,CRAT,FABP4,FABP5,GSTO1,HS3ST2,IL18,IL1R1,MAOA,MAP3K1,SOD3
Mitotic Roles of Polo-Like Kinase	9,59E-01	7,58E-02	#NUM!	ANAPC10,CDK1,PPP2R1A,PRC1,STAG2
5-aminoimidazole Ribonucleotide Biosynthesis I	9,55E-01	3,33E-01	#NUM!	PPAT
Tetrahydrobiopterin Biosynthesis I	9,55E-01	3,33E-01	#NUM!	SPR
D-glucuronate Degradation I	9,55E-01	3,33E-01	#NUM!	AKR1A1
Inosine-5'-phosphate Biosynthesis II	9,55E-01	3,33E-01	#NUM!	ATIC
Tetrahydrobiopterin Biosynthesis II	9,55E-01	3,33E-01	#NUM!	SPR
Glutamate Degradation II	9,55E-01	3,33E-01	#NUM!	GOT1L1
Aspartate Biosynthesis	9,55E-01	3,33E-01	#NUM!	GOT1L1
Telomere Extension by Telomerase	9,51E-01	1,33E-01	#NUM!	HNRNPA2B1,XRCC5
Superpathway of Citrulline Metabolism	9,51E-01	1,33E-01	#NUM!	ARG1,OAT
α-Adrenergic Signaling	9,39E-01	6,6E-02	-1,633	Calm1 (includes others),GNA11,GNAS,NRAS,Phkg2,PYGL,PYGM
14-3-3-mediated Signaling	9,32E-01	6,3E-02	#NUM!	NRAS,PDIA3,TUBA1A,TUBA1C,TUBB,TUBB4B,TUBB6,YWHAH
Androgen Signaling	9,28E-01	5,92E-02	#NUM!	CACNA2D1,Calm1 (includes others),CCNH,DNAJB1,GNA11,GNAS,GTF2A2,H3-3A/H3-3B,POLR2G,TAF12
Xenobiotic Metabolism AHR Signaling Pathway	9,24E-01	6,9E-02	-1,633	ALDH1A1,ALDH3B1,ALDH7A1,GSTO1,NQO1,NQO2
Regulation Of The Epithelial Mesenchymal Transition In Development Pathway	9,24E-01	6,9E-02	1,633	CTNNB1,FZD1,GLI2,GLIS2,LOX,NOTCH1
Production of Nitric Oxide and Reactive Oxygen Species in Macrophages	9,21E-01	5,76E-02	-2,530	CYBA,CYBB,LYZ,MAP3K1,NCF2,PPP1CB,PPP1R14A,PPP1R14C,PPP2R1A,RAC2,RHOC
Serotonin Degradation	9,17E-01	7,35E-02	-2,236	AKR1A1,ALDH1A1,ALDH3B1,ALDH7A1,MAOA
Airway Inflammation in Asthma	9,07E-01	9,38E-02	#NUM!	CCL2,CCL20,TGFB3
Melanoma Signaling	0.9	0.08	-1,000	CDKN1A,MDM2,NRAS,RB1
Assembly of RNA Polymerase II Complex	0.9	0.08	-1,000	CCNH,GTF2A2,POLR2G,TAF12
D-myo-inositol-5-phosphate Metabolism	8,96E-01	5,7E-02	0,000	MTMR2,MTMR4,NUDT9,PPM1H,PPM1K,PPP1CB,PPP1R12C,PPP1R14A,PPP1R14C,PPP2R1A,PTPRF
Unfolded protein response	8,76E-01	6,67E-02	1,000	DNAJB1,DNAJC8,HSPA5,PDIA6,SEL1L,UBXN4
RAN Signaling	8,6E-01	1,18E-01	#NUM!	KPNA1,RAN
Glutaryl-CoA Degradation	8,6E-01	1,18E-01	#NUM!	ACAT2,CDYL
Gα12/13 Signaling	8,48E-01	6,02E-02	-0,707	CTNNB1,MAP3K1,MYL1,MYL10,MYL12A,MYL9,NRAS,PTK2
Inhibition of Angiogenesis by TSP1	8,48E-01	8,82E-02	#NUM!	TGFBR1,THBS1,VEGFA
Basal Cell Carcinoma Signaling	8,42E-01	6,94E-02	0,000	BMP3,CTNNB1,FZD1,GLI2,GLIS2
Pentose Phosphate Pathway (Oxidative Branch)	8,39E-01	2,5E-01	#NUM!	G6PD
Heme Degradation	8,39E-01	2,5E-01	#NUM!	BLVRB
Spermine and Spermidine Degradation I	8,39E-01	2,5E-01	#NUM!	SAT1
Ascorbate Recycling (Cytosolic)	8,39E-01	2,5E-01	#NUM!	GSTO1
Glutathione Redox Reactions II	8,39E-01	2,5E-01	#NUM!	PDIA3
Melatonin Degradation II	8,39E-01	2,5E-01	#NUM!	MAOA
L-cysteine Degradation I	8,39E-01	2,5E-01	#NUM!	GOT1L1
Molybdenum Cofactor Biosynthesis	8,39E-01	2,5E-01	#NUM!	MOCS2
Glioma Invasiveness Signaling	8,24E-01	6,85E-02	-2,000	CD44,NRAS,PTK2,RAC2,RHOC
Adipogenesis pathway	8,24E-01	5,93E-02	#NUM!	CCNH,CTNNB1,EBF1,FABP4,FZD1,KAT6A,RB1,SAP30
DNA Methylation and Transcriptional Repression Signaling	8,21E-01	8,57E-02	#NUM!	CHD3,H3-3A/H3-3B,SAP30
Nucleotide Excision Repair Pathway	8,21E-01	8,57E-02	#NUM!	CCNH,POLR2G,RPA3
Synaptogenesis Signaling Pathway	8,21E-01	5,13E-02	0,258	ACTR2,AP2A1,ARPC5,ARPC5L,CACNA2D1,Calm1 (includes others),CFL1,CTNNB1,CTNND1,EIF4EBP1,LRP1,NAPA,NRAS,STX1A,STXBP6,THBS1
Role of PKR in Interferon Induction and Antiviral Response	8,1E-01	5,88E-02	-0,378	ATF3,CYCS,FCGR1A,HSPA5,IL18,MAVS,SCARA3,STAT3
3-phosphoinositide Biosynthesis	7,93E-01	5,42E-02	0,000	MTMR2,MTMR4,NUDT9,PPM1H,PPM1K,PPP1CB,PPP1R12C,PPP1R14A,PPP1R14C,PPP2R1A,PTPRF
MSP-RON Signaling In Cancer Cells Pathway	7,85E-01	5,8E-02	-0,707	CTNNB1,NRAS,PGF,PTK2,STAT3,VEGFA,VEGFB,YWHAH
Granzyme A Signaling	7,83E-01	1,05E-01	#NUM!	H1f4,NME1
p38 MAPK Signaling	7,7E-01	5,93E-02	-0,378	H3-3A/H3-3B,HSPB3,IL18,IL1R1,MAX,TGFB3,TGFBR1
Complement System	7,7E-01	8,11E-02	#NUM!	C1S,C2,C5AR1
TREM1 Signaling	7,57E-01	6,49E-02	-1,342	CCL2,IL18,STAT3,TLR8,TYROBP
Nitric Oxide Signaling in the Cardiovascular System	7,57E-01	5,88E-02	-1,342	ATP2A2,CACNA2D1,Calm1 (includes others),PGF,RYR2,VEGFA,VEGFB
Arsenate Detoxification I (Glutaredoxin)	7,5E-01	0.2	#NUM!	GSTO1
Proline Biosynthesis II (from Arginine)	7,5E-01	0.2	#NUM!	OAT
Serine Biosynthesis	7,5E-01	0.2	#NUM!	PSAT1
dTMP De Novo Biosynthesis	7,5E-01	0.2	#NUM!	TYMS
Tyrosine Degradation I	7,5E-01	0.2	#NUM!	FAH
Methylglyoxal Degradation III	7,47E-01	0.1	#NUM!	AKR1A1,DHRS11
Role of NANOG in Mammalian Embryonic Stem Cell Pluripotency	7,42E-01	5,83E-02	1,000	BMP3,CTNNB1,FZD1,GATA4,LIFR,NRAS,STAT3
Superpathway of Inositol Phosphate Compounds	7,24E-01	5,15E-02	-0,333	INPP5A,MTMR2,MTMR4,NUDT9,PPM1H,PPM1K,PPP1CB,PPP1R12C,PPP1R14A,PPP1R14C,PPP2R1A,PTPRF
Inhibition of Matrix Metalloproteases	7,24E-01	7,69E-02	#NUM!	LRP1,MMP12,MMP7
Antigen Presentation Pathway	7,24E-01	7,69E-02	#NUM!	CD74,PDIA3,PSMB5
SPINK1 Pancreatic Cancer Pathway	6,99E-01	6,67E-02	0,000	CELA1,CTSA,MMP12,TGFBR1
Sumoylation Pathway	6,86E-01	5,83E-02	0,000	ARHGDIB,MDM2,RAC2,RAN,RHOC,UBE2I
Arginine Biosynthesis IV	6,78E-01	1,67E-01	#NUM!	OAT
Urea Cycle	6,78E-01	1,67E-01	#NUM!	ARG1
Zymosterol Biosynthesis	6,78E-01	1,67E-01	#NUM!	CYP51A1
Rapoport-Luebering Glycolytic Shunt	6,78E-01	1,67E-01	#NUM!	BPGM
Lactose Degradation III	6,78E-01	1,67E-01	#NUM!	PSAP
Virus Entry via Endocytic Pathways	6,74E-01	5,77E-02	#NUM!	AP1S1,AP2A1,CLTA,CXADR,NRAS,RAC2
IGF-1 Signaling	6,74E-01	5,77E-02	0,447	GRB10,IGF1R,NRAS,PTK2,STAT3,YWHAH
Cardiomyocyte Differentiation via BMP Receptors	6,56E-01	8,7E-02	#NUM!	GATA4,NPPA
Role of Lipids/Lipid Rafts in the Pathogenesis of Influenza	6,56E-01	8,7E-02	#NUM!	FDPS,RSAD2
VEGF Family Ligand-Receptor Interactions	6,54E-01	5,95E-02	-1,000	NRAS,NRP1,PGF,VEGFA,VEGFB
PTEN Signaling	6,54E-01	5,33E-02	1,134	CDKN1A,IGF1R,ITGA7,NRAS,PTK2,RAC2,TGFBR1,YWHAH
AMPK Signaling	6,5E-01	4,96E-02	-1,890	CDKN1A,CKM,CPT2,EIF4EBP1,GNA11,GNAS,LIPE,PFKP,PPAT,PPM1H,PPM1K,PPP2R1A
HER-2 Signaling in Breast Cancer	6,48E-01	5,1E-02	0,000	Arf2,CDKN1A,COX7A2L,FCER1G,MDM2,MT-CO1,NRAS,RB1,RBL2,STAT3
Oncostatin M Signaling	6,4E-01	6,98E-02	#NUM!	EPAS1,NRAS,STAT3
Role of NFAT in Cardiac Hypertrophy	6,4E-01	0.05	-0,905	CABIN1,CACNA2D1,Calm1 (includes others),GATA4,GNAS,IGF1R,MAP3K1,NRAS,PDIA3,TGFB3,TGFBR1
Synaptic Long Term Potentiation	6,38E-01	5,43E-02	-0,378	Calm1 (includes others),GNA11,NRAS,PDIA3,PPP1CB,PPP1R14A,PPP1R14C
Gap Junction Signaling	6,31E-01	5,05E-02	#NUM!	CTNNB1,GNAS,NRAS,PDIA3,TJP1,TUBA1A,TUBA1C,TUBB,TUBB4B,TUBB6
Phosphatidylglycerol Biosynthesis II (Non-plastidic)	6,27E-01	8,33E-02	#NUM!	GPAM,PTPMT1
Tryptophan Degradation III (Eukaryotic)	6,27E-01	8,33E-02	#NUM!	ACAT2,CDYL
Vitamin-C Transport	6,27E-01	8,33E-02	#NUM!	GSTO1,LRRC8A
Superpathway of Serine and Glycine Biosynthesis I	6,2E-01	1,43E-01	#NUM!	PSAT1
Acetyl-CoA Biosynthesis I (Pyruvate Dehydrogenase Complex)	6,2E-01	1,43E-01	#NUM!	PDHA1
Ceramide Degradation	6,2E-01	1,43E-01	#NUM!	ASAH1
Role of Osteoblasts, Osteoclasts and Chondrocytes in Rheumatoid Arthritis	6,07E-01	4,91E-02	#NUM!	BMP3,Calm1 (includes others),CTNNB1,CTSK,FZD1,IL18,IL1R1,LRP1,LRP5,SFRP1,SPP1
Prostate Cancer Signaling	5,8E-01	5,36E-02	#NUM!	CDKN1A,CTNNB1,MDM2,NRAS,RB1,RBL2
Dopamine-DARPP32 Feedback in cAMP Signaling	5,78E-01	4,97E-02	-0,378	ATP2A2,CACNA2D1,Calm1 (includes others),GNAS,PDIA3,PPP1CB,PPP1R14A,PPP1R14C,PPP2R1A
STAT3 Pathway	5,78E-01	5,19E-02	0,447	CDKN1A,IGF1R,IL1R1,NRAS,STAT3,TGFBR1,VEGFA
Triacylglycerol Biosynthesis	5,67E-01	6,38E-02	#NUM!	GPAM,LIPT2,ZDHHC6
Systemic Lupus Erythematosus In B Cell Signaling Pathway	5,65E-01	4,69E-02	-0,832	Calm1 (includes others),CCND2,CCND3,CTNNB1,IL18,ISG15,LILRB4,MAVS,NRAS,RAC2,STAT3,TGFB3,TLR8
nNOS Signaling in Skeletal Muscle Cells	5,51E-01	6,25E-02	#NUM!	CACNA2D1,Calm1 (includes others),RYR2
Amyotrophic Lateral Sclerosis Signaling	5,48E-01	5,22E-02	0,447	CACNA2D1,CYCS,GPX1,PGF,VEGFA,VEGFB
Agrin Interactions at Neuromuscular Junction	5,48E-01	5,71E-02	#NUM!	LAMA2,NRAS,PTK2,RAC2
Role of Tissue Factor in Cancer	5,39E-01	5,17E-02	#NUM!	CFL1,EGR1,GNA11,NRAS,PDIA6,VEGFA
Spliceosomal Cycle	5,35E-01	6,12E-02	#NUM!	BCAS2,DHX16,RBM8A
IL-17 Signaling	5,3E-01	4,81E-02	-1,667	CCL2,CCL20,CCL22,IL18,NRAS,PGF,TGFB3,VEGFA,VEGFB
Non-Small Cell Lung Cancer Signaling	5,29E-01	5,32E-02	#NUM!	CCND2,CCND3,NRAS,RB1,RBL2
FAK Signaling	5,29E-01	5,13E-02	#NUM!	ARHGAP26,ITGA7,NRAS,PTK2,TLN2,TNS1
Aldosterone Signaling in Epithelial Cells	5,26E-01	4,88E-02	0,000	DNAJB1,DNAJC8,HSPA5,HSPB3,PDIA3,SGK1,SLC12A2,SLC9A1
Sphingosine and Sphingosine-1-phosphate Metabolism	5,26E-01	1,11E-01	#NUM!	ASAH1
Salvage Pathways of Pyrimidine Deoxyribonucleotides	5,26E-01	1,11E-01	#NUM!	UPP1
IL-10 Signaling	5,21E-01	5,56E-02	#NUM!	BLVRB,IL18,IL1R1,STAT3
Netrin Signaling	5,21E-01	5,56E-02	-1,000	CACNA2D1,ENAH,RAC2,RYR2
Airway Pathology in Chronic Obstructive Pulmonary Disease	5,19E-01	5,08E-02	#NUM!	CCL2,CCL20,FGF13,IL18,PTGDS,TGFB3
Myc Mediated Apoptosis Signaling	5,19E-01	0.06	#NUM!	CYCS,MAX,MDM2
Sphingosine-1-phosphate Signaling	5,19E-01	5,08E-02	0,000	ASAH1,CASQ1,PDIA3,PTK2,RAC2,RHOC
Role of p14/p19ARF in Tumor Suppression	5,11E-01	6,9E-02	#NUM!	MDM2,RB1
GPCR-Mediated Integration of Enteroendocrine Signaling Exemplified by an L Cell	5,1E-01	5,48E-02	-2,000	GIP,GNA11,GNAS,PDIA3
HMGB1 Signaling	5,02E-01	4,79E-02	-1,890	CCL2,IL18,IL1R1,KAT6A,NRAS,RAC2,RHOC,TGFB3
Xenobiotic Metabolism PXR Signaling Pathway	4,93E-01	4,69E-02	-1,667	ALDH1A1,ALDH3B1,ALDH7A1,GSTO1,HS3ST2,MAOA,PPP1CB,PPP1R14A,PPP1R14C
Prostanoid Biosynthesis	4,88E-01	0.1	#NUM!	PTGDS
Pentose Phosphate Pathway	4,88E-01	0.1	#NUM!	G6PD
Ketolysis	4,88E-01	0.1	#NUM!	ACAT2
Synaptic Long Term Depression	4,79E-01	4,64E-02	-0,333	CACNA2D1,GNA11,GNAS,IGF1R,NRAS,PDIA3,PLA2G7,PPP2R1A,RYR2
B Cell Receptor Signaling	4,79E-01	4,64E-02	-2,121	BCL2A1,Calm1 (includes others),CFL1,EBF1,EGR1,MAP3K1,NRAS,PTK2,RAC2
Stearate Biosynthesis I (Animals)	4,76E-01	5,66E-02	#NUM!	DHRS11,LIPT2,ZDHHC6
GDNF Family Ligand-Receptor Interactions	4,74E-01	5,26E-02	#NUM!	DOK5,FRS2,NRAS,PDLIM7
LXR/RXR Activation	4,72E-01	4,88E-02	1,000	CCL2,CYP51A1,FDFT1,IL18,IL1R1,LYZ
Corticotropin Releasing Hormone Signaling	4,56E-01	4,7E-02	0,000	ARPC5,CACNA2D1,Calm1 (includes others),GLI2,GNAS,JUND,VEGFA
Ketogenesis	4,55E-01	9,09E-02	#NUM!	ACAT2
Acetone Degradation I (to Methylglyoxal)	4,55E-01	6,25E-02	#NUM!	CYP51A1,DHRS11
GDP-glucose Biosynthesis	4,55E-01	9,09E-02	#NUM!	PGM1
VDR/RXR Activation	4,52E-01	5,13E-02	#NUM!	CDKN1A,LRP5,SERPINB1,SPP1
Oxidative Ethanol Degradation III	4,49E-01	5,45E-02	#NUM!	ALDH1A1,ALDH3B1,ALDH7A1
Natural Killer Cell Signaling	4,45E-01	4,52E-02	-1,667	CFL1,COL3A1,FCER1G,HSPA5,IL18,MAP3K1,NRAS,RAC2,TYROBP
PI3K/AKT Signaling	4,45E-01	4,52E-02	-0,816	CDKN1A,CTNNB1,EIF4EBP1,IL1R1,ITGA7,MDM2,NRAS,PPP2R1A,YWHAH
Adrenomedullin signaling pathway	4,45E-01	4,52E-02	-1,414	Calm1 (includes others),GNA11,GNAS,IL18,MAX,MYLK3,NRAS,PDIA3,PTK2
GP6 Signaling Pathway	4,39E-01	4,72E-02	-0,816	Calm1 (includes others),COL11A1,COL3A1,FCER1G,LAMA2,PTK2
Cell Cycle Control of Chromosomal Replication	4,37E-01	5,36E-02	#NUM!	CDK1,MCM4,RPA3
IL-6 Signaling	4,31E-01	4,69E-02	-0,816	HSPB3,IL18,IL1R1,NRAS,STAT3,VEGFA
Mouse Embryonic Stem Cell Pluripotency	4,29E-01	4,81E-02	1,342	CTNNB1,FZD1,LIFR,NRAS,STAT3
Erythropoietin Signaling Pathway	4,28E-01	4,52E-02	0,000	CCND2,CTNNB1,IL18,MDM2,NRAS,RAC2,TGFB3,TRPC3
Cleavage and Polyadenylation of Pre-mRNA	4,25E-01	8,33E-02	#NUM!	NUDT21
Assembly of RNA Polymerase I Complex	4,25E-01	8,33E-02	#NUM!	POLR1E
Glucose and Glucose-1-phosphate Degradation	4,25E-01	8,33E-02	#NUM!	PGM1
BER pathway	4,25E-01	8,33E-02	#NUM!	LIG3
CNTF Signaling	4,24E-01	5,26E-02	#NUM!	LIFR,NRAS,STAT3
Role of CHK Proteins in Cell Cycle Checkpoint Control	4,24E-01	5,26E-02	#NUM!	CDK1,CDKN1A,PPP2R1A
Pyrimidine Ribonucleotides Interconversion	4,21E-01	5,88E-02	#NUM!	NME1,NME3
Coronavirus Pathogenesis Pathway	4,19E-01	4,43E-02	-1,000	ATP6V1A,CCL2,EEF1A1,MAVS,MT-RNR1,RB1,RBL2,STAT3,TGFBR1
Cancer Drug Resistance By Drug Efflux	4,12E-01	5,17E-02	#NUM!	MDM2,NRAS,YBX1
Glucocorticoid Receptor Signaling	4,08E-01	4,13E-02	#NUM!	ATP5F1A,CCL2,CCNH,CDKN1A,FCGR1A,GTF2A2,H3-3A/H3-3B,HSPA5,IL1R1,MAP3K1,NDUFS1,NPPA,NRAS,POLR2G,SDHA,SGK1,STAT3,TAF12,TGFB3,TGFBR1,UBE2I,UQCRC2,UQCRFS1,YWHAH
Telomerase Signaling	4,03E-01	4,67E-02	#NUM!	CDKN1A,DKC1,NRAS,PPP2R1A,RB1
HGF Signaling	3,99E-01	4,55E-02	-1,342	CDKN1A,ITGA7,MAP3K1,NRAS,PTK2,STAT3
Oleate Biosynthesis II (Animals)	3,98E-01	7,69E-02	#NUM!	Scd2
Paxillin Signaling	3,95E-01	4,63E-02	0,000	ACTN2,ITGA7,NRAS,PTK2,TLN2
Pyrimidine Ribonucleotides De Novo Biosynthesis	3,91E-01	5,56E-02	#NUM!	NME1,NME3
FGF Signaling	3,91E-01	4,76E-02	1,000	FGF13,FRS2,MAP3K1,STAT3
PCP pathway	3,89E-01	0.05	#NUM!	FZD1,JUND,PFN1
CCR3 Signaling in Eosinophils	3,78E-01	4,44E-02	#NUM!	Calm1 (includes others),CFL1,GNA11,GNAS,NRAS,PPP1CB
Acute Phase Response Signaling	3,77E-01	4,32E-02	0,000	C1S,C2,FN1,IL18,IL1R1,MAP3K1,NRAS,STAT3
Role of IL-17A in Psoriasis	3,74E-01	7,14E-02	#NUM!	CCL20
Colanic Acid Building Blocks Biosynthesis	3,74E-01	7,14E-02	#NUM!	GMDS
Role of Hypercytokinemia/hyperchemokinemia in the Pathogenesis of Influenza	3,73E-01	4,65E-02	-2,000	CCL2,IL18,ISG15,RSAD2
PDGF Signaling	3,73E-01	4,65E-02	0,000	CAV3,MAP3K1,NRAS,STAT3
White Adipose Tissue Browning Pathway	3,71E-01	4,41E-02	-1,633	CACNA2D1,FCER1G,GNAS,LIPE,NPPA,VEGFA
Docosahexaenoic Acid (DHA) Signaling	3,64E-01	5,26E-02	#NUM!	BCL2A1,CYCS
Notch Signaling	3,64E-01	5,26E-02	#NUM!	NOTCH1,NOTCH2
Xenobiotic Metabolism Signaling	3,61E-01	4,15E-02	#NUM!	ALDH1A1,ALDH3B1,ALDH7A1,GSTO1,HS3ST2,MAOA,MAP3K1,NQO1,NQO2,NRAS,PPP2R1A,SOD3
GNRH Signaling	3,59E-01	4,26E-02	-0,816	CACNA2D1,Calm1 (includes others),EGR1,GNA11,GNAS,MAP3K1,NRAS,PTK2
Neuroinflammation Signaling Pathway	3,58E-01	4,13E-02	0,302	ACVR1B,CCL2,CTNNB1,CYBB,FZD1,IL18,IL1R1,NCF2,RAC2,TGFB3,TGFBR1,TLR8,TYROBP
Ceramide Signaling	3,39E-01	4,44E-02	0,000	CYCS,MAP3K1,NRAS,PPP2R1A
Human Embryonic Stem Cell Pluripotency	3,39E-01	4,22E-02	#NUM!	BMP3,CTNNB1,FZD1,GNA11,GNAS,TGFB3,TGFBR1
Activation of IRF by Cytosolic Pattern Recognition Receptors	3,37E-01	4,62E-02	#NUM!	ISG15,MAVS,PPIB
Regulation Of The Epithelial Mesenchymal Transition By Growth Factors Pathway	3,36E-01	4,17E-02	0,378	EGR1,FGF13,FRS2,MAP3K1,NRAS,STAT3,TGFB3,TGFBR1
GPCR-Mediated Nutrient Sensing in Enteroendocrine Cells	3,34E-01	4,31E-02	-0,447	CACNA2D1,GIP,GNA11,GNAS,PDIA3
Acute Myeloid Leukemia Signaling	3,32E-01	4,4E-02	#NUM!	EIF4EBP1,JUP,NRAS,STAT3
Crosstalk between Dendritic Cells and Natural Killer Cells	3,32E-01	4,4E-02	#NUM!	IL18,LTBR,TLN2,TYROBP
PPARα/RXRα Activation	3,31E-01	4,15E-02	-0,816	ACVR1B,GNA11,GNAS,IL1R1,NRAS,PDIA3,TGFB3,TGFBR1
Granzyme B Signaling	3,31E-01	6,25E-02	#NUM!	CYCS
Chondroitin Sulfate Degradation (Metazoa)	3,31E-01	6,25E-02	#NUM!	CEMIP
Parkinson's Signaling	3,31E-01	6,25E-02	#NUM!	CYCS
Pyridoxal 5'-phosphate Salvage Pathway	3,28E-01	4,55E-02	#NUM!	CDK1,PRPF4B,SGK1
Eicosanoid Signaling	3,19E-01	4,48E-02	#NUM!	PLA2G7,PTGDS,PTGFR
Cholecystokinin/Gastrin-mediated Signaling	3,13E-01	4,2E-02	-2,000	IL18,NRAS,PTK2,RAC2,RHOC
Isoleucine Degradation I	3,12E-01	5,88E-02	#NUM!	ACAT2
Dermatan Sulfate Degradation (Metazoa)	3,12E-01	5,88E-02	#NUM!	CEMIP
D-myo-inositol (1,4,5)-trisphosphate Degradation	3,12E-01	5,88E-02	#NUM!	INPP5A
IL-1 Signaling	3,08E-01	4,26E-02	#NUM!	GNA11,GNAS,IL1R1,MAP3K1
Renin-Angiotensin Signaling	3,07E-01	4,17E-02	-2,000	CCL2,MAP3K1,NRAS,PTK2,STAT3
Th1 and Th2 Activation Pathway	3,05E-01	4,07E-02	#NUM!	ACVR1B,CRLF2,IL18,NOTCH1,NOTCH2,STAT3,TGFBR1
Serotonin Receptor Signaling	3,04E-01	4,65E-02	#NUM!	MAOA,SPR
Role of JAK1 and JAK3 in γc Cytokine Signaling	3,02E-01	4,35E-02	#NUM!	CRLF2,NRAS,STAT3
Differential Regulation of Cytokine Production in Macrophages and T Helper Cells by IL-17A and IL-17F	2,95E-01	5,56E-02	#NUM!	CCL2
1D-myo-inositol Hexakisphosphate Biosynthesis II (Mammalian)	2,95E-01	5,56E-02	#NUM!	INPP5A
Mitochondrial L-carnitine Shuttle Pathway	2,95E-01	5,56E-02	#NUM!	CPT2
D-myo-inositol (1,3,4)-trisphosphate Biosynthesis	2,95E-01	5,56E-02	#NUM!	INPP5A
Pregnenolone Biosynthesis	2,95E-01	5,56E-02	#NUM!	MICAL2
TGF-β Signaling	2,94E-01	4,17E-02	0,000	ACVR1B,NRAS,TGFB3,TGFBR1
G Protein Signaling Mediated by Tubby	2,93E-01	4,55E-02	#NUM!	GNA11,GNAS
Estrogen Biosynthesis	2,93E-01	4,55E-02	#NUM!	CYP51A1,DHRS11
GM-CSF Signaling	2,93E-01	4,29E-02	#NUM!	BCL2A1,NRAS,STAT3
Breast Cancer Regulation by Stathmin1	2,9E-01	3,89E-02	1,964	ADGRE1,C5AR1,CCND2,CCND3,CDK1,EDNRA,FZD1,NRAS,PGF,PPP1CB,PPP1R14A,PPP1R14C,PPP2R1A,PTGFR,RAC2,STAT3,TUBA1A,TUBA1C,TUBB,TUBB4B,TUBB6,VEGFA,VEGFB
Sperm Motility	2,87E-01	3,94E-02	-1,633	Calm1 (includes others),FER,GNA11,GNAS,IGF1R,NPPA,PDIA3,PLA2G7,PTK2,SLC12A2
DNA damage-induced 14-3-3σ Signaling	2,79E-01	5,26E-02	#NUM!	CDK1
ERK5 Signaling	2,77E-01	4,17E-02	#NUM!	NRAS,SGK1,YWHAH
PFKFB4 Signaling Pathway	2,73E-01	4,35E-02	#NUM!	GNAS,TGFB3
Reelin Signaling in Neurons	2,71E-01	3,97E-02	-0,447	ACTR2,ARPC5,ARPC5L,CFL1,PDK2
Heparan Sulfate Biosynthesis (Late Stages)	2,7E-01	4,11E-02	#NUM!	HS3ST2,LIPE,TARS2
Histidine Degradation VI	2,64E-01	0.05	#NUM!	MICAL2
Inflammasome pathway	2,64E-01	0.05	#NUM!	IL18
Ephrin A Signaling	2,64E-01	4,26E-02	#NUM!	CFL1,PTK2
Apelin Muscle Signaling Pathway	2,55E-01	4,17E-02	#NUM!	GNA11,GNAS
G Beta Gamma Signaling	2,54E-01	3,88E-02	-1,342	CACNA2D1,CAV3,GNA11,GNAS,NRAS
Endoplasmic Reticulum Stress Pathway	2,5E-01	4,76E-02	#NUM!	HSPA5
CDP-diacylglycerol Biosynthesis I	2,37E-01	4,55E-02	#NUM!	GPAM
Triacylglycerol Degradation	2,29E-01	3,92E-02	#NUM!	LIPE,TARS2
Differential Regulation of Cytokine Production in Intestinal Epithelial Cells by IL-17A and IL-17F	2,25E-01	4,35E-02	#NUM!	CCL2
Ubiquinol-10 Biosynthesis (Eukaryotic)	2,25E-01	4,35E-02	#NUM!	MICAL2
Superpathway of D-myo-inositol (1,4,5)-trisphosphate Metabolism	2,25E-01	4,35E-02	#NUM!	INPP5A
Apelin Cardiac Fibroblast Signaling Pathway	2,25E-01	4,35E-02	#NUM!	TGFB3
IL-22 Signaling	2,15E-01	4,17E-02	#NUM!	STAT3
Tumoricidal Function of Hepatic Natural Killer Cells	2,15E-01	4,17E-02	#NUM!	CYCS
Role of JAK family kinases in IL-6-type Cytokine Signaling	2,04E-01	0.04	#NUM!	STAT3
Bupropion Degradation	2,04E-01	0.04	#NUM!	CYP51A1
NAD Signaling Pathway	0	3,31E-02	1,000	H1f4,POLR2G,RYR2,SIRT3,VEGFA
Neuregulin Signaling	0	1,71E-02	#NUM!	ITGA7,NRAS
Fc Epsilon RI Signaling	0	2,56E-02	#NUM!	FCER1G,NRAS,RAC2
Hepatic Cholestasis	0	2,12E-02	#NUM!	IL18,IL1R1,PPRC1,TGFB3
FXR/RXR Activation	0	7,94E-03	#NUM!	IL18
PXR/RXR Activation	0	1,54E-02	#NUM!	ALDH1A1
RAR Activation	0	2,55E-02	#NUM!	ALDH1A1,CCNH,MAP3K1,TGFB3,VEGFA
Caveolar-mediated Endocytosis Signaling	0	2,67E-02	#NUM!	COPE,ITGA7
IL-12 Signaling and Production in Macrophages	0	2,21E-02	#NUM!	IL18,LYZ,TGFB3
Role of RIG1-like Receptors in Antiviral Innate Immunity	0	2,17E-02	#NUM!	MAVS
Role of Pattern Recognition Receptors in Recognition of Bacteria and Viruses	0	3,21E-02	#NUM!	C5AR1,IL18,MAVS,TGFB3,TLR8
MIF Regulation of Innate Immunity	0	2,27E-02	#NUM!	CD74
Role of NFAT in Regulation of the Immune Response	0	1,59E-02	-1,890	CABIN1,Calm1 (includes others),FCER1G,FCGR1A,GATA4,GNA11,GNAS,KPNA1,NRAS
FcγRIIB Signaling in B Lymphocytes	0	2,35E-02	#NUM!	CACNA2D1,NRAS
LPS-stimulated MAPK Signaling	0	1,18E-02	#NUM!	NRAS
NF-κB Activation by Viruses	0	2,56E-02	#NUM!	MAP3K1,NRAS
CCR5 Signaling in Macrophages	0	1,05E-02	#NUM!	CACNA2D1,Calm1 (includes others),FCER1G,GNA11,GNAS
CD40 Signaling	0	1,49E-02	#NUM!	STAT3
Calcium-induced T Lymphocyte Apoptosis	0	9,13E-03	#NUM!	ATP2A2,CABIN1,Calm1 (includes others),FCER1G
Cytotoxic T Lymphocyte-mediated Apoptosis of Target Cells	0	4,96E-03	#NUM!	CYCS,FCER1G
CD27 Signaling in Lymphocytes	0	3,51E-02	#NUM!	CYCS,MAP3K1
IL-3 Signaling	0	2,53E-02	#NUM!	NRAS,STAT3
Lymphotoxin β Receptor Signaling	0	3,64E-02	#NUM!	CYCS,LTBR
Thrombopoietin Signaling	0	3,17E-02	#NUM!	NRAS,STAT3
CTLA4 Signaling in Cytotoxic T Lymphocytes	0	1,1E-02	#NUM!	AP1S1,AP2A1,CLTA,FCER1G,PPP2R1A
Induction of Apoptosis by HIV1	0	3,08E-02	#NUM!	CYCS,SLC25A5
B Cell Activating Factor Signaling	0	2,33E-02	#NUM!	MAP3K1
IL-15 Production	0	2,44E-02	#NUM!	FER,IGF1R,PTK2
T Helper Cell Differentiation	0	8,91E-03	#NUM!	FCER1G,IL18,STAT3,TGFBR1
IL-9 Signaling	0	2,86E-02	#NUM!	STAT3
CD28 Signaling in T Helper Cells	0	1,21E-02	-2,236	ACTR2,ARPC5,ARPC5L,Calm1 (includes others),FCER1G,MAP3K1
IL-15 Signaling	0	2,6E-02	#NUM!	NRAS,STAT3
Role of Cytokines in Mediating Communication between Immune Cells	0	1,85E-02	#NUM!	IL18
Dendritic Cell Maturation	0	1,23E-02	0,000	COL3A1,FCER1G,FCGR1A,IL18,LTBR,PDIA3,TYROBP
Mechanisms of Viral Exit from Host Cells	0	2,44E-02	#NUM!	VPS28
Melatonin Signaling	0	2,78E-02	#NUM!	Calm1 (includes others),PDIA3
Angiopoietin Signaling	0	2,6E-02	#NUM!	NRAS,PTK2
Neuropathic Pain Signaling In Dorsal Horn Neurons	0	9,9E-03	#NUM!	PDIA3
Endothelin-1 Signaling	0	3,66E-02	-0,378	CASQ1,EDNRA,GNA11,GNAS,NRAS,PDIA3,PLA2G7
Relaxin Signaling	0	2,61E-02	#NUM!	GNA11,GNAS,SMPDL3A,VEGFA
iCOS-iCOSL Signaling in T Helper Cells	0	4,12E-03	#NUM!	Calm1 (includes others),FCER1G
Lipid Antigen Presentation by CD1	0	1,02E-02	#NUM!	AP2A1,FCER1G,PDIA3,PSAP
Maturity Onset Diabetes of Young (MODY) Signaling	0	2,56E-02	#NUM!	CACNA2D1,UCP2
FLT3 Signaling in Hematopoietic Progenitor Cells	0	3,75E-02	#NUM!	EIF4EBP1,NRAS,STAT3
Melanocyte Development and Pigmentation Signaling	0	2,13E-02	#NUM!	GNAS,NRAS
Antiproliferative Role of Somatostatin Receptor 2	0	2,6E-02	#NUM!	CDKN1A,NRAS
Growth Hormone Signaling	0	2,82E-02	#NUM!	IGF1R,STAT3
Prolactin Signaling	0	2,33E-02	#NUM!	NRAS,STAT3
CREB Signaling in Neurons	0	2,49E-02	0,277	ADGRE1,C5AR1,CACNA2D1,Calm1 (includes others),EDNRA,FZD1,GNA11,GNAS,IGF1R,NRAS,PDIA3,POLR2G,PTGFR,TGFBR1,VEGFA
Renal Cell Carcinoma Signaling	0	2,5E-02	#NUM!	NRAS,VEGFA
Type I Diabetes Mellitus Signaling	0	6,16E-03	#NUM!	CYCS,FCER1G,IL1R1
Endometrial Cancer Signaling	0	3,33E-02	#NUM!	CTNNB1,NRAS
Allograft Rejection Signaling	0	2,17E-03	#NUM!	FCER1G
Autoimmune Thyroid Disease Signaling	0	2,32E-03	#NUM!	FCER1G
Thyroid Cancer Signaling	0	2,53E-02	#NUM!	CTNNB1,NRAS
Graft-versus-Host Disease Signaling	0	4,72E-03	#NUM!	FCER1G,IL18
Type II Diabetes Mellitus Signaling	0	1,32E-02	#NUM!	CACNA2D1,MAP3K1
p70S6K Signaling	0	3,79E-02	-1,000	BCAP31,NRAS,PDIA3,PPP2R1A,YWHAH
Communication between Innate and Adaptive Immune Cells	0	8,46E-03	#NUM!	CCL3L3,FCER1G,IL18,TLR8
Systemic Lupus Erythematosus Signaling	0	1,67E-02	#NUM!	FCER1G,FCGR1A,HNRNPA2B1,IL18,LSM12,LSM2,NRAS,PRPF39,PRPF4B,SNRNP70
Cdc42 Signaling	0	1,99E-02	-1,897	ACTR2,ARPC5,ARPC5L,CFL1,FCER1G,ITGA7,MYL1,MYL10,MYL12A,MYL9,PPP1CB
April Mediated Signaling	0	2,38E-02	#NUM!	MAP3K1
Retinoic acid Mediated Apoptosis Signaling	0	3,33E-02	#NUM!	CYCS,DAP3
Phospholipase C Signaling	0	2,15E-02	-1,265	Calm1 (includes others),FCER1G,GNAS,ITGA7,MYL1,MYL10,MYL12A,MYL9,NRAS,PPP1CB,PPP1R14A,RAC2,RHOC,TGM2
Altered T Cell and B Cell Signaling in Rheumatoid Arthritis	0	8,51E-03	#NUM!	FCER1G,IL18,SPP1,TLR8
Atherosclerosis Signaling	0	3,85E-02	#NUM!	CCL2,COL3A1,IL18,LYZ,PLA2G7
Estrogen-Dependent Breast Cancer Signaling	0	3,8E-02	#NUM!	DHRS11,IGF1R,NRAS
Leptin Signaling in Obesity	0	2,7E-02	#NUM!	PDIA3,STAT3
RANK Signaling in Osteoclasts	0	2,2E-02	#NUM!	Calm1 (includes others),MAP3K1
Neuroprotective Role of THOP1 in Alzheimer's Disease	0	8,47E-03	#NUM!	HTRA1
Regulation of IL-2 Expression in Activated and Anergic T Lymphocytes	0	1,3E-02	-1,633	Calm1 (includes others),FCER1G,MAP3K1,NRAS,TGFB3,TGFBR1
Role of Wnt/GSK-3β Signaling in the Pathogenesis of Influenza	0	2,56E-02	#NUM!	CTNNB1,FZD1
TWEAK Signaling	0	2,7E-02	#NUM!	CYCS
Nur77 Signaling in T Lymphocytes	0	8,16E-03	-1,000	CABIN1,Calm1 (includes others),CYCS,FCER1G
PKCθ Signaling in T Lymphocytes	0	9,33E-03	-2,000	CACNA2D1,FCER1G,MAP3K1,NRAS,RAC2
TNFR1 Signaling	0	3,85E-02	#NUM!	CYCS,MAP3K1
Role of MAPK Signaling in the Pathogenesis of Influenza	0	3,7E-02	#NUM!	CCL2,NRAS,PLA2G7
TNFR2 Signaling	0	3,12E-02	#NUM!	MAP3K1
Antiproliferative Role of TOB in T Cell Signaling	0	1,49E-02	1,342	CDC34,CUL1,FCER1G,RB1,TGFB3,TGFBR1
MSP-RON Signaling Pathway	0	1,72E-02	#NUM!	CCL2
OX40 Signaling Pathway	0	2,19E-03	#NUM!	FCER1G
PI3K Signaling in B Lymphocytes	0	3,5E-02	-1,000	ATF3,Calm1 (includes others),CD81,NRAS,PDIA3
MIF-mediated Glucocorticoid Regulation	0	2,78E-02	#NUM!	CD74
P2Y Purigenic Receptor Signaling Pathway	0	1,55E-02	#NUM!	NRAS,PDIA3
Intrinsic Prothrombin Activation Pathway	0	2,38E-02	#NUM!	COL3A1
IL-17A Signaling in Airway Cells	0	2,99E-02	#NUM!	CCL20,STAT3
Role of IL-17A in Arthritis	0	3,51E-02	#NUM!	CCL2,CCL20
IL-17A Signaling in Fibroblasts	0	2,63E-02	#NUM!	CCL2
IL-17A Signaling in Gastric Cells	0	3,85E-02	#NUM!	CCL20
Role of IL-17F in Allergic Inflammatory Airway Diseases	0	2,22E-02	#NUM!	CCL2
Role of JAK1, JAK2 and TYK2 in Interferon Signaling	0	3,85E-02	#NUM!	STAT3
Role of JAK2 in Hormone-like Cytokine Signaling	0	2,94E-02	#NUM!	STAT3
NGF Signaling	0	1,69E-02	#NUM!	MAP3K1,NRAS
Hematopoiesis from Pluripotent Stem Cells	0	2,39E-03	#NUM!	FCER1G
eNOS Signaling	0	3,77E-02	-1,633	Calm1 (includes others),GNAS,HSPA5,PGF,VEGFA,VEGFB
iNOS Signaling	0	2,13E-02	#NUM!	Calm1 (includes others)
nNOS Signaling in Neurons	0	2,13E-02	#NUM!	Calm1 (includes others)
ErbB Signaling	0	1,06E-02	#NUM!	NRAS
ErbB2-ErbB3 Signaling	0	3,08E-02	#NUM!	NRAS,STAT3
ErbB4 Signaling	0	1,47E-02	#NUM!	NRAS
Heparan Sulfate Biosynthesis	0	3,75E-02	#NUM!	HS3ST2,LIPE,TARS2
Retinoate Biosynthesis I	0	2,78E-02	#NUM!	ALDH1A1
Nicotine Degradation III	0	1,72E-02	#NUM!	CYP51A1
tRNA Splicing	0	2,27E-02	#NUM!	SMPDL3A
Melatonin Degradation I	0	1,64E-02	#NUM!	CYP51A1
Phospholipases	0	3,03E-02	#NUM!	PDIA3,PLA2G7
Chondroitin Sulfate Biosynthesis	0	1,79E-02	#NUM!	HS3ST2
Dermatan Sulfate Biosynthesis	0	1,69E-02	#NUM!	HS3ST2
Glutathione-mediated Detoxification	0	3,03E-02	#NUM!	GSTO1
Dermatan Sulfate Biosynthesis (Late Stages)	0	2,17E-02	#NUM!	HS3ST2
Nicotine Degradation II	0	1,52E-02	#NUM!	CYP51A1
Retinol Biosynthesis	0	2,27E-02	#NUM!	LIPE
Chondroitin Sulfate Biosynthesis (Late Stages)	0	2,08E-02	#NUM!	HS3ST2
Superpathway of Melatonin Degradation	0	3,03E-02	#NUM!	CYP51A1,MAOA
Superpathway of Methionine Degradation	0	2,7E-02	#NUM!	GOT1L1
Antioxidant Action of Vitamin C	0	2,68E-02	#NUM!	GSTO1,PDIA3,PLA2G7
Gαi Signaling	0	2,9E-02	#NUM!	GNA11,GNAS,NRAS,STAT3
Gαq Signaling	0	2,94E-02	-1,000	Calm1 (includes others),GNA11,GNAS,RAC2,RHOC
Gαs Signaling	0	2,48E-02	#NUM!	GNA11,GNAS,RYR2
PEDF Signaling	0	1,19E-02	#NUM!	NRAS
Tec Kinase Signaling	0	1,44E-02	-1,342	FCER1G,GNA11,GNAS,ITGA7,PTK2,RAC2,RHOC,STAT3
UVA-Induced MAPK Signaling	0	3,06E-02	#NUM!	CYCS,NRAS,PDIA3
UVB-Induced MAPK Signaling	0	3,85E-02	#NUM!	EIF4EBP1,H3-3A/H3-3B
UVC-Induced MAPK Signaling	0	1,96E-02	#NUM!	NRAS
Wnt/Ca+ pathway	0	3,12E-02	#NUM!	FZD1,PDIA3
Toll-like Receptor Signaling	0	3,85E-02	#NUM!	IL18,MAP3K1,TLR8
EGF Signaling	0	3,64E-02	#NUM!	MAP3K1,STAT3
SAPK/JNK Signaling	0	8,33E-03	-2,000	FCER1G,MAP3K1,NRAS,RAC2
Interferon Signaling	0	2,78E-02	#NUM!	ISG15
IL-2 Signaling	0	1,64E-02	#NUM!	NRAS
JAK/Stat Signaling	0	3,66E-02	#NUM!	CDKN1A,NRAS,STAT3
GABA Receptor Signaling	0	3,82E-02	#NUM!	AP2A1,CACNA2D1,GABARAP,GNA11,GNAS
IL-4 Signaling	0	1,09E-02	#NUM!	NRAS
Neurotrophin/TRK Signaling	0	2,63E-02	#NUM!	FRS2,NRAS
Death Receptor Signaling	0	3,12E-02	#NUM!	ARHGDIB,CYCS,HSPB3
PPAR Signaling	0	2,8E-02	#NUM!	IL18,IL1R1,NRAS
cAMP-mediated signaling	0	2,62E-02	-1,000	AKAP13,AKAP6,Calm1 (includes others),GNAS,SMPDL3A,STAT3
Glutamate Receptor Signaling	0	1,52E-02	#NUM!	Calm1 (includes others)
Apoptosis Signaling	0	3,85E-02	1,000	BCL2A1,CDK1,CYCS,NRAS
NF-κB Signaling	0	1,64E-02	-0,333	FCER1G,IGF1R,IL18,IL1R1,LTBR,MAP3K1,NRAS,TGFBR1,TLR8
T Cell Receptor Signaling	0	8,45E-03	-1,000	Calm1 (includes others),CTNNB1,FCER1G,MAP3K1,NRAS
G-Protein Coupled Receptor Signaling	0	1,81E-02	#NUM!	GNA11,GNAS,NRAS,SMPDL3A,STAT3
BMP signaling pathway	0	3,45E-02	#NUM!	BMP3,FST,NRAS
Gustation Pathway	0	1,2E-02	#NUM!	CACNA2D1,SMPDL3A
Autophagy	0	2,35E-02	0,447	ATG13,Calm1 (includes others),GABARAP,PPP2R1A,VEGFA
Macropinocytosis Signaling	0	2,63E-02	#NUM!	NRAS,RAB34
PD-1, PD-L1 cancer immunotherapy pathway	0	9,43E-03	#NUM!	TGFB3
Th1 Pathway	0	3,28E-02	1,000	IL18,NOTCH1,NOTCH2,STAT3
Th2 Pathway	0	3,65E-02	-0,447	ACVR1B,CRLF2,NOTCH1,NOTCH2,TGFBR1
IL-7 Signaling Pathway	0	3,85E-02	#NUM!	CCND3,EBF1,PTK2
Opioid Signaling Pathway	0	3,62E-02	-0,333	AP2A1,CACNA2D1,Calm1 (includes others),CLTA,CTNNB1,GNA11,GNAS,NRAS,RAC2,RYR2
Th17 Activation Pathway	0	8,66E-03	0,000	CCL20,FCER1G,IL1R1,STAT3
SPINK1 General Cancer Pathway	0	2,9E-02	#NUM!	NRAS,STAT3
Endocannabinoid Neuronal Synapse Pathway	0	2,04E-02	#NUM!	CACNA2D1,GNA11,PDIA3
Endocannabinoid Developing Neuron Pathway	0	3,25E-02	0,000	CTNNB1,NRAS,RAC2,STAT3
Apelin Liver Signaling Pathway	0	3,85E-02	#NUM!	COL3A1
Apelin Endothelial Signaling Pathway	0	3,6E-02	-1,342	Calm1 (includes others),CCL2,GNA11,GNAS,NRAS
T Cell Exhaustion Signaling Pathway	0	1,29E-02	0,816	ACVR1B,FCER1G,NRAS,PPP2R1A,STAT3,TGFBR1,VEGFA
IL-23 Signaling Pathway	0	2,17E-02	#NUM!	STAT3
Systemic Lupus Erythematosus In T Cell Signaling Pathway	0	1,62E-02	0,000	CASQ1,CD44,EZR,FCER1G,NRAS,PPP2R1A,PTK2,RAC2,RHOC,STAT3
Xenobiotic Metabolism General Signaling Pathway	0	3,5E-02	-1,342	GSTO1,MAP3K1,NQO1,NQO2,NRAS
Xenobiotic Metabolism CAR Signaling Pathway	0	3,7E-02	-1,134	ALDH1A1,ALDH3B1,ALDH7A1,GSTO1,HS3ST2,PPP2R1A,SOD3
MSP-RON Signaling In Macrophages Pathway	0	2,56E-02	#NUM!	ARG1,NRAS,STAT3
Role of MAPK Signaling in Inhibiting the Pathogenesis of Influenza	0	2,63E-02	#NUM!	CCL2,PLA2G7

## Sheet: 9- Supplementary Fig 3g
Full list of enriched pathways from IPA enrichment analysis on transcriptomic data from NRCMs transduced with ShRNA targeting D2hgdh presented in Supplementary Fig. 3g.
© 2000-2021 QIAGEN. All rights reserved.	ShD2hgdh vs Scrambled control
Ingenuity Canonical Pathways	-log(p-value)	Ratio	z-score	Molecules
Oxidative Phosphorylation	3,3E01	3,85E-01	6,481	Atp5e,ATP5F1A,ATP5MC1,ATP5MC2,ATP5MC3,ATP5MG,ATP5PD,ATP5PO,COX17,COX4I1,COX5A,COX5B,COX6A1,COX6B1,COX6B2,Cox6c,COX7B,Cox8b,MT-CO1,MT-CO3,MT-ND1,MT-ND3,NDUFA11,NDUFA13,NDUFA2,NDUFA3,NDUFA4,NDUFA5,NDUFA6,NDUFA7,NDUFB11,NDUFB2,NDUFB3,NDUFB5,NDUFB6,NDUFB8,NDUFB9,NDUFS4,UQCR10,UQCR11,UQCRFS1,UQCRQ
Mitochondrial Dysfunction	3,04E01	2,82E-01	#NUM!	Atp5e,ATP5F1A,ATP5MC1,ATP5MC2,ATP5MC3,ATP5MG,ATP5PD,ATP5PO,COX17,COX4I1,COX5A,COX5B,COX6A1,COX6B1,COX6B2,Cox6c,COX7B,Cox8b,GPD2,GPX7,MT-CO1,MT-CO3,MT-ND1,MT-ND3,NDUFA11,NDUFA13,NDUFA2,NDUFA3,NDUFA4,NDUFA5,NDUFA6,NDUFA7,NDUFB11,NDUFB2,NDUFB3,NDUFB5,NDUFB6,NDUFB8,NDUFB9,NDUFS4,PARK7,PSENEN,UCP2,UQCR10,UQCR11,UQCRFS1,UQCRQ,VDAC3
EIF2 Signaling	2,18E01	2,01E-01	5,099	ATF3,CCND1,EIF1AX,EIF3G,EIF3M,FAU,IGF1R,MT-RNR1,MT-RNR2,RPL10,RPL11,RPL14,RPL15,RPL17,RPL18,RPL18A,RPL19,RPL22,RPL23,RPL24,RPL26,RPL27,RPL28,RPL30,RPL35,RPL36AL,RPL37A,RPL39,RPL4,RPL41,RPL7,RPLP1,RPS10,RPS11,RPS15,RPS15A,RPS16,RPS18,RPS24,RPS27,RPS27L,RPS29,RPS3,RPS5,RPSA
Sirtuin Signaling Pathway	1,63E01	1,51E-01	-2,263	ACADL,ATG10,ATP5F1A,ATP5MC1,CLOCK,G6PD,GABARAPL2,GADD45A,GOT2,H1f4,HIF1A,MAP1LC3B,MT-ND1,MT-ND3,NAMPT,NDUFA11,NDUFA13,NDUFA2,NDUFA3,NDUFA4,NDUFA5,NDUFA6,NDUFA7,NDUFB11,NDUFB2,NDUFB3,NDUFB5,NDUFB6,NDUFB8,NDUFB9,NDUFS4,NQO1,PAM16,POLR2F,PPID,PPIF,SOD1,TIMM10,Tomm5,TOMM6,TUBA4A,UCP2,UQCRFS1,VDAC3
Estrogen Receptor Signaling	9,54E00	1,01E-01	1,528	ATP5F1A,ATP5MC1,CACNA2D1,CCND1,CDKN1A,EP300,FBXO32,FOS,GNG3,GNG5,HIF1A,IGF1R,JAK3,MMP17,MT-ND1,MT-ND3,MYL10,MYL2,MYL3,MYL4,MYL7,NDUFA11,NDUFA13,NDUFA2,NDUFA3,NDUFA4,NDUFA5,NDUFA6,NDUFA7,NDUFB11,NDUFB2,NDUFB3,NDUFB5,NDUFB6,NDUFB8,NDUFB9,NDUFS4,PCNA,PRKAG2,ROCK2,UQCRFS1
mTOR Signaling	7,94E00	1,23E-01	-0,378	EIF3G,EIF3M,FAU,FKBP1A,HIF1A,MT-RNR1,MT-RNR2,PPP2CB,PRKAG2,PRR5,RAC1,RAC2,RHOT1,RPS10,RPS11,RPS15,RPS15A,RPS16,RPS18,RPS24,RPS27,RPS27L,RPS29,RPS3,RPS5,RPSA
Coronavirus Pathogenesis Pathway	6,47E00	1,13E-01	-3,962	AGTR1,CCND1,EP300,FAU,FOS,HIF1A,MT-RNR1,MT-RNR2,NPM1,RIPK1,RPS10,RPS11,RPS15,RPS15A,RPS16,RPS18,RPS24,RPS27,RPS27L,RPS29,RPS3,RPS5,RPSA
Regulation of eIF4 and p70S6K Signaling	6,21E00	1,17E-01	#NUM!	EIF1AX,EIF3G,EIF3M,FAU,ITGAX,MT-RNR1,MT-RNR2,PPP2CB,RPS10,RPS11,RPS15,RPS15A,RPS16,RPS18,RPS24,RPS27,RPS27L,RPS29,RPS3,RPS5,RPSA
Agranulocyte Adhesion and Diapedesis	5,5E00	1,03E-01	#NUM!	C5AR1,CCL17,CCL19,Ccl2,CCL20,Ccl27a,CCL3L3,Ccl6,Ccl7,CXCL10,CXCL16,Cxcl3,EZR,ICAM1,ICAM2,MMP17,MSN,MYL2,MYL3,MYL4,MYL7,PF4
Glucocorticoid Receptor Signaling	4,85E00	6,88E-02	#NUM!	ATP5F1A,ATP5MC1,B2M,CDKN1A,CEBPA,CSF2RB,DCAF6,DUSP1,EP300,FOS,HLTF,ICAM1,JAK3,MT-ND1,MT-ND3,NDUFA11,NDUFA13,NDUFA2,NDUFA3,NDUFA4,NDUFA5,NDUFA6,NDUFA7,NDUFB11,NDUFB2,NDUFB3,NDUFB5,NDUFB6,NDUFB8,NDUFB9,NDUFS4,NPPA,POLR2A,POLR2E,POLR2F,POLR2J,PRKAG2,RAC1,SMARCC1,UQCRFS1
Granulocyte Adhesion and Diapedesis	4,7E00	1,01E-01	#NUM!	C5AR1,CCL17,CCL19,Ccl2,CCL20,Ccl27a,CCL3L3,Ccl6,Ccl7,CXCL10,CXCL16,Cxcl3,EZR,ICAM1,ICAM2,MMP17,MSN,PF4,TNFRSF11B
RhoGDI Signaling	4,42E00	9,3E-02	0,000	ARHGDIB,ARPC1A,CD44,CDH2,EP300,EZR,GNG3,GNG5,ITGAX,MSN,MYL10,MYL2,MYL3,MYL4,MYL7,PI4KA,RAC1,RAC2,RHOT1,ROCK2
Sumoylation Pathway	4,41E00	1,26E-01	-0,905	ARHGDIB,CEBPA,DAXX,EP300,FOS,MDM2,PCNA,RAC1,RAC2,RCC1,RFC5,RHOT1,STUB1
RhoA Signaling	4,16E00	1,13E-01	0,832	ARPC1A,EZR,IGF1R,MSN,MYL10,MYL2,MYL3,MYL4,MYL7,MYLK3,PI4KA,PLXNA1,ROCK2,SEPTIN7
HER-2 Signaling in Breast Cancer	3,97E00	9,18E-02	-2,828	CCND1,CDKN1A,COX17,COX4I1,COX5A,COX5B,COX6A1,COX6B1,COX6B2,Cox6c,COX7B,Cox8b,FGR,FOS,MDM2,MT-CO1,MT-CO3,TP53RK
NER (Nucleotide Excision Repair, Enhanced Pathway)	3,78E00	1,17E-01	2,714	DDB1,EP300,NEDD8,PCNA,POLE,POLE4,POLR2A,POLR2E,POLR2F,POLR2J,RFC5,XRCC1
Necroptosis Signaling Pathway	3,59E00	9,55E-02	0,258	BIRC2,BIRC3,CYBB,FKBP1A,MDM2,PAM16,PPID,PPIF,RIPK1,TIMM10,TNFRSF11B,Tomm5,TOMM6,UBC,VDAC3
Hereditary Breast Cancer Signaling	3,53E00	9,86E-02	#NUM!	CCND1,CDKN1A,EP300,GADD45A,HLTF,NPM1,POLR2A,POLR2E,POLR2F,POLR2J,RFC5,SMARCC1,Ubb,UBC
Apelin Adipocyte Signaling Pathway	3,24E00	1,16E-01	0,000	CYBB,GPX2,GPX7,HIF1A,MGST3,PRDX6,PRKAG2,RAC1,RAC2,SOD1
Signaling by Rho Family GTPases	3,14E00	7,46E-02	0,000	ARPC1A,CDH2,CYBB,EZR,FOS,GNG3,GNG5,ITGAX,MSN,MYL10,MYL2,MYL3,MYL4,MYL7,PI4KA,RAC1,RAC2,RHOT1,ROCK2,SEPTIN7
Phagosome Maturation	3,04E00	8,81E-02	#NUM!	ATP6V1E1,B2M,CTSB,CTSD,CTSK,CYBB,PRDX6,RAB5C,RAC1,RAC2,TCIRG1,TUBA4A,TUBE1,VAMP2
Ferroptosis Signaling Pathway	2,97E00	9,52E-02	-1,732	ACSL4,CDKN1A,CTSB,CYBB,EMP1,FDFT1,H2AZ1,HSPB1,PEBP1,PRKAG2,SAT1,SLC39A14
Superpathway of Methionine Degradation	2,89E00	1,62E-01	-0,816	AHCY,AHCYL2,GOT2,PCCA,PRMT3,SUOX
CXCR4 Signaling	2,83E00	8,38E-02	0,905	EGR1,FOS,GNG3,GNG5,MYL10,MYL2,MYL3,MYL4,MYL7,PXN,RAC1,RAC2,RHOT1,ROCK2
p53 Signaling	2,79E00	1,02E-01	0,816	APAF1,CCND1,CCNG1,CDKN1A,EP300,GADD45A,HIF1A,MDM2,PCNA,SERPINE2
NAD Signaling Pathway	2,77E00	8,61E-02	-1,000	ACADL,BST1,CLOCK,H1f4,HIF1A,NADK,NAMPT,NT5E,POLR2A,POLR2E,POLR2F,POLR2J,PRKAG2
Regulation of Actin-based Motility by Rho	2,76E00	9,48E-02	0,000	ARPC1A,ITGAX,MYL10,MYL2,MYL3,MYL4,MYL7,PI4KA,RAC1,RAC2,RHOT1
Superoxide Radicals Degradation	2,74E00	3,75E-01	#NUM!	GPX7,NQO1,SOD1
Protein Kinase A Signaling	2,64E00	6,22E-02	0,277	ADD1,ANAPC13,DUSP1,FLNC,GNG3,GNG5,H1f4,KDELR1,MYL10,MYL2,MYL3,MYL4,MYL7,MYLK3,PDE1A,PPP1R3D,PRKAG2,PTPRC,PXN,ROCK2,TCF7L1,TNNI3,UBASH3B,VASP,YWHAE
IGF-1 Signaling	2,6E00	9,62E-02	0,000	CCN1,CSNK2B,FOS,IGF1R,IGFBP3,IGFBP4,PRKAG2,PXN,SOCS5,YWHAE
Aryl Hydrocarbon Receptor Signaling	2,58E00	8,18E-02	1,134	ALDH1A3,APAF1,CCND1,CDKN1A,CTSD,EP300,FOS,HSPB1,HSPB7,MDM2,MGST3,NEDD8,NQO1
Ephrin B Signaling	2,57E00	1,11E-01	-0,816	CAP1,GNG3,GNG5,PXN,RAC1,RAC2,RGS3,ROCK2
ILK Signaling	2,56E00	7,58E-02	0,832	CCND1,FLNC,FOS,HIF1A,MYL2,MYL3,MYL4,MYL7,PARVB,PPP2CB,PXN,RAC1,RAC2,RHOT1,TMSB10/TMSB4X
Pentose Phosphate Pathway	2,43E00	0.3	#NUM!	G6PD,PGLS,TKT
GADD45 Signaling	2,41E00	0.2	#NUM!	CCND1,CDKN1A,GADD45A,PCNA
Death Receptor Signaling	2,32E00	9,38E-02	1,000	APAF1,ARHGDIB,BIRC2,BIRC3,DAXX,HSPB1,HSPB7,MAP4K4,RIPK1
IL-8 Signaling	2,3E00	7,11E-02	-0,832	CCND1,CYBB,FOS,GNG3,GNG5,ICAM1,ITGAX,MAP4K4,MYL2,MYL7,RAC1,RAC2,RHOT1,ROCK2,VASP
Cell Cycle: G2/M DNA Damage Checkpoint Regulation	2,21E00	1,2E-01	0,000	CDKN1A,EP300,GADD45A,MDM2,PTPMT1,YWHAE
Pentose Phosphate Pathway (Oxidative Branch)	2,2E00	0.5	#NUM!	G6PD,PGLS
Spermine and Spermidine Degradation I	2,2E00	0.5	#NUM!	SAT1,SMOX
BER pathway	2,19E00	2,5E-01	#NUM!	PCNA,POLE,XRCC1
Tight Junction Signaling	2,16E00	7,3E-02	#NUM!	CEBPA,FOS,MYL2,MYL3,MYL4,MYL7,NUDT21,PPP2CB,PRKAG2,RAC1,TNFRSF11B,VAMP2,VASP
Actin Cytoskeleton Signaling	2,07E00	6,53E-02	0,000	ARPC1A,EZR,ITGAX,MATK,MSN,MYL10,MYL2,MYL3,MYL4,MYL7,MYLK3,PXN,RAC1,RAC2,ROCK2,TMSB10/TMSB4X
Glutathione Redox Reactions I	2,05E00	1,6E-01	0,000	GPX2,GPX7,MGST3,PRDX6
Trans, trans-farnesyl Diphosphate Biosynthesis	1,98E00	0.4	#NUM!	FDPS,IDI1
Protein Ubiquitination Pathway	1,95E00	6,18E-02	#NUM!	B2M,BIRC2,BIRC3,CRYAB,DNAJC10,HSPA13,HSPB1,HSPB7,HSPE1,HSPH1,MDM2,STUB1,Ubb,UBC,UBE2T,USP22,USP24
Semaphorin Neuronal Repulsive Signaling Pathway	1,9E00	7,28E-02	1,265	CD44,ITGAX,MYL10,MYL2,MYL3,MYL4,MYL7,PLXNA1,PRKAG2,RAC1,ROCK2
Cardiac Hypertrophy Signaling	1,88E00	6,2E-02	1,732	CACNA2D1,EP300,GNG3,GNG5,HSPB1,IGF1R,MYL10,MYL2,MYL3,MYL4,MYL7,PRKAG2,RAC1,RAC2,RHOT1,ROCK2
Wnt/β-catenin Signaling	1,87E00	6,94E-02	1,134	CCND1,CD44,CDH2,CSNK2B,EP300,MDM2,PPP2CB,SFRP1,TCF7L1,TLE3,Ubb,UBC
Hepatic Fibrosis Signaling Pathway	1,85E00	5,49E-02	-0,218	AGTR1,CACNA2D1,CCND1,COL1A1,CYBB,FOS,HIF1A,ICAM1,ITGAX,MYL10,MYL2,MYL3,MYL4,MYL7,MYLK3,PRKAG2,RAC1,RAC2,RHOT1,RIPK1,ROCK2,TCF7L1,TNFRSF11B
RAR Activation	1,83E00	6,63E-02	#NUM!	ALDH1A3,CSF2RB,CSNK2B,DUSP1,EP300,FOS,HLTF,IGFBP3,NSD1,PRKAG2,RAC1,SCAND1,SMARCC1
Superpathway of Cholesterol Biosynthesis	1,82E00	1,38E-01	-2,000	CYP51A1,FDFT1,FDPS,IDI1
VDR/RXR Activation	1,82E00	8,97E-02	-1,000	CDKN1A,CEBPA,CXCL10,EP300,GADD45A,IGFBP3,SERPINB1
Renal Cell Carcinoma Signaling	1,76E00	8,75E-02	#NUM!	EP300,FH,FOS,HIF1A,RAC1,Ubb,UBC
Induction of Apoptosis by HIV1	1,68E00	9,23E-02	0,816	APAF1,BIRC2,BIRC3,DAXX,RIPK1,TNFRSF11B
BAG2 Signaling Pathway	1,66E00	8,33E-02	-0,378	ANXA2,BAG2,CDKN1A,CTSB,MDM2,PSME4,STUB1
Purine Nucleotides Degradation II (Aerobic)	1,62E00	1,58E-01	#NUM!	ADA,GDA,NT5E
Dilated Cardiomyopathy Signaling Pathway	1,61E00	6,85E-02	-2,333	CACNA2D1,CNN1,MYL2,MYL3,MYL4,MYL7,PRKAG2,TNNC1,TNNI3,TNNT1
Myc Mediated Apoptosis Signaling	1,6E00	0.1	-1,342	APAF1,MAX,MDM2,PRKAG2,TNFRSF11B
Integrin Signaling	1,57E00	6,1E-02	-0,302	ARPC1A,ITGAX,MYL2,MYL7,MYLK3,NEDD9,PARVB,PXN,RAC1,RAC2,RHOT1,TSPAN2,VASP
Huntington's Disease Signaling	1,57E00	5,69E-02	1,633	APAF1,ATP5F1A,ATP5MC1,CTSD,EP300,GNG3,GNG5,IGF1R,POLR2A,POLR2E,POLR2F,POLR2J,PSME4,Ubb,UBC,VAMP2
Nucleotide Excision Repair Pathway	1,55E00	1,14E-01	#NUM!	POLR2A,POLR2E,POLR2F,POLR2J
TNFR1 Signaling	1,53E00	9,62E-02	0,447	APAF1,BIRC2,BIRC3,FOS,RIPK1
Putrescine Degradation III	1,5E00	1,43E-01	#NUM!	ALDH1A3,SAT1,SMOX
Sulfite Oxidation IV	1,48E00	1	#NUM!	SUOX
TWEAK Signaling	1,47E00	1,08E-01	1,000	APAF1,BIRC2,BIRC3,RIPK1
Complement System	1,47E00	1,08E-01	#NUM!	C1QBP,C5AR1,CD55,ITGAX
Methionine Degradation I (to Homocysteine)	1,45E00	1,36E-01	#NUM!	AHCY,AHCYL2,PRMT3
Actin Nucleation by ARP-WASP Complex	1,44E00	7,53E-02	-2,236	ARPC1A,ITGAX,RAC1,RAC2,RHOT1,ROCK2,VASP
Fcγ Receptor-mediated Phagocytosis in Macrophages and Monocytes	1,42E00	7,45E-02	-1,890	ARPC1A,EZR,FGR,PXN,RAC1,RAC2,VASP
Ephrin Receptor Signaling	1,42E00	5,97E-02	-0,333	ARPC1A,EPHA2,GNG3,GNG5,ITGAX,MAP4K4,PXN,RAC1,RAC2,RGS3,ROCK2,SDCBP
Epithelial Adherens Junction Signaling	1,4E00	6,33E-02	#NUM!	ARPC1A,CDH2,JUP,MYL2,MYL3,MYL4,MYL7,RAC1,TCF7L1,TUBA4A
Role of CHK Proteins in Cell Cycle Checkpoint Control	1,39E00	8,77E-02	#NUM!	CDKN1A,MDC1,PCNA,PPP2CB,RFC5
PAK Signaling	1,36E00	6,78E-02	1,134	ITGAX,MYL10,MYL2,MYL3,MYL4,MYL7,PXN,RAC1
Tumoricidal Function of Hepatic Natural Killer Cells	1,35E00	1,25E-01	#NUM!	APAF1,ICAM1,SERPINB9
Cysteine Biosynthesis III (mammalia)	1,35E00	1,25E-01	#NUM!	AHCY,AHCYL2,PRMT3
Aldosterone Signaling in Epithelial Cells	1,31E00	6,1E-02	#NUM!	AHCY,CRYAB,DNAJC10,DUSP1,HSPA13,HSPB1,HSPB7,HSPE1,HSPH1,PI4KA
Role of BRCA1 in DNA Damage Response	1,29E00	7,5E-02	#NUM!	CDKN1A,GADD45A,HLTF,MDC1,RFC5,SMARCC1
BEX2 Signaling Pathway	1,27E00	7,41E-02	0,000	CCND1,CDH2,CDKN1A,HIF1A,PPP2CB,TCF7L1
IL-17A Signaling in Gastric Cells	1,26E00	1,15E-01	#NUM!	CCL20,CXCL10,FOS
Semaphorin Signaling in Neurons	1,25E00	8,06E-02	#NUM!	PLXNA1,RAC1,RAC2,RHOT1,ROCK2
Production of Nitric Oxide and Reactive Oxygen Species in Macrophages	1,25E00	5,76E-02	-0,632	APOE,CLU,CYBB,FOS,JAK3,PPP1R3D,PPP2CB,RAC1,RAC2,RHOT1,TNFRSF11B
Androgen Signaling	1,24E00	5,92E-02	-1,000	CACNA2D1,CCND1,EP300,GNG3,GNG5,POLR2A,POLR2E,POLR2F,POLR2J,PRKAG2
Leukocyte Extravasation Signaling	1,23E00	5,7E-02	-1,265	CD44,CYBB,EZR,ICAM1,MMP17,MSN,PXN,RAC1,RAC2,ROCK2,VASP
Clathrin-mediated Endocytosis Signaling	1,23E00	5,7E-02	#NUM!	APOE,ARPC1A,CLU,CSNK2B,MDM2,RAB4A,RAB5C,RAC1,SH3KBP1,Ubb,UBC
Reelin Signaling in Neurons	1,22E00	6,35E-02	-1,134	APOE,ARPC1A,CDH2,FGR,MAP1B,NDEL1,PDK2,RAC1
Hepatic Fibrosis / Hepatic Stellate Cell Activation	1,21E00	5,67E-02	#NUM!	AGTR1,COL1A1,ICAM1,IGF1R,IGFBP3,IGFBP4,MYL2,MYL3,MYL4,MYL7,TNFRSF11B
Cellular Effects of Sildenafil (Viagra)	1,21E00	6,04E-02	#NUM!	CACNA2D1,MYL10,MYL2,MYL3,MYL4,MYL7,NPPA,PDE1A,PRKAG2
UDP-D-xylose and UDP-D-glucuronate Biosynthesis	1,18E00	0.5	#NUM!	UGDH
Epoxysqualene Biosynthesis	1,18E00	0.5	#NUM!	FDFT1
L-DOPA Degradation	1,18E00	0.5	#NUM!	COMT
Cardiolipin Biosynthesis II	1,18E00	0.5	#NUM!	PTPMT1
Cholesterol Biosynthesis I	1,17E00	1,54E-01	#NUM!	CYP51A1,FDFT1
Cholesterol Biosynthesis II (via 24,25-dihydrolanosterol)	1,17E00	1,54E-01	#NUM!	CYP51A1,FDFT1
Guanosine Nucleotides Degradation III	1,17E00	1,54E-01	#NUM!	GDA,NT5E
Cholesterol Biosynthesis III (via Desmosterol)	1,17E00	1,54E-01	#NUM!	CYP51A1,FDFT1
Role of p14/p19ARF in Tumor Suppression	1,15E00	1,03E-01	#NUM!	MDM2,NPM1,RAC1
Eicosanoid Signaling	1,14E00	7,46E-02	#NUM!	CYSLTR1,DPEP1,PLA2G7,PRDX6,PTGFR
Erythropoietin Signaling Pathway	1,13E00	5,65E-02	-1,897	APAF1,BIRC2,BIRC3,CCND1,CSF2RB,FOS,HIF1A,MDM2,RAC1,RAC2
Cell Cycle: G1/S Checkpoint Regulation	1,12E00	7,35E-02	0,447	CCND1,CDKN1A,MAX,MDM2,RPL11
Dopamine Degradation	1,11E00	0.1	#NUM!	ALDH1A3,COMT,SMOX
Gα12/13 Signaling	1,11E00	6,02E-02	0,707	CDH2,MYL10,MYL2,MYL3,MYL4,MYL7,PXN,ROCK2
Leukotriene Biosynthesis	1,11E00	1,43E-01	#NUM!	DPEP1,MGST3
Phenylalanine Degradation IV (Mammalian, via Side Chain)	1,11E00	1,43E-01	#NUM!	GOT2,SMOX
Colanic Acid Building Blocks Biosynthesis	1,11E00	1,43E-01	#NUM!	GALT,UGDH
Opioid Signaling Pathway	1,1E00	5,07E-02	-0,577	CACNA2D1,EP300,FGR,FOS,GNG3,GNG5,PDE1A,PRKAG2,RAC1,RAC2,RGS1,RGS16,RGS3,TCF7L1
Spliceosomal Cycle	1,1E00	8,16E-02	-1,000	BCAS2,DHX15,DHX16,MAGOH
Acute Myeloid Leukemia Signaling	1,08E00	6,59E-02	2,236	CCND1,CEBPA,CSF2RB,JUP,KITLG,TCF7L1
Sperm Motility	1,07E00	5,12E-02	-1,000	EPHA2,FGR,GNG3,GNG5,IGF1R,JAK3,MATK,NPPA,PDE1A,PLA2G7,PRDX6,PRKAG2,TIE1
Assembly of RNA Polymerase II Complex	1,07E00	0.08	2,000	POLR2A,POLR2E,POLR2F,POLR2J
Growth Hormone Signaling	1,05E00	7,04E-02	-1,000	CEBPA,FOS,IGF1R,IGFBP3,SOCS5
HIF1α Signaling	1,05E00	5,29E-02	0,333	CDKN1A,CYBB,EP300,HIF1A,MDM2,MMP17,P4HTM,RAC1,RAC2,SAT1,STUB1
TNFR2 Signaling	1,05E00	9,38E-02	#NUM!	BIRC2,BIRC3,FOS
Amyotrophic Lateral Sclerosis Signaling	1,04E00	6,09E-02	0,816	APAF1,BIRC2,BIRC3,CACNA2D1,RAB5C,RAC1,SOD1
Netrin Signaling	1,03E00	6,94E-02	-2,236	CACNA2D1,ENAH,PRKAG2,RAC1,RAC2
Thrombin Signaling	1,03E00	5,24E-02	#NUM!	GNG3,GNG5,MYL10,MYL2,MYL3,MYL4,MYL7,RAC1,RAC2,RHOT1,ROCK2
HOTAIR Regulatory Pathway	1,02E00	5,52E-02	-0,333	CD44,CDKN1A,COL1A1,EP300,ICAM1,MDM2,MMP17,ROCK2,TCF7L1
Glioma Invasiveness Signaling	1,02E00	6,85E-02	#NUM!	CD44,PLAUR,RAC1,RAC2,RHOT1
Diphthamide Biosynthesis	1,01E00	3,33E-01	#NUM!	EEF2
Methylglyoxal Degradation I	1,01E00	3,33E-01	#NUM!	GLO1
1,25-dihydroxyvitamin D3 Biosynthesis	1,01E00	3,33E-01	#NUM!	CYP2R1
Thyroid Hormone Biosynthesis	1,01E00	3,33E-01	#NUM!	CTSD
Glycerol-3-phosphate Shuttle	1,01E00	3,33E-01	#NUM!	GPD2
Glutamate Degradation II	1,01E00	3,33E-01	#NUM!	GOT2
4-aminobutyrate Degradation I	1,01E00	3,33E-01	#NUM!	SUCLG2
Aspartate Biosynthesis	1,01E00	3,33E-01	#NUM!	GOT2
Mismatch Repair in Eukaryotes	1,01E00	1,25E-01	#NUM!	PCNA,RFC5
Adenosine Nucleotides Degradation II	1,01E00	1,25E-01	#NUM!	ADA,NT5E
Hypoxia Signaling in the Cardiovascular System	9,96E-01	6,76E-02	0,000	EP300,HIF1A,MDM2,NQO1,UBE2T
ERK/MAPK Signaling	9,83E-01	5,14E-02	-0,632	DUSP1,FOS,HSPB1,HSPB7,ITGAX,PPP1R3D,PPP2CB,PRKAG2,PXN,RAC1,RAC2
Caveolar-mediated Endocytosis Signaling	9,79E-01	6,67E-02	#NUM!	B2M,CD55,FLNC,ITGAX,RAB5C
Glutaryl-CoA Degradation	9,63E-01	1,18E-01	#NUM!	HADH,PARK7
D-myo-inositol (1,4,5)-trisphosphate Degradation	9,63E-01	1,18E-01	#NUM!	INPP5A,SYNJ2
Calcium Signaling	9,63E-01	5,09E-02	0,000	CACNA2D1,EP300,MYL2,MYL3,MYL4,MYL7,PRKAG2,TNNC1,TNNI3,TNNT1,Tpm3
Noradrenaline and Adrenaline Degradation	9,59E-01	8,57E-02	#NUM!	ALDH1A3,COMT,SMOX
Molecular Mechanisms of Cancer	9,55E-01	4,49E-02	#NUM!	APAF1,BIRC2,BIRC3,CCND1,CDKN1A,DAXX,EP300,FOS,GNG3,GNG5,HIF1A,ITGAX,JAK3,MAX,MDM2,PRKAG2,PSENEN,RAC1,RAC2,RHOT1
AMPK Signaling	9,47E-01	4,96E-02	-1,134	AK6,CCND1,CDKN1A,EEF2,EP300,GNG3,GNG5,HLTF,PFKL,PPP2CB,PRKAG2,SMARCC1
Dopamine Receptor Signaling	9,43E-01	6,49E-02	#NUM!	COMT,PPP1R3D,PPP2CB,PRKAG2,SMOX
Apelin Cardiomyocyte Signaling Pathway	9,43E-01	6,06E-02	1,633	HIF1A,MYL10,MYL2,MYL3,MYL4,MYL7
1D-myo-inositol Hexakisphosphate Biosynthesis II (Mammalian)	9,21E-01	1,11E-01	#NUM!	INPP5A,SYNJ2
D-myo-inositol (1,3,4)-trisphosphate Biosynthesis	9,21E-01	1,11E-01	#NUM!	INPP5A,SYNJ2
Superpathway of Geranylgeranyldiphosphate Biosynthesis I (via Mevalonate)	9,21E-01	1,11E-01	#NUM!	FDPS,IDI1
Cell Cycle Regulation by BTG Family Proteins	9,03E-01	8,11E-02	#NUM!	BTG2,CCND1,PPP2CB
Heme Degradation	8,96E-01	2,5E-01	#NUM!	BLVRB
Methylmalonyl Pathway	8,96E-01	2,5E-01	#NUM!	PCCA
Ascorbate Recycling (Cytosolic)	8,96E-01	2,5E-01	#NUM!	GLRX
Glutathione Redox Reactions II	8,96E-01	2,5E-01	#NUM!	GLRX
Melatonin Degradation II	8,96E-01	2,5E-01	#NUM!	SMOX
Arginine Degradation I (Arginase Pathway)	8,96E-01	2,5E-01	#NUM!	ARG1
L-cysteine Degradation I	8,96E-01	2,5E-01	#NUM!	GOT2
N-acetylglucosamine Degradation II	8,96E-01	2,5E-01	#NUM!	NAGK
PTEN Signaling	8,86E-01	5,33E-02	0,378	CCND1,CDKN1A,CSNK2B,IGF1R,ITGAX,RAC1,RAC2,SYNJ2
Granzyme A Signaling	8,83E-01	1,05E-01	#NUM!	EP300,H1f4
IL-6 Signaling	8,63E-01	5,47E-02	-0,378	COL1A1,CSNK2B,FOS,HSPB1,HSPB7,MAP4K4,TNFRSF11B
Atherosclerosis Signaling	8,39E-01	5,38E-02	#NUM!	APOE,CLU,COL1A1,F3,ICAM1,PLA2G7,PRDX6
Tumor Microenvironment Pathway	8,36E-01	5,03E-02	-1,000	ARG1,CCND1,CD44,COL1A1,FOS,HIF1A,ICAM1,MMP17,RAC1
TR/RXR Activation	8,27E-01	5,95E-02	#NUM!	EP300,HIF1A,MDM2,SLC16A3,UCP2
Polyamine Regulation in Colon Cancer	8,18E-01	6,45E-02	#NUM!	MAX,OAZ1,PSME4,SAT1
HIPPO signaling	8,12E-01	5,88E-02	0,000	CD44,MOB1A,PPP1R3D,PPP2CB,YWHAE
Creatine-phosphate Biosynthesis	8,07E-01	0.2	#NUM!	MAP4K4
CMP-N-acetylneuraminate Biosynthesis I (Eukaryotes)	8,07E-01	0.2	#NUM!	NAGK
Eumelanin Biosynthesis	8,07E-01	0.2	#NUM!	DDT
2-oxobutanoate Degradation I	8,07E-01	0.2	#NUM!	PCCA
Galactose Degradation I (Leloir Pathway)	8,07E-01	0.2	#NUM!	GALT
dTMP De Novo Biosynthesis	8,07E-01	0.2	#NUM!	TYMS
Glutamate Degradation III (via 4-aminobutyrate)	8,07E-01	0.2	#NUM!	SUCLG2
Osteoarthritis Pathway	7,93E-01	4,7E-02	0,000	ANXA2,DCN,GREM1,HIF1A,HTRA1,ITGAX,NAMPT,PRKAG2,RAC1,SIK3,TCF7L1
Pyrimidine Deoxyribonucleotides De Novo Biosynthesis I	7,8E-01	9,09E-02	#NUM!	NME2,TYMS
Oncostatin M Signaling	7,64E-01	6,98E-02	#NUM!	CHI3L1,JAK3,OSMR
Cardiomyocyte Differentiation via BMP Receptors	7,5E-01	8,7E-02	#NUM!	MYL2,NPPA
Role of Lipids/Lipid Rafts in the Pathogenesis of Influenza	7,5E-01	8,7E-02	#NUM!	FDPS,RSAD2
Superpathway of D-myo-inositol (1,4,5)-trisphosphate Metabolism	7,5E-01	8,7E-02	#NUM!	INPP5A,SYNJ2
Ethanol Degradation IV	7,5E-01	8,7E-02	#NUM!	ALDH1A3,GPX7
Apelin Cardiac Fibroblast Signaling Pathway	7,5E-01	8,7E-02	#NUM!	AGTR1,PRKAG2
Rac Signaling	7,47E-01	5,07E-02	-2,236	ARPC1A,CD44,CYBB,ITGAX,PI4KA,RAC1,RAC2
MSP-RON Signaling In Cancer Cells Pathway	7,47E-01	5,07E-02	-1,134	CCND1,CSF2RB,FOS,HIF1A,PLAUR,TCF7L1,YWHAE
Axonal Guidance Signaling	7,42E-01	4,15E-02	#NUM!	ARPC1A,EPHA2,GNG3,GNG5,ITGAX,MMP17,MYL10,MYL2,MYL3,MYL4,MYL7,PLXNA1,PRKAG2,PXN,RAC1,RAC2,RGS3,ROCK2,SDCBP,TUBA4A,VASP
Urea Cycle	7,35E-01	1,67E-01	#NUM!	ARG1
Arginine Degradation VI (Arginase 2 Pathway)	7,35E-01	1,67E-01	#NUM!	ARG1
Pentose Phosphate Pathway (Non-oxidative Branch)	7,35E-01	1,67E-01	#NUM!	TKT
Glycerol Degradation I	7,35E-01	1,67E-01	#NUM!	GPD2
Selenocysteine Biosynthesis II (Archaea and Eukaryotes)	7,35E-01	1,67E-01	#NUM!	SEPSECS
UDP-N-acetyl-D-glucosamine Biosynthesis II	7,35E-01	1,67E-01	#NUM!	GFPT2
Zymosterol Biosynthesis	7,35E-01	1,67E-01	#NUM!	CYP51A1
NAD Biosynthesis III	7,35E-01	1,67E-01	#NUM!	NAMPT
Phosphatidylglycerol Biosynthesis II (Non-plastidic)	7,21E-01	8,33E-02	#NUM!	GPAM,PTPMT1
Tryptophan Degradation III (Eukaryotic)	7,21E-01	8,33E-02	#NUM!	HADH,PARK7
Role of Tissue Factor in Cancer	7,17E-01	5,17E-02	#NUM!	CCN1,EGR1,F3,FGR,PLAUR,RAC1
Role of RIG1-like Receptors in Antiviral Innate Immunity	7,03E-01	6,52E-02	#NUM!	EP300,IFIH1,RIPK1
Tryptophan Degradation X (Mammalian, via Tryptamine)	6,95E-01	0.08	#NUM!	ALDH1A3,SMOX
Endocannabinoid Cancer Inhibition Pathway	6,95E-01	4,9E-02	-0,378	ATF3,CCND1,CDKN1A,HIF1A,PRKAG2,ROCK2,TCF7L1
Ephrin A Signaling	6,86E-01	6,38E-02	#NUM!	EPHA2,RAC1,ROCK2
Cholecystokinin/Gastrin-mediated Signaling	6,84E-01	5,04E-02	-2,000	FOS,PXN,RAC1,RAC2,RHOT1,ROCK2
Gαq Signaling	6,8E-01	4,71E-02	-0,447	AGTR1,GNG3,GNG5,RAC1,RAC2,RGS16,RHOT1,ROCK2
Adenine and Adenosine Salvage III	6,76E-01	1,43E-01	#NUM!	ADA
Aspartate Degradation II	6,76E-01	1,43E-01	#NUM!	GOT2
Estrogen-mediated S-phase Entry	6,68E-01	7,69E-02	#NUM!	CCND1,CDKN1A
Apelin Muscle Signaling Pathway	6,68E-01	6,25E-02	#NUM!	GNG3,GNG5,PRKAG2
IL-10 Signaling	6,6E-01	5,56E-02	#NUM!	BLVRB,FCGR2B,FOS,MAP4K4
PI3K/AKT Signaling	6,54E-01	4,52E-02	-0,378	CCND1,CDKN1A,CSF2RB,ITGAX,JAK3,MDM2,PPP2CB,SYNJ2,YWHAE
ATM Signaling	6,52E-01	5,15E-02	1,000	CDKN1A,GADD45A,MDC1,MDM2,PPP2CB
Th1 Pathway	6,52E-01	4,92E-02	-1,342	CD86,ICAM1,ICOSLG/LOC102723996,JAK3,NFIL3,PSENEN
LXR/RXR Activation	6,42E-01	4,88E-02	#NUM!	APOE,CLU,CYP51A1,FDFT1,HADH,TNFRSF11B
IL-15 Production	6,42E-01	4,88E-02	-0,816	EPHA2,FGR,IGF1R,JAK3,MATK,TIE1
Endocannabinoid Developing Neuron Pathway	6,42E-01	4,88E-02	0,000	CCND1,GNG3,GNG5,PRKAG2,RAC1,RAC2
Phagosome Formation	6,36E-01	4,7E-02	#NUM!	C5AR1,CLEC7A,FCGR2B,ITGAX,RAC1,RAC2,RHOT1
Melanoma Signaling	6,33E-01	0.06	#NUM!	CCND1,CDKN1A,MDM2
VEGF Signaling	6,29E-01	5,05E-02	#NUM!	EIF1AX,HIF1A,PXN,ROCK2,YWHAE
Purine Ribonucleosides Degradation to Ribose-1-phosphate	6,23E-01	1,25E-01	#NUM!	ADA
Triacylglycerol Degradation	6,16E-01	5,88E-02	#NUM!	DDHD2,PLA1A,PRDX6
Amyloid Processing	6,16E-01	5,88E-02	#NUM!	CSNK2B,PRKAG2,PSENEN
Neuroinflammation Signaling Pathway	5,93E-01	4,13E-02	-2,111	B2M,BIRC2,BIRC3,CD86,CXCL10,CYBB,FOS,ICAM1,JAK3,PSENEN,RAC1,RAC2,RIPK1
TREM1 Signaling	5,92E-01	5,19E-02	-2,000	CD86,FCGR2B,ICAM1,ITGAX
Maturity Onset Diabetes of Young (MODY) Signaling	5,8E-01	5,13E-02	#NUM!	APOE,CACNA2D1,EP300,UCP2
Pathogenesis of Multiple Sclerosis	5,8E-01	1,11E-01	#NUM!	CXCL10
Citrulline Biosynthesis	5,8E-01	1,11E-01	#NUM!	ARG1
Toll-like Receptor Signaling	5,8E-01	5,13E-02	#NUM!	FOS,MAP4K4,Ubb,UBC
Virus Entry via Endocytic Pathways	5,73E-01	4,81E-02	#NUM!	B2M,CD55,FLNC,RAC1,RAC2
Apoptosis Signaling	5,73E-01	4,81E-02	2,000	APAF1,BCL2A1,BIRC2,BIRC3,MAP4K4
Primary Immunodeficiency Signaling	5,7E-01	5,56E-02	#NUM!	ADA,JAK3,PTPRC
fMLP Signaling in Neutrophils	5,64E-01	4,58E-02	-1,000	ARPC1A,CYBB,GNG3,GNG5,RAC1,RAC2
Lymphotoxin β Receptor Signaling	5,56E-01	5,45E-02	#NUM!	APAF1,BIRC2,EP300
HGF Signaling	5,54E-01	4,55E-02	-1,342	CCND1,CDKN1A,FOS,ITGAX,PXN,RAC1
Autophagy	5,5E-01	4,23E-02	-1,000	ATG10,FOS,GABARAPL2,HIF1A,MAP1LC3B,PPP2CB,PRKAG2,RIPK1,TNFRSF11B
PPAR Signaling	5,44E-01	4,67E-02	1,342	EP300,FOS,MAP4K4,SCAND1,TNFRSF11B
Colorectal Cancer Metastasis Signaling	5,41E-01	4,09E-02	-0,333	CCND1,FOS,GNG3,GNG5,JAK3,MMP17,PRKAG2,RAC1,RAC2,RHOT1,TCF7L1
GNRH Signaling	5,35E-01	4,26E-02	-0,816	CACNA2D1,EGR1,FOS,GNG3,GNG5,PRKAG2,PXN,RAC1
JAK/Stat Signaling	5,33E-01	4,88E-02	-1,000	CDKN1A,FOS,JAK3,SOCS5
STAT3 Pathway	5,29E-01	4,44E-02	-0,447	CDKN1A,CSF2RB,IGF1R,NDUFA13,RAC1,SOCS5
Role of JAK2 in Hormone-like Cytokine Signaling	5,03E-01	5,88E-02	#NUM!	HLTF,SOCS5
Fatty Acid β-oxidation I	5,03E-01	5,88E-02	#NUM!	ACSL4,HADH
CDK5 Signaling	4,96E-01	4,46E-02	0,000	EGR1,LAMC2,PPP1R3D,PPP2CB,PRKAG2
Apelin Endothelial Signaling Pathway	4,96E-01	4,32E-02	-2,000	FOS,GNG3,GNG5,HIF1A,ICAM1,PRKAG2
Systemic Lupus Erythematosus In B Cell Signaling Pathway	4,93E-01	3,97E-02	-0,905	BCL10,CARD11,CCND1,FCGR2B,FGR,FOS,IFIH1,MAP4K4,RAC1,RAC2,SYNJ2
B Cell Receptor Signaling	4,92E-01	4,12E-02	-1,633	BCL10,BCL2A1,EGR1,FCGR2B,PTPRC,RAC1,RAC2,SYNJ2
PDGF Signaling	4,91E-01	4,65E-02	0,000	CSNK2B,FOS,JAK3,SYNJ2
Coagulation System	4,85E-01	5,71E-02	#NUM!	F3,PLAUR
Xenobiotic Metabolism AHR Signaling Pathway	4,8E-01	4,6E-02	0,000	ALDH1A3,EP300,MGST3,NQO1
Regulation Of The Epithelial Mesenchymal Transition In Development Pathway	4,8E-01	4,6E-02	#NUM!	HIF1A,PSENEN,S100A4,TCF7L1
IL-2 Signaling	4,78E-01	4,92E-02	#NUM!	CSNK2B,FOS,JAK3
Cleavage and Polyadenylation of Pre-mRNA	4,75E-01	8,33E-02	#NUM!	NUDT21
Assembly of RNA Polymerase I Complex	4,75E-01	8,33E-02	#NUM!	POLR2F
Hematopoiesis from Multipotent Stem Cells	4,75E-01	8,33E-02	#NUM!	KITLG
PI3K Signaling in B Lymphocytes	4,65E-01	4,2E-02	-1,633	ATF3,BCL10,FCGR2B,FOS,PTPRC,RAC1
Germ Cell-Sertoli Cell Junction Signaling	4,62E-01	4,09E-02	#NUM!	CDH2,JUP,PXN,RAC1,RAC2,RHOT1,TUBA4A
Glioblastoma Multiforme Signaling	4,62E-01	4,09E-02	0,000	CCND1,CDKN1A,IGF1R,MDM2,RAC1,RAC2,RHOT1
Regulation of Cellular Mechanics by Calpain Protease	4,61E-01	4,49E-02	#NUM!	CCND1,EZR,ITGAX,PXN
Ceramide Signaling	4,52E-01	4,44E-02	-1,000	CTSD,FOS,PPP2CB,TNFRSF11B
Unfolded protein response	4,52E-01	4,44E-02	#NUM!	CEBPA,DNAJC10,HSPH1,INSIG1
NAD Phosphorylation and Dephosphorylation	4,47E-01	7,69E-02	#NUM!	NADK
p38 MAPK Signaling	4,45E-01	4,24E-02	0,000	DAXX,DUSP1,HSPB1,HSPB7,MAX
Cardiac β-adrenergic Signaling	4,41E-01	4,02E-02	0,000	CACNA2D1,GNG3,GNG5,PDE1A,PPP1R3D,PPP2CB,PRKAG2
Docosahexaenoic Acid (DHA) Signaling	4,4E-01	5,26E-02	#NUM!	APAF1,BCL2A1
tRNA Charging	4,26E-01	5,13E-02	#NUM!	DARS2,IARS2
DNA Double-Strand Break Repair by Homologous Recombination	4,23E-01	7,14E-02	#NUM!	ATRX
DNA Double-Strand Break Repair by Non-Homologous End Joining	4,23E-01	7,14E-02	#NUM!	XRCC1
Role of IL-17A in Psoriasis	4,23E-01	7,14E-02	#NUM!	CCL20
Fatty Acid Activation	4,23E-01	7,14E-02	#NUM!	ACSL4
Urate Biosynthesis/Inosine 5'-phosphate Degradation	4,23E-01	7,14E-02	#NUM!	NT5E
Mevalonate Pathway I	4,23E-01	7,14E-02	#NUM!	IDI1
Mitotic Roles of Polo-Like Kinase	4,21E-01	4,55E-02	#NUM!	ANAPC13,KIF11,PPP2CB
Phospholipases	4,21E-01	4,55E-02	#NUM!	PLA1A,PLA2G7,PRDX6
IL-1 Signaling	4,16E-01	4,26E-02	#NUM!	FOS,GNG3,GNG5,PRKAG2
CD40 Signaling	4,11E-01	4,48E-02	#NUM!	FOS,ICAM1,JAK3
NRF2-mediated Oxidative Stress Response	4,05E-01	3,8E-02	1,000	CYP2R1,DNAJC10,EP300,EPHX1,FOS,GPX2,MGST3,NQO1,SOD1
Remodeling of Epithelial Adherens Junctions	4,01E-01	4,41E-02	#NUM!	ARPC1A,RAB5C,TUBA4A
Small Cell Lung Cancer Signaling	3,99E-01	4,17E-02	#NUM!	APAF1,BIRC2,CCND1,MAX
Telomere Extension by Telomerase	3,99E-01	6,67E-02	#NUM!	HNRNPA2B1
Superpathway of Citrulline Metabolism	3,99E-01	6,67E-02	#NUM!	ARG1
Senescence Pathway	3,93E-01	3,7E-02	0,333	ANAPC13,ATF3,CACNA2D1,CCND1,CDKN1A,EP300,GADD45A,MDM2,PCGF2,PDK2,PPP2CB
Pancreatic Adenocarcinoma Signaling	3,85E-01	3,97E-02	-0,447	CCND1,CDKN1A,JAK3,MDM2,RAC1
Agrin Interactions at Neuromuscular Junction	3,82E-01	4,29E-02	#NUM!	PXN,RAC1,RAC2
GM-CSF Signaling	3,82E-01	4,29E-02	#NUM!	BCL2A1,CCND1,CSF2RB
Granzyme B Signaling	3,78E-01	6,25E-02	#NUM!	APAF1
Extrinsic Prothrombin Activation Pathway	3,78E-01	6,25E-02	#NUM!	F3
Chondroitin Sulfate Degradation (Metazoa)	3,78E-01	6,25E-02	#NUM!	ARSB
Parkinson's Signaling	3,78E-01	6,25E-02	#NUM!	PARK7
B Cell Development	3,74E-01	4,65E-02	#NUM!	CD86,PTPRC
G Protein Signaling Mediated by Tubby	3,63E-01	4,55E-02	#NUM!	GNG3,GNG5
RAN Signaling	3,59E-01	5,88E-02	#NUM!	RCC1
Histamine Degradation	3,59E-01	5,88E-02	#NUM!	ALDH1A3
3-phosphoinositide Degradation	3,53E-01	3,7E-02	-1,342	DUSP1,PPP1R3D,PPP2CB,PPP4C,PTPMT1,PTPRC,SYNJ2
GABA Receptor Signaling	3,52E-01	3,82E-02	#NUM!	CACNA2D1,GNG3,GNG5,Ubb,UBC
Coronavirus Replication Pathway	3,51E-01	4,44E-02	#NUM!	Ifitm1,TUBA4A
p70S6K Signaling	3,46E-01	3,79E-02	0,000	AGTR1,BCAP31,EEF2,PPP2CB,YWHAE
γ-linolenate Biosynthesis II (Animals)	3,4E-01	5,56E-02	#NUM!	ACSL4
Mitochondrial L-carnitine Shuttle Pathway	3,4E-01	5,56E-02	#NUM!	ACSL4
Pregnenolone Biosynthesis	3,4E-01	5,56E-02	#NUM!	MICAL2
PFKFB4 Signaling Pathway	3,4E-01	4,35E-02	#NUM!	PRKAG2,TKT
Xenobiotic Metabolism PXR Signaling Pathway	3,37E-01	3,65E-02	-0,378	ALDH1A3,EP300,MGST3,PPP1R3D,PRKAG2,SCAND1,SMOX
PPARα/RXRα Activation	3,33E-01	3,63E-02	-0,378	ACADL,CLOCK,EP300,GOT2,GPD2,MAP4K4,PRKAG2
iNOS Signaling	3,3E-01	4,26E-02	#NUM!	FOS,JAK3
GDNF Family Ligand-Receptor Interactions	3,3E-01	3,95E-02	#NUM!	FOS,PDLIM7,RAC1
Role of MAPK Signaling in Inhibiting the Pathogenesis of Influenza	3,3E-01	3,95E-02	#NUM!	CXCL10,PLA2G7,PRDX6
Synaptogenesis Signaling Pathway	3,29E-01	3,53E-02	0,000	APOE,ARPC1A,CACNA2D1,CDH2,EPHA2,FGR,MAP1B,PRKAG2,RAB5C,RAC1,VAMP2
Role of Osteoblasts, Osteoclasts and Chondrocytes in Rheumatoid Arthritis	3,25E-01	3,57E-02	#NUM!	BIRC2,BIRC3,COL1A1,CTSK,FOS,SFRP1,TCF7L1,TNFRSF11B
PD-1, PD-L1 cancer immunotherapy pathway	3,25E-01	3,77E-02	-1,000	B2M,CSNK2B,JAK3,TNFRSF11B
Antiproliferative Role of Somatostatin Receptor 2	3,22E-01	3,9E-02	#NUM!	CDKN1A,GNG3,GNG5
Role of PKR in Interferon Induction and Antiviral Response	3,21E-01	3,68E-02	-0,447	APAF1,ATF3,FOS,IFIH1,NPM1
Th2 Pathway	3,16E-01	3,65E-02	-1,000	CD86,ICAM1,ICOSLG/LOC102723996,JAK3,PSENEN
HMGB1 Signaling	3,14E-01	3,59E-02	-2,236	FOS,ICAM1,RAC1,RAC2,RHOT1,TNFRSF11B
IL-3 Signaling	3,07E-01	3,8E-02	#NUM!	CSF2RB,FOS,RAC1
Thyroid Cancer Signaling	3,07E-01	3,8E-02	#NUM!	CCND1,FOS,TCF7L1
Estrogen-Dependent Breast Cancer Signaling	3,07E-01	3,8E-02	#NUM!	CCND1,FOS,IGF1R
Histidine Degradation VI	3,07E-01	0.05	#NUM!	MICAL2
Fatty Acid α-oxidation	3,07E-01	0.05	#NUM!	ALDH1A3
Inflammasome pathway	3,07E-01	0.05	#NUM!	CTSB
Iron homeostasis signaling pathway	3,05E-01	3,6E-02	#NUM!	ATP6V1E1,HIF1A,JAK3,SLC39A14,TCIRG1
FAT10 Cancer Signaling Pathway	0.3	0.04	#NUM!	PCNA,TNFRSF11B
Chemokine Signaling	2,99E-01	3,75E-02	#NUM!	FOS,MYL2,ROCK2
Role of MAPK Signaling in the Pathogenesis of Influenza	2,92E-01	3,7E-02	#NUM!	CXCL10,PLA2G7,PRDX6
Th1 and Th2 Activation Pathway	2,89E-01	3,49E-02	#NUM!	CD86,ICAM1,ICOSLG/LOC102723996,JAK3,NFIL3,PSENEN
Antioxidant Action of Vitamin C	2,87E-01	3,57E-02	#NUM!	CSF2RB,GLRX,PLA2G7,PRDX6
Role of MAPK Signaling in Promoting the Pathogenesis of Influenza	2,87E-01	3,57E-02	#NUM!	ATP6V1E1,PLA2G7,PRDX6,TCIRG1
Superpathway of Inositol Phosphate Compounds	2,86E-01	3,43E-02	-1,633	DUSP1,INPP5A,PI4KA,PPP1R3D,PPP2CB,PPP4C,PTPRC,SYNJ2
Role of Macrophages, Fibroblasts and Endothelial Cells in Rheumatoid Arthritis	2,81E-01	3,38E-02	#NUM!	C5AR1,CCND1,CEBPA,FOS,ICAM1,RAC1,RIPK1,ROCK2,SFRP1,TCF7L1,TNFRSF11B
CDP-diacylglycerol Biosynthesis I	2,79E-01	4,55E-02	#NUM!	GPAM
Cyclins and Cell Cycle Regulation	2,72E-01	3,57E-02	#NUM!	CCND1,CDKN1A,PPP2CB
PEDF Signaling	2,72E-01	3,57E-02	#NUM!	RAC1,ROCK2,TCF7L1
Ubiquinol-10 Biosynthesis (Eukaryotic)	2,66E-01	4,35E-02	#NUM!	MICAL2
Bladder Cancer Signaling	2,64E-01	3,45E-02	#NUM!	CCND1,CDKN1A,MDM2,MMP17
GPCR-Mediated Nutrient Sensing in Enteroendocrine Cells	2,64E-01	3,45E-02	0,000	CACNA2D1,GNG3,GNG5,PRKAG2
Prolactin Signaling	2,59E-01	3,49E-02	#NUM!	EP300,FOS,SOCS5
FAK Signaling	2,59E-01	3,42E-02	#NUM!	ITGAX,PXN,RAC1,TNS1
Oxidative Ethanol Degradation III	2,58E-01	3,64E-02	#NUM!	ALDH1A3,CYP2R1
EGF Signaling	2,58E-01	3,64E-02	#NUM!	CSNK2B,FOS
TCA Cycle II (Eukaryotic)	2,54E-01	4,17E-02	#NUM!	FH
Vitamin-C Transport	2,54E-01	4,17E-02	#NUM!	GLRX
Neuroprotective Role of THOP1 in Alzheimer's Disease	2,53E-01	3,39E-02	#NUM!	HTRA1,PRKAG2,PRSS23,YWHAE
Cell Cycle Control of Chromosomal Replication	2,5E-01	3,57E-02	#NUM!	PCNA,POLE
FAT10 Signaling Pathway	2,5E-01	3,57E-02	#NUM!	MAP1LC3B,PSME4
Nitric Oxide Signaling in the Cardiovascular System	2,49E-01	3,36E-02	#NUM!	CACNA2D1,PDE1A,PRKAG2,SLC7A1
CD27 Signaling in Lymphocytes	2,43E-01	3,51E-02	#NUM!	APAF1,FOS
Role of JAK family kinases in IL-6-type Cytokine Signaling	2,43E-01	0.04	#NUM!	OSMR
Bupropion Degradation	2,43E-01	0.04	#NUM!	CYP51A1
Cancer Drug Resistance By Drug Efflux	2,36E-01	3,45E-02	#NUM!	MDM2,YBX1
D-myo-inositol (1,4,5)-Trisphosphate Biosynthesis	2,32E-01	3,85E-02	#NUM!	PI4KA
Glycolysis I	2,32E-01	3,85E-02	#NUM!	PFKL
Apelin Liver Signaling Pathway	2,32E-01	3,85E-02	#NUM!	COL1A1
NAD Salvage Pathway II	2,22E-01	3,7E-02	#NUM!	NT5E
Sonic Hedgehog Signaling	2,03E-01	3,45E-02	#NUM!	PRKAG2
Natural Killer Cell Signaling	0	3,02E-02	-2,449	B2M,COL1A1,JAK3,PXN,RAC1,RAC2
Neuregulin Signaling	0	2,56E-02	#NUM!	DCN,ITGAX,MATK
Circadian Rhythm Signaling	0	3,03E-02	#NUM!	CLOCK
Synaptic Long Term Potentiation	0	2,33E-02	#NUM!	EP300,PPP1R3D,PRKAG2
Fc Epsilon RI Signaling	0	2,56E-02	#NUM!	RAC1,RAC2,SYNJ2
Synaptic Long Term Depression	0	2,58E-02	0,000	CACNA2D1,IGF1R,PLA2G7,PPP2CB,PRDX6
LPS/IL-1 Mediated Inhibition of RXR Function	0	3,17E-02	#NUM!	ACSL4,ALDH1A3,APOE,CYP2R1,FABP3,MGST3,SMOX,TNFRSF11B
Acute Phase Response Signaling	0	2,7E-02	-1,342	FOS,OSMR,RIPK1,SOCS5,TNFRSF11B
Hepatic Cholestasis	0	1,06E-02	#NUM!	PRKAG2,TNFRSF11B
FXR/RXR Activation	0	1,59E-02	#NUM!	APOE,CLU
PXR/RXR Activation	0	1,54E-02	#NUM!	PRKAG2
14-3-3-mediated Signaling	0	2,36E-02	#NUM!	FOS,TUBA4A,YWHAE
α-Adrenergic Signaling	0	2,83E-02	#NUM!	GNG3,GNG5,PRKAG2
Activation of IRF by Cytosolic Pattern Recognition Receptors	0	3,08E-02	#NUM!	IFIH1,RIPK1
IL-12 Signaling and Production in Macrophages	0	2,94E-02	#NUM!	APOE,CLU,EP300,FOS
Role of Pattern Recognition Receptors in Recognition of Bacteria and Viruses	0	1,92E-02	#NUM!	C5AR1,CLEC7A,IFIH1
MIF Regulation of Innate Immunity	0	2,27E-02	#NUM!	FOS
Role of NFAT in Regulation of the Immune Response	0	8,82E-03	#NUM!	CD86,FCGR2B,FOS,GNG3,GNG5
FcγRIIB Signaling in B Lymphocytes	0	2,35E-02	#NUM!	CACNA2D1,FCGR2B
LPS-stimulated MAPK Signaling	0	2,35E-02	#NUM!	FOS,RAC1
NF-κB Activation by Viruses	0	1,28E-02	#NUM!	RIPK1
CCR5 Signaling in Macrophages	0	8,39E-03	#NUM!	CACNA2D1,FOS,GNG3,GNG5
Calcium-induced T Lymphocyte Apoptosis	0	2,28E-03	#NUM!	EP300
Cytotoxic T Lymphocyte-mediated Apoptosis of Target Cells	0	4,96E-03	#NUM!	APAF1,B2M
IL-17 Signaling	0	2,67E-02	-1,342	CCL17,CCL20,FOS,RGS16,TNFRSF11B
Airway Pathology in Chronic Obstructive Pulmonary Disease	0	8,47E-03	#NUM!	CCL20
Thrombopoietin Signaling	0	1,59E-02	#NUM!	FOS
CTLA4 Signaling in Cytotoxic T Lymphocytes	0	8,77E-03	#NUM!	AP1S3,B2M,CD86,PPP2CB
B Cell Activating Factor Signaling	0	2,33E-02	#NUM!	FOS
Airway Inflammation in Asthma	0	3,12E-02	#NUM!	CCL20
T Helper Cell Differentiation	0	6,68E-03	#NUM!	CD86,ICOSLG/LOC102723996,TNFRSF11B
IL-9 Signaling	0	2,86E-02	#NUM!	JAK3
CCR3 Signaling in Eosinophils	0	2,96E-02	#NUM!	GNG3,GNG5,RAC1,ROCK2
CD28 Signaling in T Helper Cells	0	1,41E-02	-2,646	ARPC1A,BCL10,CARD11,CD86,FOS,PTPRC,RAC1
IL-15 Signaling	0	1,3E-02	#NUM!	JAK3
Dendritic Cell Maturation	0	1,06E-02	0,000	B2M,CD86,COL1A1,FCGR2B,ICAM1,TNFRSF11B
Melatonin Signaling	0	1,39E-02	#NUM!	PRKAG2
Angiopoietin Signaling	0	1,3E-02	#NUM!	TIE1
Neuropathic Pain Signaling In Dorsal Horn Neurons	0	1,98E-02	#NUM!	FOS,PRKAG2
Endothelin-1 Signaling	0	1,57E-02	#NUM!	FOS,PLA2G7,PRDX6
Relaxin Signaling	0	3,27E-02	#NUM!	FOS,GNG3,GNG5,PDE1A,PRKAG2
Factors Promoting Cardiogenesis in Vertebrates	0	3,31E-02	1,342	CCND1,MYL2,NPPA,ROCK2,TCF7L1
Renin-Angiotensin Signaling	0	3,33E-02	-2,000	AGTR1,FOS,PRKAG2,RAC1
iCOS-iCOSL Signaling in T Helper Cells	0	8,25E-03	#NUM!	CD86,ICOSLG/LOC102723996,PTPRC,RAC1
Lipid Antigen Presentation by CD1	0	2,54E-03	#NUM!	B2M
Corticotropin Releasing Hormone Signaling	0	2,01E-02	#NUM!	CACNA2D1,FOS,PRKAG2
Human Embryonic Stem Cell Pluripotency	0	1,81E-02	#NUM!	GNG3,GNG5,TCF7L1
Melanocyte Development and Pigmentation Signaling	0	3,19E-02	#NUM!	EP300,KITLG,PRKAG2
Role of NANOG in Mammalian Embryonic Stem Cell Pluripotency	0	1,67E-02	#NUM!	JAK3,TCF7L1
CREB Signaling in Neurons	0	2,49E-02	-0,707	ADGRE1,AGTR1,C5AR1,CACNA2D1,CYSLTR1,EP300,GNG3,GNG5,IGF1R,POLR2A,POLR2E,POLR2F,POLR2J,PRKAG2,PTGFR
Prostate Cancer Signaling	0	2,68E-02	#NUM!	CCND1,CDKN1A,MDM2
Type I Diabetes Mellitus Signaling	0	1,03E-02	0,000	APAF1,CD86,RIPK1,SOCS5,TNFRSF11B
Endometrial Cancer Signaling	0	1,67E-02	#NUM!	CCND1
Basal Cell Carcinoma Signaling	0	1,39E-02	#NUM!	TCF7L1
Allograft Rejection Signaling	0	4,34E-03	#NUM!	B2M,CD86
Glioma Signaling	0	3,23E-02	#NUM!	CCND1,CDKN1A,IGF1R,MDM2
Autoimmune Thyroid Disease Signaling	0	2,32E-03	#NUM!	CD86
Graft-versus-Host Disease Signaling	0	2,36E-03	#NUM!	CD86
Type II Diabetes Mellitus Signaling	0	3,29E-02	#NUM!	ACSL4,CACNA2D1,PRKAG2,SOCS5,TNFRSF11B
Chronic Myeloid Leukemia Signaling	0	2,8E-02	#NUM!	CCND1,CDKN1A,MDM2
Non-Small Cell Lung Cancer Signaling	0	1,06E-02	#NUM!	CCND1
ERK5 Signaling	0	2,78E-02	#NUM!	FOS,YWHAE
G Beta Gamma Signaling	0	3,1E-02	0,000	CACNA2D1,GNG3,GNG5,PRKAG2
Communication between Innate and Adaptive Immune Cells	0	8,46E-03	#NUM!	B2M,CCL3L3,CD86,CXCL10
Sphingosine-1-phosphate Signaling	0	2,54E-02	#NUM!	RAC1,RAC2,RHOT1
Crosstalk between Dendritic Cells and Natural Killer Cells	0	2,2E-02	#NUM!	CD86,CSF2RB
Systemic Lupus Erythematosus Signaling	0	1,5E-02	#NUM!	CD86,FCGR2B,FOS,HNRNPA2B1,PRPF40A,PTPRC,SNRPA1,SNRPD2,SNRPD3
Cdc42 Signaling	0	1,63E-02	1,134	ARPC1A,B2M,FOS,ITGAX,MYL10,MYL2,MYL3,MYL4,MYL7
April Mediated Signaling	0	2,38E-02	#NUM!	FOS
Retinoic acid Mediated Apoptosis Signaling	0	1,67E-02	#NUM!	APAF1
Phospholipase C Signaling	0	2,15E-02	1,265	EP300,FCGR2B,GNG3,GNG5,ITGAX,MYL10,MYL2,MYL3,MYL4,MYL7,PEBP1,RAC1,RAC2,RHOT1
Ovarian Cancer Signaling	0	2,53E-02	#NUM!	CCND1,CD44,PRKAG2,TCF7L1
Altered T Cell and B Cell Signaling in Rheumatoid Arthritis	0	2,13E-03	#NUM!	CD86
Leptin Signaling in Obesity	0	1,35E-02	#NUM!	PRKAG2
Role of NFAT in Cardiac Hypertrophy	0	2,73E-02	0,447	CACNA2D1,EP300,GNG3,GNG5,IGF1R,PRKAG2
Breast Cancer Regulation by Stathmin1	0	2,7E-02	0,258	ADGRE1,AGTR1,C5AR1,CCND1,CYSLTR1,GNG3,GNG5,HIF1A,PPP1R3D,PPP2CB,PPP4C,PRKAG2,PTGFR,RAC1,RAC2,TUBA4A
RANK Signaling in Osteoclasts	0	3,3E-02	#NUM!	BIRC2,BIRC3,FOS
Regulation of IL-2 Expression in Activated and Anergic T Lymphocytes	0	8,68E-03	-2,000	BCL10,CARD11,FOS,RAC1
Role of Wnt/GSK-3β Signaling in the Pathogenesis of Influenza	0	1,28E-02	#NUM!	TCF7L1
Nur77 Signaling in T Lymphocytes	0	1,02E-02	0,000	APAF1,B2M,CD86,EP300,PCNA
PKCθ Signaling in T Lymphocytes	0	1,31E-02	-2,449	BCL10,CACNA2D1,CARD11,CD86,FOS,RAC1,RAC2
Role of PI3K/AKT Signaling in the Pathogenesis of Influenza	0	1,52E-02	#NUM!	ZNF346
Role of Hypercytokinemia/hyperchemokinemia in the Pathogenesis of Influenza	0	2,33E-02	#NUM!	CXCL10,RSAD2
MSP-RON Signaling Pathway	0	1,72E-02	#NUM!	CSF2RB
OX40 Signaling Pathway	0	2,19E-03	#NUM!	B2M
P2Y Purigenic Receptor Signaling Pathway	0	3,1E-02	#NUM!	FOS,GNG3,GNG5,PRKAG2
Intrinsic Prothrombin Activation Pathway	0	2,38E-02	#NUM!	COL1A1
IL-17A Signaling in Airway Cells	0	2,99E-02	#NUM!	CCL20,JAK3
Role of IL-17A in Arthritis	0	1,75E-02	#NUM!	CCL20
IL-17A Signaling in Fibroblasts	0	2,63E-02	#NUM!	FOS
Role of IL-17F in Allergic Inflammatory Airway Diseases	0	2,22E-02	#NUM!	CXCL10
Role of JAK1 and JAK3 in γc Cytokine Signaling	0	1,45E-02	#NUM!	JAK3
Dopamine-DARPP32 Feedback in cAMP Signaling	0	2,21E-02	#NUM!	CACNA2D1,PPP1R3D,PPP2CB,PRKAG2
NGF Signaling	0	1,69E-02	#NUM!	RAC1,ROCK2
Paxillin Signaling	0	2,78E-02	#NUM!	ITGAX,PXN,RAC1
Sertoli Cell-Sertoli Cell Junction Signaling	0	2,91E-02	#NUM!	ITGAX,JUP,PRKAG2,RAC1,SPTBN1,TUBA4A
Gap Junction Signaling	0	1,01E-02	#NUM!	PRKAG2,TUBA4A
Telomerase Signaling	0	1,87E-02	#NUM!	CDKN1A,PPP2CB
Mouse Embryonic Stem Cell Pluripotency	0	1,92E-02	#NUM!	JAK3,TCF7L1
Hematopoiesis from Pluripotent Stem Cells	0	2,39E-03	#NUM!	KITLG
Transcriptional Regulatory Network in Embryonic Stem Cells	0	1,85E-02	#NUM!	TCF7L1
eNOS Signaling	0	1,89E-02	#NUM!	PRKAG2,SLC7A1,STUB1
nNOS Signaling in Skeletal Muscle Cells	0	2,08E-02	#NUM!	CACNA2D1
VEGF Family Ligand-Receptor Interactions	0	1,19E-02	#NUM!	FOS
ErbB Signaling	0	1,06E-02	#NUM!	FOS
ErbB2-ErbB3 Signaling	0	3,08E-02	#NUM!	CCND1,JAK3
ErbB4 Signaling	0	1,47E-02	#NUM!	PSENEN
Heparan Sulfate Biosynthesis	0	2,5E-02	#NUM!	PLA1A,PRDX6
Retinoate Biosynthesis I	0	2,78E-02	#NUM!	ALDH1A3
Nicotine Degradation III	0	1,72E-02	#NUM!	CYP51A1
Heparan Sulfate Biosynthesis (Late Stages)	0	2,74E-02	#NUM!	PLA1A,PRDX6
Pyrimidine Ribonucleotides De Novo Biosynthesis	0	2,78E-02	#NUM!	NME2
tRNA Splicing	0	2,27E-02	#NUM!	PDE1A
D-myo-inositol-5-phosphate Metabolism	0	2,59E-02	#NUM!	DUSP1,PPP1R3D,PPP2CB,PPP4C,PTPRC
Melatonin Degradation I	0	1,64E-02	#NUM!	CYP51A1
Estrogen Biosynthesis	0	2,27E-02	#NUM!	CYP51A1
Glutathione-mediated Detoxification	0	3,03E-02	#NUM!	MGST3
D-myo-inositol (1,4,5,6)-Tetrakisphosphate Biosynthesis	0	2,82E-02	#NUM!	DUSP1,PPP1R3D,PPP2CB,PPP4C,PTPRC
Nicotine Degradation II	0	1,52E-02	#NUM!	CYP51A1
Serotonin Degradation	0	2,94E-02	#NUM!	ALDH1A3,SMOX
D-myo-inositol (3,4,5,6)-tetrakisphosphate Biosynthesis	0	2,82E-02	#NUM!	DUSP1,PPP1R3D,PPP2CB,PPP4C,PTPRC
3-phosphoinositide Biosynthesis	0	2,96E-02	-2,000	DUSP1,PI4KA,PPP1R3D,PPP2CB,PPP4C,PTPRC
Retinol Biosynthesis	0	2,27E-02	#NUM!	DDHD2
Triacylglycerol Biosynthesis	0	2,13E-02	#NUM!	GPAM
Salvage Pathways of Pyrimidine Ribonucleotides	0	1,02E-02	#NUM!	NME2
Pyrimidine Ribonucleotides Interconversion	0	2,94E-02	#NUM!	NME2
Superpathway of Melatonin Degradation	0	3,03E-02	#NUM!	CYP51A1,SMOX
Stearate Biosynthesis I (Animals)	0	1,89E-02	#NUM!	ACSL4
Acetone Degradation I (to Methylglyoxal)	0	3,12E-02	#NUM!	CYP51A1
Ethanol Degradation II	0	3,12E-02	#NUM!	ALDH1A3
Gαi Signaling	0	2,9E-02	#NUM!	AGTR1,GNG3,GNG5,PRKAG2
Gαs Signaling	0	3,31E-02	#NUM!	ADD1,GNG3,GNG5,PRKAG2
Inhibition of Matrix Metalloproteases	0	2,56E-02	#NUM!	MMP17
Regulation of the Epithelial-Mesenchymal Transition Pathway	0	3,08E-02	#NUM!	CDH2,EGR1,HIF1A,JAK3,PSENEN,TCF7L1
Tec Kinase Signaling	0	1,62E-02	-2,000	FGR,FOS,GNG3,GNG5,ITGAX,JAK3,RAC1,RAC2,RHOT1
UVA-Induced MAPK Signaling	0	1,02E-02	#NUM!	FOS
UVB-Induced MAPK Signaling	0	1,92E-02	#NUM!	FOS
UVC-Induced MAPK Signaling	0	1,96E-02	#NUM!	FOS
Adipogenesis pathway	0	2,22E-02	#NUM!	CEBPA,CLOCK,HIF1A
PCP pathway	0	3,33E-02	#NUM!	RAC1,ROCK2
SAPK/JNK Signaling	0	1,67E-02	-0,378	DAXX,GADD45A,GNG3,GNG5,MAP4K4,RAC1,RAC2,RIPK1
FGF Signaling	0	1,19E-02	#NUM!	RAC1
Xenobiotic Metabolism Signaling	0	2,42E-02	#NUM!	ALDH1A3,EP300,MGST3,NQO1,PPP2CB,SCAND1,SMOX
IL-4 Signaling	0	2,17E-02	#NUM!	JAK3,SYNJ2
Antigen Presentation Pathway	0	2,56E-02	#NUM!	B2M
Serotonin Receptor Signaling	0	2,33E-02	#NUM!	SMOX
Insulin Receptor Signaling	0	2,86E-02	0,000	PPP1R3D,PRKAG2,SYNJ2,VAMP2
Phototransduction Pathway	0	1,85E-02	#NUM!	PRKAG2
Neurotrophin/TRK Signaling	0	1,32E-02	#NUM!	FOS
cAMP-mediated signaling	0	1,31E-02	#NUM!	AGTR1,DUSP1,PDE1A
Glutamate Receptor Signaling	0	3,03E-02	#NUM!	GNG3,GNG5
TGF-β Signaling	0	3,12E-02	#NUM!	EP300,FOS,INHA
Notch Signaling	0	2,63E-02	#NUM!	PSENEN
NF-κB Signaling	0	1,46E-02	0,000	BCL10,CARD11,CSNK2B,EP300,IGF1R,MAP4K4,RIPK1,TNFRSF11B
T Cell Receptor Signaling	0	1,69E-02	-1,667	B2M,BCL10,CARD11,CD86,FOS,ICAM1,ICOSLG/LOC102723996,PTPRC,RAC1,TCF7L1
G-Protein Coupled Receptor Signaling	0	1,81E-02	#NUM!	AGTR1,DUSP1,PDE1A,PRKAG2,RGS16
BMP signaling pathway	0	2,3E-02	#NUM!	GREM1,PRKAG2
GPCR-Mediated Integration of Enteroendocrine Signaling Exemplified by an L Cell	0	1,37E-02	#NUM!	PRKAG2
Gustation Pathway	0	2,99E-02	#NUM!	CACNA2D1,GNG3,GNG5,PDE1A,PRKAG2
Macropinocytosis Signaling	0	2,63E-02	#NUM!	RAB34,RAC1
GP6 Signaling Pathway	0	2,36E-02	#NUM!	COL1A1,LAMC2,RAC1
IL-7 Signaling Pathway	0	2,56E-02	#NUM!	CCND1,JAK3
Adrenomedullin signaling pathway	0	3,02E-02	-2,236	FOS,HIF1A,MATK,MAX,MYLK3,PRKAG2
Th17 Activation Pathway	0	6,49E-03	#NUM!	CCL20,HIF1A,JAK3
SPINK1 Pancreatic Cancer Pathway	0	1,67E-02	#NUM!	CTSB
SPINK1 General Cancer Pathway	0	1,45E-02	#NUM!	JAK3
Endocannabinoid Neuronal Synapse Pathway	0	2,72E-02	#NUM!	CACNA2D1,GNG3,GNG5,PRKAG2
Apelin Pancreas Signaling Pathway	0	2,17E-02	#NUM!	PRKAG2
Cardiac Hypertrophy Signaling (Enhanced)	0	2,97E-02	-1,155	AGTR1,CACNA2D1,CSF2RB,CYBB,EP300,GNG3,GNG5,HSPB1,HSPB7,IGF1R,ITGAX,NPPA,PDE1A,PRKAG2,ROCK2,TNFRSF11B
T Cell Exhaustion Signaling Pathway	0	7,35E-03	#NUM!	CD86,FOS,JAK3,PPP2CB
IL-23 Signaling Pathway	0	2,17E-02	#NUM!	HIF1A
Systemic Lupus Erythematosus In T Cell Signaling Pathway	0	2,27E-02	-1,604	B2M,CD44,CD86,EZR,FOS,GADD45A,ICOSLG/LOC102723996,MSN,PPP2CB,RAB4A,RAC1,RAC2,RHOT1,ROCK2
White Adipose Tissue Browning Pathway	0	2,21E-02	#NUM!	CACNA2D1,NPPA,PRKAG2
Inhibition of ARE-Mediated mRNA Degradation Pathway	0	3,11E-02	-1,342	PPP2CB,PRKAG2,PSME4,TNFRSF11B,YWHAE
Xenobiotic Metabolism General Signaling Pathway	0	2,1E-02	#NUM!	EP300,MGST3,NQO1
Xenobiotic Metabolism CAR Signaling Pathway	0	2,65E-02	0,447	ALDH1A3,EP300,MGST3,PPP2CB,SCAND1
Insulin Secretion Signaling Pathway	0	2,99E-02	-1,134	CACNA2D1,CLCN3,FGR,JAK3,PRKAG2,SPCS1,SPCS2,VAMP2
Regulation Of The Epithelial Mesenchymal Transition By Growth Factors Pathway	0	3,12E-02	-0,816	CDH2,EGR1,FOS,JAK3,RAC1,TNFRSF11B
Kinetochore Metaphase Signaling Pathway	0	2,86E-02	#NUM!	ANAPC13,H2AZ1,PPP1R3D
MSP-RON Signaling In Macrophages Pathway	0	1,71E-02	#NUM!	ARG1,FOS

[truncated: 3 more sheets: 10- Supplementary Fig. 4k, 11- Supplementary Fig 7e, 12- Supplementary Fig. 7h]
