# Supplementary material for: Epigenetic modulators link mitochondrial redox homeostasis to cardiac function in a sex-dependent manner
Source: Nat Commun. 2024 Mar 20;15:2358. doi: 10.1038/s41467-024-46384-8 (PMC10954618; doi:10.1038/s41467-024-46384-8)
Supplement: Supplementary file 6 — Supplementary Data 3 [file 41467_2024_46384_MOESM6_ESM.xlsx]

## Sheet: Supplementary Data file 3
Supplementary Data file 3
Epigenetic modulators link mitochondrial redox homeostasis to cardiac function in a sex-dependent manner

## Sheet: 1- MlpKO vs WT
Differentially expressed genes in transcriptomic data from the LV of Mlp-/- vs WT (males + females).
This set of data was utilized for the analyses presented in Fig.: 1b,1d,1e, and Supplementary Fig. 1b and 4j.
Ensembl_gene_id	MGI_symbol	Gene_biotype	BaseMean	log2FoldChange	lfcSE	stat	pvalue	padj
ENSMUSG00000025900	Rp1	protein_coding	9.31115	-2.3142	0.33917	-6.82312	8.90825e-12	2.19934e-10
ENSMUSG00000025902	Sox17	protein_coding	66.1394	0.0282949	0.10548	0.26825	0.788507	0.887023
ENSMUSG00000103922	Gm6123	processed_pseudogene	5.79929	-0.26679	0.278118	-0.959269	0.337423	0.540331
ENSMUSG00000033845	Mrpl15	protein_coding	363.757	-0.296986	0.0949606	-3.12746	0.00176324	0.00874369
ENSMUSG00000025903	Lypla1	protein_coding	569.502	-0.117005	0.0394001	-2.96965	0.00298138	0.0136909
ENSMUSG00000033813	Tcea1	protein_coding	183.025	-0.00283837	0.056946	-0.0498432	0.960247	0.979719
ENSMUSG00000033793	Atp6v1h	protein_coding	169.629	0.103386	0.0756834	1.36603	0.17193	0.344157
ENSMUSG00000025907	Rb1cc1	protein_coding	790.446	-0.0927063	0.0397278	-2.33354	0.01962	0.0657281
ENSMUSG00000090031	4732440D04Rik	lncRNA	22.9866	-0.228471	0.161367	-1.41585	0.15682	0.322464
ENSMUSG00000051285	Pcmtd1	protein_coding	797.317	-0.264475	0.0655677	-4.03362	5.4925e-05	0.000417536
ENSMUSG00000061024	Rrs1	protein_coding	137.129	-0.055916	0.0711853	-0.785499	0.432161	0.631523
ENSMUSG00000025911	Adhfe1	protein_coding	395.057	-0.745322	0.077782	-9.5822	9.5002e-22	7.87414e-20
ENSMUSG00000079671	2610203C22Rik	lncRNA	11.6466	0.169015	0.211726	0.798273	0.424712	0.62581
ENSMUSG00000025912	Mybl1	protein_coding	13.5457	0.513308	0.200183	2.56419	0.0103417	0.0389196
ENSMUSG00000045210	Vcpip1	protein_coding	242.915	0.139718	0.0497088	2.81073	0.0049429	0.0209377
ENSMUSG00000025915	Sgk3	protein_coding	145.116	-0.0404385	0.0697809	-0.579507	0.562247	0.737054
ENSMUSG00000098234	Snhg6	lncRNA	26.4703	0.733784	0.151244	4.85167	1.22428e-06	1.34021e-05
ENSMUSG00000099032	Tcf24	protein_coding	9.20685	1.90802	0.266513	7.15919	8.11558e-13	2.35061e-11
ENSMUSG00000025917	Cops5	protein_coding	393.014	0.11254	0.0405805	2.77326	0.00554984	0.0230976
ENSMUSG00000056763	Cspp1	protein_coding	58.3034	0.276636	0.110971	2.49287	0.0126716	0.0458242
ENSMUSG00000067851	Arfgef1	protein_coding	1231.29	-0.181307	0.0458074	-3.95802	7.55726e-05	0.000552177
ENSMUSG00000048960	Prex2	protein_coding	398.808	-0.231842	0.0659625	-3.51475	0.000440169	0.00259599
ENSMUSG00000016918	Sulf1	protein_coding	271.447	0.750077	0.127329	5.89087	3.84175e-09	6.36839e-08
ENSMUSG00000025938	Slco5a1	protein_coding	212.947	-0.00561674	0.102963	-0.0545509	0.956496	0.978255
ENSMUSG00000005886	Ncoa2	protein_coding	507.336	-0.1374	0.0468385	-2.93349	0.00335178	0.0150785
ENSMUSG00000025935	Tram1	protein_coding	334.535	0.074471	0.0524924	1.4187	0.155987	0.320999
ENSMUSG00000025937	Lactb2	protein_coding	207.684	-0.16248	0.0637495	-2.54872	0.0108118	0.0403642
ENSMUSG00000025932	Eya1	protein_coding	9.90344	-0.272278	0.225928	-1.20515	0.228144	0.417931
ENSMUSG00000025930	Msc	protein_coding	9.25632	-0.315019	0.264845	-1.18945	0.234264	0.425164
ENSMUSG00000025925	Terf1	protein_coding	43.2335	-0.0672496	0.118002	-0.569902	0.568744	0.742116
ENSMUSG00000043716	Rpl7	protein_coding	1673.61	0.170963	0.0475181	3.59785	0.000320858	0.0019837
ENSMUSG00000025921	Rdh10	protein_coding	54.7834	0.104039	0.0941487	1.10505	0.269138	0.466835
ENSMUSG00000025920	Stau2	protein_coding	509.357	0.0305103	0.0414602	0.735893	0.461796	0.657745
ENSMUSG00000025939	Ube2w	protein_coding	160.435	-0.0657576	0.0584667	-1.1247	0.260716	0.45712
ENSMUSG00000079658	Eloc	protein_coding	384.593	-0.144943	0.0445695	-3.25206	0.00114573	0.00598357
ENSMUSG00000025940	Tmem70	protein_coding	484.615	-0.375512	0.051895	-7.23599	4.62155e-13	1.38617e-11
ENSMUSG00000025779	Ly96	protein_coding	14.8178	0.189085	0.191865	0.985513	0.324372	0.527485
ENSMUSG00000042686	Jph1	protein_coding	199.123	-0.370781	0.067312	-5.50839	3.62124e-08	5.18365e-07
ENSMUSG00000067780	Pi15	protein_coding	32.2288	0.542017	0.168317	3.22022	0.00128093	0.00660469
ENSMUSG00000025776	Crispld1	protein_coding	48.448	1.68098	0.197999	8.48982	2.06957e-17	1.03289e-15
ENSMUSG00000041859	Mcm3	protein_coding	31.6122	0.342602	0.137403	2.49342	0.0126521	0.0457802
ENSMUSG00000025931	Paqr8	protein_coding	21.6906	-0.0127895	0.145233	-0.0880622	0.929827	0.96507
ENSMUSG00000041809	Efhc1	protein_coding	5.56848	0.382292	0.304619	1.25498	0.209485	0.393853
ENSMUSG00000041779	Tram2	protein_coding	55.7798	0.333229	0.111709	2.98301	0.00285431	0.0132054
ENSMUSG00000025933	Tmem14a	protein_coding	15.9727	-0.178675	0.192582	-0.927787	0.353518	0.556552
ENSMUSG00000025934	Gsta3	protein_coding	70.8412	-1.05374	0.15593	-6.75775	1.40148e-11	3.34445e-10
ENSMUSG00000025936	Gm4956	transcribed_unprocessed_pseudogene	16.6754	-0.850354	0.232427	-3.65858	0.000253619	0.00161811
ENSMUSG00000028033	Kcnq5	protein_coding	6.01626	0.661941	0.340981	1.94128	0.0522242	0.143219
ENSMUSG00000082935	Gm7658	processed_pseudogene	8.25732	-0.195917	0.368512	-0.531644	0.594972	0.761863
ENSMUSG00000097970	Gm27028	lncRNA	13.009	0.0157345	0.188422	0.083507	0.933448	0.966559
ENSMUSG00000026158	Ogfrl1	protein_coding	298.045	0.196376	0.0685175	2.86607	0.00415608	0.0181046
ENSMUSG00000026155	Smap1	protein_coding	103.072	0.298382	0.0753289	3.96105	7.462e-05	0.000546667
ENSMUSG00000026154	Sdhaf4	protein_coding	148.598	0.134042	0.0730555	1.8348	0.0665359	0.172096
ENSMUSG00000026153	Fam135a	protein_coding	282.974	-0.0335389	0.0596206	-0.562539	0.573749	0.745745
ENSMUSG00000100131	Gm28439	unprocessed_pseudogene	58.6898	-0.399473	0.118268	-3.37768	0.000730994	0.00404279
ENSMUSG00000067736	Gm10222	unprocessed_pseudogene	33.8763	-0.598165	0.124965	-4.78667	1.69569e-06	1.79488e-05
ENSMUSG00000101939	Gm28438	unprocessed_pseudogene	383.112	-1.14897	0.194399	-5.91038	3.41312e-09	5.71747e-08
ENSMUSG00000101111	Gm28437	unprocessed_pseudogene	95.6873	-0.394453	0.105578	-3.73612	0.000186881	0.00123475
ENSMUSG00000100862	Gm10925	unprocessed_pseudogene	95.8251	-0.456499	0.100143	-4.55848	5.15252e-06	4.92594e-05
ENSMUSG00000102070	Gm28661	unprocessed_pseudogene	69.7435	-0.653235	0.130445	-5.00773	5.50756e-07	6.47173e-06
ENSMUSG00000101249	Gm29216	unprocessed_pseudogene	81.2116	-0.753353	0.103793	-7.2582	3.92267e-13	1.18613e-11
ENSMUSG00000073725	Lmbrd1	protein_coding	399.791	-0.0246207	0.0392463	-0.627338	0.530438	0.712186
ENSMUSG00000048874	Phf3	protein_coding	425.276	-0.0154417	0.0587303	-0.262925	0.792608	0.889508
ENSMUSG00000026064	Ptp4a1	protein_coding	317.455	0.151414	0.083263	1.81851	0.0689863	0.176955
ENSMUSG00000026134	Prim2	protein_coding	13.7356	-0.0542466	0.181727	-0.298506	0.765317	0.872768
ENSMUSG00000004768	Rab23	protein_coding	59.1831	0.119929	0.0897392	1.33642	0.181412	0.356903
ENSMUSG00000042215	Bag2	protein_coding	215.542	0.317281	0.0674069	4.70695	2.51447e-06	2.56786e-05
ENSMUSG00000042197	Zfp451	protein_coding	146.585	0.00664662	0.0598097	0.111129	0.911514	0.95662
ENSMUSG00000042182	Bend6	protein_coding	8.01011	0.745966	0.255089	2.92434	0.0034519	0.0154429
ENSMUSG00000026131	Dst	protein_coding	5864.22	0.32459	0.0778482	4.16952	3.05239e-05	0.000246191
ENSMUSG00000102336	Gm37233	lncRNA	7.03	0.0212537	0.258822	0.0821172	0.934554	0.967056
ENSMUSG00000042111	Ccdc115	protein_coding	86.4842	0.156622	0.0820959	1.90779	0.0564184	0.151938
ENSMUSG00000026127	Imp4	protein_coding	126.455	0.0118014	0.0626771	0.18829	0.85065	0.922228
ENSMUSG00000026126	Ptpn18	protein_coding	7.78216	0.0897068	0.273174	0.328387	0.742619	0.860477
ENSMUSG00000037503	Fam168b	protein_coding	392.714	0.0369134	0.0428318	0.861822	0.388786	0.59151
ENSMUSG00000026123	Plekhb2	protein_coding	742.57	-0.13794	0.0346066	-3.98595	6.72116e-05	0.00049934
ENSMUSG00000045216	Hs6st1	protein_coding	141.281	-0.09042	0.0696299	-1.29858	0.194088	0.373259
ENSMUSG00000037470	Uggt1	protein_coding	442.304	-0.0651131	0.0422106	-1.54258	0.122934	0.271454
ENSMUSG00000047180	Neurl3	protein_coding	24.8501	0.186438	0.173724	1.07318	0.283189	0.482358
ENSMUSG00000037447	Arid5a	protein_coding	49.248	0.673717	0.183878	3.66395	0.000248359	0.00158891
ENSMUSG00000010453	Kansl3	protein_coding	413.671	0.0130049	0.0510919	0.254539	0.799079	0.893448
ENSMUSG00000001143	Lman2l	protein_coding	172.62	-0.0645151	0.0592348	-1.08914	0.276092	0.474889
ENSMUSG00000037408	Cnnm4	protein_coding	33.2389	0.188779	0.129214	1.46098	0.144021	0.303541
ENSMUSG00000001138	Cnnm3	protein_coding	89.646	-0.0168567	0.0782439	-0.215438	0.829426	0.91077
ENSMUSG00000067653	Ankrd23	protein_coding	123.787	0.727162	0.221163	3.28789	0.0010094	0.00537437
ENSMUSG00000079610	Ankrd39	protein_coding	27.1992	0.156414	0.131184	1.19232	0.233136	0.423723
ENSMUSG00000026121	Sema4c	protein_coding	67.1016	-0.047315	0.100564	-0.470496	0.638	0.794015
ENSMUSG00000087589	D430040D24Rik	lncRNA	6.91141	-0.525593	0.275803	-1.90569	0.0566909	0.152429
ENSMUSG00000061518	Cox5b	protein_coding	1807.92	-0.371529	0.0415712	-8.93719	3.99196e-19	2.46229e-17
ENSMUSG00000037351	Actr1b	protein_coding	551.157	0.384908	0.0666111	5.77845	7.53941e-09	1.18927e-07
ENSMUSG00000026116	Tmem131	protein_coding	417.544	0.0692162	0.0667807	1.03647	0.299983	0.500537
ENSMUSG00000026114	Cnga3	protein_coding	30.6746	0.526181	0.149434	3.52115	0.000429674	0.00254055
ENSMUSG00000026113	Inpp4a	protein_coding	184.716	0.355771	0.0632579	5.62413	1.86445e-08	2.78259e-07
ENSMUSG00000026112	Coa5	protein_coding	1259.96	-0.0381753	0.0319504	-1.19483	0.232154	0.422814
ENSMUSG00000026111	Unc50	protein_coding	100.369	0.0453794	0.0685297	0.662187	0.507852	0.694627
ENSMUSG00000026110	Mgat4a	protein_coding	140.726	-0.127488	0.0808713	-1.57644	0.114925	0.258443
ENSMUSG00000026090	Cracdl	protein_coding	5.07512	-0.701553	0.354019	-1.98168	0.047515	0.132956
ENSMUSG00000060771	Tsga10	protein_coding	51.6652	0.102364	0.103611	0.987965	0.32317	0.526384
ENSMUSG00000037216	Lipt1	protein_coding	46.1516	0.0334025	0.107904	0.309559	0.756897	0.86803
ENSMUSG00000026088	Mitd1	protein_coding	25.1594	-0.182958	0.132993	-1.3757	0.168915	0.339659
ENSMUSG00000026087	Mrpl30	protein_coding	567.88	-0.225069	0.0446402	-5.04186	4.61027e-07	5.47628e-06
ENSMUSG00000058407	Txndc9	protein_coding	288.744	0.0850266	0.04546	1.87036	0.0614338	0.162129
ENSMUSG00000026083	Eif5b	protein_coding	1262.98	0.131076	0.0335933	3.90185	9.54601e-05	0.000681921
ENSMUSG00000026082	Rev1	protein_coding	162.721	-0.154553	0.0647004	-2.38874	0.0169062	0.0581797
ENSMUSG00000037138	Aff3	protein_coding	29.8551	0.340362	0.132776	2.56343	0.0103644	0.0389744
ENSMUSG00000048814	Lonrf2	protein_coding	67.1306	-0.266495	0.0950064	-2.80502	0.00503137	0.0212349
ENSMUSG00000026078	Pdcl3	protein_coding	303.68	0.0980239	0.0612635	1.60004	0.10959	0.24962
ENSMUSG00000103046	Gm37309	TEC	5.84828	0.378181	0.308928	1.22417	0.220886	0.408665
ENSMUSG00000026077	Npas2	protein_coding	10.9205	-0.206199	0.222762	-0.925646	0.35463	0.557617
ENSMUSG00000073702	Rpl31	protein_coding	551.669	0.202148	0.068984	2.93036	0.00338568	0.0151979
ENSMUSG00000003134	Tbc1d8	protein_coding	42.6944	-0.182089	0.112847	-1.6136	0.106615	0.244967
ENSMUSG00000003135	Cnot11	protein_coding	129.528	0.0165073	0.0666094	0.247823	0.804271	0.896554
ENSMUSG00000048234	Rnf149	protein_coding	42.8628	0.128061	0.107756	1.18844	0.234661	0.425627
ENSMUSG00000091937	Gm3646	protein_coding	22.3809	0.143389	0.147463	0.972372	0.330865	0.533882
ENSMUSG00000026074	Map4k4	protein_coding	947.199	-0.0145005	0.0492331	-0.294527	0.768355	0.874419
ENSMUSG00000026072	Il1r1	protein_coding	112.043	0.059017	0.0831288	0.709946	0.477737	0.671343
ENSMUSG00000070942	Il1rl2	protein_coding	30.4	0.686467	0.170733	4.02071	5.80231e-05	0.000439159
ENSMUSG00000026069	Il1rl1	protein_coding	8.00717	-0.220178	0.255831	-0.860636	0.389438	0.59226
ENSMUSG00000026062	Slc9a2	protein_coding	24.6238	-0.818626	0.239108	-3.42366	0.00061783	0.00349821
ENSMUSG00000041945	Mfsd9	protein_coding	8.35224	0.100715	0.23394	0.430514	0.666821	0.81438
ENSMUSG00000079588	Tmem182	protein_coding	1589.22	-0.163612	0.0341645	-4.78894	1.67666e-06	1.77778e-05
ENSMUSG00000060679	Mrps9	protein_coding	377.544	-0.280454	0.0476274	-5.88851	3.89698e-09	6.44843e-08
ENSMUSG00000070939	Tgfbrap1	protein_coding	176.134	0.0781078	0.0628643	1.24248	0.214059	0.399686
ENSMUSG00000010290	AI597479	protein_coding	293.456	0.370616	0.0542613	6.83021	8.47892e-12	2.10173e-10
ENSMUSG00000008136	Fhl2	protein_coding	7728.74	-0.0156359	0.0706994	-0.22116	0.824968	0.908404
ENSMUSG00000066877	Nck2	protein_coding	76.5901	0.129515	0.0897791	1.4426	0.149133	0.311172
ENSMUSG00000026051	Ecrg4	protein_coding	7.49561	-0.427324	0.352685	-1.21163	0.225654	0.41493
ENSMUSG00000057363	Uxs1	protein_coding	76.4757	0.170523	0.0881662	1.93411	0.0530999	0.144978
ENSMUSG00000041763	Tpp2	protein_coding	522.991	0.0596553	0.0434536	1.37285	0.169799	0.340847
ENSMUSG00000026049	Tex30	protein_coding	19.3448	-0.0758781	0.172815	-0.43907	0.660611	0.809381
ENSMUSG00000026047	Poglut2	protein_coding	93.0766	0.0171579	0.0734928	0.233463	0.815402	0.903044
ENSMUSG00000041684	Bivm	protein_coding	94.9975	0.103466	0.0775797	1.33367	0.182312	0.35791
ENSMUSG00000026048	Ercc5	protein_coding	150.167	-0.0137475	0.0607768	-0.226196	0.821049	0.906117
ENSMUSG00000056870	Gulp1	protein_coding	59.918	0.259333	0.121227	2.13924	0.0324166	0.0982608
ENSMUSG00000026043	Col3a1	protein_coding	2057.12	1.59014	0.157848	10.0738	7.21178e-24	7.60761e-22
ENSMUSG00000026042	Col5a2	protein_coding	422.551	1.32137	0.142224	9.29075	1.53203e-20	1.10676e-18
ENSMUSG00000025995	Wdr75	protein_coding	122.413	0.415256	0.0662789	6.26528	3.7216e-10	7.11588e-09
ENSMUSG00000025993	Slc40a1	protein_coding	167.281	-0.613466	0.136599	-4.491	7.08887e-06	6.60703e-05
ENSMUSG00000041144	Dnah7b	protein_coding	13.4674	0.138234	0.203048	0.680797	0.496	0.686439
ENSMUSG00000025986	Slc39a10	protein_coding	128.628	-0.0248615	0.080291	-0.309642	0.756833	0.86803
ENSMUSG00000100213	Gm28151	lncRNA	6.57989	0.398318	0.275667	1.44492	0.14848	0.310283
ENSMUSG00000045954	Cavin2	protein_coding	1178	-0.307929	0.0716499	-4.29769	1.72591e-05	0.000147801
ENSMUSG00000026107	Nabp1	protein_coding	927.952	0.787528	0.0893126	8.81765	1.16882e-18	6.69761e-17
ENSMUSG00000018417	Myo1b	protein_coding	253.193	-0.0931692	0.0715274	-1.30257	0.192722	0.371692
ENSMUSG00000026104	Stat1	protein_coding	130.265	0.151398	0.0952988	1.58866	0.112136	0.253841
ENSMUSG00000026103	Gls	protein_coding	623.792	-0.0534429	0.0478743	-1.11632	0.264286	0.461376
ENSMUSG00000002881	Nab1	protein_coding	232.118	0.073409	0.051655	1.42114	0.155276	0.320161
ENSMUSG00000043015	Nemp2	protein_coding	18.8715	-0.0564482	0.173823	-0.324745	0.745374	0.861617
ENSMUSG00000041439	Mfsd6	protein_coding	231.241	-0.0353917	0.0592978	-0.596846	0.55061	0.727796
ENSMUSG00000026102	Inpp1	protein_coding	124.661	0.0246721	0.0711601	0.346712	0.728807	0.852511
ENSMUSG00000041426	Hibch	protein_coding	560.428	-0.201902	0.0573582	-3.52003	0.000431505	0.00254975
ENSMUSG00000043629	1700019D03Rik	protein_coding	8.66424	-0.29371	0.262741	-1.11787	0.263625	0.460741
ENSMUSG00000026100	Mstn	protein_coding	5.48707	0.753615	0.307981	2.44695	0.014407	0.0510655
ENSMUSG00000026098	Pms1	protein_coding	38.581	-0.383857	0.126388	-3.03714	0.00238834	0.0113204
ENSMUSG00000026097	Ormdl1	protein_coding	83.1515	-0.354978	0.0891979	-3.97966	6.90127e-05	0.000510678
ENSMUSG00000026096	Osgepl1	protein_coding	345.963	-0.204731	0.0697315	-2.93599	0.00332487	0.0149865
ENSMUSG00000026095	Asnsd1	protein_coding	91.2466	0.0589316	0.0768972	0.766368	0.443457	0.642117
ENSMUSG00000026094	Stk17b	protein_coding	111.574	-0.137167	0.081931	-1.67418	0.0940957	0.224001
ENSMUSG00000042807	Hecw2	protein_coding	193.569	-0.260153	0.146883	-1.77116	0.0765348	0.191709
ENSMUSG00000041303	Gtf3c3	protein_coding	134.39	0.0264053	0.0641298	0.411747	0.680525	0.824388
ENSMUSG00000073678	Pgap1	protein_coding	73.3961	-0.0663299	0.0946701	-0.700642	0.483526	0.676028
ENSMUSG00000052331	Ankrd44	protein_coding	85.1437	-0.280258	0.0935785	-2.9949	0.00274532	0.0127704
ENSMUSG00000025982	Sf3b1	protein_coding	1313.58	-0.156766	0.0410505	-3.81886	0.000134072	0.000921561
ENSMUSG00000025981	Coq10b	protein_coding	342.968	-0.164683	0.0560498	-2.93815	0.00330174	0.0149076
ENSMUSG00000101122	Gm17971	processed_pseudogene	5.63679	-0.476451	0.314902	-1.51301	0.130277	0.283222
ENSMUSG00000025980	Hspd1	protein_coding	2451.13	-0.373423	0.0691816	-5.39772	6.74928e-08	9.18001e-07
ENSMUSG00000073676	Hspe1	protein_coding	475.809	0.0283911	0.0877796	0.323436	0.746365	0.862076
ENSMUSG00000025979	Mob4	protein_coding	344.694	0.0590852	0.0451429	1.30885	0.190585	0.368815
ENSMUSG00000025978	Rftn2	protein_coding	44.1445	0.00152051	0.109305	0.0139107	0.988901	0.994741
ENSMUSG00000046994	2021-03-02	protein_coding	131.665	-0.189695	0.0643847	-2.94627	0.00321633	0.0145965
ENSMUSG00000038349	Plcl1	protein_coding	55.5067	-0.157331	0.134756	-1.16752	0.243	0.436361
ENSMUSG00000038323	1700066M21Rik	protein_coding	32.6792	0.534055	0.125757	4.24673	2.16912e-05	0.000181323
ENSMUSG00000048495	Tyw5	protein_coding	27.9084	0.166537	0.124182	1.34107	0.179896	0.355012
ENSMUSG00000025971	Maip1	protein_coding	140.292	-0.139878	0.0660214	-2.11868	0.0341179	0.102405
ENSMUSG00000038305	Spats2l	protein_coding	56.6746	-0.360549	0.105867	-3.40569	0.000659982	0.003703
ENSMUSG00000054770	Kctd18	protein_coding	57.4978	0.112502	0.0894413	1.25783	0.208454	0.392471
ENSMUSG00000026039	Sgo2a	protein_coding	127.282	-0.244424	0.0858666	-2.84655	0.00441951	0.0190687
ENSMUSG00000063558	Aox1	protein_coding	341.484	0.0732715	0.106395	0.688672	0.49103	0.682464
ENSMUSG00000103839	Gm37607	TEC	11.1398	-0.133791	0.211388	-0.632918	0.526787	0.709834
ENSMUSG00000051223	Bzw1	protein_coding	757.382	0.195129	0.0376852	5.17787	2.24428e-07	2.79084e-06
ENSMUSG00000026034	Clk1	protein_coding	722.867	-0.174259	0.0726128	-2.39985	0.016402	0.0568051
ENSMUSG00000026035	Ppil3	protein_coding	69.0439	0.311544	0.0879402	3.54268	0.00039609	0.00236762
ENSMUSG00000026036	Nif3l1	protein_coding	74.6463	0.0182844	0.0794106	0.230252	0.817896	0.904059
ENSMUSG00000026037	Orc2	protein_coding	110.634	-0.0649671	0.0728493	-0.891802	0.372499	0.575647
ENSMUSG00000038174	Fam126b	protein_coding	203.485	0.142777	0.0993463	1.43716	0.150673	0.313749
ENSMUSG00000026032	Ndufb3	protein_coding	782.687	-0.0203711	0.0410977	-0.495674	0.620124	0.781405
ENSMUSG00000026031	Cflar	protein_coding	384.719	0.00538968	0.0570466	0.0944785	0.924729	0.962654
ENSMUSG00000026029	Casp8	protein_coding	52.8351	-0.0801267	0.108532	-0.738278	0.460345	0.656652
ENSMUSG00000026028	Trak2	protein_coding	2195.93	-0.107406	0.0361851	-2.96823	0.00299518	0.0137441
ENSMUSG00000026027	Stradb	protein_coding	392.675	0.134787	0.0670808	2.00933	0.0445024	0.126414
ENSMUSG00000038079	Tmem237	protein_coding	22.4302	0.178388	0.157515	1.13251	0.257419	0.453153
ENSMUSG00000026024	Als2	protein_coding	121.798	0.38539	0.0635144	6.06777	1.297e-09	2.32657e-08
ENSMUSG00000041075	Fzd7	protein_coding	71.4347	0.459754	0.0947714	4.85119	1.22725e-06	1.34267e-05
ENSMUSG00000026021	Sumo1	protein_coding	297.308	-0.069925	0.0544873	-1.28333	0.199377	0.380553
ENSMUSG00000026020	Nop58	protein_coding	155.652	0.103141	0.0705938	1.46105	0.144001	0.303534
ENSMUSG00000067336	Bmpr2	protein_coding	1065.36	0.0596157	0.0408932	1.45784	0.144886	0.304948
ENSMUSG00000041040	Fam117b	protein_coding	226.47	-0.642568	0.156182	-4.11423	3.88466e-05	0.000304889
ENSMUSG00000026019	Wdr12	protein_coding	124.566	0.17381	0.0712716	2.43869	0.0147405	0.052035
ENSMUSG00000026017	Carf	protein_coding	77.8535	0.16885	0.0915083	1.84519	0.0650097	0.169226
ENSMUSG00000073664	Nbeal1	protein_coding	692.85	0.130806	0.0347167	3.76781	0.000164684	0.001105
ENSMUSG00000049439	Cyp20a1	protein_coding	80.6291	0.0784254	0.0804381	0.974978	0.329571	0.532905
ENSMUSG00000026782	Abi2	protein_coding	133.437	0.277942	0.0678705	4.09518	4.21845e-05	0.00032866
ENSMUSG00000026014	Raph1	protein_coding	989.225	-0.358956	0.0685438	-5.23688	1.63311e-07	2.08673e-06
ENSMUSG00000101188	Eif4a-ps4	processed_pseudogene	9.27653	0.114106	0.239076	0.477279	0.633163	0.790485
ENSMUSG00000026012	Cd28	protein_coding	54.7274	-0.381019	0.104858	-3.63366	0.000279428	0.00176218
ENSMUSG00000026011	Ctla4	protein_coding	23.5939	-0.231866	0.184662	-1.25562	0.209253	0.39356
ENSMUSG00000052062	Pard3b	protein_coding	154.559	-0.0526475	0.0665303	-0.791331	0.428751	0.628795
ENSMUSG00000025969	Nrp2	protein_coding	345.202	-0.147391	0.0954959	-1.54343	0.122726	0.271221
ENSMUSG00000040865	Ino80d	protein_coding	256.835	-0.000247122	0.0587948	-0.00420312	0.996646	0.998547
ENSMUSG00000084799	Ino80dos	lncRNA	10.9792	-0.25934	0.206987	-1.25293	0.210232	0.394817
ENSMUSG00000101599	Gm20342	lncRNA	29.3563	-0.0917324	0.146114	-0.627813	0.530126	0.71211
ENSMUSG00000025968	Ndufs1	protein_coding	4727.25	-0.492923	0.0459224	-10.7338	7.06124e-27	1.02421e-24
ENSMUSG00000025967	Eef1b2	protein_coding	731.42	0.0635906	0.0509677	1.24766	0.212154	0.397263
ENSMUSG00000025964	Adam23	protein_coding	21.0609	-0.238565	0.173433	-1.37554	0.168963	0.339719
ENSMUSG00000025962	Fastkd2	protein_coding	215.569	-0.270019	0.0608016	-4.44099	8.95465e-06	8.16161e-05
ENSMUSG00000025959	Klf7	protein_coding	268.186	-0.0291925	0.0581185	-0.502292	0.615462	0.77743
ENSMUSG00000025958	Creb1	protein_coding	264.378	0.0148979	0.0602745	0.247168	0.804778	0.896651
ENSMUSG00000025956	Mettl21a	protein_coding	47.4896	0.230271	0.108084	2.13048	0.0331322	0.0999565
ENSMUSG00000070871	Ccnyl1	protein_coding	83.6961	0.0121632	0.0806	0.150908	0.880048	0.9394
ENSMUSG00000045005	Fzd5	protein_coding	39.6384	-0.122319	0.111531	-1.09673	0.272759	0.471031
ENSMUSG00000051344	Plekhm3	protein_coding	87.171	0.00700087	0.0937911	0.0746432	0.940499	0.970018
ENSMUSG00000084416	Rpl10a-ps1	processed_pseudogene	12.5173	0.229914	0.195773	1.17439	0.24024	0.433122
ENSMUSG00000025950	Idh1	protein_coding	462.385	-0.146769	0.0655956	-2.23748	0.0252548	0.080467
ENSMUSG00000025949	Pikfyve	protein_coding	127.254	0.0613472	0.063738	0.96249	0.335803	0.538759
ENSMUSG00000015222	Map2	protein_coding	41.4878	0.153428	0.117995	1.3003	0.1935	0.372574
ENSMUSG00000026005	Rpe	protein_coding	93.5221	-0.0868773	0.0722672	-1.20217	0.229298	0.4193
ENSMUSG00000026004	Kansl1l	protein_coding	280.237	0.11151	0.0586946	1.89983	0.0574548	0.153926
ENSMUSG00000026003	Acadl	protein_coding	6009.59	-0.414478	0.0387267	-10.7026	9.89307e-27	1.42383e-24
ENSMUSG00000061816	Myl1	protein_coding	269.096	0.591113	0.147025	4.02048	5.80791e-05	0.000439403
ENSMUSG00000026000	Lancl1	protein_coding	141.637	0.0812044	0.0598437	1.35694	0.1748	0.347874
ENSMUSG00000062209	Erbb4	protein_coding	106.741	-0.185928	0.121636	-1.52856	0.126375	0.276944
ENSMUSG00000025997	Ikzf2	protein_coding	63.4509	-0.0539094	0.108533	-0.496708	0.619395	0.780805
ENSMUSG00000026196	Bard1	protein_coding	7.38868	0.62091	0.256675	2.41905	0.0155612	0.0544802
ENSMUSG00000050296	Abca12	protein_coding	51.769	-0.426845	0.13692	-3.11748	0.00182403	0.0090029
ENSMUSG00000026192	Atic	protein_coding	189.46	0.291663	0.0643838	4.53007	5.8965e-06	5.57974e-05
ENSMUSG00000026193	Fn1	protein_coding	388.382	0.377846	0.0972677	3.88459	0.000102501	0.00072774
ENSMUSG00000039395	Mreg	protein_coding	227.931	-0.132648	0.0706425	-1.87773	0.060418	0.160063
ENSMUSG00000026189	Pecr	protein_coding	34.9909	-0.116675	0.13263	-0.879698	0.379023	0.581727
ENSMUSG00000026187	Xrcc5	protein_coding	161.888	-0.0223866	0.0654174	-0.342212	0.732191	0.854476
ENSMUSG00000039354	Smarcal1	protein_coding	153.674	0.107625	0.0642182	1.67592	0.0937535	0.223464
ENSMUSG00000046330	Rpl37a	protein_coding	462.27	0.0845158	0.0552495	1.52971	0.126088	0.276512
ENSMUSG00000026185	Igfbp5	protein_coding	988.39	0.526585	0.0891676	5.90557	3.51431e-09	5.86751e-08
ENSMUSG00000055322	Tns1	protein_coding	7118.45	-0.225458	0.0604402	-3.73027	0.000191278	0.00126065
ENSMUSG00000061815	Rufy4	protein_coding	7.73223	-0.769004	0.247469	-3.10747	0.00188694	0.00925575
ENSMUSG00000006304	Arpc2	protein_coding	744.725	0.202844	0.0426949	4.75102	2.02395e-06	2.10868e-05
ENSMUSG00000006299	Aamp	protein_coding	412.226	-0.00497286	0.0519626	-0.0957007	0.923758	0.962322
ENSMUSG00000026179	Pnkd	protein_coding	228.513	-0.13857	0.0552995	-2.50581	0.0122173	0.0445018
ENSMUSG00000006301	Tmbim1	protein_coding	376.737	0.379167	0.0800423	4.73708	2.16817e-06	2.24008e-05
ENSMUSG00000026177	Slc11a1	protein_coding	14.2468	-0.337284	0.227858	-1.48023	0.138811	0.296415
ENSMUSG00000026176	Ctdsp1	protein_coding	542.526	-0.167168	0.0401074	-4.16802	3.07254e-05	0.00024759
ENSMUSG00000033364	Usp37	protein_coding	86.6742	-0.0631538	0.0892684	-0.70746	0.47928	0.672485
ENSMUSG00000026174	Cnot9	protein_coding	99.1628	0.0887551	0.0715059	1.24123	0.214521	0.400282
ENSMUSG00000026135	Zfp142	protein_coding	99.7647	-0.0256121	0.0712661	-0.359387	0.719305	0.847375
ENSMUSG00000026172	Bcs1l	protein_coding	136.444	0.118868	0.0600644	1.979	0.0478156	0.133556
ENSMUSG00000026171	Rnf25	protein_coding	61.3866	-0.0658431	0.0853959	-0.771033	0.440687	0.639553
ENSMUSG00000033257	Ttll4	protein_coding	124.046	-0.0390296	0.0705629	-0.553117	0.580183	0.750808
ENSMUSG00000026170	Cyp27a1	protein_coding	110.939	0.0645463	0.100694	0.641013	0.521514	0.706025
ENSMUSG00000006542	Prkag3	protein_coding	19.7913	0.877158	0.180153	4.86897	1.12183e-06	1.23976e-05
ENSMUSG00000026162	Nhej1	protein_coding	13.2929	0.101848	0.184417	0.55227	0.580764	0.751234
ENSMUSG00000033159	Cnppd1	protein_coding	119.985	-0.0254327	0.0741786	-0.342858	0.731706	0.854354
ENSMUSG00000049339	Retreg2	protein_coding	93.1039	0.0947711	0.0800682	1.18363	0.236559	0.428224
ENSMUSG00000026197	Zfand2b	protein_coding	29.7488	0.254844	0.129742	1.96424	0.0495019	0.137315
ENSMUSG00000026198	Abcb6	protein_coding	10.0786	0.553786	0.231387	2.39334	0.016696	0.0576273
ENSMUSG00000033124	Atg9a	protein_coding	243.837	-0.236589	0.0572502	-4.13255	3.58768e-05	0.000283925
ENSMUSG00000026199	Ankzf1	protein_coding	88.6527	0.143418	0.0831193	1.72544	0.0844479	0.206515
ENSMUSG00000026200	Glb1l	protein_coding	20.1454	0.330475	0.150288	2.19894	0.0278822	0.0870898
ENSMUSG00000026201	Stk16	protein_coding	104.938	-0.0388957	0.0670025	-0.580512	0.561569	0.736566
ENSMUSG00000026202	Tuba4a	protein_coding	2160.52	-0.645017	0.199307	-3.23629	0.00121094	0.00627294
ENSMUSG00000026203	Dnajb2	protein_coding	398.326	0.0927261	0.0592007	1.5663	0.117279	0.26221
ENSMUSG00000026204	Ptprn	protein_coding	36.6868	1.49055	0.178665	8.34269	7.2617e-17	3.35375e-15
ENSMUSG00000026209	Dnpep	protein_coding	215.608	-0.0120376	0.0582592	-0.206621	0.836306	0.914635
ENSMUSG00000026208	Des	protein_coding	11385.1	0.876281	0.0911698	9.61153	7.14821e-22	6.05998e-20
ENSMUSG00000026207	Speg	protein_coding	1054.29	-0.00266226	0.0593874	-0.0448287	0.964244	0.98137
ENSMUSG00000033021	Gmppa	protein_coding	100.089	0.129992	0.0777129	1.67272	0.0943823	0.22428
ENSMUSG00000032997	Chpf	protein_coding	82.443	0.227061	0.101005	2.24802	0.0245747	0.0787052
ENSMUSG00000026211	Obsl1	protein_coding	484.673	0.0388204	0.0482836	0.804007	0.421393	0.622649
ENSMUSG00000032968	Inha	protein_coding	18.115	0.0205653	0.167112	0.123063	0.902057	0.952542
ENSMUSG00000026213	Stk11ip	protein_coding	69.4108	0.123531	0.0911107	1.35583	0.175152	0.348353
ENSMUSG00000006576	Slc4a3	protein_coding	1023.35	-0.590458	0.0628387	-9.39642	5.64524e-21	4.26055e-19
ENSMUSG00000026235	Epha4	protein_coding	399.453	-0.341698	0.0997174	-3.42666	0.000611047	0.00346615
ENSMUSG00000026245	Farsb	protein_coding	284.008	-0.0558032	0.0451139	-1.23694	0.216109	0.402274
ENSMUSG00000032883	Acsl3	protein_coding	44.8663	-0.171703	0.116115	-1.47873	0.139212	0.296979
ENSMUSG00000079470	Utp14b	protein_coding	11.9329	0.0798928	0.191384	0.417448	0.676351	0.821372
ENSMUSG00000047330	Kcne4	protein_coding	15.7542	-0.223094	0.177831	-1.25453	0.209648	0.39408
ENSMUSG00000073643	Wdfy1	protein_coding	279.078	0.510753	0.0702762	7.26779	3.65411e-13	1.11217e-11
ENSMUSG00000026248	Mrpl44	protein_coding	247.368	-0.112249	0.0452821	-2.47889	0.0131793	0.0473098
ENSMUSG00000026249	Serpine2	protein_coding	187.275	0.798867	0.127059	6.28738	3.22859e-10	6.26354e-09
ENSMUSG00000004364	Cul3	protein_coding	1371.2	-0.123306	0.0349883	-3.5242	0.000424763	0.00251472
ENSMUSG00000038608	Dock10	protein_coding	79.3357	0.512641	0.0896737	5.71674	1.08585e-08	1.66749e-07
ENSMUSG00000055980	Irs1	protein_coding	311.264	0.017113	0.109734	0.15595	0.876072	0.937216
ENSMUSG00000026142	Rhbdd1	protein_coding	107.541	0.0596526	0.0739882	0.806245	0.420102	0.621706
ENSMUSG00000067158	Col4a4	protein_coding	126.363	1.06265	0.142537	7.45523	8.97082e-14	2.91175e-12
ENSMUSG00000079465	Col4a3	protein_coding	67.9197	1.31506	0.149971	8.76871	1.80727e-18	1.01678e-16
ENSMUSG00000026150	Mff	protein_coding	703.723	-0.0719746	0.034735	-2.07211	0.0382555	0.112257
ENSMUSG00000101450	Gm28941	lncRNA	6.23164	-0.492164	0.270905	-1.81674	0.069257	0.177429
ENSMUSG00000026159	Agfg1	protein_coding	280.738	0.0651228	0.0481865	1.35147	0.176544	0.350371
ENSMUSG00000045658	Pid1	protein_coding	62.8946	-0.0762599	0.116309	-0.655665	0.512039	0.698444
ENSMUSG00000026219	Trip12	protein_coding	1466.39	0.0389197	0.0294213	1.32284	0.185888	0.362407
ENSMUSG00000073633	Fbxo36	protein_coding	5.19782	0.830033	0.301814	2.75015	0.00595681	0.0245383
ENSMUSG00000070034	Sp110	protein_coding	44.741	0.234527	0.123812	1.89422	0.0581957	0.155417
ENSMUSG00000070031	Sp140	protein_coding	15.8567	0.398883	0.188513	2.11594	0.0343501	0.102995
ENSMUSG00000026222	Sp100	protein_coding	245.802	-0.0152609	0.064177	-0.237794	0.812041	0.901041
ENSMUSG00000052760	A630001G21Rik	protein_coding	9.14196	0.161543	0.230859	0.699749	0.484084	0.676496
ENSMUSG00000036707	Cab39	protein_coding	1197.47	0.170393	0.0440207	3.87075	0.000108501	0.000764492
ENSMUSG00000026223	Itm2c	protein_coding	285.894	-0.0165901	0.0552859	-0.300078	0.764118	0.872271
ENSMUSG00000026229	Psmd1	protein_coding	1006.7	0.141118	0.05267	2.67928	0.00737814	0.0294206
ENSMUSG00000062590	Armc9	protein_coding	25.2808	0.460393	0.154575	2.97845	0.00289712	0.0133701
ENSMUSG00000026234	Ncl	protein_coding	2066.32	0.107463	0.035124	3.05954	0.00221674	0.0106127
ENSMUSG00000026238	Ptma	protein_coding	639.026	0.0423796	0.0533003	0.79511	0.426549	0.627322
ENSMUSG00000026239	Pde6d	protein_coding	145.419	0.192587	0.0653684	2.94618	0.00321727	0.0145972
ENSMUSG00000026240	Cops7b	protein_coding	61.8525	-5.13969e-05	0.0864071	-0.000594822	0.999525	0.999525
ENSMUSG00000053333	Dis3l2	protein_coding	73.9333	-0.0380286	0.0839601	-0.452936	0.650595	0.802854
ENSMUSG00000084106	Gm6136	processed_pseudogene	5.19554	0.378854	0.293368	1.2914	0.196567	0.376698
ENSMUSG00000026254	Eif4e2	protein_coding	274.457	0.178746	0.0495331	3.60861	0.000307843	0.00191535
ENSMUSG00000026255	Efhd1	protein_coding	10.6209	-0.969093	0.279213	-3.4708	0.000518911	0.00299474
ENSMUSG00000048000	Gigyf2	protein_coding	385.747	0.154742	0.0420768	3.67761	0.00023543	0.0015135
ENSMUSG00000026259	Ngef	protein_coding	8.39922	3.1443	0.425726	7.38574	1.51608e-13	4.81153e-12
ENSMUSG00000026288	Inpp5d	protein_coding	47.8012	0.160407	0.131591	1.21898	0.222852	0.41132
ENSMUSG00000026289	Atg16l1	protein_coding	212.485	0.0849626	0.0589634	1.44094	0.149602	0.311906
ENSMUSG00000070738	Dgkd	protein_coding	351.759	0.273194	0.0422532	6.46563	1.00881e-10	2.09737e-09
ENSMUSG00000005501	Usp40	protein_coding	225.606	0.0254639	0.060914	0.418031	0.675924	0.821069
ENSMUSG00000044783	Hjurp	protein_coding	218.917	0.300932	0.109643	2.74466	0.0060573	0.024897
ENSMUSG00000049866	Arl4c	protein_coding	57.7297	0.198212	0.097587	2.03113	0.0422419	0.121459
ENSMUSG00000036206	Sh3bp4	protein_coding	90.4019	0.0496793	0.0992894	0.500348	0.61683	0.778423
ENSMUSG00000055013	Agap1	protein_coding	264.826	-0.169233	0.0543642	-3.11295	0.00185227	0.00912184
ENSMUSG00000067081	Asb18	protein_coding	183.428	0.281521	0.0943655	2.98331	0.00285153	0.0131991
ENSMUSG00000044337	Ackr3	protein_coding	426.63	-0.00709611	0.116976	-0.0606628	0.951628	0.975833
ENSMUSG00000101028	Gm28723	lncRNA	6.85118	1.36665	0.287822	4.74826	2.05176e-06	2.13287e-05
ENSMUSG00000034432	Cops8	protein_coding	407.879	-0.0248169	0.0374824	-0.662094	0.507911	0.694627
ENSMUSG00000048126	Col6a3	protein_coding	428.4	1.19114	0.119292	9.98507	1.77171e-23	1.79746e-21
ENSMUSG00000026305	Lrrfip1	protein_coding	450.395	0.189126	0.0546853	3.45844	0.000543307	0.00312002
ENSMUSG00000034353	Ramp1	protein_coding	26.8302	-0.103175	0.173924	-0.593218	0.553036	0.730001
ENSMUSG00000034343	Ube2f	protein_coding	229.929	0.161042	0.0675435	2.38427	0.0171129	0.0587606
ENSMUSG00000026307	Scly	protein_coding	81.7163	0.0629641	0.0831603	0.757142	0.448965	0.647064
ENSMUSG00000026308	Klhl30	protein_coding	234.638	0.0735789	0.0684571	1.07482	0.282456	0.481551
ENSMUSG00000026309	Ilkap	protein_coding	180.244	-0.138602	0.0617068	-2.24614	0.0246947	0.078967
ENSMUSG00000067071	Hes6	protein_coding	41.1999	-0.419138	0.137255	-3.05371	0.00226028	0.0108017
ENSMUSG00000055866	Per2	protein_coding	220.366	-0.288366	0.0927468	-3.10917	0.00187614	0.00922308
ENSMUSG00000034292	Traf3ip1	protein_coding	57.1983	-0.088974	0.100255	-0.887473	0.374824	0.577749
ENSMUSG00000026311	Asb1	protein_coding	172.37	0.167426	0.0663924	2.52176	0.011677	0.0428109
ENSMUSG00000026313	Hdac4	protein_coding	260.28	-0.326788	0.107378	-3.04335	0.00233963	0.0111122
ENSMUSG00000026260	Ndufa10	protein_coding	2826.35	-0.478908	0.0428535	-11.1755	5.37617e-29	1.03973e-26
ENSMUSG00000073616	Cops9	protein_coding	214.851	-0.00480309	0.0613719	-0.0782621	0.93762	0.968648
ENSMUSG00000034220	Gpc1	protein_coding	1833.88	-0.159186	0.0687848	-2.31426	0.0206534	0.0686028
ENSMUSG00000047067	Dusp28	protein_coding	52.7886	-0.122957	0.108589	-1.13231	0.257502	0.453223
ENSMUSG00000026269	Rnpepl1	protein_coding	267.313	-0.251289	0.0535514	-4.69249	2.69903e-06	2.73229e-05
ENSMUSG00000026270	Capn10	protein_coding	29.6041	0.282133	0.142952	1.97363	0.0484244	0.134983
ENSMUSG00000014602	Kif1a	protein_coding	19.0339	1.15671	0.207891	5.56406	2.63575e-08	3.83506e-07
ENSMUSG00000047793	Sned1	protein_coding	121.456	-0.590747	0.0909917	-6.49232	8.45268e-11	1.78332e-09
ENSMUSG00000026273	Mterf4	protein_coding	64.6397	0.000191202	0.0861915	0.00221834	0.99823	0.999277
ENSMUSG00000026274	Pask	protein_coding	6.44267	0.566373	0.349836	1.61897	0.105454	0.243333
ENSMUSG00000026275	Ppp1r7	protein_coding	229.4	-0.00753446	0.0471444	-0.159817	0.873025	0.935993
ENSMUSG00000034088	Hdlbp	protein_coding	4761.05	-0.446902	0.043132	-10.3613	3.72003e-25	4.57392e-23
ENSMUSG00000026276	Septin2	protein_coding	1056.11	0.151206	0.0367404	4.11552	3.86306e-05	0.000303391
ENSMUSG00000034066	Farp2	protein_coding	110.339	-0.0972572	0.0813626	-1.19535	0.231949	0.422606
ENSMUSG00000026277	Stk25	protein_coding	357.224	-0.0511816	0.0405179	-1.26319	0.206522	0.38994
ENSMUSG00000026278	Bok	protein_coding	9.91615	0.202579	0.250132	0.809887	0.418005	0.619863
ENSMUSG00000026279	Thap4	protein_coding	135.434	-0.129779	0.0651997	-1.99048	0.0465383	0.130716
ENSMUSG00000026280	Atg4b	protein_coding	139.896	0.00824521	0.0631428	0.13058	0.896107	0.949174
ENSMUSG00000026281	Dtymk	protein_coding	68.8633	0.0180369	0.0868929	0.207576	0.83556	0.914143
ENSMUSG00000026283	Ing5	protein_coding	101.251	-0.220979	0.0720091	-3.06877	0.00214944	0.0103411
ENSMUSG00000073609	D2hgdh	protein_coding	135.768	-0.48086	0.0721435	-6.66533	2.64075e-11	6.03794e-10
ENSMUSG00000099624	Gm7889	unprocessed_pseudogene	10.5052	-0.951588	0.236891	-4.01698	5.89478e-05	0.000445069
ENSMUSG00000073608	Gal3st2c	protein_coding	56.6234	-0.685014	0.188441	-3.63516	0.000277804	0.00175373
ENSMUSG00000051185	Fam174a	protein_coding	252.093	0.199494	0.056912	3.5053	0.000456089	0.0026729
ENSMUSG00000081051	Gm15427	processed_pseudogene	8.59743	-0.225513	0.250836	-0.899048	0.368627	0.571614
ENSMUSG00000040710	St8sia4	protein_coding	157.246	-0.108783	0.0962218	-1.13054	0.258248	0.454081
ENSMUSG00000044768	Macir	protein_coding	28.4791	0.123985	0.150326	0.824776	0.409499	0.611399
ENSMUSG00000040648	Ppip5k2	protein_coding	1426.77	-0.503646	0.0999168	-5.04065	4.63943e-07	5.49685e-06
ENSMUSG00000026333	Gin1	protein_coding	68.5299	-0.162424	0.0886874	-1.83142	0.0670382	0.173178
ENSMUSG00000026335	Pam	protein_coding	6290.54	0.707418	0.0813659	8.69428	3.49022e-18	1.90587e-16
ENSMUSG00000089782	Btf3-ps1	processed_pseudogene	5.26931	0.285932	0.300769	0.95067	0.341772	0.544384
ENSMUSG00000050840	Cdh20	protein_coding	13.4618	0.609604	0.258976	2.3539	0.0185776	0.0628913
ENSMUSG00000047496	Rnf152	protein_coding	41.8882	-0.122314	0.120296	-1.01677	0.309261	0.510786
ENSMUSG00000056536	Pign	protein_coding	107.213	0.131083	0.0716399	1.82975	0.0672874	0.17358
ENSMUSG00000026319	Relch	protein_coding	169.921	-0.0564969	0.0603206	-0.936611	0.348959	0.551807
ENSMUSG00000026321	Tnfrsf11a	protein_coding	18.1688	-0.199727	0.162286	-1.23071	0.21843	0.405537
ENSMUSG00000099843	Gm7160	lncRNA	11.1552	0.0330784	0.205199	0.161202	0.871934	0.935525
ENSMUSG00000038866	Zcchc2	protein_coding	110.512	0.0558085	0.0702671	0.794234	0.427059	0.627823
ENSMUSG00000044340	Phlpp1	protein_coding	182.508	-0.119911	0.0675268	-1.77576	0.0757729	0.190439
ENSMUSG00000057329	Bcl2	protein_coding	120.329	1.05796	0.169364	6.24667	4.19304e-10	7.95992e-09
ENSMUSG00000009905	Kdsr	protein_coding	72.7823	0.145013	0.0860593	1.68503	0.0919823	0.220286
ENSMUSG00000009907	Vps4b	protein_coding	264.455	0.0353702	0.0486388	0.727201	0.467103	0.662559
ENSMUSG00000026315	Serpinb8	protein_coding	13.544	-0.0328903	0.227756	-0.14441	0.885177	0.942273
ENSMUSG00000100457	D830032E09Rik	lncRNA	46.8191	-0.666435	0.146766	-4.54081	5.6039e-06	5.32457e-05
ENSMUSG00000047216	Cdh19	protein_coding	88.951	0.0496797	0.1232	0.403245	0.686768	0.827903
ENSMUSG00000038702	Dsel	protein_coding	78.2059	0.683316	0.0938664	7.27967	3.34643e-13	1.02694e-11
ENSMUSG00000026374	Tsn	protein_coding	356.819	0.0166745	0.0402785	0.413979	0.678889	0.82327
ENSMUSG00000026377	Nifk	protein_coding	110.185	0.121328	0.07778	1.55988	0.118788	0.264756
ENSMUSG00000064302	Clasp1	protein_coding	2359.42	0.0182284	0.0654468	0.278523	0.780611	0.881023
ENSMUSG00000026380	Tfcp2l1	protein_coding	8.19304	0.0943638	0.249443	0.378299	0.705209	0.839946
ENSMUSG00000048402	Gli2	protein_coding	12.2852	0.748091	0.205943	3.63251	0.000280673	0.00176682
ENSMUSG00000037035	Inhbb	protein_coding	10.7718	-0.902401	0.22482	-4.01388	5.97297e-05	0.000450057
ENSMUSG00000004451	Ralb	protein_coding	177.831	0.239627	0.06799	3.52444	0.000424379	0.00251325
ENSMUSG00000098923	Tmem185b	protein_coding	68.7148	0.0500584	0.089066	0.562038	0.57409	0.74598
ENSMUSG00000026383	Epb41l5	protein_coding	64.4072	-0.31197	0.0890546	-3.50313	0.000459823	0.00268969
ENSMUSG00000026384	Ptpn4	protein_coding	379	0.207463	0.0754455	2.74984	0.00596244	0.024556
ENSMUSG00000036975	Tmem177	protein_coding	81.7788	-0.282553	0.0817414	-3.45666	0.000546905	0.00313874
ENSMUSG00000026385	Dbi	protein_coding	388.048	-0.353578	0.0612123	-5.77626	7.63805e-09	1.20075e-07
ENSMUSG00000026388	3110009E18Rik	protein_coding	5.94615	-0.356424	0.277813	-1.28296	0.199505	0.380757
ENSMUSG00000026389	Steap3	protein_coding	192.125	-0.259357	0.0713759	-3.63368	0.000279412	0.00176218
ENSMUSG00000003721	Insig2	protein_coding	402.91	0.0348099	0.0431774	0.806207	0.420124	0.621706
ENSMUSG00000026339	Ccdc93	protein_coding	163.524	0.0815533	0.0570421	1.4297	0.152802	0.316884
ENSMUSG00000001674	Ddx18	protein_coding	94.6443	0.0871256	0.0783118	1.11255	0.265903	0.463329
ENSMUSG00000026341	Actr3	protein_coding	701.642	-0.0579354	0.0617014	-0.938963	0.34775	0.550739
ENSMUSG00000026342	Slc35f5	protein_coding	921.145	0.244946	0.0476242	5.1433	2.69956e-07	3.30608e-06
ENSMUSG00000049690	Nckap5	protein_coding	66.3367	0.0410328	0.134048	0.306106	0.759524	0.869754
ENSMUSG00000036155	Mgat5	protein_coding	163.213	-0.118728	0.07133	-1.66449	0.0960154	0.226941
ENSMUSG00000026349	Ccnt2	protein_coding	474.919	0.0179218	0.0532321	0.336672	0.736364	0.856922
ENSMUSG00000036104	Rab3gap1	protein_coding	443.949	0.0862364	0.0361492	2.38557	0.0170526	0.0586176
ENSMUSG00000036086	Zranb3	protein_coding	37.2846	-0.0839827	0.127608	-0.658129	0.510455	0.696744
ENSMUSG00000056211	R3hdm1	protein_coding	422.091	-0.22897	0.0474813	-4.82231	1.41904e-06	1.52553e-05
ENSMUSG00000026353	Ubxn4	protein_coding	519.504	0.349355	0.0683719	5.10963	3.22792e-07	3.90675e-06
ENSMUSG00000026355	Mcm6	protein_coding	65.8449	0.121686	0.109962	1.10662	0.268459	0.466032
ENSMUSG00000026356	Dars	protein_coding	582.775	0.111776	0.0370261	3.01885	0.00253734	0.0119382
ENSMUSG00000045382	Cxcr4	protein_coding	34.4631	0.401352	0.155073	2.58815	0.00964928	0.0367859
ENSMUSG00000086825	Gm15675	lncRNA	13.8346	0.256953	0.224328	1.14543	0.252029	0.446956
ENSMUSG00000026399	Cd55	protein_coding	80.6373	-0.059305	0.0945182	-0.627445	0.530367	0.712186
ENSMUSG00000101904	Gm29427	protein_coding	7.79373	0.439398	0.285208	1.54062	0.123409	0.272147
ENSMUSG00000026409	Pfkfb2	protein_coding	500.865	0.445186	0.0937175	4.7503	2.03119e-06	2.11454e-05
ENSMUSG00000046404	Yod1	protein_coding	76.7822	-0.182563	0.0919067	-1.9864	0.046989	0.131742
ENSMUSG00000042510	AA986860	protein_coding	6.64754	0.423365	0.292581	1.447	0.147897	0.309463
ENSMUSG00000016528	Mapkapk2	protein_coding	1730.77	-0.0488053	0.0464462	-1.05079	0.293354	0.493379
ENSMUSG00000102856	Gm37084	TEC	5.47484	0.0735149	0.297329	0.247251	0.804714	0.896651
ENSMUSG00000026427	Eif2d	protein_coding	153.18	-0.234232	0.0675678	-3.46663	0.000527026	0.00303592
ENSMUSG00000026430	Rassf5	protein_coding	12.0493	0.447781	0.207159	2.16154	0.0306539	0.0938369
ENSMUSG00000042349	Ikbke	protein_coding	8.64925	0.462934	0.255127	1.81452	0.0695973	0.178091
ENSMUSG00000026425	Srgap2	protein_coding	214.653	0.0584318	0.0660493	0.884669	0.376335	0.579116
ENSMUSG00000055184	Fam72a	protein_coding	7.72174	0.840286	0.269127	3.12226	0.00179467	0.0088782
ENSMUSG00000052688	Rab7b	protein_coding	38.0473	0.479305	0.125507	3.81896	0.000134015	0.000921527
ENSMUSG00000042251	Pm20d1	protein_coding	73.2713	-0.873571	0.108102	-8.08097	6.42533e-16	2.63339e-14
ENSMUSG00000013275	Slc41a1	protein_coding	465.158	-0.40626	0.0626437	-6.48525	8.85867e-11	1.86474e-09
ENSMUSG00000026433	Rab29	protein_coding	41.9796	0.393855	0.129602	3.03896	0.00237394	0.0112636
ENSMUSG00000026434	Nucks1	protein_coding	591.017	-0.163213	0.0394165	-4.14073	3.46203e-05	0.000275154
ENSMUSG00000026435	Slc45a3	protein_coding	16.3542	-0.116381	0.244328	-0.476332	0.633838	0.791015
ENSMUSG00000026436	Elk4	protein_coding	360.167	0.096848	0.0491383	1.97093	0.0487321	0.135667
ENSMUSG00000059149	Mfsd4a	protein_coding	14.9708	-1.17995	0.228299	-5.16843	2.36066e-07	2.91992e-06
ENSMUSG00000026437	Cdk18	protein_coding	89.2978	-0.317489	0.0946791	-3.35332	0.000798497	0.00436797
ENSMUSG00000042115	Klhdc8a	protein_coding	66.101	-0.168764	0.182566	-0.924399	0.355278	0.558115
ENSMUSG00000009772	Nuak2	protein_coding	20.5317	-0.0746231	0.161853	-0.461054	0.64476	0.798286
ENSMUSG00000100658	F730311O21Rik	lncRNA	7.97236	-0.201073	0.256363	-0.784328	0.432848	0.632129
ENSMUSG00000042066	Tmcc2	protein_coding	205.846	-0.00285775	0.05636	-0.0507052	0.95956	0.979557
ENSMUSG00000042046	Dstyk	protein_coding	244.278	0.0124149	0.0512121	0.242421	0.808454	0.898983
ENSMUSG00000026439	Rbbp5	protein_coding	160.818	-0.0876612	0.058071	-1.50955	0.131158	0.284704
ENSMUSG00000048174	Tmem81	protein_coding	12.8657	0.168164	0.187125	0.898675	0.368826	0.571731
ENSMUSG00000053024	Cntn2	protein_coding	77.2961	-0.633697	0.115971	-5.46425	4.64872e-08	6.54566e-07
ENSMUSG00000026443	Lrrn2	protein_coding	21.1324	0.47141	0.159207	2.96099	0.0030665	0.0140199
ENSMUSG00000054387	Mdm4	protein_coding	446.706	-0.0625752	0.0586031	-1.06778	0.28562	0.484969
ENSMUSG00000026447	Pik3c2b	protein_coding	248.858	-0.0301011	0.0757839	-0.397197	0.691222	0.831329
ENSMUSG00000101102	Gm28609	lncRNA	8.77665	0.474114	0.277771	1.70685	0.0878492	0.212953
ENSMUSG00000046062	Ppp1r15b	protein_coding	242.678	-0.116402	0.050679	-2.29686	0.021627	0.0711676
ENSMUSG00000041757	Plekha6	protein_coding	852.996	0.516157	0.0779172	6.62444	3.48573e-11	7.87301e-10
ENSMUSG00000101693	Gm19461	lncRNA	37.0503	-0.244811	0.137257	-1.78359	0.0744897	0.187879
ENSMUSG00000070643	Sox13	protein_coding	83.5596	0.124555	0.101324	1.22927	0.218972	0.406137
ENSMUSG00000090553	Snrpe	protein_coding	108.446	-0.0508497	0.0775754	-0.655487	0.512154	0.698523
ENSMUSG00000102976	Zc3h11a	protein_coding	90.2561	0.00660123	0.0810359	0.0814606	0.935076	0.967327
ENSMUSG00000094410	Gm38394	protein_coding	33.5268	0.170677	0.129881	1.31411	0.18881	0.36618
ENSMUSG00000026463	Atp2b4	protein_coding	248.626	-0.0899125	0.0646484	-1.39079	0.164288	0.333347
ENSMUSG00000041577	Prelp	protein_coding	375.13	0.49679	0.0939046	5.29037	1.22071e-07	1.59491e-06
ENSMUSG00000041559	Fmod	protein_coding	51.2584	0.749532	0.345593	2.16883	0.0300956	0.0925787
ENSMUSG00000020423	Btg2	protein_coding	174.405	0.107013	0.1562	0.685102	0.493279	0.684165
ENSMUSG00000042429	Adora1	protein_coding	100.943	-0.632992	0.134734	-4.6981	2.62595e-06	2.66558e-05
ENSMUSG00000026458	Ppfia4	protein_coding	19.8526	0.671174	0.154775	4.33646	1.44795e-05	0.000125973
ENSMUSG00000042305	Tmem183a	protein_coding	122.183	0.227136	0.0777219	2.92242	0.00347323	0.0155196
ENSMUSG00000026456	Cyb5r1	protein_coding	113.291	0.198387	0.0739065	2.6843	0.00726828	0.0290762
ENSMUSG00000026457	Adipor1	protein_coding	929.181	-0.213246	0.0356006	-5.98995	2.09902e-09	3.65919e-08
ENSMUSG00000026455	Klhl12	protein_coding	203.979	-0.0464711	0.0585593	-0.793574	0.427444	0.62809
ENSMUSG00000042229	Rabif	protein_coding	98.0134	0.254008	0.0876209	2.89895	0.00374419	0.0165364
ENSMUSG00000042207	Kdm5b	protein_coding	131.804	-0.0182204	0.0741103	-0.245855	0.805795	0.897282
ENSMUSG00000073557	Ppp1r12b	protein_coding	2791.63	0.13025	0.038485	3.38443	0.000713252	0.00396118
ENSMUSG00000103976	Gm37677	TEC	8.29411	-0.0267737	0.295913	-0.0904785	0.927907	0.964209
ENSMUSG00000026429	Ube2t	protein_coding	22.0787	-0.241602	0.153212	-1.57691	0.114815	0.258226
ENSMUSG00000042793	Lgr6	protein_coding	351.724	0.365667	0.0889779	4.10965	3.96267e-05	0.000310426
ENSMUSG00000031506	Ptpn7	protein_coding	5.98201	0.939363	0.351049	2.67588	0.00745336	0.0296633
ENSMUSG00000026426	Arl8a	protein_coding	136.225	0.221887	0.0720564	3.07935	0.00207455	0.0100276
ENSMUSG00000079139	Gm4204	processed_pseudogene	20.5271	0.278487	0.157636	1.76665	0.0772876	0.192996
ENSMUSG00000041926	Rnpep	protein_coding	140.684	-0.0820049	0.0732645	-1.1193	0.263012	0.459974
ENSMUSG00000062580	Timm17a	protein_coding	743.281	-0.11575	0.0426297	-2.71524	0.00662281	0.0268411
ENSMUSG00000048096	Lmod1	protein_coding	30.6038	-0.326558	0.184732	-1.76774	0.0771048	0.192669
ENSMUSG00000041889	Shisa4	protein_coding	46.7048	1.7904	0.176911	10.1203	4.48825e-24	4.9017e-22
ENSMUSG00000041879	Ipo9	protein_coding	266.159	0.0457028	0.0487485	0.937521	0.34849	0.551348
ENSMUSG00000009418	Nav1	protein_coding	312.742	0.377528	0.0940314	4.01492	5.94667e-05	0.000448258
ENSMUSG00000026421	Csrp1	protein_coding	207.933	-0.0704352	0.065065	-1.08254	0.279014	0.477965
ENSMUSG00000041801	Phlda3	protein_coding	38.6024	0.751395	0.145197	5.175	2.27909e-07	2.82656e-06
ENSMUSG00000041782	Lad1	protein_coding	8.88927	0.00504538	0.255356	0.0197582	0.984236	0.992127
ENSMUSG00000026414	Tnnt2	protein_coding	44924.5	0.100419	0.0277368	3.62042	0.00029412	0.00184107
ENSMUSG00000026411	Tmem9	protein_coding	44.3372	0.0274899	0.113657	0.241867	0.808884	0.899319
ENSMUSG00000026407	Cacna1s	protein_coding	86.7858	-0.124309	0.0990666	-1.25481	0.209549	0.393933
ENSMUSG00000041642	Kif21b	protein_coding	10.9343	0.491632	0.216701	2.26872	0.0232856	0.075409
ENSMUSG00000041570	Camsap2	protein_coding	278.89	-0.111092	0.0464051	-2.39397	0.0166671	0.0575491
ENSMUSG00000026404	Ddx59	protein_coding	49.6915	-0.144583	0.0935672	-1.54523	0.12229	0.270515
ENSMUSG00000041483	Zfp281	protein_coding	151.256	-0.131379	0.0738081	-1.78	0.0750759	0.189075
ENSMUSG00000026398	Nr5a2	protein_coding	8.4926	-0.138617	0.248797	-0.557149	0.577425	0.748742
ENSMUSG00000026395	Ptprc	protein_coding	67.5375	0.388854	0.135455	2.87072	0.00409538	0.0178737
ENSMUSG00000026393	Nek7	protein_coding	1120.59	-0.0204472	0.0361296	-0.565942	0.571433	0.744194
ENSMUSG00000079283	2310009B15Rik	protein_coding	12.5657	-0.0281627	0.192239	-0.146499	0.883528	0.94139
ENSMUSG00000056268	Dennd1b	protein_coding	264.672	0.0186025	0.0559223	0.332649	0.739399	0.85841
ENSMUSG00000063681	Crb1	protein_coding	5.33088	-0.227916	0.512453	-0.444754	0.656498	0.807081
ENSMUSG00000033964	Zbtb41	protein_coding	250.287	0.132687	0.0504034	2.63251	0.00847567	0.0330587
ENSMUSG00000033952	Aspm	protein_coding	6.42909	0.416777	0.304375	1.36929	0.170909	0.342692
ENSMUSG00000026365	Cfh	protein_coding	1790.15	0.416023	0.0793118	5.24541	1.55932e-07	2.00349e-06
ENSMUSG00000052726	Kcnt2	protein_coding	53.7093	0.402909	0.112724	3.57428	0.000351195	0.0021392
ENSMUSG00000026361	Cdc73	protein_coding	522.714	0.0917067	0.0543688	1.68675	0.0916514	0.219703
ENSMUSG00000033849	B3galt2	protein_coding	171.419	1.04271	0.187011	5.57564	2.4662e-08	3.6167e-07
ENSMUSG00000018196	Glrx2	protein_coding	183.327	-0.165594	0.0584482	-2.83317	0.00460888	0.0197709
ENSMUSG00000018199	Ro60	protein_coding	323.649	0.505264	0.067007	7.54047	4.68268e-14	1.58647e-12
ENSMUSG00000018189	Uchl5	protein_coding	150.699	0.0410079	0.0604348	0.678548	0.497424	0.687477
ENSMUSG00000100455	Gm29170	lncRNA	32.1551	-0.242234	0.143384	-1.6894	0.0911425	0.21876
ENSMUSG00000026360	Rgs2	protein_coding	193.896	-0.7271	0.115212	-6.31097	2.773e-10	5.42502e-09
ENSMUSG00000026357	Rgs18	protein_coding	6.527	-0.0424545	0.262729	-0.161591	0.871628	0.935359
ENSMUSG00000056220	Pla2g4a	protein_coding	56.3702	1.39857	0.161539	8.65779	4.80985e-18	2.5884e-16
ENSMUSG00000032487	Ptgs2	protein_coding	13.6863	1.18603	0.348701	3.40128	0.000670706	0.00375296
ENSMUSG00000006010	Odr4	protein_coding	302.325	0.120763	0.0510481	2.36567	0.0179972	0.0612645
ENSMUSG00000006005	Tpr	protein_coding	1524.4	0.206082	0.0370272	5.5657	2.61103e-08	3.80505e-07
ENSMUSG00000006014	Prg4	protein_coding	248.215	1.35001	0.325527	4.14717	3.36614e-05	0.000268107
ENSMUSG00000066842	Hmcn1	protein_coding	296.846	0.270233	0.10745	2.51496	0.0119047	0.043534
ENSMUSG00000114212	Gm47985	protein_coding	9.92476	4.49839	0.581149	7.7405	9.90229e-15	3.6119e-13
ENSMUSG00000100954	Gm10138	lncRNA	20.6574	-0.242381	0.151237	-1.60266	0.109009	0.248571
ENSMUSG00000023150	Ivns1abp	protein_coding	12620.8	0.143284	0.0926753	1.54609	0.122083	0.270219
ENSMUSG00000052748	Swt1	protein_coding	74.3554	-0.0913466	0.0839067	-1.08867	0.2763	0.475112
ENSMUSG00000053286	Trmt1l	protein_coding	198.459	0.0273555	0.0673731	0.406031	0.68472	0.826669
ENSMUSG00000103928	Gm37893	TEC	22.5168	-0.176404	0.158434	-1.11342	0.265529	0.462894
ENSMUSG00000026484	Rnf2	protein_coding	162.145	-0.109269	0.0683626	-1.59838	0.109959	0.250276
ENSMUSG00000100551	Gm19503	processed_pseudogene	5.04346	-1.09658	0.317039	-3.4588	0.00054258	0.00311681
ENSMUSG00000026483	Niban1	protein_coding	215.036	0.321002	0.0796144	4.03196	5.53145e-05	0.000419856
ENSMUSG00000100594	2810414N06Rik	lncRNA	12.1958	0.190824	0.21322	0.894963	0.370807	0.573836
ENSMUSG00000043019	Edem3	protein_coding	319.073	0.118324	0.0530746	2.22939	0.0257877	0.0818992
ENSMUSG00000032666	1700025G04Rik	protein_coding	504.072	0.595229	0.0911613	6.5294	6.60333e-11	1.41895e-09
ENSMUSG00000014980	Tsen15	protein_coding	64.0584	0.0499556	0.092851	0.538019	0.590564	0.758573
ENSMUSG00000032649	Colgalt2	protein_coding	72.9495	-0.256485	0.0899485	-2.85147	0.0043518	0.0188335
ENSMUSG00000026482	Rgl1	protein_coding	196.498	-0.0982385	0.0642513	-1.52897	0.126271	0.276816
ENSMUSG00000008475	Arpc5	protein_coding	249.028	0.0759335	0.0480199	1.58129	0.113811	0.256621
ENSMUSG00000026480	Ncf2	protein_coding	21.0608	0.27125	0.171662	1.58015	0.114073	0.257056
ENSMUSG00000042772	Smg7	protein_coding	396.927	-0.237244	0.0534534	-4.43834	9.0657e-06	8.25472e-05
ENSMUSG00000026479	Lamc2	protein_coding	63.4119	0.778577	0.104154	7.47526	7.70498e-14	2.52294e-12
ENSMUSG00000026478	Lamc1	protein_coding	1600.62	0.214897	0.0406118	5.29148	1.21328e-07	1.58744e-06
ENSMUSG00000042699	Dhx9	protein_coding	544.39	-0.0785616	0.0432752	-1.81539	0.0694632	0.177883
ENSMUSG00000042684	Npl	protein_coding	5.63325	0.511875	0.317011	1.61469	0.106377	0.244642
ENSMUSG00000066800	Rnasel	protein_coding	36.9878	-0.260277	0.132431	-1.96538	0.0493706	0.137054
ENSMUSG00000045968	Teddm2	protein_coding	9.41064	0.0829087	0.253715	0.326779	0.743835	0.860975
ENSMUSG00000026473	Glul	protein_coding	3886.02	0.0906412	0.126591	0.716015	0.473982	0.668435
ENSMUSG00000056708	Ier5	protein_coding	182.621	0.386721	0.228278	1.69408	0.0902498	0.217297
ENSMUSG00000026471	Mr1	protein_coding	130.833	0.326423	0.0892525	3.6573	0.000254887	0.00162397
ENSMUSG00000026470	Stx6	protein_coding	86.7489	0.0616051	0.0808364	0.762096	0.446003	0.644145
ENSMUSG00000033722	BC034090	protein_coding	236.903	-0.296109	0.0799023	-3.70589	0.00021065	0.0013737
ENSMUSG00000026469	Xpr1	protein_coding	649.378	0.33251	0.0416881	7.97613	1.50991e-15	5.93919e-14
ENSMUSG00000073535	Gm5532	lncRNA	764.75	0.231616	0.066362	3.49018	0.00048269	0.00280928
ENSMUSG00000033701	Acbd6	protein_coding	106.577	-0.0507765	0.0747224	-0.679536	0.496798	0.687146
ENSMUSG00000033684	Qsox1	protein_coding	297.497	1.12703	0.129257	8.71933	2.79843e-18	1.5463e-16
ENSMUSG00000033671	Cep350	protein_coding	446.723	0.0672609	0.0499443	1.34672	0.178071	0.352421
ENSMUSG00000026466	Tor1aip1	protein_coding	847.293	-0.149916	0.0479882	-3.12402	0.00178399	0.00883279
ENSMUSG00000050565	Tor1aip2	protein_coding	507.605	0.284891	0.0422191	6.74793	1.49972e-11	3.56972e-10
ENSMUSG00000078193	Gm2000	protein_coding	5.95252	0.12825	0.315991	0.405867	0.68484	0.82676
ENSMUSG00000026600	Soat1	protein_coding	51.5216	0.511299	0.102985	4.9648	6.87729e-07	7.90612e-06
ENSMUSG00000101523	Csnk2a1-ps3	processed_pseudogene	17.3006	0.180841	0.163733	1.10449	0.269382	0.467066
ENSMUSG00000026596	Abl2	protein_coding	263.582	0.136246	0.0549227	2.4807	0.0131126	0.0470979
ENSMUSG00000060519	Tor3a	protein_coding	82.9731	0.162244	0.0821553	1.97485	0.0482857	0.134646
ENSMUSG00000033557	Fam20b	protein_coding	771.072	-0.0998631	0.0338649	-2.94887	0.00318943	0.0144922
ENSMUSG00000026594	Ralgps2	protein_coding	72.9742	-0.526665	0.110766	-4.75477	1.98669e-06	2.07568e-05
ENSMUSG00000033544	Angptl1	protein_coding	19.4327	-0.639982	0.167102	-3.8299	0.000128195	0.000885111
ENSMUSG00000070565	Rasal2	protein_coding	421.697	-0.203502	0.0686001	-2.9665	0.00301207	0.0138079
ENSMUSG00000049881	2810025M15Rik	transcribed_processed_pseudogene	101.539	0.140222	0.0852023	1.64575	0.0998146	0.233837
ENSMUSG00000033488	Cryzl2	protein_coding	29.822	0.0826087	0.134768	0.61297	0.539896	0.719939
ENSMUSG00000026589	Sec16b	protein_coding	30.7673	1.07321	0.162059	6.62233	3.53592e-11	7.95733e-10
ENSMUSG00000026587	Astn1	protein_coding	11.0767	0.00285879	0.231206	0.0123646	0.990135	0.995443
ENSMUSG00000040782	Cop1	protein_coding	469.152	-0.0904641	0.0382139	-2.36731	0.0179179	0.0610617
ENSMUSG00000090394	4930523C07Rik	protein_coding	143.714	-0.0691143	0.103667	-0.666697	0.504966	0.692663
ENSMUSG00000058267	Mrps14	protein_coding	207.554	-0.088109	0.0564671	-1.56036	0.118675	0.264567
ENSMUSG00000014226	Cacybp	protein_coding	479.389	0.0994586	0.0597598	1.66431	0.096051	0.226996
ENSMUSG00000026721	Rabgap1l	protein_coding	477.733	0.0217206	0.0680711	0.319087	0.749661	0.863787
ENSMUSG00000040423	Rc3h1	protein_coding	455.224	-0.0618555	0.0898249	-0.688623	0.491061	0.682464
ENSMUSG00000103739	Gm37653	TEC	5.02161	-0.170845	0.312043	-0.547503	0.584033	0.753259
ENSMUSG00000043467	Zbtb37	protein_coding	222.089	0.158382	0.0548842	2.88575	0.00390488	0.0171593
ENSMUSG00000053332	Gas5	lncRNA	193.864	0.27855	0.0813938	3.42226	0.000621039	0.00351424
ENSMUSG00000026709	Dars2	protein_coding	123.872	-0.214061	0.0652378	-3.28125	0.00103349	0.00548063
ENSMUSG00000026708	Cenpl	protein_coding	9.09008	0.013634	0.227091	0.0600375	0.952126	0.975993
ENSMUSG00000026705	Klhl20	protein_coding	126.858	0.135931	0.0737647	1.84276	0.0653642	0.169805
ENSMUSG00000044835	Ankrd45	protein_coding	25.7196	1.12364	0.191952	5.85376	4.80578e-09	7.82667e-08
ENSMUSG00000026701	Prdx6	protein_coding	1076.93	-0.0878532	0.0447452	-1.96341	0.0495987	0.137481
ENSMUSG00000040297	Suco	protein_coding	194.372	0.151541	0.0698756	2.16873	0.030103	0.0925787
ENSMUSG00000026698	Pigc	protein_coding	68.5249	0.0928147	0.0875275	1.06041	0.28896	0.4882
ENSMUSG00000040265	Dnm3	protein_coding	47.5737	-0.0399632	0.10367	-0.385485	0.699878	0.837011
ENSMUSG00000078190	Dnm3os	lncRNA	35.6309	1.0456	0.201584	5.1869	2.13827e-07	2.66795e-06
ENSMUSG00000026694	Eef1aknmt	protein_coding	45.1583	-0.135481	0.104502	-1.29645	0.194821	0.374165
ENSMUSG00000026696	Vamp4	protein_coding	144.99	-0.0332291	0.0600966	-0.552928	0.580313	0.750808
ENSMUSG00000026697	Myoc	protein_coding	22.478	-0.407354	0.182111	-2.23684	0.0252965	0.0805321
ENSMUSG00000040225	Prrc2c	protein_coding	690.152	0.0309559	0.0639777	0.483855	0.628489	0.786925
ENSMUSG00000040181	Fmo1	protein_coding	365.312	-0.177541	0.0725864	-2.44592	0.0144482	0.0511627
ENSMUSG00000040170	Fmo2	protein_coding	581.751	-0.237476	0.209746	-1.13221	0.257546	0.453223
ENSMUSG00000026586	Prrx1	protein_coding	566.333	0.0129505	0.0604292	0.214309	0.830306	0.911456
ENSMUSG00000040124	Gorab	protein_coding	24.7741	0.173284	0.143229	1.20984	0.226342	0.415942
ENSMUSG00000040113	Mettl11b	protein_coding	6.14347	-0.281662	0.349014	-0.807022	0.419654	0.621365
ENSMUSG00000026585	Kifap3	protein_coding	291.893	-0.00101313	0.044691	-0.0226698	0.981914	0.990934
ENSMUSG00000026584	Scyl3	protein_coding	66.0608	0.0174502	0.0920078	0.18966	0.849576	0.921862
ENSMUSG00000041406	BC055324	protein_coding	6.46931	-0.00651892	0.271481	-0.0240124	0.980843	0.990391
ENSMUSG00000041396	Mettl18	protein_coding	21.5547	0.0154255	0.158237	0.0974836	0.922342	0.96171
ENSMUSG00000026582	Sele	protein_coding	6.29596	0.149206	0.339087	0.440024	0.65992	0.809184
ENSMUSG00000040918	Slc19a2	protein_coding	68.688	-0.133256	0.0943893	-1.41176	0.158019	0.324104
ENSMUSG00000026578	Ccdc181	protein_coding	70.0724	0.0874086	0.0991055	0.881975	0.37779	0.580489
ENSMUSG00000026577	Blzf1	protein_coding	199.672	0.0456306	0.0533191	0.855803	0.392107	0.594516
ENSMUSG00000026575	Nme7	protein_coding	24.8522	0.641605	0.143599	4.46802	7.89467e-06	7.27046e-05
ENSMUSG00000026576	Atp1b1	protein_coding	2398.84	0.0370141	0.0473849	0.781136	0.434722	0.633819
ENSMUSG00000104011	Gm32391	lncRNA	7.25907	-0.138555	0.248173	-0.558302	0.576638	0.748191
ENSMUSG00000026574	Dpt	protein_coding	460.27	-0.132658	0.0610179	-2.17408	0.0296991	0.0915937
ENSMUSG00000040848	Sft2d2	protein_coding	289.799	0.121796	0.0575885	2.11494	0.0344354	0.103184
ENSMUSG00000040843	Tiprl	protein_coding	215.313	-0.104804	0.0520204	-2.01467	0.0439393	0.125331
ENSMUSG00000102302	Gm38190	lncRNA	20.5151	-0.111806	0.182696	-0.611982	0.54055	0.720235
ENSMUSG00000040836	Gpr161	protein_coding	29.961	0.124097	0.129011	0.961909	0.336095	0.539055
ENSMUSG00000026571	Dcaf6	protein_coding	635.676	-0.215791	0.0514002	-4.19825	2.68987e-05	0.000219517
ENSMUSG00000026568	Mpc2	protein_coding	1239.87	-0.508247	0.0520911	-9.75689	1.72361e-22	1.57638e-20
ENSMUSG00000026566	Mpzl1	protein_coding	62.605	0.246342	0.0983277	2.50532	0.0122342	0.0445285
ENSMUSG00000040723	Rcsd1	protein_coding	712.258	0.0209097	0.0582299	0.359088	0.719529	0.847531
ENSMUSG00000040713	Creg1	protein_coding	662.198	-0.489596	0.0575276	-8.51063	1.72995e-17	8.75157e-16
ENSMUSG00000005763	Cd247	protein_coding	5.58536	-0.36634	0.344598	-1.0631	0.287739	0.486934
ENSMUSG00000026565	Pou2f1	protein_coding	170.111	-0.040102	0.0827745	-0.484473	0.62805	0.786535
ENSMUSG00000026564	Dusp27	protein_coding	322.353	0.388615	0.0652752	5.95349	2.62484e-09	4.47912e-08
ENSMUSG00000040612	Ildr2	protein_coding	11.2636	0.951173	0.282544	3.36646	0.000761395	0.00418474
ENSMUSG00000026563	Tada1	protein_coding	55.6983	0.0341224	0.097023	0.351694	0.725068	0.850869
ENSMUSG00000040596	Pogk	protein_coding	145.912	-0.0856839	0.0860567	-0.995669	0.319411	0.522299
ENSMUSG00000084093	Gm16418	processed_pseudogene	6.53172	-0.284873	0.268539	-1.06082	0.28877	0.488109
ENSMUSG00000060568	Fam78b	protein_coding	24.1528	-0.212398	0.143011	-1.48518	0.137495	0.294476
ENSMUSG00000026558	Uck2	protein_coding	316.066	1.11249	0.141848	7.84279	4.40634e-15	1.65939e-13
ENSMUSG00000052428	Tmco1	protein_coding	429.919	-0.145789	0.0455574	-3.20013	0.00137368	0.00702968
ENSMUSG00000026687	Aldh9a1	protein_coding	206.039	-0.524742	0.0799396	-6.56422	5.23045e-11	1.14245e-09
ENSMUSG00000026688	Mgst3	protein_coding	711.849	-0.485357	0.0700076	-6.93292	4.12254e-12	1.07048e-10
ENSMUSG00000040485	Lrrc52	protein_coding	5.55235	-0.998878	0.470879	-2.12131	0.033896	0.101847
ENSMUSG00000015843	Rxrg	protein_coding	238.934	-0.102718	0.0776876	-1.32219	0.186105	0.362678
ENSMUSG00000052534	Pbx1	protein_coding	536.234	-0.08817	0.0551545	-1.5986	0.10991	0.250225
ENSMUSG00000026678	Rgs5	protein_coding	4640.34	-0.351514	0.0539466	-6.51596	7.22238e-11	1.53774e-09
ENSMUSG00000038530	Rgs4	protein_coding	103.57	-0.302299	0.0759655	-3.97942	6.90823e-05	0.000510989
ENSMUSG00000026675	Hsd17b7	protein_coding	167.079	-0.480328	0.117247	-4.09673	4.19032e-05	0.00032688
ENSMUSG00000026674	Ddr2	protein_coding	325.165	0.142028	0.0552604	2.57016	0.0101652	0.0383983
ENSMUSG00000026670	Uap1	protein_coding	267.717	-0.167802	0.0589236	-2.84778	0.00440247	0.0190173
ENSMUSG00000026667	Uhmk1	protein_coding	383.45	-0.0620718	0.0498953	-1.24404	0.213485	0.398964
ENSMUSG00000102752	Gm7694	protein_coding	55.8879	-0.146474	0.129968	-1.127	0.259744	0.456019
ENSMUSG00000038473	Nos1ap	protein_coding	19.8316	-0.286777	0.178813	-1.60378	0.108763	0.248163
ENSMUSG00000038463	Olfml2b	protein_coding	52.6369	0.168667	0.139751	1.20692	0.227464	0.41725
ENSMUSG00000026663	Atf6	protein_coding	1163.98	-0.093027	0.060563	-1.53604	0.124529	0.273805
ENSMUSG00000026659	Dusp12	protein_coding	43.3159	0.185422	0.120005	1.54511	0.122319	0.270547
ENSMUSG00000089838	Gm2962	processed_pseudogene	9.99382	-0.437521	0.241739	-1.80989	0.0703131	0.179589
ENSMUSG00000026656	Fcgr2b	protein_coding	51.1298	-0.169855	0.158095	-1.07438	0.282651	0.481793
ENSMUSG00000059498	Fcgr3	protein_coding	52.7827	-0.063264	0.134727	-0.469573	0.63866	0.794463
ENSMUSG00000026649	Cfap126	protein_coding	6.19138	0.355708	0.278001	1.27952	0.200712	0.382257
ENSMUSG00000058076	Sdhc	protein_coding	1954.51	-0.529473	0.0474725	-11.1533	6.90272e-29	1.30771e-26
ENSMUSG00000038370	Pcp4l1	protein_coding	1071.69	-0.471297	0.0665279	-7.08419	1.3986e-12	3.90471e-11
ENSMUSG00000005674	Tomm40l	protein_coding	366.785	-0.216082	0.0464316	-4.65376	3.25932e-06	3.24819e-05
ENSMUSG00000058715	Fcer1g	protein_coding	26.26	-0.160364	0.188546	-0.850528	0.395031	0.597731
ENSMUSG00000013593	Ndufs2	protein_coding	4277.9	-0.505942	0.0368438	-13.7321	6.52195e-43	4.48469e-40
ENSMUSG00000052423	B4galt3	protein_coding	60.7639	-0.0934729	0.086862	-1.07611	0.281879	0.48103
ENSMUSG00000062729	Ppox	protein_coding	70.7419	0.045232	0.0926459	0.488224	0.625391	0.784687
ENSMUSG00000053483	Usp21	protein_coding	78.8009	0.009225	0.0860942	0.10715	0.91467	0.95769
ENSMUSG00000062963	Ufc1	protein_coding	237.869	-0.139973	0.0516464	-2.71022	0.00672381	0.0271499
ENSMUSG00000103983	Gm20045	lncRNA	30.9728	-0.106337	0.139327	-0.763223	0.445331	0.643721
ENSMUSG00000013973	Dedd	protein_coding	144.531	0.177462	0.0660654	2.68616	0.00722779	0.028933
ENSMUSG00000013997	Nit1	protein_coding	151.647	0.135413	0.0703936	1.92366	0.0543977	0.147653
ENSMUSG00000006412	Pfdn2	protein_coding	232.284	0.0737743	0.0665955	1.1078	0.26795	0.465452
ENSMUSG00000048865	Arhgap30	protein_coding	34.1099	0.274659	0.142317	1.92991	0.0536181	0.145878
ENSMUSG00000026641	Usf1	protein_coding	113.206	0.0172087	0.075941	0.226606	0.82073	0.905843
ENSMUSG00000038235	F11r	protein_coding	218.416	-0.150001	0.0534779	-2.80492	0.00503286	0.0212364
ENSMUSG00000060244	Alyref2	protein_coding	14.9762	0.331968	0.194302	1.70852	0.0875407	0.212344
ENSMUSG00000015355	Cd48	protein_coding	12.8565	0.196741	0.205587	0.95697	0.338583	0.541347
ENSMUSG00000038147	Cd84	protein_coding	16.6748	0.450981	0.211845	2.12883	0.0332683	0.100302
ENSMUSG00000026556	Vangl2	protein_coding	14.4856	0.0873534	0.179742	0.485993	0.626972	0.785609
ENSMUSG00000003458	Ncstn	protein_coding	290.809	-0.0837867	0.0491523	-1.70463	0.0882625	0.213657
ENSMUSG00000026553	Copa	protein_coding	1315.9	0.0978293	0.0332432	2.94284	0.00325217	0.0147268
ENSMUSG00000003464	Pex19	protein_coding	751.987	0.00247338	0.0493081	0.0501618	0.959993	0.979594
ENSMUSG00000026554	Dcaf8	protein_coding	1198.23	-0.0869554	0.0302068	-2.87867	0.00399361	0.0174912
ENSMUSG00000013698	Pea15a	protein_coding	480.719	0.358374	0.0562472	6.37142	1.87288e-10	3.75507e-09
ENSMUSG00000007122	Casq1	protein_coding	220.161	1.82948	0.135213	13.5303	1.03547e-41	6.40816e-39
ENSMUSG00000038034	Igsf8	protein_coding	46.2014	0.36015	0.117609	3.06227	0.00219668	0.0105384
ENSMUSG00000007097	Atp1a2	protein_coding	5479.85	-0.109434	0.0694689	-1.57529	0.115189	0.258939
ENSMUSG00000050229	Pigm	protein_coding	93.4488	-0.000929352	0.0779447	-0.0119232	0.990487	0.995581
ENSMUSG00000026548	Slamf9	protein_coding	15.0806	0.250581	0.217071	1.15438	0.248346	0.442876
ENSMUSG00000026547	Tagln2	protein_coding	227.714	0.214802	0.095753	2.24329	0.0248781	0.0794576
ENSMUSG00000026544	Dusp23	protein_coding	43.6812	-0.49495	0.123498	-4.00774	6.13013e-05	0.00045966
ENSMUSG00000005338	Cadm3	protein_coding	12.0197	-0.357693	0.26201	-1.36519	0.172194	0.34448
ENSMUSG00000037860	Aim2	protein_coding	15.1731	0.00326048	0.176905	0.0184307	0.985295	0.992512
ENSMUSG00000073491	Ifi213	protein_coding	8.84319	-0.165679	0.308053	-0.537826	0.590697	0.758638
ENSMUSG00000043263	Ifi209	protein_coding	11.2167	0.359934	0.259797	1.38545	0.165916	0.335592
ENSMUSG00000073490	Ifi207	protein_coding	76.9213	-0.670381	0.142741	-4.69648	2.64685e-06	2.68532e-05
ENSMUSG00000073489	Ifi204	protein_coding	42.4489	0.363372	0.153763	2.36319	0.0181185	0.0615869
ENSMUSG00000090222	Ifi203-ps	unprocessed_pseudogene	84.3376	0.00723471	0.110023	0.0657565	0.947572	0.973959
ENSMUSG00000090272	Mndal	protein_coding	197.16	0.141198	0.087351	1.61644	0.105999	0.244085
ENSMUSG00000026536	Ifi211	protein_coding	15.9705	0.229824	0.242007	0.94966	0.342285	0.544874
ENSMUSG00000039997	Ifi203	protein_coding	315.522	0.125646	0.0751407	1.67214	0.0944958	0.224492
ENSMUSG00000054203	Ifi205	protein_coding	61.167	-1.54041	0.368142	-4.18428	2.8607e-05	0.00023264
ENSMUSG00000026532	Spta1	protein_coding	171.137	-0.717864	0.11534	-6.22391	4.84917e-10	9.13081e-09
ENSMUSG00000026527	Rgs7	protein_coding	11.3623	-1.4355	0.296441	-4.84245	1.2825e-06	1.39327e-05
ENSMUSG00000026526	Fh1	protein_coding	2052.35	-0.380096	0.0425482	-8.9333	4.13498e-19	2.54206e-17
ENSMUSG00000026525	Opn3	protein_coding	11.6603	0.076755	0.21581	0.355661	0.722095	0.84843
ENSMUSG00000078185	Chml	protein_coding	125.242	-0.164535	0.0683319	-2.40788	0.0160453	0.0557652
ENSMUSG00000057335	Cep170	protein_coding	181.05	0.0944688	0.0564559	1.67332	0.0942641	0.224172
ENSMUSG00000026504	Sdccag8	protein_coding	45.8048	0.192978	0.102109	1.88993	0.0587674	0.156561
ENSMUSG00000019699	Akt3	protein_coding	242.104	-0.0606087	0.0648851	-0.934092	0.350256	0.553199
ENSMUSG00000063659	Zbtb18	protein_coding	339.692	-0.203255	0.0497267	-4.08743	4.3617e-05	0.000338826
ENSMUSG00000015961	Adss	protein_coding	89.5337	-0.16058	0.0731073	-2.1965	0.0280561	0.0875298
ENSMUSG00000026502	Desi2	protein_coding	240.695	0.20409	0.0681164	2.99619	0.00273374	0.01273
ENSMUSG00000086350	B230369F24Rik	lncRNA	55.5882	-0.160137	0.114253	-1.4016	0.161035	0.328584
ENSMUSG00000026500	Cox20	protein_coding	280.005	-0.189953	0.0573077	-3.31461	0.000917709	0.00494368
ENSMUSG00000039630	Hnrnpu	protein_coding	1823.6	-0.0459705	0.0375902	-1.22294	0.221353	0.409391
ENSMUSG00000104279	Gm38300	TEC	15.596	-0.165061	0.170479	-0.968214	0.332937	0.536014
ENSMUSG00000026495	Efcab2	protein_coding	1177.23	-0.238054	0.0843167	-2.82333	0.00475279	0.0203003
ENSMUSG00000026494	Kif26b	protein_coding	44.4401	0.247051	0.15608	1.58285	0.113455	0.256085
ENSMUSG00000055067	Smyd3	protein_coding	39.8249	0.0419304	0.106577	0.393428	0.694003	0.833109
ENSMUSG00000026492	Tfb2m	protein_coding	214.514	-0.355267	0.055162	-6.44044	1.1913e-10	2.45479e-09
ENSMUSG00000038949	Cnst	protein_coding	526.163	-0.106485	0.0518617	-2.05324	0.040049	0.11638
ENSMUSG00000038936	Sccpdh	protein_coding	379.415	-0.170684	0.0498521	-3.42381	0.000617502	0.00349742
ENSMUSG00000087236	Kif28	protein_coding	8.51367	-0.426778	0.233238	-1.8298	0.0672799	0.17358
ENSMUSG00000026491	Ahctf1	protein_coding	322.14	-0.25426	0.0573945	-4.43003	9.4219e-06	8.55388e-05
ENSMUSG00000026490	Cdc42bpa	protein_coding	437.31	-0.133607	0.0420828	-3.17485	0.00149912	0.00759416
ENSMUSG00000026489	Coq8a	protein_coding	2451.87	-0.160535	0.0535352	-2.99868	0.00271153	0.0126488
ENSMUSG00000010609	Psen2	protein_coding	59.5438	0.0311967	0.107447	0.290344	0.771553	0.876417
ENSMUSG00000055676	Gm5069	transcribed_processed_pseudogene	15.0776	-0.671933	0.187276	-3.58793	0.000333317	0.00204913
ENSMUSG00000038855	Itpkb	protein_coding	573.255	-0.176323	0.0655984	-2.68791	0.00719007	0.0288193
ENSMUSG00000104388	Gm37033	TEC	6.53861	-0.26711	0.27511	-0.970923	0.331587	0.534589
ENSMUSG00000053963	Stum	protein_coding	23.1368	-0.980704	0.151776	-6.46154	1.03641e-10	2.14995e-09
ENSMUSG00000026496	Parp1	protein_coding	368.037	-0.315231	0.0427577	-7.37249	1.67476e-13	5.28802e-12
ENSMUSG00000058729	Lin9	protein_coding	28.5882	-0.372005	0.124233	-2.99443	0.00274961	0.0127842
ENSMUSG00000026499	Acbd3	protein_coding	239.844	0.100329	0.0550136	1.82371	0.0681958	0.175461
ENSMUSG00000060743	H3f3a	protein_coding	390.93	-0.338428	0.0644753	-5.24896	1.52963e-07	1.97079e-06
ENSMUSG00000073485	H3f3aos	lncRNA	9.01794	-0.101222	0.236204	-0.428539	0.668259	0.815224
ENSMUSG00000038806	Sde2	protein_coding	101.726	-0.0290344	0.0712464	-0.407521	0.683625	0.82626
ENSMUSG00000026520	Pycr2	protein_coding	40.1154	0.0789536	0.109174	0.723194	0.469561	0.664674
ENSMUSG00000038793	Lefty1	protein_coding	7.08799	0.808753	0.261681	3.09061	0.00199749	0.00971838
ENSMUSG00000026519	Tmem63a	protein_coding	115.184	-0.0633675	0.0730258	-0.867741	0.385536	0.58782
ENSMUSG00000038776	Ephx1	protein_coding	247.78	0.111842	0.0825827	1.3543	0.175641	0.3491
ENSMUSG00000026516	Nvl	protein_coding	182.217	0.0362506	0.0587443	0.617093	0.537174	0.718062
ENSMUSG00000062169	Cnih4	protein_coding	353.313	0.215341	0.0609201	3.53481	0.000408075	0.00242986
ENSMUSG00000038733	Wdr26	protein_coding	1179.83	0.000111512	0.036327	0.00306966	0.997551	0.999004
ENSMUSG00000054135	A430110L20Rik	lncRNA	7.90036	-0.100944	0.266243	-0.379141	0.704583	0.839566
ENSMUSG00000004880	Lbr	protein_coding	170.951	-0.335205	0.0599321	-5.59309	2.23068e-08	3.29998e-07
ENSMUSG00000022995	Enah	protein_coding	1514.15	0.934308	0.0796071	11.7365	8.28412e-32	2.19719e-29
ENSMUSG00000026511	Srp9	protein_coding	225.666	-0.100425	0.0581119	-1.72813	0.0839641	0.205548
ENSMUSG00000038633	Degs1	protein_coding	335.952	-0.337852	0.0453275	-7.45359	9.08366e-14	2.94323e-12
ENSMUSG00000047539	Fbxo28	protein_coding	184.131	-0.000853065	0.0528793	-0.0161323	0.987129	0.993658
ENSMUSG00000026510	Trp53bp2	protein_coding	91.8514	-0.198919	0.0770984	-2.58006	0.00987828	0.0375051
ENSMUSG00000026509	Capn2	protein_coding	688.953	0.31732	0.0843546	3.76174	0.000168734	0.00112931
ENSMUSG00000030768	Disp1	protein_coding	49.5128	0.0793891	0.103886	0.764197	0.44475	0.643282
ENSMUSG00000046836	Brox	protein_coding	275.766	-0.0594673	0.0468016	-1.27062	0.203863	0.386186
ENSMUSG00000042901	Aida	protein_coding	264.058	0.0758104	0.0513489	1.47638	0.139842	0.297811
ENSMUSG00000056050	Mia3	protein_coding	436.477	0.124615	0.0479961	2.59635	0.009422	0.0360752
ENSMUSG00000072258	Taf1a	protein_coding	141.486	0.00295784	0.07943	0.0372383	0.970295	0.984702
ENSMUSG00000039384	Dusp10	protein_coding	44.9525	0.0163131	0.148921	0.109542	0.912772	0.957107
ENSMUSG00000039377	Hlx	protein_coding	22.2269	0.245998	0.149827	1.64188	0.100616	0.235148
ENSMUSG00000073481	Mtarc2	protein_coding	185.792	0.060481	0.0541759	1.11638	0.264259	0.461371
ENSMUSG00000039349	C130074G19Rik	protein_coding	131.622	-0.2233	0.0689582	-3.2382	0.00120286	0.00624852
ENSMUSG00000026620	Mark1	protein_coding	63.5324	-0.139952	0.0901727	-1.55205	0.120651	0.267912
ENSMUSG00000039318	Rab3gap2	protein_coding	240.285	0.220181	0.0618606	3.55931	0.000371837	0.00224359
ENSMUSG00000026618	Iars2	protein_coding	757.656	-0.216027	0.0367667	-5.87562	4.21254e-09	6.92125e-08
ENSMUSG00000026617	Bpnt1	protein_coding	110.835	-0.171944	0.0789299	-2.17844	0.029373	0.0908444
ENSMUSG00000026615	Eprs	protein_coding	1071.53	0.132236	0.0426365	3.10147	0.00192564	0.00941321
ENSMUSG00000039246	Lyplal1	protein_coding	8.08026	0.655882	0.24957	2.62804	0.00858773	0.0334288
ENSMUSG00000039239	Tgfb2	protein_coding	122.666	1.3631	0.158333	8.60908	7.3651e-18	3.88467e-16
ENSMUSG00000001305	Rrp15	protein_coding	37.2816	0.126798	0.127032	0.998152	0.318206	0.521154
ENSMUSG00000026611	Spata17	protein_coding	5.88469	0.104149	0.286	0.364157	0.715741	0.845837
ENSMUSG00000039210	Gpatch2	protein_coding	86.1938	0.0690714	0.0780035	0.885491	0.375892	0.578717
ENSMUSG00000104394	Gm37254	TEC	19.0595	-0.0571491	0.157664	-0.362475	0.716997	0.846482
ENSMUSG00000026610	Esrrg	protein_coding	463.165	0.10836	0.0473504	2.28846	0.0221108	0.0724438
ENSMUSG00000026608	Kctd3	protein_coding	96.4	0.283723	0.0830061	3.4181	0.00063061	0.00355864
ENSMUSG00000037624	Kcnk2	protein_coding	29.8136	1.26582	0.16302	7.76482	8.17611e-15	2.99995e-13
ENSMUSG00000026605	Cenpf	protein_coding	136.942	-1.77961	0.266289	-6.683	2.34093e-11	5.39228e-10
ENSMUSG00000026604	Ptpn14	protein_coding	341.369	-0.175046	0.091334	-1.91655	0.0552955	0.149565
ENSMUSG00000026603	Smyd2	protein_coding	453.466	-0.152537	0.0621619	-2.45387	0.014133	0.0501995
ENSMUSG00000010175	Prox1	protein_coding	660.021	-0.0573191	0.0952338	-0.601878	0.547255	0.725014
ENSMUSG00000089872	Rps6kc1	protein_coding	105.549	0.258614	0.0757962	3.41197	0.000644958	0.00362857
ENSMUSG00000026634	Angel2	protein_coding	249.658	-0.0831228	0.0516032	-1.61081	0.107222	0.245766
ENSMUSG00000066595	Flvcr1	protein_coding	44.1149	-0.1902	0.112935	-1.68415	0.0921528	0.220535
ENSMUSG00000026632	Tatdn3	protein_coding	69.7117	0.102827	0.108211	0.950238	0.341991	0.544665
ENSMUSG00000026628	Atf3	protein_coding	26.4159	1.35397	0.382899	3.53611	0.000406073	0.0024195
ENSMUSG00000037499	Nenf	protein_coding	162.791	-0.156596	0.0709832	-2.2061	0.0273767	0.085872
ENSMUSG00000026627	Pacc1	protein_coding	29.4101	-0.061654	0.129264	-0.476961	0.63339	0.790662
ENSMUSG00000026626	Ppp2r5a	protein_coding	634.232	-0.0548071	0.0427843	-1.28101	0.200191	0.381595
ENSMUSG00000037461	Ints7	protein_coding	110.458	-0.132773	0.0805871	-1.64757	0.0994413	0.233375
ENSMUSG00000026623	Lpgat1	protein_coding	1124.88	0.107366	0.0485822	2.20999	0.0271057	0.0852089
ENSMUSG00000037434	Slc30a1	protein_coding	221.7	-0.216128	0.066438	-3.25308	0.00114162	0.00596549
ENSMUSG00000026637	Traf5	protein_coding	17.6005	0.110908	0.164273	0.675149	0.499581	0.688788
ENSMUSG00000037395	Rcor3	protein_coding	275.969	0.0350885	0.057552	0.609683	0.542072	0.721028
ENSMUSG00000097316	Gm10516	lncRNA	32.6763	0.397992	0.131918	3.01695	0.00255329	0.011989
ENSMUSG00000037375	Hhat	protein_coding	10.9561	0.122655	0.215102	0.570219	0.568529	0.741947
ENSMUSG00000016262	Sertad4	protein_coding	47.593	0.700045	0.131264	5.33311	9.65448e-08	1.28215e-06
ENSMUSG00000016181	Utp25	protein_coding	55.109	0.0373265	0.0915851	0.407561	0.683596	0.82626
ENSMUSG00000026638	Irf6	protein_coding	9.32513	0.252589	0.261296	0.966675	0.333707	0.53688
ENSMUSG00000079144	A130010J15Rik	protein_coding	46.5957	0.0234861	0.116477	0.201637	0.840201	0.916764
ENSMUSG00000026639	Lamb3	protein_coding	67.3454	-0.728194	0.114671	-6.3503	2.14898e-10	4.2855e-09
ENSMUSG00000016194	Hsd11b1	protein_coding	91.5771	0.0079963	0.184448	0.0433527	0.96542	0.982243
ENSMUSG00000009633	G0s2	protein_coding	92.4639	-0.298187	0.142874	-2.08706	0.0368828	0.109178
ENSMUSG00000104348	Gm37691	TEC	38.5604	-0.710884	0.133766	-5.31439	1.07016e-07	1.41413e-06
ENSMUSG00000026640	Plxna2	protein_coding	445.869	-0.348179	0.0976664	-3.56499	0.000363876	0.00220559
ENSMUSG00000016494	Cd34	protein_coding	873.198	0.331135	0.0537364	6.16221	7.17365e-10	1.32655e-08
ENSMUSG00000096929	A330023F24Rik	lncRNA	98.6691	-0.626531	0.164605	-3.80626	0.000141083	0.000965126
ENSMUSG00000016493	Cd46	protein_coding	32.0095	0.0159949	0.137083	0.11668	0.907114	0.954661
ENSMUSG00000016481	Cr1l	protein_coding	416.681	-0.226134	0.0461555	-4.89939	9.61358e-07	1.07586e-05
ENSMUSG00000050530	Fam171a1	protein_coding	152.793	0.061569	0.0647563	0.950779	0.341716	0.544342
ENSMUSG00000026643	Nmt2	protein_coding	118.942	0.166566	0.0818673	2.03458	0.041893	0.120624
ENSMUSG00000049950	Rpp38	protein_coding	18.0113	0.199695	0.177488	1.12512	0.260539	0.456982
ENSMUSG00000026650	Meig1	protein_coding	11.9302	0.12588	0.228584	0.550696	0.581842	0.752105
ENSMUSG00000026648	Dclre1c	protein_coding	37.8553	0.188934	0.124061	1.52291	0.127781	0.279071
ENSMUSG00000026646	Suv39h2	protein_coding	11.7058	0.337975	0.21118	1.60041	0.109507	0.249462
ENSMUSG00000109865	Hspa14	protein_coding	107.243	0.0899364	0.081158	1.10816	0.267791	0.465307
ENSMUSG00000051396	Gm45902	protein_coding	14.1011	-0.0579192	0.189534	-0.305587	0.759919	0.869885
ENSMUSG00000039496	Cdnf	protein_coding	246.317	0.0136543	0.0718683	0.18999	0.849317	0.921808
ENSMUSG00000026655	Fam107b	protein_coding	37.2135	0.126708	0.117216	1.08098	0.279704	0.478705
ENSMUSG00000026657	Frmd4a	protein_coding	219.879	0.023988	0.0690225	0.347539	0.728187	0.852297
ENSMUSG00000039449	Prpf18	protein_coding	342.889	0.0278797	0.0458765	0.607712	0.543378	0.721752
ENSMUSG00000048186	Bend7	protein_coding	40.7804	-0.14871	0.114762	-1.29581	0.195041	0.374431
ENSMUSG00000026662	Sephs1	protein_coding	118.289	-0.047895	0.0653622	-0.732764	0.463703	0.659521
ENSMUSG00000026664	Phyh	protein_coding	3063.51	-0.462438	0.0413792	-11.1756	5.36799e-29	1.03973e-26
ENSMUSG00000026672	Optn	protein_coding	491.974	-0.1888	0.0865013	-2.18262	0.0290636	0.0900524
ENSMUSG00000026676	Ccdc3	protein_coding	13.7605	0.00650351	0.184071	0.0353316	0.971815	0.985457
ENSMUSG00000039145	Camk1d	protein_coding	34.5282	0.0886483	0.127711	0.694134	0.487598	0.679431
ENSMUSG00000039128	Cdc123	protein_coding	257.135	-0.202603	0.0478423	-4.23481	2.28746e-05	0.000190017
ENSMUSG00000025817	Nudt5	protein_coding	80.812	0.24274	0.0828643	2.92937	0.00339651	0.0152356
ENSMUSG00000025816	Sec61a2	protein_coding	95.0727	-0.244581	0.075686	-3.23152	0.00123133	0.00637149
ENSMUSG00000025815	Dhtkd1	protein_coding	52.714	-0.148515	0.102922	-1.44298	0.149026	0.311051
ENSMUSG00000043241	Upf2	protein_coding	288.829	0.0981873	0.056318	1.74344	0.0812559	0.200265
ENSMUSG00000045319	Proser2	protein_coding	35.2102	-0.0882893	0.135674	-0.650747	0.51521	0.700235
ENSMUSG00000039063	Echdc3	protein_coding	107.082	-0.305669	0.0820179	-3.72686	0.00019388	0.001276
ENSMUSG00000039046	Usp6nl	protein_coding	70.4326	-0.0304514	0.0875405	-0.347855	0.727949	0.852204
ENSMUSG00000002107	Celf2	protein_coding	750.308	0.12347	0.0362797	3.40329	0.000665784	0.00372992
ENSMUSG00000025782	Taf3	protein_coding	104.727	-0.0251899	0.070368	-0.357974	0.720363	0.847921
ENSMUSG00000025781	Atp5c1	protein_coding	5881.29	-0.420876	0.0448499	-9.38411	6.34529e-21	4.73119e-19
ENSMUSG00000037262	Kin	protein_coding	63.3217	-0.00350871	0.090775	-0.0386528	0.969167	0.984068
ENSMUSG00000037254	Itih2	protein_coding	12.003	2.04289	0.342785	5.95969	2.52714e-09	4.32433e-08
ENSMUSG00000025780	Itih5	protein_coding	211.845	1.24904	0.150921	8.27608	1.27291e-16	5.73615e-15
ENSMUSG00000026778	Prkcq	protein_coding	30.2839	-0.441405	0.220898	-1.99823	0.0456919	0.128897
ENSMUSG00000026773	Pfkfb3	protein_coding	81.6255	-0.124994	0.170584	-0.732739	0.463718	0.659521
ENSMUSG00000037197	Rbm17	protein_coding	193.846	0.164426	0.0815567	2.0161	0.0437899	0.125039
ENSMUSG00000026770	Il2ra	protein_coding	17.4701	-0.39568	0.208453	-1.89818	0.0576727	0.154376
ENSMUSG00000023206	Il15ra	protein_coding	151.84	-0.189008	0.100432	-1.88196	0.0598421	0.158899
ENSMUSG00000058594	Fbh1	protein_coding	492.382	0.112242	0.0740038	1.5167	0.129342	0.281745
ENSMUSG00000047909	Ankrd16	protein_coding	115.9	0.26285	0.0914961	2.8728	0.00406847	0.0177855
ENSMUSG00000026768	Itga8	protein_coding	75.2392	0.260651	0.260445	1.00079	0.316928	0.519841
ENSMUSG00000026767	Mindy3	protein_coding	89.6407	0.201166	0.075161	2.67646	0.00744037	0.029637
ENSMUSG00000026730	Pter	protein_coding	87.6788	0.296614	0.0877436	3.38046	0.000723646	0.00400812
ENSMUSG00000026727	Rsu1	protein_coding	173.726	0.198225	0.0646871	3.06436	0.00218133	0.0104783
ENSMUSG00000026726	Cubn	protein_coding	25.7371	-0.799344	0.183851	-4.34778	1.37523e-05	0.00012038
ENSMUSG00000026723	Trdmt1	protein_coding	63.0386	-0.0751994	0.0976943	-0.769742	0.441453	0.640264
ENSMUSG00000026728	Vim	protein_coding	1305.08	0.470286	0.100006	4.70259	2.5688e-06	2.61042e-05
ENSMUSG00000003418	St8sia6	protein_coding	53.5837	-0.375497	0.113744	-3.30123	0.000962605	0.00514442
ENSMUSG00000063275	Hacd1	protein_coding	162.339	0.0122166	0.0649855	0.187989	0.850885	0.922268
ENSMUSG00000026718	Stam	protein_coding	147.251	0.059375	0.0709956	0.836319	0.402975	0.604919
ENSMUSG00000026712	Mrc1	protein_coding	271.396	-0.0709262	0.133178	-0.532567	0.594333	0.761386
ENSMUSG00000057914	Cacnb2	protein_coding	553.275	-0.207682	0.0882044	-2.35456	0.0185448	0.0627946
ENSMUSG00000104271	Gm37891	TEC	6.59783	-0.349011	0.313973	-1.1116	0.266311	0.463727
ENSMUSG00000026707	Nsun6	protein_coding	31.015	0.0518905	0.128407	0.404109	0.686133	0.827406
ENSMUSG00000017418	Arl5b	protein_coding	219.426	0.00738851	0.0635476	0.116267	0.907441	0.954708
ENSMUSG00000026748	Plxdc2	protein_coding	231.728	0.300827	0.0883171	3.40622	0.000658701	0.00369693
ENSMUSG00000053702	Nebl	protein_coding	3294.82	0.010305	0.0615931	0.167308	0.867127	0.932146
ENSMUSG00000054057	A930004D18Rik	protein_coding	31.6489	0.126862	0.123979	1.02325	0.306188	0.507425
ENSMUSG00000054074	Skida1	protein_coding	31.2355	-0.169686	0.138597	-1.22431	0.220834	0.408612
ENSMUSG00000026743	Mllt10	protein_coding	193.535	0.0210544	0.0629264	0.334589	0.737935	0.857622
ENSMUSG00000026740	Dnajc1	protein_coding	211.5	0.0777967	0.0716853	1.08525	0.27781	0.476633
ENSMUSG00000051154	Commd3	protein_coding	335.525	-0.0725379	0.0510768	-1.42017	0.155557	0.320328
ENSMUSG00000026739	Bmi1	protein_coding	530.038	-0.28532	0.0520563	-5.48099	4.22958e-08	5.98524e-07
ENSMUSG00000026737	Pip4k2a	protein_coding	104.167	0.351267	0.0704066	4.98912	6.06534e-07	7.06456e-06
ENSMUSG00000023094	Msrb2	protein_coding	262.96	-0.40685	0.0722393	-5.63198	1.78155e-08	2.66314e-07
ENSMUSG00000043415	Otud1	protein_coding	154.2	0.630093	0.275385	2.28805	0.0221348	0.0725045
ENSMUSG00000036617	Etl4	protein_coding	455.608	-0.0715861	0.0676509	-1.05817	0.289979	0.489387
ENSMUSG00000036591	Arhgap21	protein_coding	663.148	0.0762502	0.0413972	1.84192	0.0654872	0.170023
ENSMUSG00000075514	Gm13375	lncRNA	49.1666	-0.164047	0.104208	-1.57423	0.115434	0.259242
ENSMUSG00000048550	Thnsl1	protein_coding	70.548	-0.0262662	0.0834208	-0.314864	0.752865	0.865867
ENSMUSG00000083863	Gm13341	unprocessed_pseudogene	50.9379	-0.570447	0.132003	-4.32147	1.54996e-05	0.000134219
ENSMUSG00000083563	Gm13340	unprocessed_pseudogene	137.569	-0.606754	0.0867243	-6.99635	2.62708e-12	7.04833e-11
ENSMUSG00000082884	Gm13339	unprocessed_pseudogene	20.9019	-0.630328	0.159172	-3.96006	7.49323e-05	0.000548361
ENSMUSG00000026786	Apbb1ip	protein_coding	42.6395	0.44273	0.122996	3.59955	0.00031877	0.00197276
ENSMUSG00000026784	Pdss1	protein_coding	93.6002	-0.0988216	0.0774976	-1.27516	0.202254	0.384226
ENSMUSG00000058835	Abi1	protein_coding	209.72	0.058516	0.0645371	0.906703	0.364564	0.567113
ENSMUSG00000026781	Acbd5	protein_coding	291.757	0.164715	0.0513234	3.20935	0.00133035	0.00682113
ENSMUSG00000026779	Mastl	protein_coding	7.83297	0.693569	0.259246	2.67533	0.00746565	0.0296958
ENSMUSG00000026775	Yme1l1	protein_coding	818.335	0.00586717	0.0379188	0.15473	0.877034	0.937746
ENSMUSG00000026771	Spopl	protein_coding	138.608	-0.0273191	0.0677482	-0.403245	0.686768	0.827903
ENSMUSG00000026986	Hnmt	protein_coding	80.7747	-0.823865	0.124916	-6.59533	4.24313e-11	9.41194e-10
ENSMUSG00000026979	Psd4	protein_coding	7.14889	0.494875	0.297808	1.66173	0.0965678	0.228015
ENSMUSG00000036893	Ehmt1	protein_coding	158.273	-0.0253732	0.0655842	-0.38688	0.698845	0.83631
ENSMUSG00000026972	Arrdc1	protein_coding	12.8623	0.14098	0.190035	0.741866	0.458169	0.654746
ENSMUSG00000026974	Zmynd19	protein_coding	65.8265	0.0154702	0.0872321	0.177345	0.859237	0.927315
ENSMUSG00000026975	Dph7	protein_coding	26.5742	0.0872958	0.147593	0.591463	0.55421	0.731094
ENSMUSG00000036850	Mrpl41	protein_coding	158.235	-0.0967379	0.059888	-1.61531	0.106243	0.244424
ENSMUSG00000036833	Pnpla7	protein_coding	146.07	-0.107762	0.128466	-0.838837	0.401561	0.603735
ENSMUSG00000006476	Nsmf	protein_coding	68.112	0.196641	0.107857	1.82317	0.0682777	0.175647
ENSMUSG00000078202	Nrarp	protein_coding	68.9568	-0.132701	0.136422	-0.972726	0.330689	0.533776
ENSMUSG00000059555	Tor4a	protein_coding	28.4347	0.130985	0.139994	0.935647	0.349455	0.552451
ENSMUSG00000013465	Nelfb	protein_coding	171.121	0.065938	0.0641702	1.02755	0.304162	0.505263
ENSMUSG00000036752	Tubb4b	protein_coding	694.237	-0.301215	0.12488	-2.41204	0.0158634	0.0552674
ENSMUSG00000006471	Ndor1	protein_coding	18.0373	0.261196	0.176234	1.4821	0.138314	0.295608
ENSMUSG00000078201	Tmem203	protein_coding	13.5635	-0.209627	0.179714	-1.16645	0.243433	0.436928
ENSMUSG00000048707	Tprn	protein_coding	15.9218	-0.0745252	0.195279	-0.381635	0.702732	0.838475
ENSMUSG00000026966	Ssna1	protein_coding	63.5364	0.226072	0.1077	2.09909	0.0358087	0.106559
ENSMUSG00000026965	Anapc2	protein_coding	218.792	0.204787	0.0665411	3.0776	0.00208678	0.0100841
ENSMUSG00000036646	Man1b1	protein_coding	195.016	-0.0507675	0.0542079	-0.936535	0.348998	0.551822
ENSMUSG00000026958	Dpp7	protein_coding	14.4153	0.364742	0.214912	1.69717	0.0896643	0.216252
ENSMUSG00000026956	Uap1l1	protein_coding	25.0817	0.278185	0.14691	1.89358	0.0582814	0.155601
ENSMUSG00000015085	Entpd2	protein_coding	39.7192	0.441847	0.124538	3.54789	0.000388335	0.00232726
ENSMUSG00000015094	Npdc1	protein_coding	67.8862	0.306035	0.101003	3.02996	0.00244585	0.0115576
ENSMUSG00000026944	Abca2	protein_coding	385.041	-0.128242	0.0637267	-2.01237	0.0441811	0.125827
ENSMUSG00000047617	Paxx	protein_coding	35.537	0.26942	0.159925	1.68466	0.0920532	0.22041
ENSMUSG00000015090	Ptgds	protein_coding	596.505	-0.509562	0.182783	-2.7878	0.00530669	0.0222653
ENSMUSG00000015083	C8g	protein_coding	5.11374	0.166073	0.30896	0.537522	0.590907	0.758803
ENSMUSG00000015095	Fbxw5	protein_coding	283.459	-0.161433	0.0523226	-3.08534	0.0020332	0.00986627
ENSMUSG00000026942	Traf2	protein_coding	67.916	0.256273	0.087123	2.94151	0.00326612	0.0147647
ENSMUSG00000015092	Edf1	protein_coding	367.436	-0.190135	0.046099	-4.12449	3.71554e-05	0.000292921
ENSMUSG00000026941	Mamdc4	protein_coding	5.66282	-0.149094	0.300717	-0.495793	0.620041	0.781353
ENSMUSG00000036504	Phpt1	protein_coding	11.3978	-0.105723	0.215586	-0.490401	0.62385	0.783442
ENSMUSG00000015087	Rabl6	protein_coding	456.867	-0.17826	0.0415111	-4.29426	1.75273e-05	0.000149756
ENSMUSG00000026939	Tmem141	protein_coding	69.5121	-0.10155	0.0932894	-1.08855	0.276351	0.47514
ENSMUSG00000026938	Fcna	protein_coding	8.90307	-0.15737	0.345357	-0.455675	0.648624	0.801434
ENSMUSG00000049086	Bmyc	protein_coding	27.2547	0.325884	0.139899	2.32942	0.0198367	0.0663105
ENSMUSG00000026933	Camsap1	protein_coding	272.106	0.137842	0.0613483	2.24688	0.0246478	0.0788985
ENSMUSG00000036352	Ubac1	protein_coding	347.708	0.151951	0.0554463	2.74051	0.00613442	0.0251861
ENSMUSG00000026932	Nacc2	protein_coding	239.818	0.189159	0.0738167	2.56255	0.0103907	0.0390357
ENSMUSG00000087679	Tmem250-ps	protein_coding	317.767	-0.34964	0.0557572	-6.27076	3.59292e-10	6.89112e-09
ENSMUSG00000036327	Qsox2	protein_coding	114.012	-0.789805	0.102971	-7.67014	1.71812e-14	6.12257e-13
ENSMUSG00000026930	Gpsm1	protein_coding	635.13	-0.0243396	0.0721077	-0.337545	0.735706	0.856586
ENSMUSG00000075467	Dnlz	protein_coding	118.756	0.119055	0.0696516	1.70929	0.0873966	0.212105
ENSMUSG00000026928	Card9	protein_coding	5.85573	-0.149187	0.293131	-0.508941	0.610793	0.773955
ENSMUSG00000036281	Snapc4	protein_coding	52.6833	0.152313	0.110507	1.37831	0.168106	0.338609
ENSMUSG00000085767	Gm13563	lncRNA	7.30257	0.379498	0.250214	1.51669	0.129345	0.281745
ENSMUSG00000026927	Entr1	protein_coding	221.298	-0.00638988	0.0587622	-0.108741	0.913408	0.957248
ENSMUSG00000026926	Pmpca	protein_coding	938.945	-0.156838	0.0361339	-4.34046	1.42187e-05	0.000123995
ENSMUSG00000026925	Inpp5e	protein_coding	154.468	-0.0101436	0.0646475	-0.156907	0.875318	0.937068
ENSMUSG00000026924	Sec16a	protein_coding	420.449	0.00285783	0.0507589	0.056302	0.955101	0.977191
ENSMUSG00000026923	Notch1	protein_coding	273.757	-0.285593	0.0707311	-4.03773	5.39699e-05	0.000411164
ENSMUSG00000026921	Egfl7	protein_coding	259.627	-0.137385	0.0703899	-1.95177	0.050966	0.140537
ENSMUSG00000026922	Agpat2	protein_coding	224.689	0.390875	0.0931637	4.19557	2.72184e-05	0.000222028
ENSMUSG00000036186	Dipk1b	protein_coding	54.4108	0.676621	0.15049	4.49613	6.92015e-06	6.46321e-05
ENSMUSG00000036160	Surf6	protein_coding	53.3315	0.139123	0.106196	1.31006	0.190175	0.368251
ENSMUSG00000015776	Med22	protein_coding	88.6045	0.032109	0.0818043	0.39251	0.694682	0.833654
ENSMUSG00000062647	Rpl7a	protein_coding	1203.04	-0.00273804	0.0518041	-0.0528537	0.957848	0.97867
ENSMUSG00000015790	Surf1	protein_coding	134.405	-0.0599672	0.0645913	-0.928411	0.353195	0.556104
ENSMUSG00000014873	Surf2	protein_coding	77.2928	0.209121	0.0811254	2.57775	0.00994454	0.0377181
ENSMUSG00000014867	Surf4	protein_coding	681.407	-0.0399183	0.0483741	-0.8252	0.409258	0.611184
ENSMUSG00000052406	Rexo4	protein_coding	77.2394	0.0230741	0.0914739	0.252248	0.80085	0.894375
ENSMUSG00000015488	Cacfd1	protein_coding	235.096	-0.153212	0.0507662	-3.018	0.0025445	0.0119598
ENSMUSG00000036040	Adamtsl2	protein_coding	117.327	1.64529	0.170609	9.64361	5.23156e-22	4.476e-20
ENSMUSG00000000889	Dbh	protein_coding	10.6877	0.0750692	0.240175	0.31256	0.754615	0.866806
ENSMUSG00000009614	Sardh	protein_coding	37.7352	0.248632	0.133097	1.86805	0.0617544	0.162769
ENSMUSG00000009621	Vav2	protein_coding	112.524	0.128207	0.0842833	1.52114	0.128225	0.279744
ENSMUSG00000109946	Brd3os	protein_coding	10.5307	0.76732	0.244933	3.13277	0.00173163	0.0086076
ENSMUSG00000026918	Brd3	protein_coding	201.129	-0.0534075	0.0542734	-0.984044	0.325094	0.528149
ENSMUSG00000026917	Wdr5	protein_coding	183.63	-0.121359	0.05545	-2.18863	0.0286239	0.0890044
ENSMUSG00000015846	Rxra	protein_coding	405.477	-0.191502	0.0608733	-3.1459	0.00165574	0.0082903
ENSMUSG00000026837	Col5a1	protein_coding	399.352	1.07975	0.125175	8.62589	6.35935e-18	3.36375e-16
ENSMUSG00000026833	Olfm1	protein_coding	28.6962	0.243607	0.141428	1.72248	0.0849825	0.207603
ENSMUSG00000035829	Ppp1r26	protein_coding	28.9232	-0.139345	0.160502	-0.86818	0.385296	0.587655
ENSMUSG00000035772	Mrps2	protein_coding	172.143	-0.0744274	0.0577877	-1.28795	0.197765	0.378331
ENSMUSG00000026821	Ralgds	protein_coding	61.7695	-0.0309101	0.101535	-0.304428	0.760802	0.870213
ENSMUSG00000026816	Gtf3c5	protein_coding	71.8645	-0.00673448	0.0902083	-0.0746548	0.940489	0.970018
ENSMUSG00000026812	Tsc1	protein_coding	319.907	0.0837763	0.0567732	1.47563	0.140043	0.297999
ENSMUSG00000035666	Gtf3c4	protein_coding	221.001	0.120852	0.0575543	2.09979	0.0357472	0.106434
ENSMUSG00000026806	Ddx31	protein_coding	23.886	0.234708	0.135298	1.73475	0.0827842	0.203256
ENSMUSG00000026803	Ttf1	protein_coding	85.2517	0.0912591	0.0779326	1.171	0.241599	0.434586
ENSMUSG00000043535	Setx	protein_coding	513.958	0.08564	0.0525486	1.62973	0.103159	0.239526
ENSMUSG00000035513	Ntng2	protein_coding	41.2935	0.55141	0.126049	4.37457	1.2167e-05	0.000107773
ENSMUSG00000079499	6530402F18Rik	lncRNA	32.2117	0.387812	0.122615	3.16285	0.00156233	0.00788426
ENSMUSG00000026799	Med27	protein_coding	38.9789	0.0629516	0.118529	0.531107	0.595344	0.762182
ENSMUSG00000039844	Rapgef1	protein_coding	1000.91	0.346886	0.0690182	5.02601	5.00777e-07	5.89938e-06
ENSMUSG00000039826	Trub2	protein_coding	109.594	0.191251	0.0678808	2.81746	0.00484047	0.0206106
ENSMUSG00000026798	Coq4	protein_coding	49.6408	-0.111071	0.118998	-0.933388	0.35062	0.553628
ENSMUSG00000059316	Slc27a4	protein_coding	116.994	0.0845268	0.0850852	0.993438	0.320497	0.52359
ENSMUSG00000069020	Urm1	protein_coding	80.7595	0.0979945	0.0836048	1.17212	0.24115	0.434058
ENSMUSG00000039787	Cercam	protein_coding	21.5481	0.920774	0.196435	4.68742	2.76676e-06	2.79172e-05
ENSMUSG00000026790	Odf2	protein_coding	190.769	0.0809559	0.0546726	1.48074	0.138676	0.296179
ENSMUSG00000019715	Gle1	protein_coding	176.112	-0.023054	0.0574159	-0.401526	0.688033	0.828782
ENSMUSG00000057738	Sptan1	protein_coding	1932.32	-0.0028244	0.057479	-0.0491378	0.960809	0.979863
ENSMUSG00000039715	Dync2i2	protein_coding	20.5633	0.249453	0.151619	1.64526	0.0999154	0.233955
ENSMUSG00000054766	Set	protein_coding	644.73	0.0115292	0.043553	0.264716	0.791229	0.888684
ENSMUSG00000026785	Pkn3	protein_coding	44.1725	-0.106587	0.102635	-1.0385	0.299035	0.499495
ENSMUSG00000015335	Zdhhc12	protein_coding	8.096	-0.0118941	0.237437	-0.0500935	0.960048	0.979594
ENSMUSG00000039686	Zer1	protein_coding	199.588	-0.0190411	0.0584005	-0.326043	0.744392	0.861295
ENSMUSG00000039678	Tbc1d13	protein_coding	97.9133	-0.00844893	0.0742194	-0.113837	0.909367	0.955737
ENSMUSG00000015337	Endog	protein_coding	97.2926	-0.424207	0.0875572	-4.84491	1.26672e-06	1.38097e-05
ENSMUSG00000039660	Spout1	protein_coding	36.1949	0.0532213	0.122222	0.435447	0.663238	0.81133
ENSMUSG00000039648	Kyat1	protein_coding	123.103	-0.144454	0.072099	-2.00355	0.0451182	0.127654
ENSMUSG00000007476	Lrrc8a	protein_coding	108.991	-0.404371	0.113198	-3.57224	0.000353942	0.00215241
ENSMUSG00000099041	Gm28035	protein_coding	7.8264	-0.879149	0.293997	-2.99034	0.0027867	0.0129377
ENSMUSG00000079484	Phyhd1	protein_coding	32.5504	-0.659996	0.182749	-3.61148	0.000304455	0.00189936
ENSMUSG00000075419	Dolk	protein_coding	110.203	0.168938	0.0840057	2.01103	0.0443218	0.126112
ENSMUSG00000052533	Nup188	protein_coding	106.705	0.0474874	0.0719959	0.659584	0.509521	0.695951
ENSMUSG00000026860	Sh3glb2	protein_coding	168.561	0.0373212	0.0719413	0.518773	0.603919	0.768917
ENSMUSG00000026858	Miga2	protein_coding	266.672	-0.0772084	0.0737659	-1.04667	0.295252	0.495405
ENSMUSG00000026856	Dolpp1	protein_coding	24.5754	-0.37642	0.139197	-2.70423	0.00684639	0.0275787
ENSMUSG00000026853	Crat	protein_coding	2042.29	-0.701943	0.0648386	-10.826	2.59256e-27	3.94537e-25
ENSMUSG00000039515	Ptpa	protein_coding	312.949	0.177509	0.0630767	2.81417	0.00489034	0.0207591
ENSMUSG00000089762	Ier5l	protein_coding	14.5539	0.186783	0.198812	0.939498	0.347475	0.550446
ENSMUSG00000026857	Ntmt1	protein_coding	57.068	0.35332	0.119928	2.94609	0.00321823	0.014598
ENSMUSG00000039483	Asb6	protein_coding	30.863	-0.0041895	0.134037	-0.0312563	0.975065	0.98735
ENSMUSG00000026848	Tor1b	protein_coding	190.391	-0.0290193	0.0576943	-0.502985	0.614975	0.777197
ENSMUSG00000026849	Tor1a	protein_coding	37.6339	-0.0490846	0.12186	-0.402795	0.687099	0.828034
ENSMUSG00000026851	BC005624	protein_coding	157.535	0.0270067	0.0594999	0.453895	0.649904	0.802441
ENSMUSG00000026854	Usp20	protein_coding	232.848	0.109743	0.0837406	1.31051	0.190024	0.368035
ENSMUSG00000075415	Fnbp1	protein_coding	514.067	0.199157	0.048354	4.11873	3.80969e-05	0.000299452
ENSMUSG00000087269	D330023K18Rik	lncRNA	12.8924	0.0312026	0.188244	0.165756	0.868349	0.932919
ENSMUSG00000000194	Gpr107	protein_coding	274.911	0.155943	0.0545013	2.86128	0.00421933	0.0183285
ENSMUSG00000062661	Ncs1	protein_coding	64.3414	0.126256	0.127397	0.991044	0.321664	0.524643
ENSMUSG00000055632	Hmcn2	protein_coding	109.992	-0.806187	0.236109	-3.41446	0.000639082	0.00360024
ENSMUSG00000076441	Ass1	protein_coding	26.781	0.875709	0.183417	4.77442	1.80229e-06	1.89983e-05
ENSMUSG00000026843	Fubp3	protein_coding	98.6663	0.0995231	0.069617	1.42958	0.152837	0.316906
ENSMUSG00000039356	Exosc2	protein_coding	42.6336	-0.0668098	0.105705	-0.632042	0.527359	0.710416
ENSMUSG00000026842	Abl1	protein_coding	329.804	-0.053465	0.0464155	-1.15188	0.249371	0.44412
ENSMUSG00000026840	Lamc3	protein_coding	9.47292	2.45396	0.362498	6.76959	1.29152e-11	3.11004e-10
ENSMUSG00000001864	Aif1l	protein_coding	10.3669	-0.00204035	0.234083	-0.00871639	0.993045	0.996722
ENSMUSG00000001855	Nup214	protein_coding	125.319	0.0151887	0.0684527	0.221887	0.824402	0.908038
ENSMUSG00000050592	Fam78a	protein_coding	196.582	0.143429	0.128553	1.11572	0.264541	0.461603
ENSMUSG00000090157	Gm16534	lncRNA	6.85266	-0.626563	0.287883	-2.17645	0.0295213	0.0912272
ENSMUSG00000051373	Plpp7	protein_coding	132.136	0.195649	0.0950193	2.05905	0.0394895	0.115078
ENSMUSG00000039262	Prrc2b	protein_coding	1232.14	-0.166864	0.0451127	-3.69882	0.000216602	0.00140708
ENSMUSG00000039254	Pomt1	protein_coding	69.9974	-0.0330598	0.0804823	-0.410771	0.681241	0.824835
ENSMUSG00000002550	Uck1	protein_coding	69.4555	-0.259255	0.0842825	-3.07602	0.00209784	0.010127
ENSMUSG00000044627	Swi5	protein_coding	514.074	-0.10284	0.040761	-2.52301	0.0116356	0.0426845
ENSMUSG00000002546	Golga2	protein_coding	604.082	0.0774139	0.035102	2.2054	0.0274261	0.0859977
ENSMUSG00000026825	Dnm1	protein_coding	83.2543	1.07749	0.133582	8.06613	7.25627e-16	2.93508e-14
ENSMUSG00000039205	Ciz1	protein_coding	134.319	0.0463805	0.0683643	0.678432	0.497498	0.687479
ENSMUSG00000039195	1110008P14Rik	protein_coding	46.0463	0.218157	0.134076	1.62711	0.103714	0.240394
ENSMUSG00000026822	Lcn2	protein_coding	12.687	0.0947659	0.369683	0.256344	0.797685	0.892604
ENSMUSG00000026820	Ptges2	protein_coding	172.95	-0.292202	0.0616378	-4.74062	2.13067e-06	2.20502e-05
ENSMUSG00000026819	Slc25a25	protein_coding	45.2217	-0.474732	0.168997	-2.80911	0.00496786	0.0210249
ENSMUSG00000039164	Naif1	protein_coding	31.1851	0.162947	0.128551	1.26757	0.204953	0.387727
ENSMUSG00000039157	Fam102a	protein_coding	60.8575	0.0956334	0.116663	0.819744	0.412362	0.613799
ENSMUSG00000026810	Dpm2	protein_coding	39.411	0.0708459	0.115068	0.615686	0.538102	0.718435
ENSMUSG00000079442	St6galnac4	protein_coding	110.234	0.308205	0.078795	3.91147	9.17343e-05	0.000657329
ENSMUSG00000026811	St6galnac6	protein_coding	351.365	-0.105167	0.0496182	-2.11952	0.0340466	0.10226
ENSMUSG00000026817	Ak1	protein_coding	2736.93	-0.133037	0.0564501	-2.35671	0.0184375	0.0624995
ENSMUSG00000026814	Eng	protein_coding	609.059	-0.221731	0.0669902	-3.3099	0.000933296	0.00501377
ENSMUSG00000009566	Fpgs	protein_coding	23.6485	0.247487	0.144653	1.7109	0.0870991	0.211549
ENSMUSG00000009555	Cdk9	protein_coding	104.085	-0.0274595	0.0727406	-0.377499	0.705803	0.839958
ENSMUSG00000059013	Sh2d3c	protein_coding	100.296	-0.334939	0.0871722	-3.84227	0.000121902	0.000845753
ENSMUSG00000009563	Tor2a	protein_coding	29.1624	-0.250064	0.12696	-1.96963	0.0488813	0.13598
ENSMUSG00000053746	Ptrh1	protein_coding	7.93242	0.882663	0.26521	3.32816	0.000874207	0.00473469
ENSMUSG00000026797	Stxbp1	protein_coding	85.1938	-0.0137446	0.0795257	-0.172832	0.862784	0.929586
ENSMUSG00000026796	Niban2	protein_coding	159.344	0.14872	0.0635107	2.34166	0.0191984	0.0646071
ENSMUSG00000026792	Lrsam1	protein_coding	97.9362	0.239695	0.0749563	3.1978	0.00138483	0.00708088
ENSMUSG00000038900	Rpl12	protein_coding	674.372	0.232807	0.0621432	3.74631	0.000179456	0.00119163
ENSMUSG00000026791	Slc2a8	protein_coding	60.2152	-0.139347	0.105432	-1.32168	0.186276	0.362861
ENSMUSG00000038860	Garnl3	protein_coding	13.5152	-0.123954	0.197556	-0.627437	0.530373	0.712186
ENSMUSG00000038831	Ralgps1	protein_coding	71.7655	0.321378	0.0937433	3.42827	0.000607433	0.0034467
ENSMUSG00000004105	Angptl2	protein_coding	733.546	0.638612	0.0939938	6.7942	1.08917e-11	2.64679e-10
ENSMUSG00000068966	Zbtb34	protein_coding	55.054	-0.0982812	0.0961113	-1.02258	0.306508	0.507729
ENSMUSG00000026788	Zbtb43	protein_coding	170.443	0.0190953	0.0637778	0.299403	0.764632	0.872702
ENSMUSG00000038740	Mvb12b	protein_coding	167.715	-0.107469	0.0650108	-1.65309	0.0983119	0.23128
ENSMUSG00000038718	Pbx3	protein_coding	62.2381	-0.228645	0.0891994	-2.5633	0.0103681	0.0389744
ENSMUSG00000038696	Mapkap1	protein_coding	280.351	0.152544	0.0494442	3.08518	0.00203428	0.00986894
ENSMUSG00000026867	Gapvd1	protein_coding	374.812	-0.0803335	0.0387584	-2.07267	0.0382029	0.11214
ENSMUSG00000026864	Hspa5	protein_coding	3452.23	-0.50106	0.0718171	-6.97689	3.01789e-12	8.0503e-11
ENSMUSG00000070953	Rabepk	protein_coding	45.5507	0.000799893	0.103228	0.00774881	0.993817	0.997293
ENSMUSG00000035949	Fbxw2	protein_coding	229.535	-0.0900744	0.0482297	-1.86762	0.0618157	0.162857
ENSMUSG00000026869	Psmd5	protein_coding	128.407	-0.0160155	0.068677	-0.2332	0.815606	0.903044
ENSMUSG00000026873	Phf19	protein_coding	8.62938	-0.164369	0.236527	-0.69493	0.487099	0.679093
ENSMUSG00000026875	Traf1	protein_coding	6.5982	0.255588	0.274309	0.931752	0.351465	0.554419
ENSMUSG00000057110	Cntrl	protein_coding	101.938	0.0250492	0.071434	0.350662	0.725842	0.851294
ENSMUSG00000026878	Rab14	protein_coding	1032.43	-0.144786	0.029203	-4.95791	7.12538e-07	8.17108e-06
ENSMUSG00000026879	Gsn	protein_coding	5765.53	-0.0318576	0.0790769	-0.402868	0.687045	0.828034
ENSMUSG00000026880	Stom	protein_coding	810.287	-0.519935	0.0744226	-6.98624	2.82343e-12	7.55329e-11
ENSMUSG00000075391	Glo1-ps	processed_pseudogene	14.1395	-0.639744	0.287646	-2.22407	0.0261438	0.0828869
ENSMUSG00000035778	Ggta1	protein_coding	155.079	-0.0438045	0.0616944	-0.710023	0.47769	0.671343
ENSMUSG00000026883	Dab2ip	protein_coding	406.802	-0.206248	0.0617319	-3.34104	0.000834667	0.00455242
ENSMUSG00000026885	Ttll11	protein_coding	10.2668	0.602185	0.213182	2.82474	0.00473188	0.0202284
ENSMUSG00000026895	Ndufa8	protein_coding	1239.64	-0.492394	0.0508944	-9.67482	3.85774e-22	3.35859e-20
ENSMUSG00000026890	Lhx6	protein_coding	26.9215	-0.0466381	0.157364	-0.296371	0.766947	0.873832
ENSMUSG00000026889	Rbm18	protein_coding	277.273	0.0379205	0.0498033	0.761405	0.446415	0.644502
ENSMUSG00000026887	Mrrf	protein_coding	225.796	-0.198722	0.0631969	-3.14449	0.00166379	0.00832611
ENSMUSG00000047250	Ptgs1	protein_coding	56.1972	-0.326838	0.107139	-3.05059	0.00228392	0.0109006
ENSMUSG00000083716	Gm13436	processed_pseudogene	6.49211	0.417285	0.277451	1.504	0.132582	0.286957
ENSMUSG00000009030	Pdcl	protein_coding	152.899	0.0485517	0.0607063	0.799781	0.423838	0.625068
ENSMUSG00000075376	Rc3h2	protein_coding	349.618	-0.00278685	0.0407775	-0.0683429	0.945513	0.972755
ENSMUSG00000066798	Zbtb6	protein_coding	72.0857	0.0550945	0.0860271	0.640432	0.521892	0.706228
ENSMUSG00000050714	Zbtb26	protein_coding	55.9396	-0.192077	0.095972	-2.00138	0.0453513	0.128196
ENSMUSG00000035437	Rabgap1	protein_coding	436.384	0.182405	0.0391123	4.66361	3.10706e-06	3.1131e-05
ENSMUSG00000026915	Strbp	protein_coding	123.608	-0.238983	0.0711809	-3.3574	0.000786803	0.00430781
ENSMUSG00000035392	Dennd1a	protein_coding	120.607	-0.174404	0.065028	-2.68198	0.00731883	0.0292296
ENSMUSG00000026749	Nek6	protein_coding	23.8776	-0.120046	0.143146	-0.838626	0.401679	0.603793
ENSMUSG00000026750	Psmb7	protein_coding	773.03	0.069023	0.0466309	1.4802	0.13882	0.296415
ENSMUSG00000063972	Nr6a1	protein_coding	15.0173	0.222174	0.173872	1.2778	0.201321	0.383081
ENSMUSG00000046618	Olfml2a	protein_coding	95.1127	1.16022	0.158483	7.32079	2.4651e-13	7.67484e-12
ENSMUSG00000062997	Rpl35	protein_coding	456.838	0.141964	0.0602241	2.35727	0.0184101	0.0624294
ENSMUSG00000026755	Arpc5l	protein_coding	485.88	0.252244	0.0419473	6.01336	1.81719e-09	3.19791e-08
ENSMUSG00000026754	Golga1	protein_coding	183.193	0.200368	0.0548757	3.65131	0.000260906	0.00165776
ENSMUSG00000035236	Scai	protein_coding	114.57	0.607863	0.104504	5.81664	6.00427e-09	9.60994e-08
ENSMUSG00000026753	Ppp6c	protein_coding	452.471	0.0229026	0.0375843	0.609367	0.542281	0.721255
ENSMUSG00000082536	Gm13456	processed_pseudogene	14.4901	-0.666209	0.187649	-3.5503	0.000384789	0.00230769
ENSMUSG00000049744	Arhgap15	protein_coding	7.70614	0.2191	0.287624	0.761758	0.446204	0.644336
ENSMUSG00000036890	Gtdc1	protein_coding	82.7164	-0.110118	0.0785409	-1.40205	0.160902	0.328419
ENSMUSG00000026872	Zeb2	protein_coding	319.441	0.094956	0.0667144	1.42332	0.154643	0.319332
ENSMUSG00000052248	Zeb2os	lncRNA	12.3781	0.0669809	0.236581	0.28312	0.777085	0.879073
ENSMUSG00000085591	Gm13479	lncRNA	36.8466	-0.484154	0.196085	-2.4691	0.0135452	0.0483988
ENSMUSG00000086353	Gm13481	lncRNA	12.4241	1.91265	0.25162	7.60136	2.93032e-14	1.01126e-12
ENSMUSG00000052155	Acvr2a	protein_coding	257.599	0.137764	0.0494603	2.78534	0.0053472	0.0223911
ENSMUSG00000026761	Orc4	protein_coding	217.303	0.113055	0.0472724	2.39156	0.0167768	0.0578406
ENSMUSG00000036792	Mbd5	protein_coding	171.134	0.168057	0.0635116	2.64609	0.0081428	0.0319821
ENSMUSG00000081272	Ap2m1-ps	processed_pseudogene	45.6099	0.143931	0.100535	1.43165	0.152244	0.316101
ENSMUSG00000069495	Epc2	protein_coding	217.292	-0.0338726	0.0712601	-0.475338	0.634546	0.791435
ENSMUSG00000026764	Kif5c	protein_coding	20.5781	0.774405	0.191189	4.05047	5.11154e-05	0.00039199
ENSMUSG00000050447	Lypd6	protein_coding	5.08457	0.897839	0.380843	2.3575	0.0183984	0.0624012
ENSMUSG00000026766	Mmadhc	protein_coding	495.98	-0.301524	0.0469262	-6.4255	1.3144e-10	2.6973e-09
ENSMUSG00000017144	Rnd3	protein_coding	155.951	0.349553	0.084638	4.12997	3.62806e-05	0.000286754
ENSMUSG00000036249	Rbm43	protein_coding	32.7554	0.325178	0.118752	2.73831	0.00617564	0.0253274
ENSMUSG00000026946	Nmi	protein_coding	49.5376	-0.292764	0.126707	-2.31055	0.0208576	0.0691503
ENSMUSG00000053475	Tnfaip6	protein_coding	5.21194	-0.0146173	0.314694	-0.0464492	0.962952	0.980682
ENSMUSG00000036202	Rif1	protein_coding	255.4	-0.103933	0.0606132	-1.71469	0.0864022	0.210186
ENSMUSG00000026950	Neb	protein_coding	143.343	0.600818	0.193677	3.10217	0.00192107	0.00939334
ENSMUSG00000036093	Arl5a	protein_coding	464.479	0.24885	0.0511694	4.86325	1.15472e-06	1.27307e-05
ENSMUSG00000017412	Cacnb4	protein_coding	22.155	0.432922	0.193681	2.23524	0.0254019	0.0808385
ENSMUSG00000055371	Stam2	protein_coding	169.132	0.175034	0.0583602	2.99921	0.00270681	0.0126299
ENSMUSG00000036053	Fmnl2	protein_coding	94.1758	-0.0404843	0.0964121	-0.419909	0.674552	0.820206
ENSMUSG00000061136	Prpf40a	protein_coding	393.947	0.119885	0.0516651	2.32042	0.0203184	0.0677133
ENSMUSG00000026960	Arl6ip6	protein_coding	85.7805	-0.0724145	0.0782877	-0.924979	0.354977	0.557997
ENSMUSG00000026824	Kcnj3	protein_coding	694.505	-0.923126	0.108895	-8.47725	2.30584e-17	1.14161e-15
ENSMUSG00000026826	Nr4a2	protein_coding	10.3292	-0.290484	0.204186	-1.42265	0.154838	0.31952
ENSMUSG00000026827	Gpd2	protein_coding	117.778	-0.369778	0.0765803	-4.82863	1.37476e-06	1.48308e-05
ENSMUSG00000026832	Cytip	protein_coding	6.37007	0.620296	0.279843	2.21659	0.0266514	0.0841228
ENSMUSG00000026836	Acvr1	protein_coding	112.151	0.231858	0.0779762	2.97345	0.00294473	0.0135527
ENSMUSG00000026839	Upp2	protein_coding	7.83963	0.174414	0.242634	0.718835	0.472242	0.666999
ENSMUSG00000026991	Pkp4	protein_coding	821.877	-0.447008	0.058656	-7.62085	2.5202e-14	8.76217e-13
ENSMUSG00000035168	Tanc1	protein_coding	308.363	-0.268208	0.0672598	-3.98763	6.67355e-05	0.000496597
ENSMUSG00000026988	Wdsub1	protein_coding	83.5832	-0.15016	0.0791226	-1.89782	0.0577203	0.154443
ENSMUSG00000026987	Baz2b	protein_coding	295.084	-0.0422018	0.0531135	-0.794559	0.42687	0.627694
ENSMUSG00000026977	Marchf7	protein_coding	431.331	0.0416946	0.0606478	0.687488	0.491775	0.683115
ENSMUSG00000060703	Cd302	protein_coding	66.1253	0.62754	0.116522	5.38558	7.22107e-08	9.77874e-07
ENSMUSG00000026980	Ly75	protein_coding	8.82176	-0.687705	0.271832	-2.52989	0.0114099	0.0421062
ENSMUSG00000054580	Pla2r1	protein_coding	48.9444	0.224077	0.103439	2.16626	0.030291	0.0929866
ENSMUSG00000026971	Itgb6	protein_coding	123.235	-0.235749	0.172236	-1.36875	0.171076	0.342854
ENSMUSG00000026970	Rbms1	protein_coding	465.323	-0.00331176	0.0430818	-0.0768715	0.938726	0.969184
ENSMUSG00000064289	Tank	protein_coding	139.36	-0.0480357	0.061153	-0.7855	0.432161	0.631523
ENSMUSG00000026914	Psmd14	protein_coding	354.69	0.218542	0.0828899	2.63653	0.00837577	0.0327447
ENSMUSG00000035000	Dpp4	protein_coding	18.105	-0.315357	0.240069	-1.31361	0.188977	0.36639
ENSMUSG00000000392	Fap	protein_coding	47.1611	0.316107	0.147194	2.14756	0.0317487	0.0967097
ENSMUSG00000026896	Ifih1	protein_coding	99.3655	0.0117071	0.093569	0.125117	0.900431	0.951845
ENSMUSG00000026893	Gca	protein_coding	129.076	-0.31073	0.0784476	-3.96098	7.46419e-05	0.000546667
ENSMUSG00000075324	Fign	protein_coding	120.869	-0.508941	0.101921	-4.99348	5.93001e-07	6.92867e-06
ENSMUSG00000082127	Gm13577	processed_pseudogene	6.87403	-0.215101	0.281054	-0.765337	0.444071	0.642593
ENSMUSG00000026888	Grb14	protein_coding	1112.39	0.00472571	0.0501085	0.0943095	0.924863	0.962654
ENSMUSG00000034903	Cobll1	protein_coding	795.862	-0.430376	0.0759224	-5.66863	1.43943e-08	2.17626e-07
ENSMUSG00000086881	Gm13594	lncRNA	5.73621	0.208498	0.309189	0.67434	0.500095	0.689087
ENSMUSG00000061171	Slc38a11	protein_coding	9.43574	-0.256655	0.239	-1.07387	0.28288	0.482008
ENSMUSG00000057182	Scn3a	protein_coding	19.8718	-0.157229	0.187241	-0.839715	0.401068	0.603374
ENSMUSG00000075318	Scn2a	protein_coding	6.63411	0.308759	0.252138	1.22456	0.22074	0.408478
ENSMUSG00000034848	Ttc21b	protein_coding	83.7898	0.217517	0.0778769	2.79308	0.00522084	0.0219498
ENSMUSG00000034810	Scn7a	protein_coding	280.311	-0.0212402	0.061515	-0.345284	0.729881	0.853335
ENSMUSG00000027022	Xirp2	protein_coding	40465.6	3.3157	0.15197	21.8182	1.55891e-105	9.64754e-102
ENSMUSG00000087467	Gm13601	lncRNA	9.69917	3.53222	0.419709	8.41586	3.90012e-17	1.85666e-15
ENSMUSG00000034780	B3galt1	protein_coding	18.4121	0.319812	0.19551	1.63578	0.101886	0.237311
ENSMUSG00000027030	Stk39	protein_coding	604.958	-0.292224	0.0614897	-4.75241	2.01008e-06	2.09711e-05
ENSMUSG00000027035	Cers6	protein_coding	35.4714	0.424676	0.12422	3.41874	0.000629129	0.00355351
ENSMUSG00000034738	Nostrin	protein_coding	41.1687	-0.139403	0.124319	-1.12133	0.262146	0.458934
ENSMUSG00000063145	Bbs5	protein_coding	29.1529	0.0600167	0.127875	0.469338	0.638828	0.794565
ENSMUSG00000075307	Klhl41	protein_coding	1541.61	1.90251	0.220237	8.63846	5.69766e-18	3.03103e-16
ENSMUSG00000027086	Fastkd1	protein_coding	197.923	0.0407707	0.0665462	0.612668	0.540096	0.72005
ENSMUSG00000042133	Ppig	protein_coding	483.289	0.132182	0.0346447	3.81537	0.000135978	0.000932606
ENSMUSG00000070883	Ccdc173	protein_coding	8.92876	0.44529	0.250161	1.78001	0.0750739	0.189075
ENSMUSG00000027088	Phospho2	protein_coding	207.418	0.048826	0.0635552	0.768245	0.442342	0.641102
ENSMUSG00000042155	Klhl23	protein_coding	340.967	-0.578208	0.0947836	-6.10029	1.05874e-09	1.91584e-08
ENSMUSG00000068882	Ssb	protein_coding	552.534	0.0943491	0.0450007	2.09662	0.0360276	0.107108
ENSMUSG00000051730	Mettl5	protein_coding	76.5119	-0.158285	0.0806083	-1.96363	0.0495728	0.137451
ENSMUSG00000044308	Ubr3	protein_coding	2012.07	0.0140066	0.0350623	0.399476	0.689542	0.830205
ENSMUSG00000014959	Gorasp2	protein_coding	359.422	0.0830263	0.0512811	1.61904	0.105438	0.243327
ENSMUSG00000041997	Tlk1	protein_coding	369.748	0.0611752	0.0424507	1.44109	0.14956	0.311878
ENSMUSG00000041975	Mettl8	protein_coding	32.3964	0.0639654	0.118017	0.542003	0.587816	0.756404
ENSMUSG00000041966	Dcaf17	protein_coding	65.6723	0.144347	0.0861339	1.67585	0.0937678	0.223464
ENSMUSG00000027012	Dync1i2	protein_coding	583.615	0.15621	0.0408904	3.8202	0.000133341	0.000917574
ENSMUSG00000027010	Slc25a12	protein_coding	1244.33	-0.325396	0.0473403	-6.87355	6.26251e-12	1.58622e-10
ENSMUSG00000027018	Hat1	protein_coding	152.012	-0.0109475	0.0660373	-0.165777	0.868332	0.932919
ENSMUSG00000041921	Metap1d	protein_coding	236.188	-0.249375	0.0629384	-3.9622	7.4262e-05	0.000544529
ENSMUSG00000027111	Itga6	protein_coding	486.529	-0.00751759	0.0853403	-0.0880896	0.929805	0.96507
ENSMUSG00000006494	Pdk1	protein_coding	1698.74	0.0798227	0.0434442	1.83736	0.0661567	0.17133
ENSMUSG00000049044	Rapgef4	protein_coding	262.272	0.128731	0.0739641	1.74046	0.0817787	0.201294
ENSMUSG00000004085	Map3k20	protein_coding	2219.46	0.0855098	0.0517955	1.65091	0.0987565	0.232178
ENSMUSG00000055612	Cdca7	protein_coding	9.70104	0.0390314	0.242533	0.160932	0.872147	0.935634
ENSMUSG00000085427	6430710C18Rik	lncRNA	5.25759	-1.89959	0.3281	-5.78966	7.05276e-09	1.11535e-07
ENSMUSG00000027109	Sp3	protein_coding	382.654	-0.0870577	0.0553813	-1.57197	0.115958	0.260103
ENSMUSG00000063714	Sp3os	lncRNA	20.4926	0.0757698	0.148954	0.50868	0.610977	0.774074
ENSMUSG00000027108	Ola1	protein_coding	269.547	-0.179302	0.0513541	-3.49149	0.000480336	0.0027991
ENSMUSG00000041777	Cir1	protein_coding	80.1682	-0.18568	0.0879798	-2.11048	0.0348168	0.104143
ENSMUSG00000008226	Scrn3	protein_coding	278.982	-0.127538	0.0494405	-2.57963	0.00989054	0.0375435
ENSMUSG00000041762	Gpr155	protein_coding	176.805	-0.00957525	0.0884094	-0.108306	0.913753	0.957248
ENSMUSG00000075284	Wipf1	protein_coding	165.747	0.203253	0.0647307	3.13998	0.00168961	0.00841904
ENSMUSG00000056486	Chn1	protein_coding	171.865	0.149851	0.070045	2.13936	0.0324066	0.0982465
ENSMUSG00000027104	Atf2	protein_coding	297.333	-0.0723909	0.0505877	-1.431	0.152431	0.316349
ENSMUSG00000018770	Atp5g3	protein_coding	4980.11	-0.493144	0.045043	-10.9483	6.7709e-28	1.09312e-25
ENSMUSG00000009207	Lnpk	protein_coding	164.783	0.0471682	0.0580015	0.813223	0.41609	0.617652
ENSMUSG00000027102	Hoxd8	protein_coding	5.76907	0.635362	0.288298	2.20383	0.027536	0.0862695
ENSMUSG00000027099	Mtx2	protein_coding	538.127	-0.0451571	0.0404192	-1.11722	0.263901	0.461043
ENSMUSG00000081406	Rps6-ps4	processed_pseudogene	7.9594	-0.0574741	0.240331	-0.239146	0.810993	0.900262
ENSMUSG00000059005	Hnrnpa3	protein_coding	922.97	-0.170091	0.0489685	-3.47347	0.000513768	0.00296876
ENSMUSG00000015839	Nfe2l2	protein_coding	446.439	-0.00585841	0.0484191	-0.120994	0.903696	0.953134
ENSMUSG00000042410	Agps	protein_coding	334.911	0.0328636	0.0418443	0.785379	0.432232	0.631548
ENSMUSG00000075273	Ttc30b	protein_coding	130.9	0.0537065	0.0942468	0.56985	0.56878	0.742116
ENSMUSG00000075271	Ttc30a1	protein_coding	34.025	-0.148792	0.152924	-0.972981	0.330563	0.533765
ENSMUSG00000075270	Pde11a	protein_coding	14.6974	1.15585	0.347132	3.32971	0.00086936	0.00471394
ENSMUSG00000042369	Rbm45	protein_coding	93.8003	-0.029304	0.0926016	-0.316452	0.751659	0.86507
ENSMUSG00000042359	Osbpl6	protein_coding	189.885	-0.0967703	0.0689372	-1.40375	0.160394	0.327708
ENSMUSG00000002731	Prkra	protein_coding	88.0051	0.20292	0.0792131	2.5617	0.0104161	0.0390875
ENSMUSG00000002732	Fkbp7	protein_coding	93.948	0.3215	0.0857767	3.7481	0.000178178	0.00118474
ENSMUSG00000002733	Plekha3	protein_coding	164.314	0.0104412	0.0554528	0.188291	0.850649	0.922228
ENSMUSG00000051747	Ttn	protein_coding	50125.4	0.488616	0.0888154	5.50147	3.76632e-08	5.37475e-07
ENSMUSG00000044033	Ccdc141	protein_coding	1308.7	-0.576016	0.0880073	-6.5451	5.94573e-11	1.28959e-09
ENSMUSG00000042272	Sestd1	protein_coding	275.915	0.0834689	0.0535803	1.55783	0.119274	0.26568
ENSMUSG00000027016	Zfp385b	protein_coding	68.083	0.86791	0.11378	7.62798	2.38468e-14	8.33661e-13
ENSMUSG00000027014	Cwc22	protein_coding	110.229	8.8692e-05	0.079469	0.00111606	0.99911	0.999368
ENSMUSG00000027011	Ube2e3	protein_coding	288.878	-0.0251129	0.0584387	-0.429731	0.667391	0.814754
ENSMUSG00000027009	Itga4	protein_coding	20.9336	0.624126	0.202495	3.08219	0.00205487	0.00994802
ENSMUSG00000075256	Cerkl	protein_coding	6.47748	0.521582	0.292287	1.78449	0.0743443	0.187665
ENSMUSG00000027007	Itprid2	protein_coding	269.868	0.0827034	0.0538429	1.53601	0.124535	0.273805
ENSMUSG00000059173	Pde1a	protein_coding	59.1827	0.376059	0.10552	3.56386	0.000365447	0.00221078
ENSMUSG00000027006	Dnajc10	protein_coding	480.125	-0.105814	0.0846171	-1.25051	0.211115	0.396006
ENSMUSG00000027004	Frzb	protein_coding	78.3069	0.858231	0.15778	5.43941	5.3458e-08	7.40525e-07
ENSMUSG00000027002	Nckap1	protein_coding	740	0.113921	0.0838631	1.35841	0.174334	0.347321
ENSMUSG00000027001	Dusp19	protein_coding	47.7656	0.244693	0.107672	2.27257	0.0230519	0.0748189
ENSMUSG00000026999	Nup35	protein_coding	21.2474	-0.0470689	0.159225	-0.295612	0.767526	0.874119
ENSMUSG00000027091	Zc3h15	protein_coding	366.012	0.231646	0.0451761	5.12763	2.93413e-07	3.56979e-06
ENSMUSG00000027087	Itgav	protein_coding	281.182	0.355334	0.061344	5.79249	6.93517e-09	1.1005e-07
ENSMUSG00000048388	Fam171b	protein_coding	18.3874	0.658115	0.188896	3.48402	0.000493948	0.00287031
ENSMUSG00000059588	Calcrl	protein_coding	332.816	-0.0221491	0.0560361	-0.395265	0.692648	0.832054
ENSMUSG00000027082	Tfpi	protein_coding	620.865	-0.584812	0.156641	-3.73346	0.00018887	0.00124567
ENSMUSG00000034101	Ctnnd1	protein_coding	120.686	0.0187957	0.0651488	0.288504	0.772961	0.877007
ENSMUSG00000076437	Selenoh	protein_coding	37.8619	0.142377	0.122346	1.16373	0.244534	0.438146
ENSMUSG00000050043	Tmx2	protein_coding	425.986	-0.0111187	0.0648377	-0.171485	0.863842	0.930176
ENSMUSG00000027080	Med19	protein_coding	88.0962	0.183888	0.0889587	2.06711	0.0387235	0.11338
ENSMUSG00000034075	Zdhhc5	protein_coding	839.277	0.187385	0.0591674	3.16702	0.00154008	0.00777831
ENSMUSG00000027079	Clp1	protein_coding	29.4771	-0.0362331	0.140565	-0.257767	0.796587	0.892112
ENSMUSG00000034059	Ypel4	protein_coding	6.43495	0.193972	0.27842	0.696691	0.485996	0.67837
ENSMUSG00000023224	Serping1	protein_coding	480.132	0.0713746	0.0895581	0.796964	0.425472	0.626532
ENSMUSG00000027078	Ube2l6	protein_coding	65.0596	0.383258	0.111421	3.43971	0.00058233	0.00332152
ENSMUSG00000027076	Timm10	protein_coding	140.653	-0.00373982	0.0760005	-0.0492079	0.960754	0.979863
ENSMUSG00000027075	Slc43a1	protein_coding	9.47971	0.0669689	0.21457	0.312108	0.754958	0.867039
ENSMUSG00000027074	Slc43a3	protein_coding	417.471	-0.458399	0.125048	-3.66578	0.000246587	0.00157867
ENSMUSG00000027067	Ssrp1	protein_coding	281.882	-0.0524916	0.0451066	-1.16372	0.244537	0.438146
ENSMUSG00000033955	Tnks1bp1	protein_coding	299.905	0.0133845	0.0453816	0.294932	0.768046	0.874228
ENSMUSG00000044338	Aplnr	protein_coding	242.28	0.310225	0.196536	1.57846	0.11446	0.257698
ENSMUSG00000075224	Lrrc55	protein_coding	24.3387	1.2801	0.276356	4.63205	3.62066e-06	3.57559e-05
ENSMUSG00000045392	Olfr1033	protein_coding	81.6158	0.684321	0.538273	1.27133	0.203613	0.385821
ENSMUSG00000102091	Olfr1034	protein_coding	14.0778	0.669568	0.355974	1.88095	0.059979	0.159104
ENSMUSG00000025314	Ptprj	protein_coding	71.8969	-0.0925243	0.0982792	-0.941444	0.346477	0.549334
ENSMUSG00000051329	Nup160	protein_coding	93.7834	0.0609789	0.0746271	0.817115	0.413863	0.61524
ENSMUSG00000008200	Fnbp4	protein_coding	167.284	-0.149434	0.0644036	-2.32028	0.0203259	0.0677264
ENSMUSG00000040812	Agbl2	protein_coding	12.951	-0.0497803	0.216213	-0.230238	0.817907	0.904059
ENSMUSG00000027282	Mtch2	protein_coding	789.91	-0.22814	0.0355876	-6.41066	1.44887e-10	2.95277e-09
ENSMUSG00000040794	C1qtnf4	protein_coding	5.61444	-0.467552	0.282774	-1.65345	0.0982398	0.231139
ENSMUSG00000005510	Ndufs3	protein_coding	1252.83	-0.395161	0.0432677	-9.13293	6.66691e-20	4.38928e-18
ENSMUSG00000005505	Kbtbd4	protein_coding	120.833	0.0522884	0.0776129	0.673707	0.500498	0.689232
ENSMUSG00000063235	Ptpmt1	protein_coding	93.767	0.0308258	0.0704293	0.437684	0.661615	0.809993
ENSMUSG00000005506	Celf1	protein_coding	827.43	-0.0356365	0.0359114	-0.992343	0.32103	0.524162
ENSMUSG00000002104	Rapsn	protein_coding	50.2121	0.10327	0.110014	0.938699	0.347885	0.55079
ENSMUSG00000002102	Psmc3	protein_coding	1042.74	-0.0660862	0.042531	-1.55384	0.120224	0.267058
ENSMUSG00000002105	Slc39a13	protein_coding	113.666	0.445851	0.0910715	4.89561	9.80008e-07	1.09607e-05
ENSMUSG00000002111	Spi1	protein_coding	16.617	0.0572517	0.176014	0.325267	0.744979	0.861493
ENSMUSG00000002100	Mybpc3	protein_coding	22546.3	0.117463	0.0691892	1.6977	0.0895636	0.216065
ENSMUSG00000040687	Madd	protein_coding	62.5724	-0.149469	0.0890205	-1.67903	0.0931453	0.222451
ENSMUSG00000002108	Nr1h3	protein_coding	57.752	-0.198737	0.112306	-1.76961	0.0767924	0.192043
ENSMUSG00000002103	Acp2	protein_coding	250.493	0.269173	0.0514105	5.23576	1.64311e-07	2.09807e-06
ENSMUSG00000002109	Ddb2	protein_coding	32.4589	0.224993	0.128495	1.75098	0.0799485	0.197752
ENSMUSG00000027257	Pacsin3	protein_coding	681.823	0.315437	0.0519759	6.06891	1.28781e-09	2.31233e-08
ENSMUSG00000027255	Arfgap2	protein_coding	346.991	-0.0101669	0.0403099	-0.252219	0.800872	0.894375
ENSMUSG00000040591	1110051M20Rik	protein_coding	51.001	0.187026	0.100542	1.86019	0.0628594	0.16487
ENSMUSG00000027253	Lrp4	protein_coding	92.8833	-0.549073	0.0988296	-5.55575	2.76421e-08	4.0094e-07
ENSMUSG00000040549	Ckap5	protein_coding	544.751	0.18766	0.0380492	4.93202	8.13815e-07	9.2186e-06
ENSMUSG00000075040	Zfp408	protein_coding	30.2875	0.0955409	0.124036	0.770268	0.441141	0.639987
ENSMUSG00000027247	Arhgap1	protein_coding	140.819	0.201754	0.0740614	2.72414	0.00644689	0.0262542
ENSMUSG00000027244	Atg13	protein_coding	362.793	0.298769	0.0865058	3.45374	0.000552871	0.00316711
ENSMUSG00000027243	Harbi1	protein_coding	47.2112	0.305608	0.110912	2.75542	0.00586173	0.0242003
ENSMUSG00000040506	Ambra1	protein_coding	161.826	0.143746	0.0649488	2.21321	0.0268829	0.0845945
ENSMUSG00000027239	Mdk	protein_coding	8.87354	1.27487	0.333844	3.81877	0.000134119	0.000921561
ENSMUSG00000040479	Dgkz	protein_coding	311.052	0.0131537	0.0587015	0.224077	0.822697	0.907077
ENSMUSG00000027230	Creb3l1	protein_coding	19.5927	-0.0767616	0.175493	-0.437406	0.661817	0.810039
ENSMUSG00000058318	Phf21a	protein_coding	121.807	-0.0362694	0.0783252	-0.463062	0.64332	0.79732
ENSMUSG00000027222	Pex16	protein_coding	57.5743	0.0876492	0.106587	0.822328	0.41089	0.612639
ENSMUSG00000027223	Mapk8ip1	protein_coding	25.8856	0.111553	0.146569	0.7611	0.446597	0.644502
ENSMUSG00000068742	Cry2	protein_coding	240.276	-0.213763	0.0514427	-4.15536	3.24772e-05	0.000260238
ENSMUSG00000049922	Slc35c1	protein_coding	38.0384	0.0458499	0.115572	0.396721	0.691573	0.831482
ENSMUSG00000027221	Chst1	protein_coding	13.5619	-0.489414	0.198489	-2.4657	0.0136746	0.0488329
ENSMUSG00000075028	Prdm11	protein_coding	61.1161	-0.256892	0.096419	-2.66433	0.00771425	0.0305184
ENSMUSG00000075027	4631405J19Rik	lncRNA	23.697	-0.755375	0.165405	-4.56682	4.95173e-06	4.74865e-05
ENSMUSG00000068735	Trp53i11	protein_coding	78.2166	0.171498	0.121986	1.40588	0.159759	0.326786
ENSMUSG00000027217	Tspan18	protein_coding	39.5132	-0.31823	0.134362	-2.36846	0.0178622	0.0609278
ENSMUSG00000027215	Cd82	protein_coding	36.7825	-0.175595	0.116892	-1.5022	0.133046	0.287693
ENSMUSG00000027198	Ext2	protein_coding	233.563	-0.0360545	0.0593305	-0.607689	0.543394	0.721752
ENSMUSG00000040272	Accs	protein_coding	32.5906	0.0888608	0.119561	0.743223	0.457347	0.654009
ENSMUSG00000087006	Gm13889	protein_coding	13.8943	1.10411	0.227802	4.84678	1.25481e-06	1.3696e-05
ENSMUSG00000040174	Alkbh3	protein_coding	121.395	0.123817	0.0652849	1.89656	0.0578856	0.154767
ENSMUSG00000027195	Hsd17b12	protein_coding	149.564	0.0597118	0.0712412	0.838164	0.401939	0.604026
ENSMUSG00000027194	Ttc17	protein_coding	240.017	-0.119826	0.0489256	-2.44914	0.0143198	0.0508146
ENSMUSG00000045464	2810002D19Rik	lncRNA	23.8828	0.214772	0.180739	1.1883	0.234714	0.425682
ENSMUSG00000027193	Api5	protein_coding	362.952	-0.0963465	0.0462483	-2.08324	0.0372289	0.10987
ENSMUSG00000050587	Lrrc4c	protein_coding	5.91355	-0.253602	0.30306	-0.836805	0.402702	0.604656
ENSMUSG00000027165	Iftap	protein_coding	335.668	-0.390445	0.052046	-7.50193	6.28863e-14	2.08864e-12
ENSMUSG00000027164	Traf6	protein_coding	124.699	-0.143285	0.071273	-2.01037	0.0443916	0.126252
ENSMUSG00000032841	Prr5l	protein_coding	5.86116	0.183044	0.301175	0.607766	0.543343	0.721752
ENSMUSG00000027163	Commd9	protein_coding	67.4004	0.182893	0.0992502	1.84274	0.0653667	0.169805
ENSMUSG00000048058	Ldlrad3	protein_coding	53.4547	0.299035	0.0989265	3.0228	0.00250451	0.0118017
ENSMUSG00000027189	Trim44	protein_coding	466.722	0.0790432	0.0428177	1.84604	0.0648862	0.169006
ENSMUSG00000027188	Pamr1	protein_coding	49.4514	1.89453	0.170605	11.1048	1.18845e-28	2.16321e-26
ENSMUSG00000005089	Slc1a2	protein_coding	7.36831	1.43911	0.374708	3.84061	0.000122731	0.000850868
ENSMUSG00000005087	Cd44	protein_coding	99.3986	0.972175	0.109687	8.86318	7.77657e-19	4.58348e-17
ENSMUSG00000010914	Pdhx	protein_coding	725.471	-0.456818	0.056703	-8.05633	7.86221e-16	3.15952e-14
ENSMUSG00000010911	Apip	protein_coding	213.327	-0.427337	0.0551808	-7.74432	9.60964e-15	3.51206e-13
ENSMUSG00000027187	Cat	protein_coding	1567.66	0.135146	0.0575673	2.34762	0.0188938	0.0637439
ENSMUSG00000032724	Abtb2	protein_coding	154.81	-0.158908	0.0821279	-1.93488	0.0530051	0.144783
ENSMUSG00000027185	Nat10	protein_coding	124.487	0.242396	0.0721405	3.36005	0.000779284	0.00427421
ENSMUSG00000027184	Caprin1	protein_coding	1266.47	0.0725189	0.0370429	1.9577	0.0502651	0.139058
ENSMUSG00000084756	Gm13881	lncRNA	6.13432	0.111382	0.304709	0.365535	0.714712	0.845558
ENSMUSG00000032698	Lmo2	protein_coding	132.579	0.101148	0.101665	0.994919	0.319775	0.522757
ENSMUSG00000027180	Fbxo3	protein_coding	831.106	-0.154715	0.0412656	-3.74924	0.00017737	0.0011803
ENSMUSG00000068686	Cd59b	protein_coding	10.3395	0.334024	0.207314	1.6112	0.107137	0.245673
ENSMUSG00000032679	Cd59a	protein_coding	462.17	-0.542777	0.0465972	-11.6483	2.34119e-31	5.95433e-29
ENSMUSG00000027177	Hipk3	protein_coding	2551.08	-0.0635179	0.0433863	-1.46401	0.143192	0.302447
ENSMUSG00000027176	Cstf3	protein_coding	90.0263	-0.035979	0.0797791	-0.450984	0.652001	0.803804
ENSMUSG00000027175	Tcp11l1	protein_coding	27.8155	0.106043	0.129258	0.820396	0.41199	0.613491
ENSMUSG00000027173	Depdc7	protein_coding	8.51969	-0.103387	0.252755	-0.409042	0.682509	0.825437
ENSMUSG00000074994	Qser1	protein_coding	615.721	0.179253	0.0396731	4.51825	6.23521e-06	5.87927e-05
ENSMUSG00000027171	Prrg4	protein_coding	7.81271	0.0899679	0.264225	0.340497	0.733482	0.85523
ENSMUSG00000027170	Eif3m	protein_coding	539.788	-0.120502	0.0470405	-2.56167	0.0104172	0.0390875
ENSMUSG00000016458	Wt1	protein_coding	19.655	-0.102676	0.164973	-0.622384	0.53369	0.714434
ENSMUSG00000005973	Rcn1	protein_coding	221.504	0.360907	0.0672861	5.36377	8.15012e-08	1.09253e-06
ENSMUSG00000027167	Elp4	protein_coding	66.372	0.0626137	0.0857117	0.730515	0.465075	0.660743
ENSMUSG00000042670	Immp1l	protein_coding	250.352	-0.178597	0.0591724	-3.01825	0.00254239	0.0119576
ENSMUSG00000027166	Dnajc24	protein_coding	32.785	0.243195	0.131107	1.85493	0.063606	0.166349
ENSMUSG00000085218	BB218582	lncRNA	63.8872	-0.608656	0.128457	-4.73823	2.15595e-06	2.22869e-05
ENSMUSG00000016386	Mpped2	protein_coding	114.639	-0.47353	0.091794	-5.15861	2.48786e-07	3.07111e-06
ENSMUSG00000027122	Arl14ep	protein_coding	95.2395	-0.0602866	0.0815711	-0.739068	0.459866	0.656287
ENSMUSG00000042604	Kcna4	protein_coding	13.2108	-0.0577204	0.272279	-0.21199	0.832115	0.912363
ENSMUSG00000063684	Hadhb-ps	processed_pseudogene	116.345	-0.582938	0.0880303	-6.62201	3.54343e-11	7.96458e-10
ENSMUSG00000057234	Mettl15	protein_coding	54.581	-0.244109	0.123724	-1.97301	0.0484941	0.135146
ENSMUSG00000027115	Kif18a	protein_coding	11.537	0.554739	0.211998	2.61672	0.00887786	0.0343603
ENSMUSG00000048482	Bdnf	protein_coding	68.1779	0.44559	0.123735	3.60116	0.000316795	0.00196316
ENSMUSG00000027162	Lin7c	protein_coding	494.127	-0.0405334	0.0457273	-0.886416	0.375394	0.578242
ENSMUSG00000050199	Lgr4	protein_coding	265.157	0.529813	0.0613694	8.63318	5.96715e-18	3.16532e-16
ENSMUSG00000027160	Ccdc34	protein_coding	37.1213	0.0550903	0.129902	0.424091	0.671499	0.817416
ENSMUSG00000074971	Fibin	protein_coding	224.047	1.49643	0.176744	8.46668	2.52481e-17	1.24338e-15
ENSMUSG00000074968	Ano3	protein_coding	5.02589	0.0437942	0.338732	0.129289	0.897129	0.949661
ENSMUSG00000027134	Lpcat4	protein_coding	9.94454	-0.104204	0.212802	-0.489677	0.624363	0.783873
ENSMUSG00000027133	Nop10	protein_coding	166.23	-0.00475694	0.0559436	-0.085031	0.932237	0.966053
ENSMUSG00000027130	Slc12a6	protein_coding	224.602	0.0125922	0.0613012	0.205414	0.837248	0.91502
ENSMUSG00000027131	Emc4	protein_coding	143.642	-0.057964	0.063127	-0.918213	0.358507	0.561077
ENSMUSG00000027132	Katnbl1	protein_coding	50.216	-0.22403	0.0943403	-2.3747	0.0175632	0.0600624
ENSMUSG00000055943	Emc7	protein_coding	337.077	-0.00813633	0.0487829	-0.166786	0.867538	0.93234
ENSMUSG00000003604	Aven	protein_coding	86.5085	0.10743	0.0862727	1.24523	0.213046	0.398451
ENSMUSG00000057378	Ryr3	protein_coding	38.498	1.72427	0.3205	5.37995	7.45052e-08	1.00674e-06
ENSMUSG00000044042	Fmn1	protein_coding	465.723	-0.98904	0.39637	-2.49524	0.0125871	0.0455895
ENSMUSG00000041219	Arhgap11a	protein_coding	25.186	0.344674	0.145356	2.37123	0.0177288	0.0605284
ENSMUSG00000092201	A530058N18Rik	lncRNA	20.5614	-0.696313	0.172083	-4.04638	5.20161e-05	0.000397584
ENSMUSG00000068614	Actc1	protein_coding	61823.1	0.575847	0.0724197	7.95153	1.84217e-15	7.14024e-14
ENSMUSG00000092397	C130080G10Rik	lncRNA	433.677	-0.438274	0.118727	-3.69143	0.000222996	0.00144156
ENSMUSG00000040383	Aqr	protein_coding	197.241	0.105045	0.0608718	1.72568	0.084405	0.206437
ENSMUSG00000040321	Zfp770	protein_coding	249.828	0.214668	0.0534519	4.0161	5.91695e-05	0.000446561
ENSMUSG00000057147	Dph6	protein_coding	95.2369	-0.268253	0.0817266	-3.28232	0.00102958	0.00546304
ENSMUSG00000040282	Cdin1	protein_coding	21.6414	0.34177	0.147966	2.30978	0.0209001	0.0692418
ENSMUSG00000027210	Meis2	protein_coding	176.393	-0.0938017	0.0660124	-1.42097	0.155325	0.320169
ENSMUSG00000027351	Spred1	protein_coding	286.899	0.19209	0.0689504	2.78592	0.00533757	0.0223646
ENSMUSG00000027349	Fam98b	protein_coding	170.623	-0.00486521	0.0546141	-0.0890835	0.929016	0.964891
ENSMUSG00000040152	Thbs1	protein_coding	118.371	0.663876	0.265066	2.50457	0.0122599	0.0446047
ENSMUSG00000005102	Eif2ak4	protein_coding	69.1663	-0.248341	0.0923502	-2.68912	0.00716406	0.0287336
ENSMUSG00000009549	Srp14	protein_coding	285.756	-0.148733	0.0610519	-2.43617	0.0148436	0.0523133
ENSMUSG00000040093	Bmf	protein_coding	32.082	-0.077518	0.126806	-0.611314	0.540992	0.720235
ENSMUSG00000040084	Bub1b	protein_coding	5.04407	1.30825	0.367856	3.55643	0.000375933	0.00226462
ENSMUSG00000074923	Pak6	protein_coding	95.1604	0.71641	0.105918	6.76384	1.3438e-11	3.2234e-10
ENSMUSG00000078137	Ankrd63	protein_coding	11.2596	-1.29781	0.250056	-5.19007	2.1022e-07	2.62729e-06
ENSMUSG00000040061	Plcb2	protein_coding	18.2578	-0.232915	0.170189	-1.36856	0.171136	0.342936
ENSMUSG00000074918	Inafm2	protein_coding	155.985	0.15225	0.0968248	1.57243	0.11585	0.259893
ENSMUSG00000045838	Ccdc9b	protein_coding	331.079	0.21805	0.0621867	3.50637	0.000454258	0.00266553
ENSMUSG00000027331	Knstrn	protein_coding	5.10631	0.305039	0.327441	0.931586	0.351551	0.554419
ENSMUSG00000027332	Ivd	protein_coding	1719.13	-0.617731	0.0828908	-7.45235	9.16927e-14	2.9658e-12
ENSMUSG00000040007	Bahd1	protein_coding	99.6463	-0.207343	0.0859962	-2.41108	0.0159056	0.055352
ENSMUSG00000074916	Chst14	protein_coding	38.3386	-0.0255515	0.11491	-0.222361	0.824033	0.907952
ENSMUSG00000039983	Ccdc32	protein_coding	43.3729	0.147356	0.103303	1.42646	0.153737	0.31799
ENSMUSG00000027324	Rpusd2	protein_coding	23.8871	-0.235967	0.143825	-1.64065	0.10087	0.235506
ENSMUSG00000027323	Rad51	protein_coding	6.3368	0.319862	0.287762	1.11155	0.266332	0.463727
ENSMUSG00000070730	Rmdn3	protein_coding	105.151	-0.251308	0.0761337	-3.30088	0.000963812	0.00514939
ENSMUSG00000046814	Gchfr	protein_coding	15.4548	-0.80876	0.178195	-4.53861	5.66257e-06	5.37206e-05
ENSMUSG00000034278	Dnajc17	protein_coding	19.9158	0.292173	0.157244	1.85809	0.0631568	0.165453
ENSMUSG00000068580	Zfyve19	protein_coding	46.7094	0.191784	0.119352	1.60688	0.108081	0.247
ENSMUSG00000034216	Vps18	protein_coding	80.1958	-0.0477547	0.08961	-0.532917	0.594091	0.761353
ENSMUSG00000027314	Dll4	protein_coding	108.278	-0.151427	0.106152	-1.42651	0.15372	0.31799
ENSMUSG00000027313	Chac1	protein_coding	18.209	-0.964237	0.283164	-3.40523	0.00066109	0.0037081
ENSMUSG00000034154	Ino80	protein_coding	159.125	0.199617	0.0691469	2.88685	0.00389116	0.0171071
ENSMUSG00000048647	Exd1	protein_coding	16.748	-0.0602449	0.206757	-0.291381	0.77076	0.875875
ENSMUSG00000014077	Chp1	protein_coding	445.062	0.270153	0.0606381	4.45517	8.38279e-06	7.6743e-05
ENSMUSG00000085438	Oip5os1	lncRNA	3706.58	0.218566	0.0484303	4.513	6.39161e-06	6.02063e-05
ENSMUSG00000027306	Nusap1	protein_coding	8.09009	0.455625	0.273248	1.66744	0.0954266	0.225985
ENSMUSG00000027305	Ndufaf1	protein_coding	243.357	0.015499	0.0794401	0.195103	0.845312	0.919954
ENSMUSG00000027304	Rtf1	protein_coding	340.015	-0.231778	0.0558116	-4.15286	3.28348e-05	0.00026299
ENSMUSG00000034032	Rpap1	protein_coding	92.2781	-0.0397631	0.0858687	-0.463068	0.643315	0.79732
ENSMUSG00000027298	Tyro3	protein_coding	9.56474	0.687195	0.248828	2.76173	0.00574965	0.023833
ENSMUSG00000033943	Mga	protein_coding	493.255	-0.00913545	0.0556724	-0.164093	0.869658	0.933784
ENSMUSG00000033902	Mapkbp1	protein_coding	95.5084	-0.112371	0.0749097	-1.50008	0.133593	0.288683
ENSMUSG00000027293	Ehd4	protein_coding	3257.45	0.313169	0.0757271	4.1355	3.54185e-05	0.000280658
ENSMUSG00000050211	Pla2g4e	protein_coding	60.1477	-0.310739	0.185238	-1.67751	0.0934422	0.223046
ENSMUSG00000027291	Vps39	protein_coding	232.795	0.0929769	0.0497737	1.86799	0.0617632	0.162769
ENSMUSG00000033808	Tmem87a	protein_coding	207.547	-0.146107	0.0614638	-2.37712	0.0174483	0.0597354
ENSMUSG00000062646	Ganc	protein_coding	155.562	-0.0109143	0.0667399	-0.163536	0.870097	0.934094
ENSMUSG00000079110	Capn3	protein_coding	31.5736	-0.997327	0.145371	-6.86057	6.85883e-12	1.72082e-10
ENSMUSG00000027288	Zfp106	protein_coding	12269.6	0.247207	0.0604029	4.09263	4.26508e-05	0.000331876
ENSMUSG00000027287	Snap23	protein_coding	396.816	0.0888323	0.0410406	2.1645	0.030426	0.0932754
ENSMUSG00000027286	Lrrc57	protein_coding	109.078	0.164157	0.0694137	2.3649	0.0180347	0.0613697
ENSMUSG00000027285	Haus2	protein_coding	139.174	0.098115	0.0686769	1.42865	0.153106	0.317317
ENSMUSG00000033705	Stard9	protein_coding	207.673	0.208419	0.0802124	2.59834	0.00936757	0.035941
ENSMUSG00000027284	Cdan1	protein_coding	70.1517	-0.0893648	0.0940715	-0.949967	0.342129	0.544765
ENSMUSG00000090100	Ttbk2	protein_coding	158.536	0.188717	0.0663482	2.84434	0.00445037	0.019184
ENSMUSG00000027272	Ubr1	protein_coding	355.574	0.166502	0.0503769	3.30513	0.000949335	0.00508375
ENSMUSG00000054484	Tmem62	protein_coding	48.1289	1.01836	0.125571	8.10986	5.06779e-16	2.10961e-14
ENSMUSG00000023572	Ccndbp1	protein_coding	137.405	0.00875058	0.0717274	0.121998	0.902901	0.952826
ENSMUSG00000074890	Lcmt2	protein_coding	42.8709	0.232936	0.107549	2.16585	0.0303225	0.0930371
ENSMUSG00000027259	Adal	protein_coding	82.5148	0.0100297	0.0823197	0.121838	0.903027	0.952826
ENSMUSG00000050619	Zscan29	protein_coding	64.9019	0.0603932	0.0867277	0.696355	0.486207	0.678613
ENSMUSG00000027263	Tubgcp4	protein_coding	150.68	0.225082	0.0719414	3.12868	0.00175592	0.00871668
ENSMUSG00000043909	Trp53bp1	protein_coding	218.215	0.205171	0.0571067	3.59276	0.000327193	0.00201816
ENSMUSG00000027254	Map1a	protein_coding	131.214	1.23841	0.151743	8.16123	3.31637e-16	1.42198e-14
ENSMUSG00000033526	Ppip5k1	protein_coding	605.97	0.00861499	0.09212	0.0935192	0.925491	0.963046
ENSMUSG00000033486	Catsper2	protein_coding	40.6429	-0.257318	0.108414	-2.37348	0.0176213	0.0602218
ENSMUSG00000027248	Pdia3	protein_coding	1102.83	-0.0886987	0.0574932	-1.54277	0.122886	0.271414
ENSMUSG00000074884	Serf2	protein_coding	1090.41	0.155921	0.0485211	3.21347	0.00131141	0.00673331
ENSMUSG00000027245	Hypk	protein_coding	28.1187	-0.0929637	0.127542	-0.728886	0.466072	0.661652
ENSMUSG00000048222	Mfap1b	protein_coding	88.5869	0.232521	0.091359	2.54514	0.0109235	0.0406624
ENSMUSG00000068479	Mfap1a	protein_coding	187.709	0.0485504	0.0611514	0.793939	0.427231	0.627977
ENSMUSG00000027242	Wdr76	protein_coding	29.8061	-0.390023	0.140063	-2.78463	0.00535889	0.0224336
ENSMUSG00000027238	Frmd5	protein_coding	807.353	0.258366	0.130532	1.97933	0.0477788	0.133473
ENSMUSG00000060227	Golm2	protein_coding	100.946	0.904126	0.0998372	9.056	1.35319e-19	8.66319e-18
ENSMUSG00000033411	Ctdspl2	protein_coding	116	-0.100974	0.0720858	-1.40075	0.161288	0.328991
ENSMUSG00000027236	Eif3j1	protein_coding	213.696	0.861095	0.104514	8.23907	1.73561e-16	7.72742e-15
ENSMUSG00000033396	Spg11	protein_coding	138.742	0.393359	0.0769812	5.1098	3.22498e-07	3.90574e-06
ENSMUSG00000060802	B2m	protein_coding	1129.49	0.346442	0.105906	3.27121	0.00107088	0.0056547
ENSMUSG00000027227	Sord	protein_coding	843.473	-0.966528	0.0815416	-11.8532	2.07157e-32	5.8274e-30
ENSMUSG00000033256	Shf	protein_coding	11.2444	0.083676	0.221461	0.377837	0.705551	0.839958
ENSMUSG00000027219	Slc28a2	protein_coding	150.387	0.0409183	0.113082	0.361848	0.717466	0.846626
ENSMUSG00000079071	Slc28a2b	protein_coding	29.4556	-0.949905	0.174267	-5.45087	5.01252e-08	6.99192e-07
ENSMUSG00000027199	Gatm	protein_coding	46.0858	0.0633098	0.123494	0.512657	0.608191	0.771938
ENSMUSG00000005802	Slc30a4	protein_coding	170.124	0.258132	0.0561878	4.5941	4.34624e-06	4.22473e-05
ENSMUSG00000005804	Bloc1s6	protein_coding	212.083	0.259313	0.0771571	3.36085	0.000777029	0.00426309
ENSMUSG00000005803	Sqor	protein_coding	246.763	-0.353838	0.0570762	-6.1994	5.66801e-10	1.05868e-08
ENSMUSG00000027200	Sema6d	protein_coding	271.734	0.0255832	0.097717	0.261809	0.793469	0.889908
ENSMUSG00000027201	Myef2	protein_coding	69.3839	0.0707155	0.098167	0.720359	0.471304	0.666379
ENSMUSG00000027203	Dut	protein_coding	76.6088	-0.635198	0.105422	-6.02529	1.68804e-09	2.98762e-08
ENSMUSG00000027204	Fbn1	protein_coding	581.319	1.27006	0.165524	7.67298	1.68045e-14	5.99985e-13
ENSMUSG00000068394	Cep152	protein_coding	21.8062	-0.0144172	0.141258	-0.102063	0.918707	0.959925
ENSMUSG00000035109	Shc4	protein_coding	15.6739	1.76721	0.27326	6.46715	9.98678e-11	2.07864e-09
ENSMUSG00000091337	Eid1	protein_coding	394.884	0.57449	0.0605263	9.49158	2.27556e-21	1.83687e-19
ENSMUSG00000035093	Secisbp2l	protein_coding	368.71	-0.0918144	0.0428886	-2.14077	0.0322929	0.0979816
ENSMUSG00000027206	Cops2	protein_coding	820.493	0.0569528	0.0400472	1.42214	0.154985	0.319681
ENSMUSG00000027207	Galk2	protein_coding	47.061	0.369268	0.101881	3.62449	0.00028953	0.00181479
ENSMUSG00000027208	Fgf7	protein_coding	11.0021	0.0196919	0.254606	0.0773426	0.938351	0.968987
ENSMUSG00000023330	Dtwd1	protein_coding	33.6552	0.256676	0.123091	2.08526	0.037046	0.109469
ENSMUSG00000060131	Atp8b4	protein_coding	5.70133	0.262652	0.350674	0.748991	0.453863	0.65095
ENSMUSG00000027360	Hdc	protein_coding	8.10324	-0.273315	0.296028	-0.923274	0.355864	0.558729
ENSMUSG00000027361	Gabpb1	protein_coding	78.5576	-0.183121	0.0907827	-2.01714	0.0436813	0.124767
ENSMUSG00000027363	Usp8	protein_coding	339.442	-0.0043311	0.0414882	-0.104394	0.916857	0.959083
ENSMUSG00000027365	Trpm7	protein_coding	665.839	-0.0656742	0.0594558	-1.10459	0.269338	0.467034
ENSMUSG00000027366	Sppl2a	protein_coding	662.652	-0.110216	0.0372228	-2.96098	0.00306662	0.0140199
ENSMUSG00000001998	Ap4e1	protein_coding	84.3132	-0.0855329	0.0757216	-1.12957	0.258657	0.454714
ENSMUSG00000001999	Blvra	protein_coding	68.0105	0.0399079	0.0865647	0.461018	0.644786	0.798286
ENSMUSG00000034906	Ncaph	protein_coding	5.59826	-0.223637	0.288338	-0.775607	0.437981	0.636621
ENSMUSG00000074825	Itpripl1	protein_coding	51.8446	-0.158495	0.109178	-1.45171	0.146581	0.307367
ENSMUSG00000003660	Snrnp200	protein_coding	750.092	-0.0137857	0.0432583	-0.318683	0.749967	0.863979
ENSMUSG00000003662	Ciao1	protein_coding	199.705	0.00398299	0.0597211	0.0666931	0.946826	0.973452
ENSMUSG00000034850	Tmem127	protein_coding	308.154	0.201586	0.0631839	3.19046	0.00142047	0.00725316
ENSMUSG00000027367	Stard7	protein_coding	1062.87	-0.412941	0.0471989	-8.74895	2.15338e-18	1.20421e-16
ENSMUSG00000058620	Adra2b	protein_coding	5.11948	-0.511464	0.301532	-1.69622	0.0898445	0.216574
ENSMUSG00000027371	Fahd2a	protein_coding	108.987	-0.313115	0.0669126	-4.67946	2.87631e-06	2.90068e-05
ENSMUSG00000079056	Kcnip3	protein_coding	11.116	-0.0969647	0.228723	-0.423939	0.67161	0.817486
ENSMUSG00000034800	Zfp661	protein_coding	17.9901	-0.0336698	0.161828	-0.208059	0.835183	0.914
ENSMUSG00000027374	Mrps5	protein_coding	195.92	-0.224393	0.0540577	-4.151	3.31028e-05	0.000264362
ENSMUSG00000027375	Mal	protein_coding	92.533	-1.19003	0.158648	-7.5011	6.32821e-14	2.09803e-12
ENSMUSG00000027377	Mall	protein_coding	32.5016	-0.309753	0.153558	-2.01718	0.043677	0.124767
ENSMUSG00000027378	Nphp1	protein_coding	68.5251	-0.0288557	0.0890045	-0.324205	0.745783	0.86194
ENSMUSG00000051319	Mtln	protein_coding	99.546	0.43952	0.0805712	5.45505	4.89578e-08	6.83935e-07
ENSMUSG00000027381	Bcl2l11	protein_coding	94.7565	-0.576268	0.118671	-4.856	1.19781e-06	1.31356e-05
ENSMUSG00000074813	Morrbid	lncRNA	10.8426	0.183137	0.208198	0.879626	0.379062	0.581727
ENSMUSG00000014355	Anapc1	protein_coding	537.554	-0.0402187	0.0376476	-1.06829	0.285389	0.484814
ENSMUSG00000014361	Mertk	protein_coding	71.707	-0.175613	0.107715	-1.63035	0.103027	0.23931
ENSMUSG00000014353	Tmem87b	protein_coding	253.986	-0.129379	0.0499051	-2.5925	0.00952812	0.0364065
ENSMUSG00000027387	Zc3h8	protein_coding	52.0825	0.166384	0.122868	1.35417	0.175681	0.349144
ENSMUSG00000074807	Gm10762	lncRNA	48.5768	-0.0306975	0.104854	-0.292764	0.769703	0.875348
ENSMUSG00000042851	Zc3h6	protein_coding	64.8218	-0.263413	0.130948	-2.01158	0.0442644	0.125987
ENSMUSG00000027394	Ttl	protein_coding	203.585	-0.0408865	0.0554043	-0.737966	0.460535	0.656654
ENSMUSG00000027395	Polr1b	protein_coding	90.0872	0.126795	0.0902316	1.40521	0.159958	0.327069
ENSMUSG00000037938	Chchd5	protein_coding	31.2795	0.166845	0.127106	1.31265	0.189302	0.366789
ENSMUSG00000103009	Gm4430	TEC	9.02951	0.328194	0.247119	1.32808	0.184152	0.360309
ENSMUSG00000027397	Slc20a1	protein_coding	154.819	0.246988	0.0824006	2.9974	0.00272293	0.012686
ENSMUSG00000048327	Ckap2l	protein_coding	5.5865	0.0381192	0.34457	0.110628	0.911911	0.956765
ENSMUSG00000085498	Gm14023	lncRNA	7.7505	0.665667	0.253979	2.62095	0.00876841	0.0340218
ENSMUSG00000037902	Sirpa	protein_coding	269.285	0.350822	0.0593829	5.9078	3.46704e-09	5.7938e-08
ENSMUSG00000037885	Stk35	protein_coding	152.69	-0.115687	0.0716569	-1.61446	0.106428	0.244698
ENSMUSG00000027404	Snrpb	protein_coding	230.191	-0.241055	0.0651323	-3.70101	0.000214744	0.00139647
ENSMUSG00000027405	Nop56	protein_coding	136.468	-0.0191009	0.0758978	-0.251666	0.801299	0.894583
ENSMUSG00000027406	Idh3b	protein_coding	3098.13	-0.392102	0.0364135	-10.7681	4.87202e-27	7.17888e-25
ENSMUSG00000027408	Cpxm1	protein_coding	37.273	0.847824	0.141989	5.97104	2.35749e-09	4.07154e-08
ENSMUSG00000037773	Pced1a	protein_coding	41.5569	0.0213429	0.110425	0.193279	0.84674	0.920463
ENSMUSG00000027411	Vps16	protein_coding	97.1462	-0.0265771	0.069	-0.385175	0.700108	0.837135
ENSMUSG00000027303	Ptpra	protein_coding	272.811	-0.0758886	0.0480145	-1.58054	0.113984	0.256887
ENSMUSG00000037740	Mrps26	protein_coding	101.787	-0.0810943	0.073763	-1.09939	0.271598	0.469681
ENSMUSG00000027300	Ubox5	protein_coding	40.8124	-0.159604	0.116779	-1.36671	0.171715	0.3438
ENSMUSG00000079043	Fastkd5	protein_coding	25.9738	-0.25088	0.133772	-1.87544	0.0607328	0.160623
ENSMUSG00000037703	Lzts3	protein_coding	35.6388	0.250494	0.126547	1.97945	0.0477653	0.133455
ENSMUSG00000068290	Ddrgk1	protein_coding	304.055	-0.0268634	0.0514819	-0.521803	0.601807	0.767018
ENSMUSG00000074797	Itpa	protein_coding	115.098	-0.0868675	0.0731595	-1.18737	0.235081	0.426222
ENSMUSG00000027309	4930402H24Rik	protein_coding	536.416	-0.156092	0.0379452	-4.11363	3.89486e-05	0.0003055
ENSMUSG00000085566	A730017L22Rik	lncRNA	26.402	-0.165097	0.141195	-1.16929	0.242288	0.435294
ENSMUSG00000027312	Atrn	protein_coding	360.511	-0.143468	0.0463696	-3.09401	0.0019747	0.00962517
ENSMUSG00000027316	Gfra4	protein_coding	14.2881	-1.23701	0.232547	-5.3194	1.0411e-07	1.37769e-06
ENSMUSG00000027318	Adam33	protein_coding	5.84915	-0.171868	0.332575	-0.516781	0.605309	0.769896
ENSMUSG00000027322	Siglec1	protein_coding	31.1611	-0.123463	0.192914	-0.63999	0.522179	0.706463
ENSMUSG00000074793	Hspa12b	protein_coding	185.864	-0.481542	0.077404	-6.22115	4.93523e-10	9.28343e-09
ENSMUSG00000027327	1700037H04Rik	protein_coding	18.1541	0.0909324	0.155758	0.583804	0.559352	0.734852
ENSMUSG00000027329	Spef1	protein_coding	31.8717	0.0958117	0.136629	0.701257	0.483143	0.67581
ENSMUSG00000068267	Cenpb	protein_coding	906.612	0.0547576	0.0403475	1.35715	0.174733	0.347781
ENSMUSG00000027330	Cdc25b	protein_coding	21.0918	0.449425	0.179265	2.50704	0.0121748	0.0443907
ENSMUSG00000068264	Ap5s1	protein_coding	78.3748	0.116076	0.108413	1.07068	0.284311	0.483558
ENSMUSG00000037523	Mavs	protein_coding	344.876	-0.333969	0.0762815	-4.37812	1.19709e-05	0.000106341
ENSMUSG00000037514	Pank2	protein_coding	150.447	-0.00245781	0.0627264	-0.0391829	0.968745	0.984041
ENSMUSG00000048911	Rnf24	protein_coding	45.895	0.243869	0.116417	2.09478	0.0361901	0.107419
ENSMUSG00000082044	Snrpert	processed_pseudogene	6.21288	-0.204558	0.278866	-0.733535	0.463232	0.659133
ENSMUSG00000027333	Smox	protein_coding	80.3599	-0.0354737	0.093983	-0.377448	0.705841	0.839958
ENSMUSG00000027335	Adra1d	protein_coding	15.2676	0.164963	0.170621	0.966836	0.333626	0.536797
ENSMUSG00000079037	Prnp	protein_coding	955.377	0.619022	0.0739856	8.36679	5.92101e-17	2.76205e-15
ENSMUSG00000027339	Rassf2	protein_coding	47.9836	-0.036909	0.139347	-0.264871	0.791109	0.888658
ENSMUSG00000027340	Slc23a2	protein_coding	180.576	-0.0610922	0.0611726	-0.998686	0.317947	0.520914
ENSMUSG00000027341	Tmem230	protein_coding	106.075	0.0183861	0.0689698	0.266582	0.789791	0.887822
ENSMUSG00000027342	Pcna	protein_coding	161.864	-0.0589064	0.0605893	-0.972224	0.330939	0.533955
ENSMUSG00000058793	Cds2	protein_coding	1339.93	-0.106421	0.0306004	-3.47778	0.000505593	0.00292698
ENSMUSG00000027346	Gpcpd1	protein_coding	2573.27	-0.562186	0.107772	-5.21645	1.82381e-07	2.31133e-06
ENSMUSG00000044991	Shld1	protein_coding	112.789	-0.452612	0.140554	-3.2202	0.00128102	0.00660469
ENSMUSG00000037376	Trmt6	protein_coding	74.0961	0.331952	0.0841384	3.94531	7.96981e-05	0.000578902
ENSMUSG00000027353	Mcm8	protein_coding	30.3914	-0.00438669	0.13493	-0.0325108	0.974065	0.986767
ENSMUSG00000027357	Crls1	protein_coding	123.59	-0.079393	0.0702148	-1.13072	0.258175	0.453995
ENSMUSG00000027358	Bmp2	protein_coding	7.66123	-0.809066	0.271699	-2.9778	0.00290327	0.0133885
ENSMUSG00000034723	Tmx4	protein_coding	762.593	0.0134375	0.0423249	0.317485	0.750876	0.864549
ENSMUSG00000051177	Plcb1	protein_coding	77.1178	-0.161184	0.107918	-1.49357	0.135288	0.291293
ENSMUSG00000039943	Plcb4	protein_coding	812.804	0.355985	0.0738801	4.81842	1.44703e-06	1.55382e-05
ENSMUSG00000027274	Mkks	protein_coding	135.051	-0.0388407	0.0757649	-0.512647	0.608198	0.771938
ENSMUSG00000027281	Slx4ip	protein_coding	21.9764	0.0454131	0.150868	0.301013	0.763405	0.871885
ENSMUSG00000027276	Jag1	protein_coding	122.189	-0.00780921	0.0638741	-0.12226	0.902693	0.95278
ENSMUSG00000062098	Btbd3	protein_coding	185.282	-0.217588	0.0767881	-2.83362	0.00460239	0.0197476
ENSMUSG00000039033	Tasp1	protein_coding	50.1809	-0.0232949	0.0992342	-0.234747	0.814405	0.902647
ENSMUSG00000045624	Esf1	protein_coding	207.865	0.0937966	0.0499807	1.87666	0.0605653	0.160362
ENSMUSG00000027384	Ndufaf5	protein_coding	102.625	-0.0952188	0.0834257	-1.14136	0.25372	0.448602
ENSMUSG00000068205	Macrod2	protein_coding	32.8232	-0.100994	0.126619	-0.797625	0.425088	0.62617
ENSMUSG00000038844	Kif16b	protein_coding	549.442	0.0586311	0.0495595	1.18305	0.236791	0.428486
ENSMUSG00000008333	Snrpb2	protein_coding	124.717	-0.0193547	0.0731568	-0.264565	0.791344	0.888761
ENSMUSG00000015932	Dstn	protein_coding	798.112	-0.170961	0.0491841	-3.47594	0.000509064	0.00294341
ENSMUSG00000027422	Rrbp1	protein_coding	860.43	0.154251	0.0420817	3.66552	0.000246837	0.00157972
ENSMUSG00000027423	Snx5	protein_coding	478.654	0.169656	0.0454886	3.72963	0.000191761	0.00126307
ENSMUSG00000027424	Mgme1	protein_coding	99.2368	-0.247361	0.0889355	-2.78136	0.00541321	0.0226304
ENSMUSG00000027425	Kat14	protein_coding	143.332	-0.137322	0.064002	-2.14558	0.0319063	0.0970623
ENSMUSG00000083674	Zfp133-ps	transcribed_unitary_pseudogene	9.4738	0.388267	0.267026	1.45404	0.145934	0.306564
ENSMUSG00000037259	Dzank1	protein_coding	13.3199	0.0632585	0.231186	0.273625	0.784372	0.883817
ENSMUSG00000027427	Polr3f	protein_coding	145.467	-0.0593417	0.0601227	-0.987009	0.323638	0.526845
ENSMUSG00000027428	Rbbp9	protein_coding	116.84	0.174703	0.0679309	2.57178	0.0101177	0.0382576
ENSMUSG00000027429	Sec23b	protein_coding	92.9414	0.277555	0.0770256	3.60341	0.000314065	0.00194819
ENSMUSG00000074754	Smim26	protein_coding	94.4251	-0.0913777	0.0738345	-1.2376	0.215864	0.402035
ENSMUSG00000027430	Dtd1	protein_coding	51.1323	-0.253863	0.101854	-2.49242	0.0126874	0.0458634
ENSMUSG00000063873	Slc24a3	protein_coding	12.4907	-0.426463	0.20082	-2.12361	0.033703	0.101431
ENSMUSG00000001768	Rin2	protein_coding	199.298	-0.0302933	0.0789302	-0.383799	0.701128	0.837496
ENSMUSG00000002728	Naa20	protein_coding	302.22	-0.0607612	0.0564082	-1.07717	0.281405	0.480464
ENSMUSG00000001767	Crnkl1	protein_coding	193.195	-0.0505141	0.0636763	-0.793294	0.427607	0.62823
ENSMUSG00000037143	Cfap61	protein_coding	8.51007	-0.805342	0.267372	-3.01207	0.00259474	0.0121682
ENSMUSG00000037110	Ralgapa2	protein_coding	670.514	-0.148983	0.061261	-2.43194	0.0150181	0.0528681
ENSMUSG00000074749	Kiz	protein_coding	347.875	-0.60457	0.0652567	-9.26449	1.96008e-20	1.38896e-18
ENSMUSG00000027433	Xrn2	protein_coding	278.044	-0.175233	0.0742555	-2.35987	0.0182814	0.0620725
ENSMUSG00000074743	Thbd	protein_coding	391.102	-0.33531	0.0731425	-4.58433	4.55435e-06	4.40396e-05
ENSMUSG00000027435	Cd93	protein_coding	671.429	0.0420233	0.0719716	0.583887	0.559296	0.734831
ENSMUSG00000036992	Nxt1	protein_coding	19.941	-0.0355303	0.153779	-0.231047	0.817278	0.903781
ENSMUSG00000027439	Gzf1	protein_coding	272.263	-0.0199748	0.0509983	-0.391676	0.695298	0.8338
ENSMUSG00000027438	Napb	protein_coding	20.1043	0.333165	0.177449	1.87753	0.0604458	0.160114
ENSMUSG00000027447	Cst3	protein_coding	1758.38	0.267814	0.0549606	4.87284	1.10006e-06	1.2186e-05
ENSMUSG00000074736	Syndig1	protein_coding	19.3885	4.98377	0.53213	9.3657	7.55463e-21	5.61037e-19
ENSMUSG00000068134	Zfp120	protein_coding	106.294	0.0829295	0.0782333	1.06003	0.289131	0.488356
ENSMUSG00000060336	Zfp937	protein_coding	9.17795	0.316279	0.221021	1.43099	0.152432	0.316349
ENSMUSG00000068130	Zfp442	protein_coding	33.7747	0.3455	0.151056	2.28723	0.0221825	0.0726101
ENSMUSG00000033096	Apmap	protein_coding	207.138	-0.19887	0.0609053	-3.26524	0.00109372	0.00575844
ENSMUSG00000027452	Acss1	protein_coding	1917.23	-0.549846	0.0476569	-11.5376	8.52808e-31	2.0299e-28
ENSMUSG00000033068	Entpd6	protein_coding	84.5143	-0.172711	0.0860596	-2.00687	0.0447633	0.12694
ENSMUSG00000033059	Pygb	protein_coding	5495.49	-0.0677658	0.0469193	-1.44431	0.148653	0.310554
ENSMUSG00000032046	Abhd12	protein_coding	228.422	-0.0393415	0.0573526	-0.685958	0.492739	0.683773
ENSMUSG00000027454	Gins1	protein_coding	10.99	-0.26849	0.199625	-1.34497	0.178635	0.353386
ENSMUSG00000068115	Ninl	protein_coding	9.71943	-0.200996	0.209009	-0.961666	0.336217	0.539144
ENSMUSG00000027455	Nsfl1c	protein_coding	289.364	0.163303	0.0562555	2.90288	0.00369747	0.0163563
ENSMUSG00000032966	Fkbp1a	protein_coding	753.094	0.0678869	0.0400162	1.69649	0.0897938	0.21648
ENSMUSG00000044364	Tmem74b	protein_coding	10.7779	-0.062259	0.201816	-0.308494	0.757706	0.868455
ENSMUSG00000032869	Psmf1	protein_coding	109.11	0.00449612	0.0737843	0.0609359	0.95141	0.975754
ENSMUSG00000027459	Fam110a	protein_coding	10.1281	-0.0436791	0.209462	-0.20853	0.834815	0.913829
ENSMUSG00000027463	Slc52a3	protein_coding	7.60326	-0.682943	0.309858	-2.20405	0.027521	0.086237
ENSMUSG00000032802	Srxn1	protein_coding	127.667	0.500666	0.104495	4.7913	1.65702e-06	1.75996e-05
ENSMUSG00000068079	Tcf15	protein_coding	44.7327	-0.176339	0.155239	-1.13592	0.255989	0.451562
ENSMUSG00000074698	Csnk2a1	protein_coding	808.509	0.0101899	0.0402131	0.253398	0.799961	0.893994
ENSMUSG00000027465	Tbc1d20	protein_coding	262.05	-0.0133538	0.0556438	-0.239988	0.81034	0.899914
ENSMUSG00000027466	Rbck1	protein_coding	158.09	-0.0680567	0.0611653	-1.11267	0.265851	0.463324
ENSMUSG00000032715	Trib3	protein_coding	12.4605	0.0118374	0.212866	0.0556096	0.955653	0.977557
ENSMUSG00000051817	Sox12	protein_coding	68.3092	-0.178888	0.114398	-1.56374	0.117879	0.263266
ENSMUSG00000074682	Zcchc3	protein_coding	49.1751	-0.186579	0.117153	-1.59262	0.111246	0.252369
ENSMUSG00000032680	6820408C15Rik	protein_coding	12.1666	-1.05468	0.230891	-4.56787	4.92697e-06	4.72979e-05
ENSMUSG00000000359	Rem1	protein_coding	23.7442	0.484044	0.140627	3.44206	0.000577309	0.00329592
ENSMUSG00000019188	H13	protein_coding	164.92	0.10521	0.057733	1.82235	0.0684016	0.17582
ENSMUSG00000042814	Mcts2	protein_coding	36.8058	0.0200505	0.129869	0.15439	0.877302	0.937872
ENSMUSG00000042745	Id1	protein_coding	112.74	-0.30918	0.0816773	-3.78539	0.000153468	0.00104102
ENSMUSG00000009876	Cox4i2	protein_coding	28.0331	-0.2586	0.137852	-1.87592	0.0606663	0.160537
ENSMUSG00000007659	Bcl2l1	protein_coding	188.428	-0.69679	0.184767	-3.77118	0.000162478	0.00109256
ENSMUSG00000027469	Tpx2	protein_coding	9.07742	0.55848	0.263787	2.11716	0.034246	0.102716
ENSMUSG00000074676	Foxs1	protein_coding	5.3559	0.118737	0.302862	0.39205	0.695022	0.833762
ENSMUSG00000027472	Pdrg1	protein_coding	481.641	-0.211208	0.0439212	-4.80879	1.5185e-06	1.62493e-05
ENSMUSG00000027474	Ccm2l	protein_coding	78.9642	-0.436474	0.0841258	-5.18835	2.12167e-07	2.64901e-06
ENSMUSG00000003283	Hck	protein_coding	7.83958	0.413779	0.253598	1.63163	0.102757	0.238801
ENSMUSG00000068040	Tm9sf4	protein_coding	288.837	0.109142	0.0519814	2.09963	0.0357614	0.106453
ENSMUSG00000074671	Tspyl3	protein_coding	10.2247	0.0291215	0.205544	0.14168	0.887333	0.943541
ENSMUSG00000051413	Plagl2	protein_coding	47.3309	-0.163124	0.113724	-1.43438	0.151464	0.315043
ENSMUSG00000046020	Pofut1	protein_coding	164.002	0.112834	0.0621847	1.81449	0.0696018	0.178091
ENSMUSG00000027475	Kif3b	protein_coding	127.923	0.250965	0.0850599	2.95045	0.00317316	0.0144323
ENSMUSG00000073236	2500004C02Rik	lncRNA	22.5864	0.065014	0.149135	0.435941	0.66288	0.811006
ENSMUSG00000042548	Asxl1	protein_coding	257.576	-0.00504713	0.0611916	-0.0824808	0.934264	0.966933
ENSMUSG00000061411	Nol4l	protein_coding	29.458	0.100408	0.126057	0.796533	0.425723	0.626687
ENSMUSG00000056941	Commd7	protein_coding	76.4495	0.155218	0.087721	1.76945	0.0768181	0.192082
ENSMUSG00000027478	Dnmt3b	protein_coding	10.9332	-0.141775	0.213044	-0.665474	0.505747	0.693274
ENSMUSG00000027479	Mapre1	protein_coding	556.032	0.179908	0.0415519	4.32972	1.49301e-05	0.000129711
ENSMUSG00000027487	Cdk5rap1	protein_coding	79.8245	-0.25691	0.123533	-2.0797	0.0375534	0.110579
ENSMUSG00000027488	Snta1	protein_coding	321.138	0.214111	0.104582	2.04729	0.0406293	0.117661
ENSMUSG00000038533	Cbfa2t2	protein_coding	129.776	0.0122974	0.0661786	0.185821	0.852585	0.923356
ENSMUSG00000000876	Pxmp4	protein_coding	140.017	-0.168163	0.0812186	-2.0705	0.0384057	0.112609
ENSMUSG00000059842	Zfp341	protein_coding	14.9413	-0.217883	0.182441	-1.19426	0.232375	0.422918
ENSMUSG00000038467	Chmp4b	protein_coding	508.694	0.0126271	0.0441478	0.286018	0.774864	0.877899
ENSMUSG00000027593	Raly	protein_coding	275.236	-0.217255	0.0488565	-4.4468	8.71575e-06	7.96342e-05
ENSMUSG00000074656	Eif2s2	protein_coding	642.805	0.196377	0.0457696	4.29055	1.78228e-05	0.000151718
ENSMUSG00000027597	Ahcy	protein_coding	60.3778	-0.0378293	0.0925346	-0.408813	0.682677	0.825437
ENSMUSG00000027598	Itch	protein_coding	313.399	-0.0060098	0.044651	-0.134595	0.892932	0.947162
ENSMUSG00000047459	Dynlrb1	protein_coding	448.646	0.0744078	0.0454366	1.63762	0.101502	0.236744
ENSMUSG00000027602	Map1lc3a	protein_coding	1346.14	-0.0718589	0.0544864	-1.31884	0.187223	0.364053
ENSMUSG00000038383	Pigu	protein_coding	141.543	-0.0263866	0.0592257	-0.445527	0.655939	0.806608
ENSMUSG00000038375	Trp53inp2	protein_coding	4344.12	-0.167652	0.0382668	-4.38113	1.18065e-05	0.00010498
ENSMUSG00000038369	Ncoa6	protein_coding	246.135	-0.142972	0.053465	-2.67412	0.00749264	0.0297628
ENSMUSG00000027603	Ggt7	protein_coding	6.81545	0.383303	0.268081	1.4298	0.152774	0.31688
ENSMUSG00000027605	Acss2	protein_coding	276.042	0.15117	0.0474971	3.18273	0.00145895	0.00741701
ENSMUSG00000027610	Gss	protein_coding	67.3481	0.0558754	0.0876008	0.637841	0.523577	0.707631
ENSMUSG00000074652	Myh7b	protein_coding	317.632	-0.184389	0.193926	-0.950822	0.341695	0.544342
ENSMUSG00000038324	Trpc4ap	protein_coding	661.576	-0.0208913	0.0404818	-0.516067	0.605808	0.770266
ENSMUSG00000038312	Edem2	protein_coding	47.6382	0.252011	0.100743	2.50152	0.0123662	0.0449209
ENSMUSG00000027611	Procr	protein_coding	5.30963	0.288544	0.29151	0.989823	0.322261	0.525296
ENSMUSG00000074649	BC029722	protein_coding	136.266	0.360598	0.0737993	4.8862	1.02803e-06	1.14564e-05
ENSMUSG00000027613	Eif6	protein_coding	90.8649	0.173677	0.104441	1.66291	0.0963296	0.227539
ENSMUSG00000005882	Uqcc1	protein_coding	940.417	-0.359088	0.0558853	-6.42545	1.3148e-10	2.6973e-09
ENSMUSG00000038241	Cep250	protein_coding	87.6521	-0.00181277	0.0815453	-0.0222302	0.982264	0.99118
ENSMUSG00000005881	Ergic3	protein_coding	182.745	0.248133	0.067493	3.67642	0.00023653	0.00152005
ENSMUSG00000103285	Gm37274	TEC	5.52062	0.261645	0.288893	0.905681	0.365105	0.567716
ENSMUSG00000089824	Rbm12	protein_coding	50.9601	-0.238831	0.120773	-1.97752	0.0479829	0.133962
ENSMUSG00000027618	Nfs1	protein_coding	402.574	-0.257755	0.0384909	-6.69652	2.13442e-11	4.95966e-10
ENSMUSG00000067847	Romo1	protein_coding	182.863	-0.10465	0.0773303	-1.35329	0.175963	0.349667
ENSMUSG00000027620	Rbm39	protein_coding	1099.21	-0.059374	0.0521398	-1.13875	0.254809	0.449994
ENSMUSG00000038116	Phf20	protein_coding	210.241	0.0469622	0.0512924	0.915579	0.359888	0.56222
ENSMUSG00000046229	Scand1	protein_coding	41.3686	-0.0317046	0.119451	-0.265419	0.790687	0.888291
ENSMUSG00000038085	Cnbd2	protein_coding	9.32507	0.316073	0.228349	1.38417	0.166308	0.336311
ENSMUSG00000102869	Norad	lncRNA	1437.03	-0.121892	0.034467	-3.53649	0.000405475	0.00241748
ENSMUSG00000027624	Epb41l1	protein_coding	87.8672	0.243564	0.0895954	2.71849	0.00655813	0.0266313
ENSMUSG00000027628	Aar2	protein_coding	125.101	0.0352959	0.0754022	0.468102	0.639712	0.795115
ENSMUSG00000061689	Dlgap4	protein_coding	275.566	0.228851	0.0840187	2.72381	0.00645329	0.0262745
ENSMUSG00000067818	Myl9	protein_coding	127.556	-0.474867	0.108436	-4.37924	1.19096e-05	0.000105846
ENSMUSG00000085741	5430405H02Rik	lncRNA	12.7791	0.0792785	0.183212	0.432714	0.665223	0.81301
ENSMUSG00000074629	4930518I15Rik	TEC	6.33879	0.0128163	0.274219	0.0467376	0.962722	0.980628
ENSMUSG00000027637	Rab5if	protein_coding	209.694	-0.133142	0.0520326	-2.55881	0.010503	0.0393697
ENSMUSG00000027634	Ndrg3	protein_coding	112.955	0.0795357	0.0840604	0.946172	0.344061	0.54681
ENSMUSG00000027635	Dsn1	protein_coding	11.4418	0.641067	0.260803	2.45805	0.0139692	0.0497256
ENSMUSG00000055485	Soga1	protein_coding	87.662	-0.167375	0.0977514	-1.71226	0.0868494	0.211053
ENSMUSG00000027639	Samhd1	protein_coding	250.831	-0.140645	0.0528513	-2.66115	0.00778743	0.0307424
ENSMUSG00000027641	Rbl1	protein_coding	30.7462	0.180075	0.134634	1.33751	0.181056	0.356391
ENSMUSG00000027642	Rpn2	protein_coding	433.547	0.0144572	0.043711	0.330745	0.740837	0.859372
ENSMUSG00000063019	Manbal	protein_coding	58.529	0.153401	0.107488	1.42715	0.153538	0.317756
ENSMUSG00000027646	Src	protein_coding	24.8044	0.587106	0.164244	3.57459	0.000350771	0.00213825
ENSMUSG00000087445	Gm14286	lncRNA	5.45773	-0.518729	0.309339	-1.6769	0.0935629	0.223247
ENSMUSG00000067787	Blcap	protein_coding	231.265	-0.0273156	0.0535757	-0.50985	0.610157	0.773492
ENSMUSG00000027649	Ctnnbl1	protein_coding	62.8944	-0.0871253	0.091519	-0.951992	0.341101	0.543603
ENSMUSG00000027650	Tti1	protein_coding	180.452	-0.0694234	0.0560291	-1.23906	0.215324	0.401376
ENSMUSG00000027651	Rprd1b	protein_coding	197.259	-0.191382	0.0506606	-3.77772	0.000158269	0.00106851
ENSMUSG00000037820	Tgm2	protein_coding	1720.47	0.239373	0.187679	1.27543	0.202156	0.384207
ENSMUSG00000037813	D630003M21Rik	protein_coding	85.5936	1.04896	0.109116	9.61332	7.0244e-22	5.98234e-20
ENSMUSG00000016024	Lbp	protein_coding	29.1007	0.911297	0.15237	5.98083	2.22006e-09	3.85211e-08
ENSMUSG00000085385	Snhg17	lncRNA	23.2958	0.138263	0.154257	0.89632	0.370082	0.57303
ENSMUSG00000044349	Snhg11	protein_coding	13.627	2.22134	0.469693	4.72934	2.25248e-06	2.32073e-05
ENSMUSG00000027652	Ralgapb	protein_coding	466.718	0.0100673	0.0395614	0.254474	0.79913	0.89345
ENSMUSG00000037761	Actr5	protein_coding	18.7445	-0.032065	0.155647	-0.206011	0.836782	0.914844
ENSMUSG00000037754	Ppp1r16b	protein_coding	86.2767	0.0155261	0.0989407	0.156923	0.875305	0.937068
ENSMUSG00000027655	Dhx35	protein_coding	95.5739	0.112018	0.0822608	1.36174	0.173281	0.345966
ENSMUSG00000074623	Gm826	protein_coding	28.5645	-0.0512927	0.124563	-0.41178	0.680501	0.824388
ENSMUSG00000074622	Mafb	protein_coding	66.3013	-0.187254	0.141593	-1.32248	0.18601	0.362568
ENSMUSG00000070544	Top1	protein_coding	578.691	-0.217933	0.0501807	-4.34297	1.4057e-05	0.000122873
ENSMUSG00000016933	Plcg1	protein_coding	513.694	-0.121227	0.0463653	-2.61462	0.00893275	0.0345295
ENSMUSG00000035877	Zhx3	protein_coding	286.128	-0.0643853	0.0749585	-0.858947	0.39037	0.592946
ENSMUSG00000027412	Lpin3	protein_coding	46.8248	0.477564	0.106919	4.46658	7.94782e-06	7.31578e-05
ENSMUSG00000057133	Chd6	protein_coding	660.847	-1.25609	0.120969	-10.3836	2.94459e-25	3.69387e-23
ENSMUSG00000083567	Gm11451	processed_pseudogene	8.55387	0.165856	0.238393	0.695723	0.486602	0.678859
ENSMUSG00000016921	Srsf6	protein_coding	616.881	0.0728109	0.0449685	1.61915	0.105414	0.243302
ENSMUSG00000017858	Ift52	protein_coding	137.383	-0.0808489	0.0609356	-1.32679	0.184577	0.360833
ENSMUSG00000074607	Tox2	protein_coding	7.01376	-0.438177	0.279498	-1.56773	0.116944	0.261683
ENSMUSG00000017817	Jph2	protein_coding	2419.02	-0.0787896	0.0543161	-1.45058	0.146898	0.307896
ENSMUSG00000035399	Oser1	protein_coding	33.1888	0.179464	0.115376	1.55547	0.119834	0.266385
ENSMUSG00000048486	Fitm2	protein_coding	1419.32	-0.452187	0.0547559	-8.25823	1.47847e-16	6.61427e-15
ENSMUSG00000017679	Ttpal	protein_coding	133.619	-0.057603	0.0807719	-0.713157	0.475749	0.669878
ENSMUSG00000017707	Serinc3	protein_coding	2901.44	-0.344203	0.0668477	-5.14906	2.61791e-07	3.21657e-06
ENSMUSG00000035268	Pkig	protein_coding	558.721	-0.205475	0.0480481	-4.27645	1.89897e-05	0.000160375
ENSMUSG00000027656	Ccn5	protein_coding	39.1734	1.20153	0.301789	3.98136	6.85227e-05	0.000508267
ENSMUSG00000035226	Rims4	protein_coding	7.70414	-0.237051	0.255846	-0.926537	0.354167	0.557195
ENSMUSG00000018326	Ywhab	protein_coding	699.586	-0.0310089	0.0441639	-0.702131	0.482597	0.675371
ENSMUSG00000018322	Tomm34	protein_coding	104.206	-0.0351599	0.0845627	-0.415784	0.677568	0.822178
ENSMUSG00000018209	Stk4	protein_coding	192.476	0.200507	0.0543216	3.69111	0.000223279	0.00144288
ENSMUSG00000017009	Sdc4	protein_coding	116.589	-0.370357	0.116893	-3.16835	0.00153307	0.00774923
ENSMUSG00000045503	Sys1	protein_coding	51.0851	-0.182176	0.101156	-1.80094	0.0717129	0.182237
ENSMUSG00000017734	Dbndd2	protein_coding	38.2746	0.0228948	0.118393	0.193379	0.846662	0.920432
ENSMUSG00000017721	Pigt	protein_coding	126.499	-0.0583159	0.0772689	-0.754714	0.450421	0.648257
ENSMUSG00000017299	Dnttip1	protein_coding	89.6021	0.114144	0.0738125	1.5464	0.122007	0.27018
ENSMUSG00000001403	Ube2c	protein_coding	5.17274	0.0141788	0.302836	0.0468199	0.962657	0.980615
ENSMUSG00000050373	Snx21	protein_coding	95.5758	0.126913	0.0843551	1.50451	0.132449	0.28677
ENSMUSG00000017307	Acot8	protein_coding	25.6107	0.102146	0.177819	0.574438	0.565671	0.73996
ENSMUSG00000045822	Zswim3	protein_coding	15.535	0.500553	0.178806	2.79943	0.00511936	0.0215604
ENSMUSG00000017764	Zswim1	protein_coding	26.613	-0.0320765	0.168993	-0.189809	0.849458	0.921808
ENSMUSG00000039873	Neurl2	protein_coding	72.0913	-0.248849	0.0959424	-2.59373	0.00949402	0.0362911
ENSMUSG00000017760	Ctsa	protein_coding	548.719	-0.0756093	0.047101	-1.60526	0.108437	0.247625
ENSMUSG00000017754	Pltp	protein_coding	122.181	-0.210659	0.0909277	-2.31678	0.020516	0.0682126
ENSMUSG00000039849	Pcif1	protein_coding	142.676	-0.237941	0.0607887	-3.91423	9.06939e-05	0.000650627
ENSMUSG00000039834	Zfp335	protein_coding	73.7462	-0.0761948	0.0841998	-0.904928	0.365503	0.568276
ENSMUSG00000085436	Zfp335os	lncRNA	6.55121	0.238848	0.257158	0.928798	0.352994	0.556104
ENSMUSG00000017740	Slc12a5	protein_coding	6.92103	-0.945449	0.296921	-3.18418	0.00145166	0.00738599
ENSMUSG00000039804	Ncoa5	protein_coding	136.146	-0.0811637	0.0604079	-1.34359	0.17908	0.354003
ENSMUSG00000017652	Cd40	protein_coding	12.4407	0.397058	0.193211	2.05505	0.0398745	0.115942
ENSMUSG00000053166	Cdh22	protein_coding	10.4938	0.42365	0.369636	1.14613	0.251741	0.44653
ENSMUSG00000017664	Slc35c2	protein_coding	68.2555	0.281441	0.099735	2.82189	0.00477418	0.0203577
ENSMUSG00000017670	Elmo2	protein_coding	113.305	0.0178412	0.0717157	0.248777	0.803533	0.896199
ENSMUSG00000017667	Zfp334	protein_coding	45.623	0.00574708	0.107476	0.0534733	0.957355	0.978613
ENSMUSG00000039725	Trp53rka	protein_coding	38.5464	-0.0999209	0.115517	-0.864986	0.387046	0.58952
ENSMUSG00000027661	Slc2a10	protein_coding	11.0835	0.51928	0.239651	2.16682	0.0302485	0.0928869
ENSMUSG00000017897	Eya2	protein_coding	9.28478	0.598789	0.275399	2.17426	0.0296858	0.0915678
ENSMUSG00000039671	Zmynd8	protein_coding	326.874	-0.0432279	0.058405	-0.740141	0.459215	0.655728
ENSMUSG00000027678	Ncoa3	protein_coding	349.707	-0.19497	0.055651	-3.50344	0.00045929	0.00268826
ENSMUSG00000006800	Sulf2	protein_coding	294.58	0.38377	0.092453	4.15098	3.31058e-05	0.000264362
ENSMUSG00000085682	Gm14267	transcribed_processed_pseudogene	8.29588	-1.17892	0.243218	-4.8472	1.25218e-06	1.36833e-05
ENSMUSG00000039621	Prex1	protein_coding	49.6894	0.0862761	0.128529	0.671258	0.502056	0.690253
ENSMUSG00000042854	Trp53rkb	protein_coding	8.3796	0.33013	0.233182	1.41576	0.156846	0.322482
ENSMUSG00000074582	Arfgef2	protein_coding	502.419	-0.0655721	0.0554896	-1.1817	0.237324	0.429237
ENSMUSG00000002718	Cse1l	protein_coding	494.025	0.0938132	0.0437995	2.14188	0.0322032	0.0977415
ENSMUSG00000039536	Stau1	protein_coding	381.86	0.0380854	0.0388969	0.979136	0.327513	0.530659
ENSMUSG00000017999	Ddx27	protein_coding	78.2877	0.130399	0.0829121	1.57273	0.115781	0.259816
ENSMUSG00000039501	Znfx1	protein_coding	330.481	-0.0368136	0.0612613	-0.600927	0.547889	0.725542
ENSMUSG00000074578	Zfas1	lncRNA	36.6708	0.125352	0.135402	0.925775	0.354563	0.557583
ENSMUSG00000050556	Kcnb1	protein_coding	453.376	-0.301965	0.0703182	-4.29426	1.75277e-05	0.000149756
ENSMUSG00000085151	1110018N20Rik	lncRNA	31.9765	-0.419076	0.134544	-3.11479	0.00184073	0.00907085
ENSMUSG00000017969	Ptgis	protein_coding	65.5084	0.612936	0.156128	3.92586	8.64192e-05	0.000623333
ENSMUSG00000017929	B4galt5	protein_coding	73.5566	0.183135	0.0920019	1.99055	0.0465303	0.130713
ENSMUSG00000039463	Slc9a8	protein_coding	172.323	-0.0338046	0.0693261	-0.487617	0.625821	0.784968
ENSMUSG00000047030	Spata2	protein_coding	70.2726	-0.162507	0.090479	-1.79607	0.0724828	0.183814
ENSMUSG00000006418	Rnf114	protein_coding	382.386	-0.0959729	0.0715262	-1.34179	0.179665	0.354631
ENSMUSG00000042821	Snai1	protein_coding	8.75608	0.993327	0.269458	3.68639	0.000227454	0.00146833
ENSMUSG00000090213	Tmem189	protein_coding	120.289	-0.21059	0.0680829	-3.09314	0.00198049	0.00965088
ENSMUSG00000056501	Cebpb	protein_coding	84.3729	-0.654689	0.177032	-3.69815	0.00021718	0.00140984
ENSMUSG00000006462	A530013C23Rik	lncRNA	7.98137	-0.757025	0.288882	-2.62053	0.0087792	0.0340565
ENSMUSG00000027540	Ptpn1	protein_coding	118.591	-0.000183863	0.0772111	-0.0023813	0.9981	0.999277
ENSMUSG00000044641	Pard6b	protein_coding	15.2392	-0.636443	0.18804	-3.38462	0.000712762	0.00395965
ENSMUSG00000078919	Dpm1	protein_coding	34.4815	-0.0821507	0.123036	-0.667696	0.504327	0.69203
ENSMUSG00000074576	Mocs3	protein_coding	21.1969	0.0153031	0.144158	0.106155	0.915459	0.957976
ENSMUSG00000027544	Nfatc2	protein_coding	112.941	0.0546334	0.0893363	0.611548	0.540837	0.720235
ENSMUSG00000027546	Atp9a	protein_coding	373.349	0.208045	0.06174	3.3697	0.000752504	0.00414201
ENSMUSG00000027547	Sall4	protein_coding	12.7151	0.0679921	0.191478	0.35509	0.722522	0.84858
ENSMUSG00000085322	Gm14261	lncRNA	19.9962	-0.114583	0.158149	-0.724524	0.468744	0.664025
ENSMUSG00000027551	Zfp64	protein_coding	27.3524	-0.0840544	0.132419	-0.634763	0.525583	0.708908
ENSMUSG00000047907	Tshz2	protein_coding	142.006	0.0729724	0.0663972	1.09903	0.271755	0.469865
ENSMUSG00000052056	Zfp217	protein_coding	84.9357	-0.194352	0.0818272	-2.37515	0.0175417	0.0600108
ENSMUSG00000052033	Pfdn4	protein_coding	48.9556	0.240111	0.107824	2.22688	0.0259556	0.0823746
ENSMUSG00000027560	Dok5	protein_coding	5.85099	1.71537	0.396352	4.32789	1.50547e-05	0.00013061
ENSMUSG00000027495	Fam210b	protein_coding	60.9622	-0.0388757	0.0937318	-0.414754	0.678322	0.82285
ENSMUSG00000027498	Cstf1	protein_coding	84.5897	-0.023972	0.0780052	-0.307312	0.758606	0.869078
ENSMUSG00000027502	Rtf2	protein_coding	163.669	0.0811544	0.0636383	1.27524	0.202223	0.384207
ENSMUSG00000081344	Gm14303	processed_pseudogene	23.2194	-0.0180837	0.152014	-0.11896	0.905307	0.953587
ENSMUSG00000008999	Bmp7	protein_coding	5.37376	-1.23515	0.322478	-3.83018	0.000128048	0.000884427
ENSMUSG00000027509	Rae1	protein_coding	92.4324	-0.080789	0.0795384	-1.01572	0.309761	0.511362
ENSMUSG00000027510	Rbm38	protein_coding	470.741	-0.0555674	0.10922	-0.508765	0.610917	0.774059
ENSMUSG00000027514	Zbp1	protein_coding	9.0404	0.661375	0.251191	2.63296	0.00846444	0.0330357
ENSMUSG00000038400	Pmepa1	protein_coding	199.736	0.459648	0.0852752	5.39018	7.03886e-08	9.54591e-07
ENSMUSG00000055897	Ppp4r1l-ps	transcribed_unprocessed_pseudogene	83.0291	-0.00555388	0.0878008	-0.0632555	0.949563	0.974926
ENSMUSG00000027519	Rab22a	protein_coding	478.536	-0.0753012	0.0391303	-1.92437	0.0543082	0.147496
ENSMUSG00000054455	Vapb	protein_coding	737.657	-0.0850737	0.03313	-2.56787	0.0102324	0.0385814
ENSMUSG00000027522	Stx16	protein_coding	210.355	0.171469	0.0543552	3.1546	0.0016072	0.00807998
ENSMUSG00000039263	Npepl1	protein_coding	290.67	-0.0887449	0.056212	-1.57875	0.114392	0.257642
ENSMUSG00000027523	Gnas	protein_coding	4324.48	0.0355419	0.025483	1.39473	0.163098	0.331699
ENSMUSG00000090625	Gm20721	protein_coding	26.7623	0.148521	0.150222	0.988681	0.322819	0.526019
ENSMUSG00000016253	Nelfcd	protein_coding	129.341	0.0348136	0.0694677	0.501148	0.616267	0.778023
ENSMUSG00000016256	Ctsz	protein_coding	133.278	0.816694	0.0880216	9.27833	1.72148e-20	1.22927e-18
ENSMUSG00000016252	Atp5e	protein_coding	1056.94	-0.360245	0.051907	-6.9402	3.91536e-12	1.01953e-10
ENSMUSG00000016257	Prelid3b	protein_coding	354.242	0.118699	0.0469909	2.526	0.011537	0.04239
ENSMUSG00000027524	Edn3	protein_coding	47.6967	2.262	0.284107	7.96178	1.69578e-15	6.6004e-14
ENSMUSG00000090093	Gm14399	protein_coding	19.9311	0.231589	0.175242	1.32154	0.18632	0.362906
ENSMUSG00000078902	Gm14443	protein_coding	5.6542	-0.397033	0.278385	-1.4262	0.153811	0.318108
ENSMUSG00000078878	Gm14305	protein_coding	25.4921	-0.0932261	0.172938	-0.539073	0.589836	0.75811
ENSMUSG00000078877	Gm14295	protein_coding	36.469	0.0307666	0.157127	0.195807	0.844761	0.919604
ENSMUSG00000078870	Gm14410	protein_coding	19.053	0.150275	0.20019	0.750661	0.452857	0.6502
ENSMUSG00000078868	Gm14412	protein_coding	14.3271	1.44611	0.280505	5.1554	2.53095e-07	3.11602e-06
ENSMUSG00000078867	Gm14418	protein_coding	7.6091	-0.0275899	0.270064	-0.102161	0.918629	0.959925
ENSMUSG00000078866	Zfp970	protein_coding	325.554	-0.94563	0.144475	-6.54528	5.93848e-11	1.28952e-09
ENSMUSG00000094786	Gm14403	protein_coding	112.435	-0.505726	0.137286	-3.68374	0.00022984	0.00148064
ENSMUSG00000078864	Gm14322	protein_coding	5.5935	0.0849463	0.295249	0.287711	0.773568	0.877148
ENSMUSG00000095362	Gm14325	protein_coding	71.7061	-0.0573161	0.144734	-0.396009	0.692099	0.831737
ENSMUSG00000074521	Gm14327	protein_coding	37.4588	-1.29349	0.204166	-6.33551	2.36561e-10	4.6823e-09
ENSMUSG00000078862	Gm14326	protein_coding	83.2005	-0.201386	0.122015	-1.65049	0.0988417	0.232291
ENSMUSG00000074519	Zfp971	protein_coding	87.9634	-0.1759	0.155259	-1.13294	0.257238	0.452991
ENSMUSG00000078861	Zfp931	protein_coding	65.8312	0.182069	0.0966748	1.88331	0.0596581	0.158479
ENSMUSG00000060445	Sycp2	protein_coding	8.2913	0.593306	0.264418	2.24382	0.0248441	0.0793763
ENSMUSG00000049999	Ppp1r3d	protein_coding	127.584	-0.0334072	0.0878789	-0.38015	0.703834	0.839311
ENSMUSG00000070476	Fam217b	protein_coding	144.182	-0.096386	0.0885672	-1.08828	0.276471	0.475142
ENSMUSG00000000305	Cdh4	protein_coding	40.7058	0.7969	0.211969	3.75951	0.000170247	0.00113862
ENSMUSG00000039117	Taf4	protein_coding	129.831	-0.203034	0.0632682	-3.2091	0.00133152	0.00682333
ENSMUSG00000085704	4921531C22Rik	lncRNA	22.4145	-0.0701923	0.153178	-0.45824	0.64678	0.800008
ENSMUSG00000039108	Lsm14b	protein_coding	353.832	-0.139966	0.0445261	-3.14347	0.00166959	0.00835054
ENSMUSG00000027566	Psma7	protein_coding	420.863	-0.0395697	0.0454746	-0.870149	0.384219	0.586581
ENSMUSG00000039086	Ss18l1	protein_coding	30.6756	0.139083	0.136957	1.01552	0.309858	0.511362
ENSMUSG00000039069	Mtg2	protein_coding	116.114	-0.225351	0.0707077	-3.18708	0.00143716	0.00733031
ENSMUSG00000039050	Osbpl2	protein_coding	330.911	0.0347725	0.0488887	0.711259	0.476924	0.670699
ENSMUSG00000039041	Adrm1	protein_coding	183.048	0.143409	0.0979649	1.46388	0.143226	0.302449
ENSMUSG00000015647	Lama5	protein_coding	752.487	0.294051	0.0947262	3.10422	0.00190778	0.00933823
ENSMUSG00000039001	Rps21	protein_coding	412.895	0.0191638	0.0603239	0.317682	0.750726	0.864478
ENSMUSG00000038990	Cables2	protein_coding	93.4424	-0.0496973	0.078928	-0.629654	0.528921	0.71145
ENSMUSG00000065460	Mir133a-2	miRNA	5.96697	0.456049	0.327212	1.39374	0.163395	0.332122
ENSMUSG00000027569	Mrgbp	protein_coding	61.6598	-0.127307	0.0905545	-1.40586	0.159767	0.326786
ENSMUSG00000049401	Ogfr	protein_coding	169.751	-0.0691377	0.0567488	-1.21831	0.223106	0.411624
ENSMUSG00000038914	Dido1	protein_coding	372.492	-0.140702	0.0622036	-2.26197	0.0236995	0.0764562
ENSMUSG00000027573	Gid8	protein_coding	258.383	0.0957034	0.0558651	1.71312	0.0866909	0.210751
ENSMUSG00000038848	Ythdf1	protein_coding	249.357	-0.0847614	0.0586376	-1.44551	0.148314	0.310054
ENSMUSG00000027575	Arfgap1	protein_coding	148.953	0.117486	0.0596294	1.97027	0.0488073	0.1358
ENSMUSG00000070461	9230112E08Rik	lncRNA	37.7329	0.133116	0.123134	1.08106	0.279668	0.478687
ENSMUSG00000016356	Col20a1	protein_coding	8.96644	0.3732	0.242259	1.5405	0.123438	0.272172
ENSMUSG00000016349	Eef1a2	protein_coding	6803.05	0.140491	0.0350099	4.01289	5.99795e-05	0.000451573
ENSMUSG00000016344	Ppdpf	protein_coding	66.8265	-0.0130284	0.0884351	-0.147321	0.882879	0.941068
ENSMUSG00000027580	Helz2	protein_coding	163.216	-0.25884	0.0794609	-3.25745	0.00112419	0.0058893
ENSMUSG00000038705	Gmeb2	protein_coding	67.4141	-0.0828191	0.0846034	-0.97891	0.327624	0.530682
ENSMUSG00000038685	Rtel1	protein_coding	42.2475	-0.136826	0.114753	-1.19234	0.233126	0.423723
ENSMUSG00000038671	Arfrp1	protein_coding	249.691	-0.0563493	0.0568413	-0.991344	0.321518	0.524589
ENSMUSG00000027582	Zgpat	protein_coding	101.231	0.196517	0.0736927	2.66671	0.00765969	0.0303543
ENSMUSG00000085028	Slc2a4rg-ps	transcribed_unitary_pseudogene	17.8457	-0.344829	0.161214	-2.13895	0.0324396	0.0982984
ENSMUSG00000027583	Zbtb46	protein_coding	109.126	-0.0909715	0.103773	-0.876643	0.380681	0.583115
ENSMUSG00000000827	Tpd52l2	protein_coding	276.339	0.174414	0.0489341	3.56427	0.000364874	0.00220877
ENSMUSG00000000826	Dnajc5	protein_coding	570.688	0.0482036	0.0474361	1.01618	0.309543	0.511206
ENSMUSG00000089917	Uckl1	protein_coding	168.194	0.124471	0.062216	2.00062	0.0454328	0.128382
ENSMUSG00000010492	Uckl1os	lncRNA	23.7643	-0.35714	0.231922	-1.53991	0.123581	0.272301
ENSMUSG00000000823	Zfp512b	protein_coding	122.249	-0.0698834	0.0704364	-0.99215	0.321125	0.52427
ENSMUSG00000002455	Prpf6	protein_coding	284.899	0.0133842	0.0599392	0.223296	0.823305	0.907527
ENSMUSG00000038605	Samd10	protein_coding	12.7512	0.0779256	0.196276	0.397021	0.691352	0.831377
ENSMUSG00000046470	Sox18	protein_coding	102.741	-0.279104	0.115592	-2.41456	0.0157544	0.0549597
ENSMUSG00000059540	Tcea2	protein_coding	18.5495	-0.314566	0.165277	-1.90327	0.0570059	0.153077
ENSMUSG00000002458	Rgs19	protein_coding	18.9792	-0.100484	0.172257	-0.583336	0.559667	0.735006
ENSMUSG00000027589	Pcmtd2	protein_coding	595.53	0.00368791	0.0489721	0.0753063	0.939971	0.969785
ENSMUSG00000038628	Polr3k	protein_coding	117.702	0.0587359	0.0700218	0.838824	0.401568	0.603735
ENSMUSG00000073295	Nudt11	protein_coding	16.3491	-0.119984	0.170277	-0.704637	0.481036	0.67393
ENSMUSG00000073293	Nudt10	protein_coding	6.54786	-0.0724885	0.257624	-0.281373	0.778424	0.879677
ENSMUSG00000068270	Shroom4	protein_coding	260.001	-0.243107	0.0576266	-4.21866	2.45754e-05	0.000202605
ENSMUSG00000004317	Clcn5	protein_coding	28.2825	0.164823	0.13696	1.20344	0.228806	0.418606
ENSMUSG00000046269	Usp27x	protein_coding	5.47148	0.56745	0.291486	1.94675	0.0515651	0.141768
ENSMUSG00000031144	Syp	protein_coding	10.8912	-0.51038	0.221167	-2.30767	0.0210176	0.0695072
ENSMUSG00000087644	Gm14703	lncRNA	6.0188	-0.263761	0.273207	-0.965426	0.334332	0.537562
ENSMUSG00000031145	Prickle3	protein_coding	120.419	-0.257449	0.091146	-2.82458	0.00473426	0.020234
ENSMUSG00000031146	Plp2	protein_coding	95.9439	0.338306	0.123171	2.74665	0.00602077	0.0247688
ENSMUSG00000031147	Magix	protein_coding	113.215	-0.597083	0.109953	-5.43036	5.62417e-08	7.74042e-07
ENSMUSG00000031148	Gpkow	protein_coding	207.343	0.0175763	0.0481843	0.364773	0.715281	0.845667
ENSMUSG00000039382	Wdr45	protein_coding	67.5719	-0.0505168	0.102073	-0.494908	0.620665	0.781663
ENSMUSG00000031149	Praf2	protein_coding	16.6682	0.371653	0.172456	2.15506	0.031157	0.0951728
ENSMUSG00000000134	Tfe3	protein_coding	84.7278	-0.0806193	0.0815575	-0.988497	0.322909	0.526074
ENSMUSG00000031153	Gripap1	protein_coding	165.543	-0.0221947	0.056869	-0.390277	0.696332	0.834556
ENSMUSG00000031154	Otud5	protein_coding	178.383	0.01819	0.0622874	0.292034	0.770261	0.875622
ENSMUSG00000031155	Pim2	protein_coding	12.9133	0.408151	0.218832	1.86513	0.0621626	0.163425
ENSMUSG00000031156	Slc35a2	protein_coding	54.7901	0.172841	0.102312	1.68935	0.0911518	0.21876
ENSMUSG00000031157	Pqbp1	protein_coding	88.383	0.191487	0.0796141	2.40519	0.0161639	0.0561354
ENSMUSG00000031158	Timm17b	protein_coding	94.7525	-0.0933401	0.0767195	-1.21664	0.223741	0.412598
ENSMUSG00000031161	Hdac6	protein_coding	87.105	0.164817	0.0883209	1.86612	0.0620252	0.163157
ENSMUSG00000039231	Suv39h1	protein_coding	38.5638	-0.014105	0.11347	-0.124305	0.901074	0.951989
ENSMUSG00000031165	Was	protein_coding	10.9786	0.134785	0.242376	0.556097	0.578145	0.749256
ENSMUSG00000031166	Wdr13	protein_coding	337.186	0.0669756	0.0512321	1.3073	0.191112	0.369487
ENSMUSG00000031167	Rbm3	protein_coding	213.551	0.0969015	0.095534	1.01431	0.310433	0.511947
ENSMUSG00000039201	Tbc1d25	protein_coding	20.4759	0.301786	0.14503	2.08086	0.0374471	0.110373
ENSMUSG00000031168	Ebp	protein_coding	55.155	-0.27723	0.0982424	-2.8219	0.00477403	0.0203577
ENSMUSG00000031169	Porcn	protein_coding	14.5355	0.275994	0.181432	1.5212	0.12821	0.279744
ENSMUSG00000031171	Ftsj1	protein_coding	49.7173	0.138818	0.107882	1.28676	0.198179	0.378929
ENSMUSG00000052364	B630019K06Rik	protein_coding	6.30273	-0.164131	0.29506	-0.556265	0.57803	0.749159
ENSMUSG00000047344	Lancl3	protein_coding	17.0948	-0.934045	0.190087	-4.91379	8.93336e-07	1.00641e-05
ENSMUSG00000015342	Xk	protein_coding	99.7484	-0.0553005	0.0896787	-0.616652	0.537464	0.71814
ENSMUSG00000015340	Cybb	protein_coding	77.2355	-0.00654435	0.136022	-0.0481124	0.961627	0.980087
ENSMUSG00000031176	Dynlt3	protein_coding	482.064	0.101763	0.0466028	2.18363	0.0289898	0.0899138
ENSMUSG00000090084	Srpx	protein_coding	42.7358	1.70478	0.195378	8.72556	2.64869e-18	1.46793e-16
ENSMUSG00000031174	Rpgr	protein_coding	41.0736	-0.226777	0.115011	-1.97177	0.0486354	0.135458
ENSMUSG00000058254	Tspan7	protein_coding	641.929	-0.0370703	0.0484566	-0.76502	0.444259	0.642727
ENSMUSG00000008035	Mid1ip1	protein_coding	875.353	0.133449	0.107037	1.24675	0.212488	0.397727
ENSMUSG00000040363	Bcor	protein_coding	191.348	-0.100493	0.0575169	-1.74719	0.080605	0.198891
ENSMUSG00000031007	Atp6ap2	protein_coding	153.497	-0.00234381	0.0686111	-0.0341607	0.972749	0.98608
ENSMUSG00000044148	1810030O07Rik	protein_coding	155.835	0.0695606	0.0627065	1.1093	0.267299	0.464757
ENSMUSG00000064127	Med14	protein_coding	247.226	-0.0912439	0.0501672	-1.8188	0.0689423	0.176867
ENSMUSG00000083307	AA414768	processed_pseudogene	7.08329	1.10634	0.340005	3.25389	0.00113835	0.00595175
ENSMUSG00000031010	Usp9x	protein_coding	1243.26	0.0905284	0.0489268	1.85028	0.0642728	0.167785
ENSMUSG00000000787	Ddx3x	protein_coding	1854.21	-0.120543	0.125521	-0.960346	0.336881	0.539743
ENSMUSG00000031012	Cask	protein_coding	100.165	-0.115209	0.0805538	-1.43021	0.152658	0.316675
ENSMUSG00000040229	Gpr34	protein_coding	15.893	-0.125698	0.207393	-0.606086	0.544458	0.722879
ENSMUSG00000025037	Maoa	protein_coding	44.3129	0.148954	0.105959	1.40577	0.159793	0.326802
ENSMUSG00000040147	Maob	protein_coding	266.43	-0.985573	0.169438	-5.8167	6.00195e-09	9.60994e-08
ENSMUSG00000025040	Fundc1	protein_coding	199.994	-0.150216	0.0853714	-1.75955	0.0784835	0.195325
ENSMUSG00000037369	Kdm6a	protein_coding	235.584	-0.162873	0.212183	-0.767606	0.442721	0.641245
ENSMUSG00000037358	Dipk2b	protein_coding	71.7901	-0.133869	0.107968	-1.2399	0.215012	0.400909
ENSMUSG00000037347	Chst7	protein_coding	13.1981	0.036182	0.188298	0.192153	0.847622	0.920882
ENSMUSG00000037341	Slc9a7	protein_coding	21.6874	0.798183	0.155289	5.13999	2.74755e-07	3.36041e-06
ENSMUSG00000060090	Rp2	protein_coding	110.425	0.166638	0.0743327	2.24179	0.0249751	0.0796852
ENSMUSG00000037315	Jade3	protein_coding	19.9861	0.15048	0.15964	0.94262	0.345875	0.548801
ENSMUSG00000084830	Gm14539	processed_pseudogene	15.96	-0.34367	0.174229	-1.97252	0.0485506	0.135242
ENSMUSG00000031059	Ndufb11	protein_coding	1044.12	-0.444256	0.0488823	-9.08829	1.00606e-19	6.50819e-18
ENSMUSG00000031060	Rbm10	protein_coding	137.715	-0.250659	0.0625453	-4.00764	6.13276e-05	0.000459672
ENSMUSG00000001924	Uba1	protein_coding	1240.82	0.0435627	0.0336217	1.29567	0.195089	0.374485
ENSMUSG00000031065	Cdk16	protein_coding	695.881	-0.122009	0.0460269	-2.65082	0.00802971	0.031598
ENSMUSG00000031066	Usp11	protein_coding	58.6588	-0.0577031	0.124532	-0.463358	0.643108	0.797272
ENSMUSG00000001127	Araf	protein_coding	476.296	0.0348753	0.0405324	0.860431	0.389551	0.592379
ENSMUSG00000001131	Timp1	protein_coding	23.8686	2.77862	0.551456	5.03869	4.68724e-07	5.54728e-06
ENSMUSG00000001128	Cfp	protein_coding	28.4616	0.0832652	0.183451	0.453882	0.649914	0.802441
ENSMUSG00000009406	Elk1	protein_coding	94.4818	-0.0730193	0.0871548	-0.837812	0.402136	0.60411
ENSMUSG00000001134	Uxt	protein_coding	58.6652	-0.430116	0.0987723	-4.35462	1.33297e-05	0.000117177
ENSMUSG00000086877	A230072C01Rik	lncRNA	18.1884	-0.327504	0.163488	-2.00322	0.0451533	0.127734
ENSMUSG00000054737	Zfp182	protein_coding	48.8843	0.278489	0.0948233	2.93692	0.0033149	0.0149525
ENSMUSG00000036782	Klhl13	protein_coding	158.808	-0.0392165	0.0927131	-0.422988	0.672304	0.818207
ENSMUSG00000036769	Wdr44	protein_coding	110.439	0.0187089	0.0664147	0.281698	0.778175	0.879503
ENSMUSG00000079297	Gm2223	processed_pseudogene	6.14815	0.235644	0.297159	0.792991	0.427783	0.62839
ENSMUSG00000031093	Dock11	protein_coding	55.229	0.0638275	0.105554	0.604692	0.545384	0.723449
ENSMUSG00000017057	Il13ra1	protein_coding	451.941	0.256294	0.0438766	5.84125	5.18091e-09	8.38611e-08
ENSMUSG00000006373	Pgrmc1	protein_coding	145.736	0.0839531	0.0600543	1.39795	0.162127	0.330303
ENSMUSG00000059708	Akap17b	protein_coding	46.2316	0.0991633	0.125775	0.788417	0.430453	0.630416
ENSMUSG00000016319	Slc25a5	protein_coding	1057.6	-0.16921	0.0494981	-3.41852	0.000629636	0.00355422
ENSMUSG00000006423	C330007P06Rik	protein_coding	154.499	-0.134213	0.0593567	-2.26113	0.0237513	0.0765434
ENSMUSG00000016308	Ube2a	protein_coding	235.544	-0.161318	0.0483221	-3.33839	0.00084264	0.00458826
ENSMUSG00000044149	Nkrf	protein_coding	33.6743	0.320815	0.129834	2.47097	0.0134749	0.0481568
ENSMUSG00000050379	Septin6	protein_coding	46.4911	0.296081	0.157155	1.884	0.0595649	0.158293
ENSMUSG00000079641	Rpl39	protein_coding	288.085	0.256896	0.0808321	3.17814	0.00148223	0.0075168
ENSMUSG00000036572	Upf3b	protein_coding	133.968	0.0966048	0.089019	1.08521	0.277826	0.476633
ENSMUSG00000016409	Nkap	protein_coding	119.846	-0.0374236	0.0688747	-0.543358	0.586883	0.755623
ENSMUSG00000016427	Ndufa1	protein_coding	681.924	-0.408314	0.0431457	-9.4636	2.97516e-21	2.34055e-19
ENSMUSG00000036537	Rnf113a1	protein_coding	8.32132	-0.0521312	0.237455	-0.219541	0.826229	0.909141
ENSMUSG00000095180	Rhox5	protein_coding	9.05142	-0.313428	0.24538	-1.27732	0.20149	0.383258
ENSMUSG00000048047	Zbtb33	protein_coding	134.292	-0.140457	0.0678139	-2.07121	0.0383393	0.11245
ENSMUSG00000036502	Tmem255a	protein_coding	7.47728	-0.633623	0.250412	-2.53032	0.0113959	0.0420629
ENSMUSG00000016534	Lamp2	protein_coding	1571.78	-0.0906121	0.0325026	-2.78784	0.0053061	0.0222653
ENSMUSG00000031095	Cul4b	protein_coding	149.936	0.168533	0.071781	2.34787	0.018881	0.0637122
ENSMUSG00000000355	Mcts1	protein_coding	138.931	0.0460414	0.0614671	0.749041	0.453833	0.65095
ENSMUSG00000048970	C1galt1c1	protein_coding	58.3932	-0.170433	0.0941534	-1.81017	0.0702701	0.179529
ENSMUSG00000001986	Gria3	protein_coding	29.7964	1.02912	0.146729	7.01369	2.32105e-12	6.2909e-11
ENSMUSG00000037475	Thoc2	protein_coding	459.887	-0.0422857	0.0523313	-0.808038	0.419069	0.620746
ENSMUSG00000025860	Xiap	protein_coding	536.134	-0.107389	0.0424286	-2.53105	0.0113722	0.0420013
ENSMUSG00000025862	Stag2	protein_coding	551.478	0.019034	0.0566111	0.336223	0.736702	0.857101
ENSMUSG00000045284	Dcaf12l1	protein_coding	37.4842	-0.660118	0.144397	-4.57155	4.84135e-06	4.65723e-05
ENSMUSG00000031099	Smarca1	protein_coding	19.0541	0.177071	0.202227	0.875606	0.381244	0.583671
ENSMUSG00000001173	Ocrl	protein_coding	141.952	-0.338534	0.0702177	-4.82121	1.42688e-06	1.53307e-05
ENSMUSG00000037010	Apln	protein_coding	51.7588	-1.47989	0.285679	-5.18023	2.21608e-07	2.76133e-06
ENSMUSG00000031101	Sash3	protein_coding	5.97414	0.652433	0.289818	2.25118	0.0243742	0.0781831
ENSMUSG00000036985	Zdhhc9	protein_coding	246.047	0.107901	0.0740709	1.45673	0.14519	0.305451
ENSMUSG00000063785	Utp14a	protein_coding	129.624	0.245445	0.0884773	2.7741	0.00553545	0.0230483
ENSMUSG00000036959	Bcorl1	protein_coding	50.2411	0.0252789	0.102292	0.247126	0.804811	0.896651
ENSMUSG00000031103	Elf4	protein_coding	83.005	0.532785	0.09068	5.87544	4.21709e-09	6.92259e-08
ENSMUSG00000036932	Aifm1	protein_coding	508.461	-0.384098	0.056542	-6.79314	1.09718e-11	2.65931e-10
ENSMUSG00000036916	Zfp280c	protein_coding	68.1647	0.160781	0.0885898	1.8149	0.06954	0.178006
ENSMUSG00000031105	Slc25a14	protein_coding	16.1798	0.213548	0.192183	1.11117	0.266496	0.463882
ENSMUSG00000031107	Rbmx2	protein_coding	17.0886	0.0264235	0.178551	0.147989	0.882352	0.94079
ENSMUSG00000031109	Enox2	protein_coding	75.1719	-0.0444934	0.0825185	-0.539193	0.589754	0.758077
ENSMUSG00000031111	Igsf1	protein_coding	164.605	0.377363	0.101325	3.72428	0.000195877	0.00128822
ENSMUSG00000085396	Firre	lncRNA	235.877	0.0454457	0.0672223	0.67605	0.499009	0.688408
ENSMUSG00000031112	Stk26	protein_coding	7.28154	-0.256783	0.267337	-0.960522	0.336793	0.539694
ENSMUSG00000050029	Rap2c	protein_coding	324.149	0.296979	0.0489642	6.06523	1.31765e-09	2.35906e-08
ENSMUSG00000036109	Mbnl3	protein_coding	5.02502	0.361417	0.30835	1.1721	0.241157	0.434058
ENSMUSG00000062184	Hs6st2	protein_coding	5.80433	0.0627103	0.286624	0.21879	0.826814	0.909603
ENSMUSG00000031119	Gpc4	protein_coding	136.923	0.0816716	0.0692828	1.17882	0.238472	0.430729
ENSMUSG00000055653	Gpc3	protein_coding	15.9027	-0.50317	0.198002	-2.54124	0.0110461	0.0410165
ENSMUSG00000083621	Gm14586	processed_pseudogene	7.3902	-0.513213	0.248363	-2.06639	0.0387919	0.113473
ENSMUSG00000025626	Phf6	protein_coding	76.6626	-0.0264402	0.0849246	-0.311338	0.755544	0.867336
ENSMUSG00000025630	Hprt	protein_coding	404.21	0.338454	0.061388	5.51335	3.52075e-08	5.0437e-07
ENSMUSG00000036022	Fam122b	protein_coding	35.4018	0.497378	0.119781	4.15241	3.28985e-05	0.00026316
ENSMUSG00000023074	Mospd1	protein_coding	280.895	-0.115546	0.0717291	-1.61086	0.10721	0.245766
ENSMUSG00000051851	Rtl8c	protein_coding	26.8555	0.110516	0.131382	0.841178	0.400248	0.602775
ENSMUSG00000067925	Rtl8a	protein_coding	51.8247	-0.167935	0.108764	-1.54403	0.122582	0.271096
ENSMUSG00000067924	Rtl8b	protein_coding	64.7557	-0.0131743	0.0915454	-0.14391	0.885572	0.94237
ENSMUSG00000054626	Xlr	protein_coding	8.53721	-0.0511977	0.246238	-0.20792	0.835292	0.914011
ENSMUSG00000031125	3830403N18Rik	protein_coding	13.1295	-0.378043	0.191633	-1.97275	0.0485244	0.13521
ENSMUSG00000073176	Zfp449	protein_coding	64.0752	0.039548	0.0879945	0.449437	0.653116	0.804469
ENSMUSG00000035967	Ints6l	protein_coding	160.954	0.269751	0.0938341	2.87476	0.00404335	0.0176882
ENSMUSG00000061273	Mmgt1	protein_coding	477.005	-0.286533	0.049662	-5.76966	7.94299e-09	1.24552e-07
ENSMUSG00000060681	Slc9a6	protein_coding	267.748	-0.0927342	0.048257	-1.92167	0.0546467	0.148242
ENSMUSG00000023092	Fhl1	protein_coding	4283.7	3.29994	0.244882	13.4756	2.17693e-41	1.26303e-38
ENSMUSG00000067878	Map7d3	protein_coding	5.7864	0.677091	0.30384	2.22845	0.0258508	0.0820841
ENSMUSG00000067873	Htatsf1	protein_coding	803	0.146565	0.0517121	2.83426	0.00459324	0.0197266
ENSMUSG00000031133	Arhgef6	protein_coding	588.253	0.135143	0.0373322	3.62002	0.00029458	0.00184271
ENSMUSG00000031134	Rbmx	protein_coding	277.367	-0.18607	0.0888599	-2.09397	0.0362629	0.107584
ENSMUSG00000031137	Fgf13	protein_coding	398.761	-0.474502	0.0628897	-7.54498	4.52351e-14	1.53816e-12
ENSMUSG00000062949	Atp11c	protein_coding	134.685	-0.212638	0.0750685	-2.83258	0.00461742	0.0197984
ENSMUSG00000081752	Sms-ps	processed_pseudogene	7.83776	0.082971	0.241624	0.343389	0.731306	0.854198
ENSMUSG00000046699	Slitrk4	protein_coding	48.0544	1.68581	0.189437	8.89906	5.63218e-19	3.40609e-17
ENSMUSG00000000838	Fmr1	protein_coding	163.084	0.21698	0.0611103	3.55064	0.000384302	0.00230681
ENSMUSG00000031189	Aff2	protein_coding	17.8369	0.477189	0.169094	2.82204	0.00477191	0.0203577
ENSMUSG00000035847	Ids	protein_coding	347.561	-0.113903	0.0533435	-2.13526	0.0327394	0.0990456
ENSMUSG00000045237	Eola1	protein_coding	51.5265	0.0902803	0.0974622	0.92631	0.354285	0.557286
ENSMUSG00000073139	Tmem185a	protein_coding	137.419	-0.15573	0.0687005	-2.26679	0.023403	0.0757364
ENSMUSG00000059401	Mamld1	protein_coding	54.0345	-0.300849	0.0968569	-3.10612	0.00189559	0.00928999
ENSMUSG00000031337	Mtm1	protein_coding	197.365	-0.300622	0.0600756	-5.00407	5.61331e-07	6.59183e-06
ENSMUSG00000015214	Mtmr1	protein_coding	232.733	-0.0568879	0.0590443	-0.963478	0.335308	0.538337
ENSMUSG00000035776	Cd99l2	protein_coding	700.912	0.218763	0.0573925	3.81171	0.000138011	0.000945155
ENSMUSG00000015217	Hmgb3	protein_coding	274.611	-0.202172	0.0568376	-3.55701	0.000375093	0.0022603
ENSMUSG00000073131	Vma21	protein_coding	190.451	-0.130242	0.0592525	-2.19808	0.0279435	0.0872224
ENSMUSG00000033361	Prrg3	protein_coding	93.8988	0.222985	0.0905001	2.46392	0.0137426	0.0490569
ENSMUSG00000031340	Gabre	protein_coding	6.83606	0.0449422	0.283163	0.158715	0.873894	0.936376
ENSMUSG00000031343	Gabra3	protein_coding	19.3679	0.363694	0.2249	1.61713	0.105849	0.243882
ENSMUSG00000031347	Cetn2	protein_coding	121.744	-0.12599	0.0682548	-1.84587	0.0649109	0.169047
ENSMUSG00000031349	Nsdhl	protein_coding	32.1657	0.290615	0.14062	2.06666	0.0387659	0.113447
ENSMUSG00000031351	Zfp185	protein_coding	5.09928	0.0544662	0.293928	0.185305	0.85299	0.923471
[truncated: 11,316 more rows]

## Sheet: 2- MlpKO vs WT (Males)
Differentially expressed genes in transcriptomic data from the LV of Mlp-/- vs WT (males).
This set of data was utilized for the analyses presented in Supplementary Fig. 1i,3b, 4j, 7a .
Ensembl_gene_id	MGI_symbol	Gene_biotype	BaseMean	log2FoldChange	lfcSE	stat	pvalue	padj
ENSMUSG00000025900	Rp1	protein_coding	6.10623	-2.30004	0.500935	-4.59149	4.40099e-06	5.1082e-05
ENSMUSG00000025902	Sox17	protein_coding	69.7881	0.172863	0.140457	1.23072	0.218427	0.421325
ENSMUSG00000103922	Gm6123	processed_pseudogene	5.53908	-0.502413	0.423761	-1.1856	0.235779	0.441057
ENSMUSG00000033845	Mrpl15	protein_coding	376.29	-0.385561	0.123386	-3.12484	0.00177904	0.010083
ENSMUSG00000025903	Lypla1	protein_coding	562.744	-0.128683	0.0591606	-2.17515	0.0296186	0.0984697
ENSMUSG00000033813	Tcea1	protein_coding	183.352	0.0315944	0.0896668	0.352354	0.724573	0.859987
ENSMUSG00000033793	Atp6v1h	protein_coding	172.142	0.240329	0.116671	2.05988	0.03941	0.123213
ENSMUSG00000025907	Rb1cc1	protein_coding	790.099	-0.100202	0.0615362	-1.62834	0.103453	0.253238
ENSMUSG00000090031	4732440D04Rik	lncRNA	20.902	-0.246994	0.237116	-1.04166	0.297572	0.51524
ENSMUSG00000051285	Pcmtd1	protein_coding	750.316	-0.398022	0.072688	-5.47576	4.35643e-08	7.49109e-07
ENSMUSG00000061024	Rrs1	protein_coding	142.963	0.0431962	0.0970862	0.444926	0.656373	0.816202
ENSMUSG00000025911	Adhfe1	protein_coding	371.826	-0.807932	0.0805007	-10.0363	1.05533e-23	1.28751e-21
ENSMUSG00000079671	2610203C22Rik	lncRNA	10.2945	0.00233811	0.326542	0.00716022	0.994287	0.997704
ENSMUSG00000025912	Mybl1	protein_coding	13.7428	0.699402	0.294299	2.3765	0.0174776	0.0651038
ENSMUSG00000045210	Vcpip1	protein_coding	238.584	0.20038	0.0739406	2.71001	0.00672805	0.0302455
ENSMUSG00000025915	Sgk3	protein_coding	145.512	-0.0503418	0.113408	-0.443898	0.657116	0.816583
ENSMUSG00000098234	Snhg6	lncRNA	27.9885	0.935324	0.21768	4.29679	1.73293e-05	0.000175116
ENSMUSG00000099032	Tcf24	protein_coding	9.8777	2.04146	0.40662	5.02055	5.1523e-07	7.22445e-06
ENSMUSG00000025917	Cops5	protein_coding	404.926	0.162701	0.0617078	2.63663	0.00837346	0.0365129
ENSMUSG00000056763	Cspp1	protein_coding	57.5564	0.496524	0.184061	2.6976	0.00698414	0.0311786
ENSMUSG00000067851	Arfgef1	protein_coding	1219.88	-0.305804	0.0611975	-4.997	5.82304e-07	8.07687e-06
ENSMUSG00000048960	Prex2	protein_coding	384.67	-0.248425	0.0959263	-2.58975	0.00960449	0.0407228
ENSMUSG00000016918	Sulf1	protein_coding	302.102	0.833803	0.158233	5.26947	1.36816e-07	2.14114e-06
ENSMUSG00000025938	Slco5a1	protein_coding	216.321	-0.138789	0.159083	-0.87243	0.382974	0.60387
ENSMUSG00000005886	Ncoa2	protein_coding	500.407	-0.218502	0.0660324	-3.30901	0.000936264	0.00583907
ENSMUSG00000025935	Tram1	protein_coding	334.886	0.179217	0.0804788	2.22688	0.0259553	0.0888423
ENSMUSG00000025937	Lactb2	protein_coding	200.566	-0.0785024	0.100613	-0.780243	0.435248	0.64843
ENSMUSG00000025932	Eya1	protein_coding	9.93185	-0.309659	0.344554	-0.898725	0.368799	0.589598
ENSMUSG00000025930	Msc	protein_coding	10.0474	-0.453138	0.389139	-1.16446	0.244236	0.450918
ENSMUSG00000025925	Terf1	protein_coding	41.6333	-0.203464	0.184352	-1.10367	0.269736	0.481509
ENSMUSG00000043716	Rpl7	protein_coding	1673.53	0.298395	0.0618577	4.82388	1.4079e-06	1.80457e-05
ENSMUSG00000025921	Rdh10	protein_coding	56.7877	0.137137	0.136695	1.00324	0.315747	0.534935
ENSMUSG00000025920	Stau2	protein_coding	510.387	-0.0149053	0.0595425	-0.250329	0.802333	0.904444
ENSMUSG00000025939	Ube2w	protein_coding	162.671	-0.0958163	0.091814	-1.04359	0.296674	0.514307
ENSMUSG00000079658	Eloc	protein_coding	381.304	-0.0588821	0.0608919	-0.966994	0.333547	0.552863
ENSMUSG00000025940	Tmem70	protein_coding	488.497	-0.433366	0.0630317	-6.87537	6.18281e-12	1.88232e-10
ENSMUSG00000025779	Ly96	protein_coding	15.6083	0.524383	0.2639	1.98706	0.0469162	0.141162
ENSMUSG00000042686	Jph1	protein_coding	201.295	-0.548526	0.0905153	-6.06004	1.36085e-09	2.94247e-08
ENSMUSG00000067780	Pi15	protein_coding	32.2795	0.39358	0.23481	1.67617	0.0937053	0.23662
ENSMUSG00000025776	Crispld1	protein_coding	47.6301	1.79297	0.211554	8.47524	2.34601e-17	1.43106e-15
ENSMUSG00000041859	Mcm3	protein_coding	33.1972	0.416225	0.193822	2.14746	0.0317566	0.104074
ENSMUSG00000025931	Paqr8	protein_coding	20.9761	0.0615431	0.229008	0.268738	0.788131	0.89643
ENSMUSG00000041809	Efhc1	protein_coding	5.9439	0.357637	0.439693	0.81338	0.416	0.632362
ENSMUSG00000041779	Tram2	protein_coding	60.3107	0.393658	0.148098	2.65808	0.00785861	0.0344928
ENSMUSG00000025933	Tmem14a	protein_coding	13.5371	-0.353868	0.283888	-1.24651	0.212579	0.413645
ENSMUSG00000025934	Gsta3	protein_coding	64.7754	-0.842861	0.220647	-3.81996	0.000133474	0.00108612
ENSMUSG00000025936	Gm4956	transcribed_unprocessed_pseudogene	13.1244	-0.568612	0.291493	-1.95069	0.0510936	0.15064
ENSMUSG00000028033	Kcnq5	protein_coding	6.2061	1.61832	0.495586	3.26546	0.00109285	0.00668344
ENSMUSG00000082935	Gm7658	processed_pseudogene	5.56769	-1.04164	0.503052	-2.07064	0.0383923	0.120822
ENSMUSG00000097970	Gm27028	lncRNA	12.272	-0.272907	0.287758	-0.948389	0.342931	0.56348
ENSMUSG00000026158	Ogfrl1	protein_coding	324.466	0.180894	0.0703069	2.57292	0.0100845	0.0423016
ENSMUSG00000026155	Smap1	protein_coding	105.446	0.353957	0.114089	3.10246	0.0019192	0.0107535
ENSMUSG00000026154	Sdhaf4	protein_coding	142.937	0.0981332	0.111541	0.879795	0.37897	0.599821
ENSMUSG00000026153	Fam135a	protein_coding	274.706	-0.0501913	0.0795786	-0.630713	0.528228	0.724861
ENSMUSG00000100131	Gm28439	unprocessed_pseudogene	57.1211	-0.330739	0.154204	-2.14482	0.0319674	0.104581
ENSMUSG00000067736	Gm10222	unprocessed_pseudogene	35.8064	-0.42341	0.176166	-2.40347	0.0162404	0.0614399
ENSMUSG00000101939	Gm28438	unprocessed_pseudogene	469.677	-1.42239	0.220261	-6.45774	1.06279e-10	2.75401e-09
ENSMUSG00000101111	Gm28437	unprocessed_pseudogene	95.2361	-0.284372	0.147061	-1.9337	0.05315	0.155116
ENSMUSG00000100862	Gm10925	unprocessed_pseudogene	98.6942	-0.336481	0.149984	-2.24344	0.0248686	0.0858965
ENSMUSG00000102070	Gm28661	unprocessed_pseudogene	67.5787	-0.563116	0.186123	-3.02551	0.00248214	0.0132884
ENSMUSG00000101249	Gm29216	unprocessed_pseudogene	83.7231	-0.756922	0.136448	-5.54732	2.90088e-08	5.11989e-07
ENSMUSG00000073725	Lmbrd1	protein_coding	401.522	-0.0212616	0.0627667	-0.338739	0.734806	0.865804
ENSMUSG00000048874	Phf3	protein_coding	418.391	-0.0530399	0.0971192	-0.546132	0.584975	0.766079
ENSMUSG00000026064	Ptp4a1	protein_coding	324.432	0.09151	0.114101	0.802009	0.422548	0.637959
ENSMUSG00000026134	Prim2	protein_coding	14.3909	0.14751	0.270215	0.5459	0.585135	0.766079
ENSMUSG00000004768	Rab23	protein_coding	57.452	0.205554	0.135501	1.51699	0.129269	0.298214
ENSMUSG00000042215	Bag2	protein_coding	230.246	0.277671	0.0846197	3.28139	0.00103296	0.00635672
ENSMUSG00000042197	Zfp451	protein_coding	143.014	-0.0309502	0.0886483	-0.349134	0.726989	0.861164
ENSMUSG00000042182	Bend6	protein_coding	8.69115	1.19821	0.386502	3.10013	0.00193437	0.0108312
ENSMUSG00000026131	Dst	protein_coding	5820.42	0.124707	0.0679312	1.83578	0.0663902	0.18357
ENSMUSG00000102336	Gm37233	lncRNA	6.46665	-0.138397	0.392556	-0.352555	0.724422	0.859943
ENSMUSG00000042111	Ccdc115	protein_coding	88.3996	0.318014	0.111757	2.84558	0.00443311	0.0214271
ENSMUSG00000026127	Imp4	protein_coding	129.135	0.0055626	0.102126	0.0544682	0.956562	0.982304
ENSMUSG00000026126	Ptpn18	protein_coding	8.93595	0.0650397	0.396382	0.164083	0.869666	0.93974
ENSMUSG00000037503	Fam168b	protein_coding	398.602	-0.028946	0.0679407	-0.426048	0.670073	0.824461
ENSMUSG00000026123	Plekhb2	protein_coding	736.236	-0.164127	0.0543654	-3.01896	0.00253648	0.0135403
ENSMUSG00000045216	Hs6st1	protein_coding	145.402	-0.159471	0.0936756	-1.70238	0.0886842	0.227551
ENSMUSG00000037470	Uggt1	protein_coding	449.262	-0.0651484	0.06054	-1.07612	0.281873	0.496703
ENSMUSG00000047180	Neurl3	protein_coding	23.0608	-0.0229531	0.248474	-0.0923766	0.926399	0.967341
ENSMUSG00000037447	Arid5a	protein_coding	48.4105	0.359103	0.21823	1.64553	0.0998612	0.247413
ENSMUSG00000010453	Kansl3	protein_coding	407.911	0.046849	0.0715158	0.655086	0.512413	0.712728
ENSMUSG00000001143	Lman2l	protein_coding	172.135	0.0115425	0.0856866	0.134705	0.892845	0.950207
ENSMUSG00000037408	Cnnm4	protein_coding	33.8138	0.256584	0.188565	1.36072	0.173603	0.363335
ENSMUSG00000001138	Cnnm3	protein_coding	88.8478	-0.0426611	0.131999	-0.323193	0.746549	0.872636
ENSMUSG00000067653	Ankrd23	protein_coding	129.011	0.207776	0.164472	1.26328	0.206487	0.406265
ENSMUSG00000079610	Ankrd39	protein_coding	28.1196	0.167669	0.208164	0.805467	0.42055	0.636001
ENSMUSG00000026121	Sema4c	protein_coding	61.9237	-0.179925	0.137381	-1.30968	0.190305	0.385828
ENSMUSG00000087589	D430040D24Rik	lncRNA	6.46968	-0.821075	0.448216	-1.83187	0.0669703	0.184497
ENSMUSG00000061518	Cox5b	protein_coding	1808.44	-0.339411	0.0528527	-6.42184	1.34636e-10	3.44083e-09
ENSMUSG00000037351	Actr1b	protein_coding	598.516	0.523744	0.0703815	7.4415	9.95509e-14	3.97111e-12
ENSMUSG00000026116	Tmem131	protein_coding	413.346	-0.0119795	0.0909547	-0.131709	0.895215	0.951312
ENSMUSG00000026114	Cnga3	protein_coding	30.104	0.154092	0.196038	0.786028	0.431851	0.646249
ENSMUSG00000026113	Inpp4a	protein_coding	189.521	0.315396	0.0875982	3.60049	0.000317621	0.00231007
ENSMUSG00000026112	Coa5	protein_coding	1281.96	-0.0700153	0.0494475	-1.41595	0.156789	0.339761
ENSMUSG00000026111	Unc50	protein_coding	105.114	0.105463	0.101651	1.0375	0.299504	0.517313
ENSMUSG00000026110	Mgat4a	protein_coding	148.927	-0.237031	0.11098	-2.13579	0.0326966	0.106404
ENSMUSG00000026090	Cracdl	protein_coding	6.0889	-1.26583	0.456169	-2.77491	0.00552163	0.0256894
ENSMUSG00000060771	Tsga10	protein_coding	49.7382	0.125492	0.156524	0.801741	0.422703	0.638037
ENSMUSG00000037216	Lipt1	protein_coding	48.3924	0.0827485	0.154821	0.534477	0.593011	0.772412
ENSMUSG00000026088	Mitd1	protein_coding	24.1509	-0.233246	0.208196	-1.12032	0.262577	0.473381
ENSMUSG00000026087	Mrpl30	protein_coding	564.608	-0.163799	0.0630945	-2.59609	0.00942926	0.0401326
ENSMUSG00000058407	Txndc9	protein_coding	292.233	0.131569	0.0715285	1.8394	0.0658571	0.182604
ENSMUSG00000026083	Eif5b	protein_coding	1251.17	0.131668	0.0426901	3.08428	0.00204043	0.0113001
ENSMUSG00000026082	Rev1	protein_coding	154.529	-0.0880645	0.0886835	-0.993021	0.3207	0.539687
ENSMUSG00000037138	Aff3	protein_coding	28.4557	0.414335	0.210487	1.96847	0.0490146	0.14587
ENSMUSG00000048814	Lonrf2	protein_coding	64.5931	-0.361046	0.147652	-2.44525	0.0144753	0.0562351
ENSMUSG00000026078	Pdcl3	protein_coding	299.029	0.200265	0.0715079	2.8006	0.00510085	0.0240903
ENSMUSG00000103046	Gm37309	TEC	5.33305	0.439653	0.468179	0.939072	0.347694	0.568848
ENSMUSG00000026077	Npas2	protein_coding	10.0519	-0.418637	0.371827	-1.12589	0.260212	0.470182
ENSMUSG00000073702	Rpl31	protein_coding	549.392	0.430004	0.0767482	5.60279	2.10931e-08	3.81548e-07
ENSMUSG00000003134	Tbc1d8	protein_coding	41.2378	-0.193809	0.16797	-1.15383	0.248568	0.455844
ENSMUSG00000003135	Cnot11	protein_coding	128.14	0.0862729	0.0940787	0.917029	0.359128	0.579892
ENSMUSG00000048234	Rnf149	protein_coding	45.6129	0.108385	0.159069	0.68137	0.495637	0.698725
ENSMUSG00000091937	Gm3646	protein_coding	21.9966	0.0746007	0.235515	0.316756	0.751429	0.875463
ENSMUSG00000026074	Map4k4	protein_coding	952.384	-0.182392	0.0530881	-3.43565	0.00059113	0.00394102
ENSMUSG00000026072	Il1r1	protein_coding	115.377	-0.0332719	0.132981	-0.2502	0.802433	0.904496
ENSMUSG00000070942	Il1rl2	protein_coding	34.8186	0.866822	0.23827	3.63799	0.000274779	0.00204938
ENSMUSG00000026069	Il1rl1	protein_coding	8.19333	-0.438064	0.395071	-1.10882	0.267506	0.478756
ENSMUSG00000026062	Slc9a2	protein_coding	21.3674	-1.33682	0.277236	-4.82196	1.42158e-06	1.82071e-05
ENSMUSG00000041945	Mfsd9	protein_coding	8.11875	0.271517	0.378813	0.716757	0.473524	0.680172
ENSMUSG00000079588	Tmem182	protein_coding	1626.59	-0.109334	0.0506844	-2.15716	0.0309931	0.102214
ENSMUSG00000060679	Mrps9	protein_coding	363.598	-0.318968	0.0678305	-4.70243	2.57085e-06	3.1273e-05
ENSMUSG00000070939	Tgfbrap1	protein_coding	187.366	0.0798639	0.0816411	0.978232	0.32796	0.547385
ENSMUSG00000010290	AI597479	protein_coding	300.237	0.32268	0.0798801	4.03956	5.35517e-05	0.000481476
ENSMUSG00000008136	Fhl2	protein_coding	7680.81	-0.0550751	0.101337	-0.543482	0.586798	0.767224
ENSMUSG00000066877	Nck2	protein_coding	74.5401	0.0186446	0.131743	0.141522	0.887457	0.947799
ENSMUSG00000026051	Ecrg4	protein_coding	7.12904	-0.146603	0.471049	-0.311226	0.755629	0.876904
ENSMUSG00000057363	Uxs1	protein_coding	81.0338	0.377943	0.117941	3.2045	0.00135299	0.00801059
ENSMUSG00000041763	Tpp2	protein_coding	542.011	0.0422214	0.0679946	0.620952	0.534631	0.729038
ENSMUSG00000026049	Tex30	protein_coding	19.0678	-0.270618	0.261086	-1.03651	0.299965	0.517721
ENSMUSG00000026047	Poglut2	protein_coding	93.7034	-0.00947476	0.111479	-0.0849918	0.932268	0.970353
ENSMUSG00000041684	Bivm	protein_coding	98.5487	0.17765	0.104353	1.70239	0.088682	0.227551
ENSMUSG00000026048	Ercc5	protein_coding	155.153	-0.0122525	0.0865812	-0.141515	0.887463	0.947799
ENSMUSG00000056870	Gulp1	protein_coding	56.0681	0.238649	0.169252	1.41002	0.158534	0.34199
ENSMUSG00000026043	Col3a1	protein_coding	2339.06	1.73105	0.211846	8.17125	3.05214e-16	1.63505e-14
ENSMUSG00000026042	Col5a2	protein_coding	499.263	1.5124	0.146891	10.296	7.34211e-25	1.03123e-22
ENSMUSG00000025995	Wdr75	protein_coding	123.142	0.352944	0.0960374	3.67507	0.000237783	0.00181392
ENSMUSG00000025993	Slc40a1	protein_coding	181.984	-0.781366	0.179248	-4.35912	1.30585e-05	0.000135818
ENSMUSG00000041144	Dnah7b	protein_coding	11.8549	-0.00750502	0.307469	-0.0244091	0.980526	0.992341
ENSMUSG00000025986	Slc39a10	protein_coding	121.482	-0.147704	0.10323	-1.43083	0.152478	0.33383
ENSMUSG00000100213	Gm28151	lncRNA	5.478	0.504301	0.437688	1.15219	0.249242	0.456631
ENSMUSG00000045954	Cavin2	protein_coding	1094.42	-0.403638	0.0754851	-5.34725	8.93007e-08	1.44489e-06
ENSMUSG00000026107	Nabp1	protein_coding	999.504	0.786313	0.0969597	8.10968	5.07512e-16	2.67588e-14
ENSMUSG00000018417	Myo1b	protein_coding	236.476	-0.230283	0.0890343	-2.58645	0.00969699	0.0410389
ENSMUSG00000026104	Stat1	protein_coding	117.51	0.17583	0.110907	1.58539	0.112878	0.270138
ENSMUSG00000026103	Gls	protein_coding	601.873	-0.10101	0.059167	-1.7072	0.0877845	0.226104
ENSMUSG00000002881	Nab1	protein_coding	233.716	0.0652566	0.0864316	0.755009	0.450244	0.661629
ENSMUSG00000043015	Nemp2	protein_coding	17.0254	-0.0473265	0.270879	-0.174715	0.861304	0.935645
ENSMUSG00000041439	Mfsd6	protein_coding	227.356	-0.104495	0.0940631	-1.11091	0.266608	0.477917
ENSMUSG00000026102	Inpp1	protein_coding	118.994	-0.0659749	0.104865	-0.629141	0.529257	0.725724
ENSMUSG00000041426	Hibch	protein_coding	552.7	-0.336423	0.0662496	-5.07812	3.81196e-07	5.51629e-06
ENSMUSG00000043629	1700019D03Rik	protein_coding	9.5207	-0.0673959	0.377551	-0.178508	0.858324	0.93429
ENSMUSG00000026098	Pms1	protein_coding	38.7239	-0.324527	0.165686	-1.95869	0.0501496	0.148604
ENSMUSG00000026097	Ormdl1	protein_coding	83.565	-0.211909	0.12781	-1.658	0.0973168	0.242842
ENSMUSG00000026096	Osgepl1	protein_coding	335.942	-0.280743	0.0958829	-2.92798	0.00341177	0.0173247
ENSMUSG00000026095	Asnsd1	protein_coding	93.1163	0.116199	0.121606	0.955534	0.339308	0.55962
ENSMUSG00000026094	Stk17b	protein_coding	117.456	-0.157785	0.122758	-1.28534	0.198675	0.396489
ENSMUSG00000042807	Hecw2	protein_coding	194.557	-0.348025	0.163377	-2.1302	0.0331551	0.107603
ENSMUSG00000041303	Gtf3c3	protein_coding	137.911	0.0203716	0.0971521	0.209688	0.833911	0.922273
ENSMUSG00000073678	Pgap1	protein_coding	73.2156	-0.0712383	0.138999	-0.512511	0.608294	0.783641
ENSMUSG00000052331	Ankrd44	protein_coding	86.1582	-0.366894	0.143746	-2.55237	0.0106993	0.0443961
ENSMUSG00000025982	Sf3b1	protein_coding	1295.27	-0.138193	0.0566606	-2.43895	0.0147299	0.057003
ENSMUSG00000025981	Coq10b	protein_coding	341.415	-0.190898	0.0848794	-2.24906	0.0245089	0.084882
ENSMUSG00000101122	Gm17971	processed_pseudogene	5.13579	-0.690883	0.480225	-1.43866	0.150246	0.330901
ENSMUSG00000025980	Hspd1	protein_coding	2457.45	-0.338768	0.108665	-3.11754	0.00182367	0.0103011
ENSMUSG00000073676	Hspe1	protein_coding	511.449	0.159671	0.112931	1.41389	0.157395	0.340451
ENSMUSG00000025979	Mob4	protein_coding	347.123	0.077834	0.0760577	1.02335	0.306141	0.524212
ENSMUSG00000025978	Rftn2	protein_coding	42.2607	-0.00900493	0.163658	-0.055023	0.95612	0.982091
ENSMUSG00000046994	2021-03-02	protein_coding	127.613	-0.25744	0.0971205	-2.65073	0.00803189	0.0352164
ENSMUSG00000038349	Plcl1	protein_coding	51.5582	-0.208873	0.204884	-1.01947	0.307981	0.526285
ENSMUSG00000038323	1700066M21Rik	protein_coding	33.672	0.559251	0.191137	2.92592	0.00343436	0.0174138
ENSMUSG00000048495	Tyw5	protein_coding	26.4631	0.21551	0.192476	1.11968	0.262852	0.473676
ENSMUSG00000025971	Maip1	protein_coding	141.967	-0.178689	0.0946932	-1.88703	0.0591556	0.16838
ENSMUSG00000038305	Spats2l	protein_coding	50.8006	-0.304969	0.153945	-1.98103	0.0475885	0.142569
ENSMUSG00000054770	Kctd18	protein_coding	57.0202	0.179218	0.140974	1.27129	0.203627	0.402867
ENSMUSG00000026039	Sgo2a	protein_coding	126.24	-0.22248	0.141273	-1.57483	0.115297	0.274394
ENSMUSG00000063558	Aox1	protein_coding	373.441	-0.0449053	0.126611	-0.354672	0.722835	0.858775
ENSMUSG00000103839	Gm37607	TEC	9.83646	-0.234921	0.342614	-0.685673	0.492919	0.69642
ENSMUSG00000051223	Bzw1	protein_coding	770.34	0.27152	0.0580352	4.67855	2.88909e-06	3.47648e-05
ENSMUSG00000026034	Clk1	protein_coding	677.777	-0.228348	0.0815326	-2.80069	0.00509936	0.0240903
ENSMUSG00000026035	Ppil3	protein_coding	70.5248	0.344072	0.130453	2.63752	0.00835138	0.0364451
ENSMUSG00000026036	Nif3l1	protein_coding	76.5191	0.00721397	0.122285	0.0589931	0.952958	0.98053
ENSMUSG00000026037	Orc2	protein_coding	111.342	0.00695869	0.113742	0.0611794	0.951216	0.979402
ENSMUSG00000038174	Fam126b	protein_coding	194.364	0.144845	0.110585	1.30981	0.190261	0.385785
ENSMUSG00000026032	Ndufb3	protein_coding	785.062	-0.00806102	0.0685544	-0.117586	0.906396	0.957133
ENSMUSG00000026031	Cflar	protein_coding	369.734	-0.126107	0.0718742	-1.75456	0.079335	0.209479
ENSMUSG00000026029	Casp8	protein_coding	52.3655	-0.107159	0.167518	-0.639689	0.522375	0.719989
ENSMUSG00000026028	Trak2	protein_coding	2277.83	-0.167132	0.0435362	-3.83891	0.00012358	0.001014
ENSMUSG00000026027	Stradb	protein_coding	424.649	-0.025146	0.0664128	-0.378632	0.704961	0.846886
ENSMUSG00000038079	Tmem237	protein_coding	22.6229	0.36603	0.233914	1.5648	0.117629	0.278486
ENSMUSG00000026024	Als2	protein_coding	124.324	0.365332	0.09422	3.87743	0.000105564	0.0008853
ENSMUSG00000041075	Fzd7	protein_coding	70.8906	0.579196	0.144034	4.02125	5.78905e-05	0.000515494
ENSMUSG00000026021	Sumo1	protein_coding	296.511	-0.0312805	0.0801972	-0.390045	0.696503	0.840471
ENSMUSG00000026020	Nop58	protein_coding	151.411	0.0418589	0.0973022	0.430195	0.667054	0.822558
ENSMUSG00000067336	Bmpr2	protein_coding	1046.15	0.0317432	0.0593883	0.534502	0.592994	0.772412
ENSMUSG00000041040	Fam117b	protein_coding	229.956	-0.713294	0.270924	-2.63282	0.00846803	0.0368366
ENSMUSG00000026019	Wdr12	protein_coding	126.707	0.158874	0.100236	1.585	0.112966	0.270225
ENSMUSG00000026017	Carf	protein_coding	75.6012	0.0905491	0.128498	0.704672	0.481014	0.6868
ENSMUSG00000073664	Nbeal1	protein_coding	689.757	0.142983	0.0554743	2.57746	0.00995295	0.0418921
ENSMUSG00000049439	Cyp20a1	protein_coding	81.3604	0.058199	0.115808	0.502546	0.615284	0.78805
ENSMUSG00000026782	Abi2	protein_coding	133.729	0.291035	0.0968605	3.00468	0.00265856	0.0140841
ENSMUSG00000026014	Raph1	protein_coding	1001.22	-0.367454	0.0916502	-4.00931	6.08966e-05	0.000539675
ENSMUSG00000101188	Eif4a-ps4	processed_pseudogene	9.54192	0.587463	0.341647	1.7195	0.0855228	0.221651
ENSMUSG00000026012	Cd28	protein_coding	55.9631	-0.345196	0.152059	-2.27014	0.0231991	0.0814383
ENSMUSG00000026011	Ctla4	protein_coding	21.3125	0.0977956	0.260891	0.374852	0.707771	0.848675
ENSMUSG00000052062	Pard3b	protein_coding	149.066	-0.0271019	0.10034	-0.270102	0.787082	0.896195
ENSMUSG00000025969	Nrp2	protein_coding	319.821	-0.452561	0.0935804	-4.83607	1.32434e-06	1.70532e-05
ENSMUSG00000040865	Ino80d	protein_coding	247.358	-0.0411241	0.0779132	-0.52782	0.597625	0.775652
ENSMUSG00000084799	Ino80dos	lncRNA	10.3072	-0.565777	0.317736	-1.78065	0.0749697	0.200583
ENSMUSG00000101599	Gm20342	lncRNA	28.5518	-0.105067	0.237201	-0.442947	0.657804	0.817164
ENSMUSG00000025968	Ndufs1	protein_coding	4607.41	-0.545137	0.0493475	-11.0469	2.269e-28	4.03447e-26
ENSMUSG00000025967	Eef1b2	protein_coding	721.262	0.182632	0.0660651	2.76443	0.00570226	0.0263937
ENSMUSG00000025964	Adam23	protein_coding	20.7442	-0.527727	0.231521	-2.2794	0.0226436	0.0799292
ENSMUSG00000025962	Fastkd2	protein_coding	213.199	-0.299695	0.0859898	-3.48525	0.000491686	0.00337358
ENSMUSG00000025959	Klf7	protein_coding	263.691	-0.171683	0.0819737	-2.09437	0.0362274	0.11529
ENSMUSG00000025958	Creb1	protein_coding	256.232	0.068616	0.088487	0.775436	0.438082	0.651142
ENSMUSG00000025956	Mettl21a	protein_coding	45.3268	0.390008	0.1746	2.23373	0.0255009	0.0875738
ENSMUSG00000070871	Ccnyl1	protein_coding	86.1526	-0.0392094	0.122692	-0.319575	0.749291	0.8742
ENSMUSG00000045005	Fzd5	protein_coding	39.0011	-0.0962022	0.166059	-0.579326	0.562369	0.748834
ENSMUSG00000051344	Plekhm3	protein_coding	84.2738	-0.216031	0.127694	-1.69179	0.0906863	0.231127
ENSMUSG00000084416	Rpl10a-ps1	processed_pseudogene	11.8926	0.25933	0.289125	0.896946	0.369748	0.590336
ENSMUSG00000025950	Idh1	protein_coding	477.618	-0.0906678	0.0755553	-1.20002	0.230132	0.434968
ENSMUSG00000025949	Pikfyve	protein_coding	124.294	0.0646427	0.0978362	0.660724	0.508789	0.709901
ENSMUSG00000015222	Map2	protein_coding	39.4966	0.374332	0.171099	2.18781	0.0286832	0.0962285
ENSMUSG00000026005	Rpe	protein_coding	91.3729	-0.0449336	0.113995	-0.394171	0.693455	0.838609
ENSMUSG00000026004	Kansl1l	protein_coding	275.374	0.16526	0.0912585	1.8109	0.0701562	0.1911
ENSMUSG00000103756	Gm37285	TEC	5.1216	0.236314	0.44858	0.526804	0.59833	0.776134
ENSMUSG00000026003	Acadl	protein_coding	6015.6	-0.421882	0.0442591	-9.53209	1.54154e-21	1.48932e-19
ENSMUSG00000061816	Myl1	protein_coding	315.984	0.629879	0.139807	4.50533	6.62689e-06	7.39892e-05
ENSMUSG00000026000	Lancl1	protein_coding	144.472	0.140705	0.0892888	1.57584	0.115062	0.274029
ENSMUSG00000062209	Erbb4	protein_coding	94.0731	-0.167847	0.15805	-1.06199	0.28824	0.504741
ENSMUSG00000025997	Ikzf2	protein_coding	61.5009	-0.311299	0.157472	-1.97685	0.0480585	0.143591
ENSMUSG00000026196	Bard1	protein_coding	7.02855	0.600609	0.398692	1.50645	0.131952	0.302671
ENSMUSG00000050296	Abca12	protein_coding	47.5103	-0.493145	0.173121	-2.84855	0.00439185	0.0212523
ENSMUSG00000026192	Atic	protein_coding	194.587	0.346761	0.0786246	4.41034	1.03208e-05	0.000110366
ENSMUSG00000026193	Fn1	protein_coding	385.03	0.447824	0.115075	3.89159	9.95895e-05	0.000841952
ENSMUSG00000039395	Mreg	protein_coding	230.489	-0.224954	0.107666	-2.08937	0.0366747	0.116426
ENSMUSG00000026189	Pecr	protein_coding	35.2653	-0.0885066	0.204907	-0.431935	0.665789	0.821995
ENSMUSG00000026187	Xrcc5	protein_coding	155.841	0.0260437	0.0980911	0.265505	0.79062	0.897724
ENSMUSG00000039354	Smarcal1	protein_coding	154.859	0.0774879	0.0959043	0.807971	0.419107	0.634725
ENSMUSG00000046330	Rpl37a	protein_coding	460.855	0.228516	0.0716198	3.19068	0.00141938	0.0083475
ENSMUSG00000026185	Igfbp5	protein_coding	945.839	0.586221	0.112111	5.22894	1.70489e-07	2.62148e-06
ENSMUSG00000055322	Tns1	protein_coding	7600.63	-0.278643	0.0655982	-4.24773	2.15946e-05	0.000212063
ENSMUSG00000061815	Rufy4	protein_coding	8.10178	-0.859763	0.355175	-2.42067	0.0154917	0.0592379
ENSMUSG00000006304	Arpc2	protein_coding	776.901	0.270438	0.0553612	4.88498	1.0344e-06	1.3678e-05
ENSMUSG00000006299	Aamp	protein_coding	435.013	0.0116196	0.0643055	0.180694	0.856608	0.933678
ENSMUSG00000026179	Pnkd	protein_coding	235.664	-0.232004	0.0810008	-2.86422	0.0041804	0.0204302
ENSMUSG00000006301	Tmbim1	protein_coding	415.009	0.478354	0.086475	5.5317	3.17149e-08	5.57396e-07
ENSMUSG00000026177	Slc11a1	protein_coding	16.6663	-0.46452	0.295622	-1.57133	0.116106	0.27581
ENSMUSG00000026176	Ctdsp1	protein_coding	560.923	-0.128569	0.0545117	-2.35855	0.0183464	0.067841
ENSMUSG00000033364	Usp37	protein_coding	83.3885	-0.00750901	0.141911	-0.0529137	0.957801	0.982927
ENSMUSG00000026174	Cnot9	protein_coding	100.316	0.0874104	0.109034	0.801683	0.422737	0.638037
ENSMUSG00000026135	Zfp142	protein_coding	103.12	-0.10863	0.109124	-0.995474	0.319506	0.538432
ENSMUSG00000026172	Bcs1l	protein_coding	137.703	0.0879457	0.0944367	0.931267	0.351716	0.572637
ENSMUSG00000026171	Rnf25	protein_coding	62.5495	-0.0566946	0.130113	-0.435732	0.663031	0.820153
ENSMUSG00000033257	Ttll4	protein_coding	123.827	-0.126699	0.105969	-1.19562	0.231843	0.436229
ENSMUSG00000026170	Cyp27a1	protein_coding	122.12	-0.156975	0.116583	-1.34647	0.178152	0.369616
ENSMUSG00000006542	Prkag3	protein_coding	19.5391	0.4229	0.234458	1.80373	0.0712729	0.193197
ENSMUSG00000026162	Nhej1	protein_coding	11.8064	0.318911	0.295701	1.07849	0.280814	0.495307
ENSMUSG00000033159	Cnppd1	protein_coding	125.807	-0.00105405	0.101076	-0.0104283	0.99168	0.99601
ENSMUSG00000049339	Retreg2	protein_coding	94.3793	0.244433	0.11441	2.13646	0.0326416	0.106266
ENSMUSG00000026197	Zfand2b	protein_coding	32.8933	0.361767	0.182294	1.98452	0.0471974	0.141804
ENSMUSG00000026198	Abcb6	protein_coding	10.8327	0.464433	0.34958	1.32855	0.183998	0.377945
ENSMUSG00000033124	Atg9a	protein_coding	246.165	-0.325518	0.0872987	-3.72879	0.000192402	0.00149573
ENSMUSG00000026199	Ankzf1	protein_coding	86.7634	0.155377	0.125118	1.24185	0.214293	0.415703
ENSMUSG00000026200	Glb1l	protein_coding	20.6306	0.401668	0.23023	1.74463	0.0810485	0.212827
ENSMUSG00000026201	Stk16	protein_coding	107.568	-0.0725452	0.100806	-0.71965	0.47174	0.678765
ENSMUSG00000026202	Tuba4a	protein_coding	1905.77	-0.172631	0.233283	-0.740005	0.459297	0.669401
ENSMUSG00000026203	Dnajb2	protein_coding	425.667	0.0699981	0.0688427	1.01678	0.309256	0.527709
ENSMUSG00000026204	Ptprn	protein_coding	38.876	1.45556	0.190937	7.62327	2.47328e-14	1.05996e-12
ENSMUSG00000026209	Dnpep	protein_coding	230.451	-0.0022179	0.0732273	-0.0302879	0.975837	0.990354
ENSMUSG00000026208	Des	protein_coding	13118.6	1.03489	0.0561977	18.4152	9.92227e-76	1.65841e-72
ENSMUSG00000085653	Gm15179	lncRNA	5.53451	-0.141316	0.497108	-0.284277	0.776198	0.889892
ENSMUSG00000026207	Speg	protein_coding	1070.01	-0.0227984	0.0889198	-0.256393	0.797648	0.901473
ENSMUSG00000033021	Gmppa	protein_coding	104.591	0.147826	0.107629	1.37348	0.169604	0.357699
ENSMUSG00000032997	Chpf	protein_coding	90.4553	0.320765	0.113955	2.81484	0.0048801	0.0232183
ENSMUSG00000026211	Obsl1	protein_coding	481.777	-0.0220534	0.0653619	-0.337404	0.735812	0.866194
ENSMUSG00000032968	Inha	protein_coding	19.1638	-0.0748785	0.22727	-0.329469	0.741801	0.86938
ENSMUSG00000026213	Stk11ip	protein_coding	75.2632	0.133505	0.124306	1.074	0.282823	0.49759
ENSMUSG00000006576	Slc4a3	protein_coding	1015.65	-0.721891	0.0800379	-9.01937	1.89174e-19	1.41787e-17
ENSMUSG00000026235	Epha4	protein_coding	351.005	-0.488093	0.0873862	-5.58547	2.33069e-08	4.18872e-07
ENSMUSG00000026245	Farsb	protein_coding	281.198	0.0100519	0.0700271	0.143543	0.885862	0.947437
ENSMUSG00000032883	Acsl3	protein_coding	43.4082	0.0423422	0.169926	0.24918	0.803221	0.904912
ENSMUSG00000079470	Utp14b	protein_coding	11.6598	0.179224	0.302773	0.591942	0.553889	0.742549
ENSMUSG00000047330	Kcne4	protein_coding	17.2844	-0.0817542	0.255428	-0.320067	0.748917	0.8742
ENSMUSG00000073643	Wdfy1	protein_coding	296.518	0.587933	0.0919376	6.39491	1.6064e-10	4.05581e-09
ENSMUSG00000026248	Mrpl44	protein_coding	253.715	-0.107063	0.0695593	-1.53916	0.123764	0.288749
ENSMUSG00000026249	Serpine2	protein_coding	212.739	1.0011	0.127248	7.86734	3.62263e-15	1.7399e-13
ENSMUSG00000004364	Cul3	protein_coding	1378.73	-0.149848	0.0561813	-2.66722	0.00764808	0.0336838
ENSMUSG00000038608	Dock10	protein_coding	75.8962	0.510611	0.144051	3.54466	0.000393115	0.00277471
ENSMUSG00000055980	Irs1	protein_coding	306.16	-0.213751	0.12292	-1.73894	0.0820448	0.214768
ENSMUSG00000026142	Rhbdd1	protein_coding	109.823	0.178312	0.112456	1.58562	0.112825	0.270051
ENSMUSG00000067158	Col4a4	protein_coding	121.437	0.727193	0.134586	5.40319	6.54668e-08	1.08769e-06
ENSMUSG00000079465	Col4a3	protein_coding	64.432	1.0096	0.16529	6.10807	1.00846e-09	2.24739e-08
ENSMUSG00000026150	Mff	protein_coding	711.942	-0.0616557	0.0506047	-1.21838	0.22308	0.42667
ENSMUSG00000101450	Gm28941	lncRNA	6.00899	-0.112328	0.429087	-0.261783	0.793489	0.899327
ENSMUSG00000026159	Agfg1	protein_coding	272.072	-0.0158694	0.0673157	-0.235745	0.81363	0.910959
ENSMUSG00000045658	Pid1	protein_coding	67.868	-0.066671	0.169637	-0.393021	0.694304	0.839199
ENSMUSG00000026219	Trip12	protein_coding	1478.26	-0.0077162	0.0423073	-0.182385	0.855281	0.932951
ENSMUSG00000073633	Fbxo36	protein_coding	5.25583	1.49131	0.482582	3.09027	0.00199975	0.011108
ENSMUSG00000070034	Sp110	protein_coding	44.3116	0.200303	0.188485	1.0627	0.287918	0.504536
ENSMUSG00000070031	Sp140	protein_coding	14.6521	0.330622	0.262361	1.26018	0.207603	0.407455
ENSMUSG00000026222	Sp100	protein_coding	233.542	-0.00860231	0.0906743	-0.0948704	0.924418	0.966576
ENSMUSG00000052760	A630001G21Rik	protein_coding	10.1759	-0.188346	0.315365	-0.597232	0.550352	0.741045
ENSMUSG00000036707	Cab39	protein_coding	1260.21	0.243925	0.0448728	5.43593	5.4512e-08	9.19388e-07
ENSMUSG00000026223	Itm2c	protein_coding	281.864	0.0815721	0.07939	1.02749	0.304192	0.521891
ENSMUSG00000026229	Psmd1	protein_coding	1073.33	0.239911	0.0559683	4.28655	1.81468e-05	0.000182056
ENSMUSG00000062590	Armc9	protein_coding	28.7992	0.439858	0.217887	2.01875	0.0435134	0.132986
ENSMUSG00000026234	Ncl	protein_coding	2066.4	0.171114	0.0476467	3.5913	0.000329038	0.00237869
ENSMUSG00000026238	Ptma	protein_coding	616.197	0.113093	0.0706463	1.60083	0.109414	0.263969
ENSMUSG00000026239	Pde6d	protein_coding	146.774	0.118361	0.100928	1.17273	0.240904	0.447484
ENSMUSG00000026240	Cops7b	protein_coding	63.8356	-0.035458	0.13251	-0.267587	0.789017	0.896782
ENSMUSG00000053333	Dis3l2	protein_coding	75.4724	-0.0182123	0.13137	-0.138633	0.88974	0.948776
ENSMUSG00000084106	Gm6136	processed_pseudogene	5.20698	0.543759	0.454705	1.19585	0.231755	0.436197
ENSMUSG00000026254	Eif4e2	protein_coding	282.168	0.224964	0.0692469	3.24873	0.00115921	0.00704292
ENSMUSG00000026255	Efhd1	protein_coding	10.1256	-1.54617	0.40073	-3.85839	0.000114137	0.000943928
ENSMUSG00000048000	Gigyf2	protein_coding	382.968	0.167702	0.0641713	2.61335	0.00896583	0.0386224
ENSMUSG00000026259	Ngef	protein_coding	11.5193	3.85822	0.575975	6.69858	2.10452e-11	6.00256e-10
ENSMUSG00000026288	Inpp5d	protein_coding	49.7095	0.0246574	0.167915	0.146844	0.883255	0.946268
ENSMUSG00000026289	Atg16l1	protein_coding	220.46	0.116169	0.0904837	1.28387	0.199187	0.397027
ENSMUSG00000070738	Dgkd	protein_coding	355.99	0.232018	0.0636207	3.64689	0.000265432	0.00198943
ENSMUSG00000005501	Usp40	protein_coding	224.457	-0.0819282	0.100748	-0.813198	0.416104	0.632362
ENSMUSG00000044783	Hjurp	protein_coding	204.36	0.490036	0.140073	3.49844	0.000467985	0.00323219
ENSMUSG00000049866	Arl4c	protein_coding	56.0768	0.0824069	0.145136	0.567793	0.570176	0.755144
ENSMUSG00000036206	Sh3bp4	protein_coding	85.9069	0.0725448	0.126387	0.57399	0.565975	0.751665
ENSMUSG00000055013	Agap1	protein_coding	263.775	-0.174184	0.0785776	-2.21672	0.0266425	0.0907484
ENSMUSG00000067081	Asb18	protein_coding	190.432	0.325433	0.129376	2.5154	0.0118897	0.0481521
ENSMUSG00000044337	Ackr3	protein_coding	398.642	-0.372002	0.0994913	-3.73904	0.000184725	0.00144208
ENSMUSG00000101028	Gm28723	lncRNA	8.1642	1.08971	0.386028	2.82288	0.00475951	0.0227677
ENSMUSG00000034432	Cops8	protein_coding	421.865	-0.00758831	0.0589335	-0.128761	0.897547	0.95241
ENSMUSG00000048126	Col6a3	protein_coding	474.378	1.33743	0.156121	8.56663	1.06554e-17	6.7975e-16
ENSMUSG00000026305	Lrrfip1	protein_coding	452.312	0.198115	0.0837255	2.36624	0.0179698	0.0666993
ENSMUSG00000034353	Ramp1	protein_coding	26.7014	0.0157268	0.280654	0.0560362	0.955313	0.981564
ENSMUSG00000034343	Ube2f	protein_coding	246.948	0.175272	0.0845645	2.07265	0.038205	0.120369
ENSMUSG00000026307	Scly	protein_coding	84.8113	0.0198223	0.124313	0.159454	0.873311	0.941043
ENSMUSG00000026308	Klhl30	protein_coding	247.486	0.0768205	0.0845804	0.908255	0.363744	0.584859
ENSMUSG00000026309	Ilkap	protein_coding	176.465	-0.178137	0.0969191	-1.838	0.0660623	0.182991
ENSMUSG00000067071	Hes6	protein_coding	41.8863	-0.556545	0.193313	-2.87899	0.0039895	0.019693
ENSMUSG00000055866	Per2	protein_coding	212.592	-0.0957735	0.124691	-0.768086	0.442436	0.654877
ENSMUSG00000034292	Traf3ip1	protein_coding	56.7176	-0.193119	0.142077	-1.35925	0.174068	0.364081
ENSMUSG00000026311	Asb1	protein_coding	175.775	0.158564	0.096869	1.63689	0.101653	0.250631
ENSMUSG00000026313	Hdac4	protein_coding	257.224	-0.467016	0.150194	-3.10943	0.00187449	0.0105347
ENSMUSG00000026260	Ndufa10	protein_coding	2882.99	-0.510615	0.0552329	-9.24476	2.35779e-20	1.9509e-18
ENSMUSG00000073616	Cops9	protein_coding	218.677	0.13329	0.0825586	1.61449	0.106422	0.258538
ENSMUSG00000034220	Gpc1	protein_coding	1937.79	-0.334016	0.0694166	-4.81177	1.49603e-06	1.90729e-05
ENSMUSG00000047067	Dusp28	protein_coding	50.1913	-0.275473	0.152459	-1.80686	0.0707833	0.192338
ENSMUSG00000026269	Rnpepl1	protein_coding	279.932	-0.306651	0.0757885	-4.04614	5.20694e-05	0.000470061
ENSMUSG00000026270	Capn10	protein_coding	32.5023	0.398815	0.207588	1.92119	0.0547082	0.158529
ENSMUSG00000026271	Gpr35	protein_coding	6.20528	1.84201	0.477024	3.86146	0.000112711	0.000935377
ENSMUSG00000014602	Kif1a	protein_coding	18.8963	1.45987	0.334697	4.36177	1.29017e-05	0.000134703
ENSMUSG00000047793	Sned1	protein_coding	109.373	-0.687086	0.106239	-6.46734	9.97418e-11	2.58864e-09
ENSMUSG00000026273	Mterf4	protein_coding	67.6945	-0.052432	0.126602	-0.414147	0.678767	0.829367
ENSMUSG00000026274	Pask	protein_coding	6.20583	1.19013	0.517996	2.29757	0.0215865	0.0771261
ENSMUSG00000026275	Ppp1r7	protein_coding	234.001	0.0192352	0.0730588	0.263283	0.792332	0.898489
ENSMUSG00000034088	Hdlbp	protein_coding	4713.81	-0.482284	0.0636408	-7.57822	3.50335e-14	1.48995e-12
ENSMUSG00000026276	Septin2	protein_coding	1056.97	0.158878	0.0566286	2.80561	0.00502209	0.0238058
ENSMUSG00000034066	Farp2	protein_coding	111.104	-0.15829	0.121293	-1.30501	0.191888	0.387712
ENSMUSG00000026277	Stk25	protein_coding	360.07	-0.117262	0.0589229	-1.9901	0.0465798	0.140378
ENSMUSG00000026278	Bok	protein_coding	10.4352	0.43293	0.375745	1.15219	0.249243	0.456631
ENSMUSG00000026279	Thap4	protein_coding	133.57	-0.137394	0.102762	-1.33701	0.181219	0.373752
ENSMUSG00000026280	Atg4b	protein_coding	144.643	0.0102687	0.0981987	0.104571	0.916716	0.961662
ENSMUSG00000026281	Dtymk	protein_coding	67.2042	0.0710293	0.137601	0.516197	0.605717	0.781549
ENSMUSG00000026283	Ing5	protein_coding	99.5398	-0.280698	0.119907	-2.34096	0.019234	0.0704686
ENSMUSG00000073609	D2hgdh	protein_coding	130.718	-0.451387	0.105099	-4.29486	1.74801e-05	0.00017632
ENSMUSG00000099624	Gm7889	unprocessed_pseudogene	10.223	-1.51011	0.368752	-4.09518	4.21849e-05	0.000389116
ENSMUSG00000073608	Gal3st2c	protein_coding	48.8764	-0.901951	0.214064	-4.21346	2.51487e-05	0.000242969
ENSMUSG00000051185	Fam174a	protein_coding	260.684	0.26966	0.0768334	3.50967	0.000448661	0.00311417
ENSMUSG00000081051	Gm15427	processed_pseudogene	8.39054	0.188553	0.34352	0.548886	0.583084	0.764486
ENSMUSG00000040710	St8sia4	protein_coding	145.262	-0.0807592	0.131125	-0.615897	0.537963	0.731433
ENSMUSG00000044768	Macir	protein_coding	30.4969	0.241448	0.20905	1.15498	0.248099	0.455334
ENSMUSG00000040648	Ppip5k2	protein_coding	1356.87	-0.616779	0.130813	-4.71498	2.41738e-06	2.96e-05
ENSMUSG00000026333	Gin1	protein_coding	64.6853	-0.133986	0.135007	-0.992439	0.320984	0.540056
ENSMUSG00000026335	Pam	protein_coding	6119.65	0.700757	0.0794885	8.81582	1.1881e-18	8.45019e-17
ENSMUSG00000089782	Btf3-ps1	processed_pseudogene	5.42122	0.552903	0.472589	1.16995	0.242023	0.448815
ENSMUSG00000050840	Cdh20	protein_coding	11.9508	0.325832	0.401565	0.811406	0.417133	0.633201
ENSMUSG00000047496	Rnf152	protein_coding	38.7788	-0.0500602	0.177615	-0.281846	0.778062	0.890637
ENSMUSG00000056536	Pign	protein_coding	104.834	0.134579	0.112414	1.19718	0.231236	0.435971
ENSMUSG00000026319	Relch	protein_coding	161.488	-0.0501999	0.0844218	-0.594632	0.55209	0.741814
ENSMUSG00000026321	Tnfrsf11a	protein_coding	19.6128	-0.299542	0.241824	-1.23867	0.215466	0.417301
ENSMUSG00000099843	Gm7160	lncRNA	11.8393	-0.0252991	0.309541	-0.081731	0.934861	0.971478
ENSMUSG00000038866	Zcchc2	protein_coding	110.805	0.0635535	0.109536	0.580208	0.561774	0.748406
ENSMUSG00000044340	Phlpp1	protein_coding	175.049	-0.25476	0.0915741	-2.78201	0.00540238	0.0252928
ENSMUSG00000057329	Bcl2	protein_coding	113.643	0.66638	0.165945	4.01567	5.92762e-05	0.000526711
ENSMUSG00000009905	Kdsr	protein_coding	70.4147	0.229064	0.130115	1.76048	0.0783261	0.207573
ENSMUSG00000009907	Vps4b	protein_coding	267.726	0.0519912	0.0708938	0.733367	0.463335	0.672774
ENSMUSG00000026315	Serpinb8	protein_coding	15.5128	-0.00631497	0.313803	-0.020124	0.983944	0.993389
ENSMUSG00000100457	D830032E09Rik	lncRNA	52.5868	-0.649019	0.158103	-4.10504	4.04241e-05	0.000374114
ENSMUSG00000047216	Cdh19	protein_coding	79.2959	0.0251288	0.158126	0.158916	0.873735	0.941318
ENSMUSG00000038702	Dsel	protein_coding	77.6939	0.799467	0.136319	5.8647	4.49957e-09	8.92122e-08
ENSMUSG00000026374	Tsn	protein_coding	358.585	0.084263	0.061022	1.38086	0.167321	0.354404
ENSMUSG00000026377	Nifk	protein_coding	113.933	0.0454463	0.111	0.409426	0.682227	0.831383
ENSMUSG00000064302	Clasp1	protein_coding	2335.1	-0.164906	0.0734269	-2.24585	0.0247135	0.0854846
ENSMUSG00000026380	Tfcp2l1	protein_coding	7.91097	-0.21368	0.347356	-0.61516	0.538449	0.731916
ENSMUSG00000048402	Gli2	protein_coding	11.8127	0.819373	0.332985	2.46069	0.0138669	0.0544961
ENSMUSG00000037035	Inhbb	protein_coding	11.7446	-0.76701	0.338119	-2.26846	0.0233012	0.0816299
ENSMUSG00000004451	Ralb	protein_coding	178.67	0.183445	0.0940078	1.95138	0.0510114	0.150495
ENSMUSG00000098923	Tmem185b	protein_coding	65.4274	0.125353	0.13836	0.905992	0.36494	0.585938
ENSMUSG00000026383	Epb41l5	protein_coding	64.3231	-0.393055	0.137939	-2.84947	0.00437916	0.02121
ENSMUSG00000026384	Ptpn4	protein_coding	362.664	0.148525	0.103778	1.43117	0.152381	0.3338
ENSMUSG00000036975	Tmem177	protein_coding	84.6023	-0.317035	0.127858	-2.47958	0.0131536	0.0521713
ENSMUSG00000026385	Dbi	protein_coding	397.193	-0.226663	0.0684073	-3.31343	0.000921582	0.0057561
ENSMUSG00000026388	3110009E18Rik	protein_coding	6.1139	-0.436098	0.427497	-1.02012	0.307672	0.52608
ENSMUSG00000026389	Steap3	protein_coding	191.417	-0.229724	0.10671	-2.15278	0.0313356	0.103038
ENSMUSG00000003721	Insig2	protein_coding	412.977	0.03509	0.0630868	0.556217	0.578062	0.760712
ENSMUSG00000026339	Ccdc93	protein_coding	163.83	-0.0734522	0.0806792	-0.910423	0.362599	0.583581
ENSMUSG00000001674	Ddx18	protein_coding	95.6306	0.00922327	0.108756	0.0848072	0.932415	0.970385
ENSMUSG00000026341	Actr3	protein_coding	690.201	-0.0348751	0.0724024	-0.481684	0.63003	0.799205
ENSMUSG00000026342	Slc35f5	protein_coding	924.213	0.149728	0.0486847	3.07547	0.0021017	0.0115724
ENSMUSG00000049690	Nckap5	protein_coding	59.7994	-0.190982	0.171481	-1.11372	0.265398	0.476717
ENSMUSG00000036155	Mgat5	protein_coding	163.96	-0.218939	0.0972779	-2.25066	0.0244073	0.0846065
ENSMUSG00000026349	Ccnt2	protein_coding	460.192	-0.00876629	0.0686155	-0.12776	0.898339	0.9529
ENSMUSG00000036104	Rab3gap1	protein_coding	450.1	0.105603	0.055812	1.89211	0.0584757	0.166956
ENSMUSG00000036086	Zranb3	protein_coding	38.6613	0.0651957	0.19766	0.329838	0.741523	0.869192
ENSMUSG00000104164	Gm38248	TEC	5.36083	-0.276996	0.441279	-0.627713	0.530192	0.726363
ENSMUSG00000056211	R3hdm1	protein_coding	427.978	-0.288764	0.0688112	-4.19647	2.71112e-05	0.000259677
ENSMUSG00000026353	Ubxn4	protein_coding	558.941	0.302237	0.0910199	3.32056	0.000898366	0.00562856
ENSMUSG00000026355	Mcm6	protein_coding	67.2914	0.301595	0.150593	2.00272	0.0452074	0.136993
ENSMUSG00000026356	Dars	protein_coding	576.714	0.120241	0.0588113	2.04451	0.0409028	0.12682
ENSMUSG00000045382	Cxcr4	protein_coding	33.8598	0.0648642	0.206372	0.314307	0.753288	0.876092
ENSMUSG00000086825	Gm15675	lncRNA	12.2076	-0.115916	0.322635	-0.359278	0.719387	0.856597
ENSMUSG00000026399	Cd55	protein_coding	74.5379	-0.112492	0.135688	-0.829055	0.407073	0.625351
ENSMUSG00000101904	Gm29427	protein_coding	8.6952	0.282174	0.419566	0.672538	0.501241	0.703956
ENSMUSG00000026409	Pfkfb2	protein_coding	545.144	0.376414	0.119282	3.15565	0.00160139	0.00922635
ENSMUSG00000046404	Yod1	protein_coding	70.774	-0.128234	0.12839	-0.998786	0.317898	0.53717
ENSMUSG00000042510	AA986860	protein_coding	7.71232	0.528964	0.412282	1.28301	0.199487	0.397354
ENSMUSG00000016528	Mapkapk2	protein_coding	1819.03	-0.0761091	0.0571152	-1.33255	0.182679	0.376027
ENSMUSG00000102856	Gm37084	TEC	5.70199	-0.595972	0.443842	-1.34276	0.179351	0.371137
ENSMUSG00000026427	Eif2d	protein_coding	148.899	-0.136272	0.104156	-1.30835	0.190755	0.386364
ENSMUSG00000026430	Rassf5	protein_coding	12.6785	0.252697	0.297221	0.8502	0.395214	0.615621
ENSMUSG00000042349	Ikbke	protein_coding	9.03372	0.343977	0.382924	0.89829	0.369031	0.589673
ENSMUSG00000026425	Srgap2	protein_coding	215.87	-0.0616897	0.102375	-0.602585	0.546785	0.737814
ENSMUSG00000055184	Fam72a	protein_coding	7.40161	1.07642	0.428632	2.51129	0.012029	0.0486692
ENSMUSG00000052688	Rab7b	protein_coding	42.5539	0.64148	0.167837	3.82204	0.000132352	0.00107804
ENSMUSG00000042251	Pm20d1	protein_coding	69.0346	-0.869317	0.157581	-5.51664	3.45552e-08	6.03506e-07
ENSMUSG00000013275	Slc41a1	protein_coding	472.302	-0.36233	0.0867331	-4.17752	2.947e-05	0.000278913
ENSMUSG00000026433	Rab29	protein_coding	45.789	0.500679	0.190469	2.62866	0.0085722	0.0371952
ENSMUSG00000026434	Nucks1	protein_coding	592.132	-0.141208	0.0592595	-2.38288	0.0171777	0.0642443
ENSMUSG00000026435	Slc45a3	protein_coding	19.788	-0.332811	0.318176	-1.046	0.295562	0.512983
ENSMUSG00000026436	Elk4	protein_coding	352.388	0.0158417	0.0653828	0.242292	0.808554	0.907905
ENSMUSG00000059149	Mfsd4a	protein_coding	13.9551	-1.61451	0.35934	-4.493	7.02273e-06	7.79402e-05
ENSMUSG00000026437	Cdk18	protein_coding	94.4602	-0.507588	0.130637	-3.88547	0.000102131	0.000860051
ENSMUSG00000042115	Klhdc8a	protein_coding	64.3353	-0.544778	0.263403	-2.06823	0.0386182	0.121374
ENSMUSG00000009772	Nuak2	protein_coding	23.3696	-0.145233	0.233374	-0.62232	0.533731	0.728663
ENSMUSG00000100658	F730311O21Rik	lncRNA	7.43454	-0.297184	0.447069	-0.664737	0.506219	0.708086
ENSMUSG00000042066	Tmcc2	protein_coding	210.29	-0.0248489	0.0794951	-0.312584	0.754597	0.876465
ENSMUSG00000042046	Dstyk	protein_coding	246.457	-0.052387	0.0745384	-0.702818	0.482169	0.688037
ENSMUSG00000026439	Rbbp5	protein_coding	160.159	-0.112174	0.0876695	-1.27951	0.200716	0.399093
ENSMUSG00000048174	Tmem81	protein_coding	12.3753	0.165841	0.292118	0.567718	0.570226	0.755151
ENSMUSG00000053024	Cntn2	protein_coding	77.8874	-0.686961	0.179188	-3.83375	0.000126204	0.00103198
ENSMUSG00000026443	Lrrn2	protein_coding	21.234	0.685736	0.247425	2.77149	0.00558007	0.0259142
ENSMUSG00000054387	Mdm4	protein_coding	415.944	-0.0421544	0.060945	-0.69168	0.489138	0.693658
ENSMUSG00000026447	Pik3c2b	protein_coding	245.004	-0.19438	0.119108	-1.63197	0.102686	0.252152
ENSMUSG00000101102	Gm28609	lncRNA	7.82241	0.683237	0.473241	1.44374	0.148813	0.328697
ENSMUSG00000046062	Ppp1r15b	protein_coding	243.837	-0.165683	0.0758186	-2.18525	0.0288702	0.0967008
ENSMUSG00000041757	Plekha6	protein_coding	829.941	0.623301	0.0967917	6.43961	1.19777e-10	3.06579e-09
ENSMUSG00000101693	Gm19461	lncRNA	37.1894	-0.242822	0.216252	-1.12287	0.261494	0.471838
ENSMUSG00000070643	Sox13	protein_coding	82.2618	0.130378	0.163064	0.799551	0.423971	0.638919
ENSMUSG00000090553	Snrpe	protein_coding	107.865	0.0470025	0.109792	0.428104	0.668575	0.823347
ENSMUSG00000102976	Zc3h11a	protein_coding	84.7814	-0.00439353	0.114122	-0.0384984	0.96929	0.98809
ENSMUSG00000094410	Gm38394	protein_coding	31.7231	0.0970793	0.190584	0.509379	0.610487	0.784934
ENSMUSG00000026463	Atp2b4	protein_coding	253.551	-0.224051	0.0897824	-2.49549	0.0125783	0.0503434
ENSMUSG00000041577	Prelp	protein_coding	369.289	0.581242	0.13326	4.36173	1.29041e-05	0.000134703
ENSMUSG00000041559	Fmod	protein_coding	39.9525	0.836047	0.498899	1.67578	0.0937803	0.236738
ENSMUSG00000020423	Btg2	protein_coding	165.234	-0.351096	0.141046	-2.48923	0.012802	0.0510067
ENSMUSG00000042429	Adora1	protein_coding	106.585	-0.675984	0.209722	-3.22324	0.00126751	0.00758238
ENSMUSG00000026458	Ppfia4	protein_coding	20.6691	0.555149	0.225302	2.46402	0.0137389	0.0540947
ENSMUSG00000042305	Tmem183a	protein_coding	125.325	0.332866	0.109337	3.0444	0.00233145	0.0126436
ENSMUSG00000026456	Cyb5r1	protein_coding	119.491	0.274739	0.101262	2.71316	0.00666452	0.0300391
ENSMUSG00000026457	Adipor1	protein_coding	960.522	-0.186111	0.0490908	-3.79115	0.00014995	0.00120216
ENSMUSG00000026455	Klhl12	protein_coding	207.801	-0.105081	0.0898627	-1.16935	0.242262	0.449058
ENSMUSG00000042229	Rabif	protein_coding	100.365	0.242923	0.120527	2.0155	0.0438525	0.133799
ENSMUSG00000042207	Kdm5b	protein_coding	127.345	-0.0375598	0.0990628	-0.379151	0.704576	0.846862
ENSMUSG00000073557	Ppp1r12b	protein_coding	2820.76	0.0916905	0.0514405	1.78246	0.0746749	0.200198
ENSMUSG00000103976	Gm37677	TEC	7.45757	-0.623195	0.409933	-1.52024	0.128452	0.296949
ENSMUSG00000026429	Ube2t	protein_coding	21.2567	-0.171088	0.244816	-0.698842	0.484651	0.689811
ENSMUSG00000042793	Lgr6	protein_coding	354.81	0.536718	0.101329	5.29677	1.17871e-07	1.86033e-06
ENSMUSG00000031506	Ptpn7	protein_coding	7.01991	0.568011	0.453531	1.25242	0.210417	0.411087
ENSMUSG00000026426	Arl8a	protein_coding	141.37	0.337987	0.0994582	3.39829	0.000678095	0.00444458
ENSMUSG00000079139	Gm4204	processed_pseudogene	21.0585	0.298383	0.247379	1.20618	0.227748	0.431835
ENSMUSG00000041926	Rnpep	protein_coding	137.025	-0.192845	0.108418	-1.77871	0.0752868	0.20127
ENSMUSG00000062580	Timm17a	protein_coding	754.238	-0.100662	0.059622	-1.68833	0.091348	0.232106
ENSMUSG00000048096	Lmod1	protein_coding	29.9825	-0.806317	0.250057	-3.22453	0.00126179	0.00755629
ENSMUSG00000041889	Shisa4	protein_coding	56.8168	1.89889	0.180037	10.5472	5.2331e-26	8.09871e-24
ENSMUSG00000041879	Ipo9	protein_coding	271.972	0.0600452	0.0742117	0.809107	0.418453	0.634074
ENSMUSG00000009418	Nav1	protein_coding	300.016	0.223988	0.115164	1.94496	0.0517804	0.152208
ENSMUSG00000026421	Csrp1	protein_coding	214.955	-0.0969401	0.102253	-0.948042	0.343108	0.563586
ENSMUSG00000041801	Phlda3	protein_coding	39.2522	0.959547	0.208921	4.59286	4.37208e-06	5.07817e-05
ENSMUSG00000041782	Lad1	protein_coding	7.22362	0.0261456	0.386498	0.0676474	0.946066	0.977471
ENSMUSG00000026414	Tnnt2	protein_coding	44774.3	0.125603	0.0440068	2.85418	0.0043148	0.0209522
ENSMUSG00000026411	Tmem9	protein_coding	46.6699	0.229749	0.160019	1.43576	0.151069	0.332006
ENSMUSG00000026407	Cacna1s	protein_coding	81.5608	-0.149085	0.134654	-1.10717	0.268222	0.479575
ENSMUSG00000041642	Kif21b	protein_coding	10.8603	0.269887	0.33505	0.805515	0.420523	0.636001
ENSMUSG00000041570	Camsap2	protein_coding	268.988	-0.160507	0.0661929	-2.42484	0.0153151	0.0587776
ENSMUSG00000026404	Ddx59	protein_coding	48.4055	-0.173594	0.141812	-1.22411	0.220911	0.424176
ENSMUSG00000041483	Zfp281	protein_coding	150.452	-0.125998	0.101256	-1.24435	0.213372	0.414562
ENSMUSG00000026398	Nr5a2	protein_coding	7.62846	-0.332036	0.414866	-0.800345	0.423511	0.638446
ENSMUSG00000026395	Ptprc	protein_coding	68.6781	0.262162	0.182012	1.44035	0.149767	0.330152
ENSMUSG00000026393	Nek7	protein_coding	1150.12	-0.0288591	0.0585691	-0.492736	0.622199	0.793426
ENSMUSG00000079283	2310009B15Rik	protein_coding	12.952	-0.0258913	0.273576	-0.0946402	0.924601	0.966646
ENSMUSG00000056268	Dennd1b	protein_coding	260.411	-0.0188819	0.0892543	-0.211552	0.832457	0.921314
ENSMUSG00000063681	Crb1	protein_coding	6.78845	-0.377069	0.720191	-0.523567	0.60058	0.778267
ENSMUSG00000033964	Zbtb41	protein_coding	247.465	0.216043	0.0760766	2.8398	0.00451415	0.0217685
ENSMUSG00000033952	Aspm	protein_coding	5.9923	-0.173953	0.425919	-0.408418	0.682967	0.831762
ENSMUSG00000026365	Cfh	protein_coding	1778.22	0.365328	0.0925896	3.94567	7.95781e-05	0.00068631
ENSMUSG00000052726	Kcnt2	protein_coding	51.1443	0.525386	0.147706	3.55696	0.00037517	0.00267016
ENSMUSG00000026361	Cdc73	protein_coding	502.132	0.0107402	0.0663126	0.161963	0.871335	0.940066
ENSMUSG00000033849	B3galt2	protein_coding	147.431	0.694817	0.125907	5.51847	3.41964e-08	5.97865e-07
ENSMUSG00000018196	Glrx2	protein_coding	179.533	-0.194258	0.0893095	-2.17511	0.0296222	0.0984697
ENSMUSG00000018199	Ro60	protein_coding	318.22	0.580315	0.0946349	6.13214	8.67023e-10	1.95302e-08
ENSMUSG00000018189	Uchl5	protein_coding	144.049	0.0295466	0.0875368	0.337533	0.735715	0.866194
ENSMUSG00000100455	Gm29170	lncRNA	30.0201	-0.0553009	0.184403	-0.299892	0.76426	0.882293
ENSMUSG00000026360	Rgs2	protein_coding	192.17	-0.633943	0.157435	-4.02669	5.65683e-05	0.000505065
ENSMUSG00000026357	Rgs18	protein_coding	7.18919	-0.0928022	0.372234	-0.249311	0.80312	0.904912
ENSMUSG00000056220	Pla2g4a	protein_coding	62.9291	1.58831	0.207552	7.65259	1.96971e-14	8.52895e-13
ENSMUSG00000032487	Ptgs2	protein_coding	16.6976	1.8504	0.482085	3.83832	0.00012388	0.00101546
ENSMUSG00000006010	Odr4	protein_coding	294.341	0.178007	0.0697216	2.55311	0.0106764	0.0443454
ENSMUSG00000006005	Tpr	protein_coding	1548.92	0.203611	0.0538431	3.78156	0.000155848	0.00124309
ENSMUSG00000006014	Prg4	protein_coding	352.655	1.87749	0.312164	6.01444	1.80504e-09	3.84325e-08
ENSMUSG00000066842	Hmcn1	protein_coding	266.479	0.193375	0.114401	1.69032	0.090966	0.231557
ENSMUSG00000114212	Gm47985	protein_coding	6.9898	4.1248	0.792365	5.20569	1.93281e-07	2.93148e-06
ENSMUSG00000100954	Gm10138	lncRNA	20.0354	-0.262671	0.234623	-1.11954	0.262908	0.473676
ENSMUSG00000023150	Ivns1abp	protein_coding	11976.4	-0.113927	0.106059	-1.07418	0.28274	0.497496
ENSMUSG00000052748	Swt1	protein_coding	71.8935	0.0384638	0.122657	0.313589	0.753833	0.876231
ENSMUSG00000053286	Trmt1l	protein_coding	201.36	-0.0847099	0.0907487	-0.933455	0.350585	0.571923
ENSMUSG00000103928	Gm37893	TEC	22.831	-0.307491	0.220063	-1.39729	0.162327	0.347303
ENSMUSG00000026484	Rnf2	protein_coding	166.499	-0.117221	0.10759	-1.08952	0.275925	0.489264
ENSMUSG00000026483	Niban1	protein_coding	209.191	0.274884	0.0932621	2.94743	0.00320427	0.0164904
ENSMUSG00000100594	2810414N06Rik	lncRNA	12.1646	0.37234	0.313676	1.18702	0.235219	0.440548
ENSMUSG00000043019	Edem3	protein_coding	325.436	0.110061	0.0730034	1.50762	0.131652	0.302134
ENSMUSG00000032666	1700025G04Rik	protein_coding	552.844	0.702232	0.0969189	7.24556	4.30645e-13	1.5748e-11
ENSMUSG00000014980	Tsen15	protein_coding	63.5455	0.0376241	0.134664	0.279394	0.779943	0.892141
ENSMUSG00000032649	Colgalt2	protein_coding	68.2844	-0.375014	0.130937	-2.86407	0.00418232	0.0204336
ENSMUSG00000026482	Rgl1	protein_coding	190.577	-0.192228	0.0965495	-1.99097	0.0464837	0.140201
ENSMUSG00000008475	Arpc5	protein_coding	252.873	0.13496	0.0760016	1.77575	0.0757748	0.202254
ENSMUSG00000026480	Ncf2	protein_coding	21.9861	0.182949	0.243852	0.750244	0.453108	0.663818
ENSMUSG00000042772	Smg7	protein_coding	388.077	-0.350478	0.0779766	-4.49465	6.96837e-06	7.74517e-05
ENSMUSG00000026479	Lamc2	protein_coding	70.9798	0.828927	0.138559	5.98249	2.19758e-09	4.61709e-08
ENSMUSG00000026478	Lamc1	protein_coding	1651.44	0.190921	0.0473331	4.03356	5.4937e-05	0.000492365
ENSMUSG00000042699	Dhx9	protein_coding	528.692	-0.0659326	0.069329	-0.951011	0.341599	0.562068
ENSMUSG00000042684	Npl	protein_coding	6.89488	0.708613	0.442938	1.5998	0.109642	0.264362
ENSMUSG00000066800	Rnasel	protein_coding	33.8483	-0.195826	0.215889	-0.907067	0.364371	0.585305
ENSMUSG00000045968	Teddm2	protein_coding	11.7874	-0.181466	0.318367	-0.569989	0.568685	0.754186
ENSMUSG00000026473	Glul	protein_coding	4327.41	0.0543747	0.17104	0.317907	0.750556	0.875028
ENSMUSG00000056708	Ier5	protein_coding	144.695	-0.250718	0.149218	-1.68021	0.0929166	0.235126
ENSMUSG00000026471	Mr1	protein_coding	131.362	0.397021	0.111238	3.56912	0.000358177	0.00255946
ENSMUSG00000026470	Stx6	protein_coding	90.1176	-0.0109968	0.120228	-0.0914658	0.927122	0.967649
ENSMUSG00000033722	BC034090	protein_coding	233.43	-0.395415	0.118525	-3.33614	0.000849498	0.00537822
ENSMUSG00000026469	Xpr1	protein_coding	677.737	0.364817	0.0566125	6.44411	1.16283e-10	2.98091e-09
ENSMUSG00000073535	Gm5532	lncRNA	798.917	0.205493	0.0994219	2.06688	0.0387455	0.121568
ENSMUSG00000033701	Acbd6	protein_coding	112.199	-0.0364716	0.103672	-0.351798	0.72499	0.860005
ENSMUSG00000033684	Qsox1	protein_coding	358.966	1.27094	0.102152	12.4417	1.55155e-35	5.40262e-33
ENSMUSG00000033671	Cep350	protein_coding	439.916	0.00750016	0.0632597	0.118561	0.905623	0.956679
ENSMUSG00000026466	Tor1aip1	protein_coding	819.849	-0.172456	0.0682113	-2.52826	0.0114629	0.0467979
ENSMUSG00000050565	Tor1aip2	protein_coding	527.883	0.391568	0.0529132	7.40018	1.35998e-13	5.33585e-12
ENSMUSG00000078193	Gm2000	protein_coding	5.43682	0.424006	0.474146	0.894253	0.371187	0.591641
ENSMUSG00000026600	Soat1	protein_coding	50.6767	0.647399	0.16074	4.02762	5.63439e-05	0.00050333
ENSMUSG00000101523	Csnk2a1-ps3	processed_pseudogene	17.3631	0.27735	0.247246	1.12176	0.261966	0.472533
ENSMUSG00000026596	Abl2	protein_coding	263.792	0.0592995	0.0822718	0.720775	0.471048	0.67836
ENSMUSG00000060519	Tor3a	protein_coding	88.0427	0.219196	0.115751	1.89368	0.0582669	0.166483
ENSMUSG00000033557	Fam20b	protein_coding	767.333	-0.0948038	0.0500638	-1.89366	0.0582702	0.166483
ENSMUSG00000026594	Ralgps2	protein_coding	63.6665	-0.563703	0.151397	-3.72335	0.000196597	0.0015255
ENSMUSG00000033544	Angptl1	protein_coding	17.9241	-0.884973	0.25105	-3.52509	0.000423345	0.00296182
ENSMUSG00000070565	Rasal2	protein_coding	416.308	-0.342989	0.100808	-3.4024	0.000667968	0.00438853
ENSMUSG00000049881	2810025M15Rik	transcribed_processed_pseudogene	103.532	0.289934	0.1211	2.39417	0.0166579	0.0627355
ENSMUSG00000033488	Cryzl2	protein_coding	27.8028	0.286293	0.194381	1.47285	0.140793	0.316351
ENSMUSG00000026589	Sec16b	protein_coding	33.7947	1.11715	0.229151	4.87516	1.08719e-06	1.42632e-05
ENSMUSG00000026587	Astn1	protein_coding	11.0666	-0.0189555	0.358175	-0.0529226	0.957794	0.982927
ENSMUSG00000040782	Cop1	protein_coding	468.642	-0.0704362	0.057511	-1.22474	0.220672	0.424008
ENSMUSG00000090394	4930523C07Rik	protein_coding	147.877	-0.285172	0.13903	-2.05115	0.0402523	0.125331
ENSMUSG00000058267	Mrps14	protein_coding	204.265	-0.0891424	0.0837645	-1.0642	0.287237	0.50342
ENSMUSG00000014226	Cacybp	protein_coding	496.228	0.232072	0.0739427	3.13854	0.00169791	0.00967571
ENSMUSG00000026721	Rabgap1l	protein_coding	454.838	0.156814	0.0824898	1.90101	0.0573004	0.164246
ENSMUSG00000040423	Rc3h1	protein_coding	464.555	-0.135524	0.139243	-0.973291	0.330409	0.550037
ENSMUSG00000103739	Gm37653	TEC	5.04741	-0.303533	0.475524	-0.638313	0.52327	0.720485
ENSMUSG00000043467	Zbtb37	protein_coding	215.994	0.205344	0.0824107	2.49172	0.0127128	0.05076
ENSMUSG00000053332	Gas5	lncRNA	186.937	0.290866	0.110845	2.62407	0.0086886	0.0376611
ENSMUSG00000026709	Dars2	protein_coding	120.665	-0.139426	0.10187	-1.36866	0.171104	0.359819
ENSMUSG00000026708	Cenpl	protein_coding	9.69314	0.292646	0.346681	0.844134	0.398594	0.618063
ENSMUSG00000026705	Klhl20	protein_coding	137.954	0.0997244	0.0917298	1.08715	0.276969	0.490543
ENSMUSG00000044835	Ankrd45	protein_coding	32.1104	1.09731	0.215756	5.08586	3.6596e-07	5.3004e-06
ENSMUSG00000026701	Prdx6	protein_coding	1126.54	-0.0755474	0.0664772	-1.13644	0.255772	0.46457
ENSMUSG00000040297	Suco	protein_coding	188.375	0.236873	0.0981958	2.41225	0.0158542	0.0602654
ENSMUSG00000026698	Pigc	protein_coding	71.9111	0.0606486	0.132788	0.456731	0.647864	0.811299
ENSMUSG00000040265	Dnm3	protein_coding	49.0331	-0.0683906	0.149306	-0.458058	0.646911	0.810591
ENSMUSG00000078190	Dnm3os	lncRNA	39.9935	1.32067	0.290981	4.53868	5.66071e-06	6.40142e-05
ENSMUSG00000026694	Eef1aknmt	protein_coding	43.0047	-0.123425	0.170854	-0.7224	0.470049	0.677763
ENSMUSG00000026696	Vamp4	protein_coding	143.399	-0.115558	0.091086	-1.26866	0.204561	0.404093
ENSMUSG00000026697	Myoc	protein_coding	20.6768	-0.804997	0.269413	-2.98797	0.00280835	0.0147604
ENSMUSG00000040225	Prrc2c	protein_coding	655.589	-0.105476	0.0657325	-1.60462	0.108578	0.262477
ENSMUSG00000040181	Fmo1	protein_coding	372.428	-0.108134	0.105232	-1.02757	0.30415	0.521891
ENSMUSG00000040170	Fmo2	protein_coding	701.782	-0.0401182	0.232841	-0.172299	0.863203	0.936612
ENSMUSG00000026586	Prrx1	protein_coding	540.934	-0.0895013	0.0629487	-1.42181	0.15508	0.33759
ENSMUSG00000040124	Gorab	protein_coding	23.1274	0.418584	0.230638	1.8149	0.06954	0.189834
ENSMUSG00000040113	Mettl11b	protein_coding	6.08771	-1.3472	0.490293	-2.74775	0.00600049	0.0275452
ENSMUSG00000026585	Kifap3	protein_coding	293.688	-0.0379771	0.0740066	-0.513159	0.60784	0.78334
ENSMUSG00000026584	Scyl3	protein_coding	65.9157	0.0214284	0.148015	0.144772	0.884891	0.947016
ENSMUSG00000041406	BC055324	protein_coding	7.13037	-0.0826442	0.388036	-0.212981	0.831342	0.920507
ENSMUSG00000041396	Mettl18	protein_coding	22.7762	0.132764	0.224588	0.591144	0.554424	0.742754
ENSMUSG00000026582	Sele	protein_coding	6.50677	0.161459	0.433843	0.37216	0.709774	0.850345
ENSMUSG00000040918	Slc19a2	protein_coding	71.4731	-0.185436	0.139614	-1.32821	0.18411	0.378036
ENSMUSG00000026578	Ccdc181	protein_coding	73.2828	0.131639	0.161758	0.813801	0.415759	0.632186
ENSMUSG00000026577	Blzf1	protein_coding	202.566	0.0390309	0.0825595	0.472761	0.636384	0.803644
ENSMUSG00000026575	Nme7	protein_coding	28.3037	0.743393	0.19618	3.78934	0.000151047	0.0012091
ENSMUSG00000026576	Atp1b1	protein_coding	2499.33	0.130769	0.055022	2.37667	0.0174699	0.0650897
ENSMUSG00000104011	Gm32391	lncRNA	6.99563	-0.0914684	0.392164	-0.23324	0.815575	0.911735
ENSMUSG00000026574	Dpt	protein_coding	438.011	-0.101965	0.0849232	-1.20068	0.229877	0.434683
ENSMUSG00000040848	Sft2d2	protein_coding	290.493	0.101139	0.0880434	1.14875	0.250661	0.458389
ENSMUSG00000040843	Tiprl	protein_coding	210.299	-0.114836	0.0759174	-1.51264	0.13037	0.30018
ENSMUSG00000102302	Gm38190	lncRNA	20.1765	-0.382134	0.266657	-1.43305	0.151842	0.333057
ENSMUSG00000040836	Gpr161	protein_coding	30.4094	0.282622	0.189881	1.48842	0.136641	0.30988
ENSMUSG00000026571	Dcaf6	protein_coding	640.488	-0.312589	0.0605626	-5.16143	2.45071e-07	3.67036e-06
ENSMUSG00000026568	Mpc2	protein_coding	1246.07	-0.541138	0.0636172	-8.50616	1.79792e-17	1.10961e-15
ENSMUSG00000026566	Mpzl1	protein_coding	59.74	0.383643	0.139848	2.7433	0.00608256	0.0278531
ENSMUSG00000040723	Rcsd1	protein_coding	746.366	0.100259	0.0755741	1.32663	0.184631	0.378783
ENSMUSG00000040713	Creg1	protein_coding	659.738	-0.563105	0.0680816	-8.27104	1.32799e-16	7.34968e-15
ENSMUSG00000026565	Pou2f1	protein_coding	165.678	-0.0763106	0.114929	-0.66398	0.506703	0.708392
ENSMUSG00000026564	Dusp27	protein_coding	323.285	0.358575	0.0997944	3.59314	0.000326714	0.00236599
ENSMUSG00000040612	Ildr2	protein_coding	12.9412	1.31199	0.425285	3.08497	0.00203574	0.0112831
ENSMUSG00000026563	Tada1	protein_coding	53.9165	0.0730716	0.14737	0.495837	0.62001	0.791782
ENSMUSG00000040596	Pogk	protein_coding	139.351	-0.233409	0.114566	-2.03733	0.0416167	0.128526
ENSMUSG00000084093	Gm16418	processed_pseudogene	6.93689	0.0488867	0.40217	0.121557	0.90325	0.955679
ENSMUSG00000060568	Fam78b	protein_coding	22.9697	-0.255354	0.217411	-1.17452	0.240187	0.44655
ENSMUSG00000026558	Uck2	protein_coding	381.137	1.29342	0.154758	8.35769	6.39598e-17	3.71189e-15
ENSMUSG00000052428	Tmco1	protein_coding	418.289	-0.130411	0.0656914	-1.98521	0.0471215	0.141616
ENSMUSG00000026687	Aldh9a1	protein_coding	204.53	-0.499857	0.1128	-4.43136	9.36389e-06	0.000101497
ENSMUSG00000026688	Mgst3	protein_coding	749.895	-0.554254	0.0779373	-7.11154	1.14757e-12	3.91438e-11
ENSMUSG00000040485	Lrrc52	protein_coding	7.75752	-0.705525	0.512074	-1.37778	0.168271	0.355639
ENSMUSG00000015843	Rxrg	protein_coding	239.524	-0.187874	0.101426	-1.85233	0.0639791	0.178821
ENSMUSG00000052534	Pbx1	protein_coding	508.522	-0.138935	0.0581078	-2.39098	0.0168034	0.0631269
ENSMUSG00000026678	Rgs5	protein_coding	4519.58	-0.456532	0.0749576	-6.09053	1.12536e-09	2.47165e-08
ENSMUSG00000038530	Rgs4	protein_coding	99.5295	-0.304646	0.117739	-2.58748	0.00966814	0.0409408
ENSMUSG00000026675	Hsd17b7	protein_coding	167.467	-0.467532	0.189299	-2.4698	0.0135187	0.0533847
ENSMUSG00000026674	Ddr2	protein_coding	320.217	0.0476087	0.0766191	0.621368	0.534357	0.72901
ENSMUSG00000026670	Uap1	protein_coding	275.043	-0.181119	0.0826015	-2.19269	0.0283299	0.0953111
ENSMUSG00000026667	Uhmk1	protein_coding	387.726	-0.154134	0.076005	-2.02795	0.0425653	0.130826
ENSMUSG00000102752	Gm7694	protein_coding	51.7219	-0.187704	0.183078	-1.02527	0.305237	0.5232
ENSMUSG00000038473	Nos1ap	protein_coding	18.6619	-0.290563	0.254787	-1.14042	0.254113	0.462745
ENSMUSG00000038463	Olfml2b	protein_coding	48.8414	0.28912	0.185124	1.56176	0.118344	0.279735
ENSMUSG00000026663	Atf6	protein_coding	1251.16	-0.10811	0.0550896	-1.96244	0.049711	0.147553
ENSMUSG00000026659	Dusp12	protein_coding	41.96	0.0788623	0.174675	0.45148	0.651644	0.813715
ENSMUSG00000089838	Gm2962	processed_pseudogene	8.6622	-0.54015	0.369616	-1.46138	0.143911	0.321525
ENSMUSG00000026656	Fcgr2b	protein_coding	57.7175	-0.278221	0.200443	-1.38803	0.165127	0.351002
ENSMUSG00000059498	Fcgr3	protein_coding	58.7472	-0.218132	0.178816	-1.21987	0.222516	0.426163
ENSMUSG00000026649	Cfap126	protein_coding	5.60293	0.268394	0.445476	0.602488	0.54685	0.737814
ENSMUSG00000058076	Sdhc	protein_coding	1866.89	-0.549307	0.0472048	-11.6367	2.68308e-31	6.14315e-29
ENSMUSG00000038370	Pcp4l1	protein_coding	1020.58	-0.323414	0.0890239	-3.63288	0.000280271	0.00208383
ENSMUSG00000005674	Tomm40l	protein_coding	361.688	-0.152226	0.0658304	-2.31239	0.0207561	0.0748311
ENSMUSG00000058715	Fcer1g	protein_coding	30.2427	-0.312441	0.241941	-1.2914	0.196566	0.393792
ENSMUSG00000013593	Ndufs2	protein_coding	4317	-0.541352	0.0447115	-12.1077	9.61995e-34	2.87121e-31
ENSMUSG00000052423	B4galt3	protein_coding	61.5334	-0.113298	0.132791	-0.853202	0.393547	0.613934
ENSMUSG00000062729	Ppox	protein_coding	71.2389	0.211523	0.129867	1.62876	0.103364	0.253168
ENSMUSG00000053483	Usp21	protein_coding	84.1986	0.0533765	0.121576	0.439038	0.660634	0.818736
ENSMUSG00000062963	Ufc1	protein_coding	239.079	-0.0012509	0.0720823	-0.0173538	0.986154	0.994724
ENSMUSG00000103983	Gm20045	lncRNA	28.912	-0.212909	0.230605	-0.923264	0.35587	0.576654
ENSMUSG00000013973	Dedd	protein_coding	150.573	0.213022	0.094178	2.26191	0.0237033	0.0826918
ENSMUSG00000013997	Nit1	protein_coding	161.302	0.173131	0.0994961	1.74008	0.0818446	0.214446
ENSMUSG00000006412	Pfdn2	protein_coding	245.061	0.238623	0.0735422	3.24471	0.00117571	0.0071302
ENSMUSG00000048865	Arhgap30	protein_coding	38.6414	0.0754094	0.192115	0.392522	0.694672	0.839291
ENSMUSG00000026641	Usf1	protein_coding	120.021	0.100411	0.105091	0.955466	0.339342	0.559622
ENSMUSG00000038235	F11r	protein_coding	217.637	-0.166119	0.076067	-2.18385	0.0289734	0.0969881
ENSMUSG00000060244	Alyref2	protein_coding	14.1817	0.177829	0.305388	0.582305	0.560361	0.747178
ENSMUSG00000015355	Cd48	protein_coding	11.4817	0.195792	0.307713	0.636279	0.524595	0.721505
ENSMUSG00000038147	Cd84	protein_coding	19.2601	0.324542	0.268078	1.21063	0.226038	0.430052
ENSMUSG00000026556	Vangl2	protein_coding	13.9749	0.0797542	0.27168	0.293559	0.769095	0.885429
ENSMUSG00000003458	Ncstn	protein_coding	296.948	-0.0404936	0.0719097	-0.563118	0.573355	0.757242
ENSMUSG00000026553	Copa	protein_coding	1349.74	0.123172	0.0438906	2.80635	0.00501061	0.0237735
ENSMUSG00000003464	Pex19	protein_coding	765.506	0.0161553	0.0804	0.200936	0.840748	0.926442
ENSMUSG00000026554	Dcaf8	protein_coding	1204.7	-0.0984189	0.0441987	-2.22674	0.0259648	0.0888567
ENSMUSG00000013698	Pea15a	protein_coding	503.635	0.38707	0.0887902	4.35938	1.30432e-05	0.000135796
ENSMUSG00000007122	Casq1	protein_coding	257.561	2.04643	0.15397	13.2911	2.60807e-40	1.14714e-37
ENSMUSG00000038034	Igsf8	protein_coding	50.4536	0.383465	0.143376	2.67454	0.00748322	0.0331148
ENSMUSG00000007097	Atp1a2	protein_coding	5723.77	-0.180274	0.0986502	-1.82741	0.0676385	0.185939
ENSMUSG00000050229	Pigm	protein_coding	93.3583	0.012665	0.109145	0.116038	0.907622	0.957883
ENSMUSG00000026548	Slamf9	protein_coding	15.5466	0.43388	0.328716	1.31992	0.186861	0.381684
ENSMUSG00000026547	Tagln2	protein_coding	248.114	0.381653	0.12253	3.11477	0.00184085	0.0103771
ENSMUSG00000026544	Dusp23	protein_coding	42.0554	-0.446783	0.180416	-2.47641	0.0132712	0.0525627
ENSMUSG00000005338	Cadm3	protein_coding	11.9132	-0.147999	0.339143	-0.436392	0.662552	0.82003
ENSMUSG00000037860	Aim2	protein_coding	13.6476	-0.0196575	0.284399	-0.0691193	0.944895	0.976744
ENSMUSG00000073491	Ifi213	protein_coding	7.51213	-0.427162	0.489215	-0.873158	0.382577	0.603543
ENSMUSG00000043263	Ifi209	protein_coding	11.1774	0.238251	0.403424	0.590573	0.554807	0.742872
ENSMUSG00000073490	Ifi207	protein_coding	84.9189	-0.797969	0.192267	-4.15032	3.32014e-05	0.000311058
ENSMUSG00000073489	Ifi204	protein_coding	47.6056	0.0982395	0.174784	0.562062	0.574074	0.757777
ENSMUSG00000090222	Ifi203-ps	unprocessed_pseudogene	74.4105	-0.146844	0.13441	-1.09251	0.27461	0.487554
ENSMUSG00000090272	Mndal	protein_coding	182.855	0.0880081	0.0988748	0.890096	0.373414	0.593952
ENSMUSG00000026536	Ifi211	protein_coding	19.5709	0.223636	0.268669	0.832385	0.405192	0.623952
ENSMUSG00000039997	Ifi203	protein_coding	290.73	0.123753	0.0865279	1.43021	0.152656	0.334091
ENSMUSG00000054203	Ifi205	protein_coding	86.2245	-1.55759	0.304183	-5.12056	3.04637e-07	4.49797e-06
ENSMUSG00000026532	Spta1	protein_coding	149.917	-0.630427	0.128863	-4.89223	9.97017e-07	1.32255e-05
ENSMUSG00000026527	Rgs7	protein_coding	7.95431	-0.957232	0.423941	-2.25794	0.0239496	0.0833773
ENSMUSG00000026526	Fh1	protein_coding	2012.5	-0.387054	0.0520039	-7.44278	9.85859e-14	3.94202e-12
ENSMUSG00000026525	Opn3	protein_coding	13.3267	0.0902014	0.280668	0.321381	0.747921	0.873395
ENSMUSG00000078185	Chml	protein_coding	119.412	-0.19896	0.101762	-1.95515	0.0505652	0.149478
ENSMUSG00000057335	Cep170	protein_coding	173.337	0.038418	0.0805737	0.476806	0.6335	0.801781
ENSMUSG00000026504	Sdccag8	protein_coding	46.2754	0.173991	0.154305	1.12758	0.259499	0.469249
ENSMUSG00000019699	Akt3	protein_coding	241.272	-0.00298957	0.102251	-0.0292376	0.976675	0.990904
ENSMUSG00000063659	Zbtb18	protein_coding	339.014	-0.196238	0.0678972	-2.89022	0.0038497	0.0191386
ENSMUSG00000015961	Adss	protein_coding	92.0881	-0.17295	0.107242	-1.61272	0.106806	0.259244
ENSMUSG00000026502	Desi2	protein_coding	243.366	0.254292	0.0995555	2.55428	0.0106409	0.0442416
ENSMUSG00000086350	B230369F24Rik	lncRNA	52.7503	-0.467597	0.146972	-3.18153	0.001465	0.00858258
ENSMUSG00000026500	Cox20	protein_coding	266.121	-0.218276	0.0774079	-2.81981	0.00480517	0.0229423
ENSMUSG00000039630	Hnrnpu	protein_coding	1788.59	-0.0616065	0.0446435	-1.37997	0.167597	0.354809
ENSMUSG00000104279	Gm38300	TEC	14.5196	-0.363212	0.272157	-1.33457	0.182018	0.375078
ENSMUSG00000026495	Efcab2	protein_coding	1072.12	-0.307496	0.0886705	-3.46785	0.000524635	0.00356308
ENSMUSG00000026494	Kif26b	protein_coding	39.9236	0.0103719	0.198235	0.052321	0.958273	0.983155
ENSMUSG00000055067	Smyd3	protein_coding	38.1267	0.137509	0.162063	0.848491	0.396164	0.616411
ENSMUSG00000026492	Tfb2m	protein_coding	217.024	-0.466845	0.0764733	-6.10468	1.03007e-09	2.28035e-08
ENSMUSG00000038949	Cnst	protein_coding	540.691	-0.0169925	0.0655621	-0.259181	0.795495	0.900178
ENSMUSG00000038936	Sccpdh	protein_coding	369.009	-0.0946639	0.0715559	-1.32294	0.185856	0.38036
ENSMUSG00000087236	Kif28	protein_coding	8.38811	-0.606054	0.36725	-1.65025	0.0988913	0.24578
ENSMUSG00000026491	Ahctf1	protein_coding	306.036	-0.245111	0.0864965	-2.83377	0.0046003	0.0221456
ENSMUSG00000026490	Cdc42bpa	protein_coding	436.448	-0.174041	0.0632278	-2.7526	0.00591238	0.027223
ENSMUSG00000026489	Coq8a	protein_coding	2442.73	-0.327315	0.0605748	-5.40348	6.53587e-08	1.08769e-06
ENSMUSG00000010609	Psen2	protein_coding	65.2884	0.0348676	0.128411	0.27153	0.785983	0.895679
ENSMUSG00000055676	Gm5069	transcribed_processed_pseudogene	14.183	-0.523612	0.279342	-1.87445	0.0608685	0.171996
ENSMUSG00000038855	Itpkb	protein_coding	545.108	-0.271854	0.0922493	-2.94694	0.00320933	0.0165099
ENSMUSG00000104388	Gm37033	TEC	5.762	-0.314818	0.433451	-0.726305	0.467652	0.676446
ENSMUSG00000053963	Stum	protein_coding	21.2422	-1.00521	0.241016	-4.17071	3.03654e-05	0.000286253
ENSMUSG00000026496	Parp1	protein_coding	362.511	-0.298853	0.0649538	-4.60102	4.20431e-06	4.90718e-05
ENSMUSG00000058729	Lin9	protein_coding	27.6038	-0.387341	0.193536	-2.00139	0.0453499	0.137315
ENSMUSG00000026499	Acbd3	protein_coding	244.522	0.0854133	0.0873381	0.977961	0.328094	0.547555
ENSMUSG00000060743	H3f3a	protein_coding	365.424	-0.274385	0.0667914	-4.10809	3.9895e-05	0.000370653
ENSMUSG00000073485	H3f3aos	lncRNA	8.84094	-0.254004	0.349171	-0.727449	0.466951	0.675842
ENSMUSG00000038806	Sde2	protein_coding	103.872	-0.0887805	0.106358	-0.834736	0.403866	0.623002
ENSMUSG00000026520	Pycr2	protein_coding	41.3189	0.27469	0.163657	1.67845	0.0932595	0.235823
ENSMUSG00000038793	Lefty1	protein_coding	6.87603	1.09757	0.401695	2.73234	0.00628856	0.0286239
ENSMUSG00000026519	Tmem63a	protein_coding	116.201	-0.0823759	0.112765	-0.73051	0.465079	0.6743
ENSMUSG00000038776	Ephx1	protein_coding	246.463	0.332444	0.0949124	3.50264	0.000460675	0.00318961
ENSMUSG00000026516	Nvl	protein_coding	183.614	0.0554528	0.100114	0.553897	0.579649	0.761694
ENSMUSG00000062169	Cnih4	protein_coding	368.218	0.380016	0.0776852	4.89174	9.99503e-07	1.32375e-05
ENSMUSG00000038733	Wdr26	protein_coding	1206.39	0.049494	0.0508551	0.973238	0.330435	0.550037
ENSMUSG00000054135	A430110L20Rik	lncRNA	7.36224	-0.376775	0.393623	-0.957199	0.338467	0.558662
ENSMUSG00000004880	Lbr	protein_coding	161.247	-0.40426	0.0842124	-4.80048	1.58283e-06	2.01336e-05
ENSMUSG00000022995	Enah	protein_coding	1560.53	0.913417	0.0923491	9.89092	4.55814e-23	5.14762e-21
ENSMUSG00000026511	Srp9	protein_coding	225.033	0.0348026	0.0814872	0.427093	0.669312	0.823924
ENSMUSG00000038633	Degs1	protein_coding	324.26	-0.359728	0.0681506	-5.27842	1.303e-07	2.04491e-06
ENSMUSG00000047539	Fbxo28	protein_coding	185.533	-0.0385004	0.083627	-0.460383	0.645241	0.809522
ENSMUSG00000026510	Trp53bp2	protein_coding	90.0403	-0.270189	0.112571	-2.40016	0.0163877	0.0619412
ENSMUSG00000026509	Capn2	protein_coding	759.131	0.452287	0.0907719	4.98267	6.27113e-07	8.64816e-06
ENSMUSG00000079164	Tlr5	protein_coding	5.20159	-0.541147	0.427122	-1.26696	0.205169	0.404804
ENSMUSG00000030768	Disp1	protein_coding	51.3863	-0.117553	0.149886	-0.784285	0.432873	0.64669
ENSMUSG00000046836	Brox	protein_coding	275.675	-0.069403	0.0704335	-0.985368	0.324443	0.543529
ENSMUSG00000042901	Aida	protein_coding	263.191	0.117272	0.0850202	1.37934	0.167789	0.354946
ENSMUSG00000056050	Mia3	protein_coding	459.72	0.0523052	0.0537338	0.973414	0.330348	0.550037
ENSMUSG00000072258	Taf1a	protein_coding	140.441	-0.0922682	0.0953206	-0.967977	0.333056	0.552494
ENSMUSG00000039384	Dusp10	protein_coding	39.7434	-0.0862921	0.228932	-0.376933	0.706223	0.847731
ENSMUSG00000039377	Hlx	protein_coding	24.5027	0.219901	0.217479	1.01114	0.311952	0.530683
ENSMUSG00000073481	Mtarc2	protein_coding	186.804	0.0614597	0.0833214	0.737621	0.460745	0.67075
ENSMUSG00000039349	C130074G19Rik	protein_coding	132.878	-0.122681	0.0952021	-1.28864	0.197522	0.395092
ENSMUSG00000026620	Mark1	protein_coding	65.6538	-0.270523	0.130082	-2.07964	0.0375585	0.118668
ENSMUSG00000039318	Rab3gap2	protein_coding	259.52	0.159589	0.0692908	2.30318	0.0212688	0.076301
ENSMUSG00000026618	Iars2	protein_coding	759.31	-0.299682	0.0494955	-6.05472	1.40659e-09	3.02961e-08
ENSMUSG00000026617	Bpnt1	protein_coding	109.629	-0.160492	0.11038	-1.45399	0.14595	0.324509
ENSMUSG00000026615	Eprs	protein_coding	1119.91	0.148783	0.0569433	2.61283	0.0089797	0.0386722
ENSMUSG00000039246	Lyplal1	protein_coding	8.23363	0.304646	0.352437	0.864398	0.387369	0.607462
ENSMUSG00000039239	Tgfb2	protein_coding	115.24	1.39786	0.175548	7.96288	1.68079e-15	8.36092e-14
ENSMUSG00000001305	Rrp15	protein_coding	37.0721	0.0231726	0.177505	0.130546	0.896135	0.951709
ENSMUSG00000026611	Spata17	protein_coding	5.67641	0.380948	0.446669	0.852864	0.393735	0.61406
ENSMUSG00000039210	Gpatch2	protein_coding	89.7869	-0.0177725	0.115381	-0.154033	0.877584	0.943275
ENSMUSG00000104394	Gm37254	TEC	18.3541	-0.193807	0.233664	-0.829424	0.406865	0.625203
ENSMUSG00000026610	Esrrg	protein_coding	470.883	0.053181	0.0662385	0.802872	0.422048	0.637516
ENSMUSG00000026608	Kctd3	protein_coding	95.8842	0.247899	0.134424	1.84416	0.0651602	0.181273
ENSMUSG00000037624	Kcnk2	protein_coding	31.6342	1.32276	0.226168	5.84856	4.95859e-09	9.77333e-08
ENSMUSG00000026605	Cenpf	protein_coding	90.2074	-1.17884	0.225898	-5.21846	1.80418e-07	2.74886e-06
ENSMUSG00000026604	Ptpn14	protein_coding	319.27	-0.319916	0.118501	-2.6997	0.00694011	0.0309987
ENSMUSG00000026603	Smyd2	protein_coding	472.571	-0.167177	0.0856732	-1.95133	0.0510173	0.150495
ENSMUSG00000010175	Prox1	protein_coding	633.531	-0.0757218	0.141821	-0.533927	0.593392	0.772495
ENSMUSG00000089872	Rps6kc1	protein_coding	110.969	0.236056	0.112014	2.10739	0.0350838	0.112465
ENSMUSG00000026634	Angel2	protein_coding	249.66	-0.120523	0.0828575	-1.45459	0.145784	0.324365
ENSMUSG00000066595	Flvcr1	protein_coding	44.3269	-0.301155	0.169496	-1.77676	0.0756069	0.201933
ENSMUSG00000026632	Tatdn3	protein_coding	64.1731	0.0299452	0.157063	0.190657	0.848794	0.930339
ENSMUSG00000026628	Atf3	protein_coding	19.5089	0.23215	0.336749	0.689386	0.49058	0.694736
ENSMUSG00000037499	Nenf	protein_coding	164.372	0.00362189	0.0902334	0.0401392	0.967982	0.987419
ENSMUSG00000026627	Pacc1	protein_coding	27.5053	0.0206235	0.192277	0.10726	0.914583	0.961112
ENSMUSG00000026626	Ppp2r5a	protein_coding	628.25	-0.106464	0.0564634	-1.88554	0.0593563	0.168737
ENSMUSG00000037461	Ints7	protein_coding	106.309	-0.185082	0.111006	-1.66732	0.0954514	0.239785
ENSMUSG00000026623	Lpgat1	protein_coding	1145.23	0.000820117	0.0622639	0.0131716	0.989491	0.995615
ENSMUSG00000037434	Slc30a1	protein_coding	214.058	-0.196304	0.0939536	-2.08937	0.0366741	0.116426
ENSMUSG00000026637	Traf5	protein_coding	16.8015	0.168365	0.25167	0.668991	0.503501	0.705822
ENSMUSG00000037395	Rcor3	protein_coding	277.574	0.0957248	0.0848772	1.1278	0.259403	0.469168
ENSMUSG00000097316	Gm10516	lncRNA	33.6895	0.488295	0.197709	2.46976	0.0135203	0.0533847
ENSMUSG00000037375	Hhat	protein_coding	11.7286	0.229066	0.319155	0.717728	0.472925	0.679662
ENSMUSG00000016262	Sertad4	protein_coding	47.101	1.15128	0.17352	6.63483	3.24877e-11	8.9604e-10
ENSMUSG00000016181	Utp25	protein_coding	54.4112	0.0263066	0.142211	0.184983	0.853242	0.932051
ENSMUSG00000026638	Irf6	protein_coding	7.89349	0.314237	0.441357	0.71198	0.476477	0.682771
ENSMUSG00000079144	A130010J15Rik	protein_coding	46.4453	0.179595	0.17049	1.0534	0.292155	0.509546
ENSMUSG00000026639	Lamb3	protein_coding	59.6415	-0.527975	0.145608	-3.62601	0.000287832	0.00212963
ENSMUSG00000016194	Hsd11b1	protein_coding	117.949	-0.0914978	0.117304	-0.780004	0.435388	0.648536
ENSMUSG00000009633	G0s2	protein_coding	91.3027	-0.279028	0.223828	-1.24662	0.212538	0.413643
ENSMUSG00000104348	Gm37691	TEC	32.9306	-0.721345	0.183311	-3.93509	8.31666e-05	0.000715045
ENSMUSG00000026640	Plxna2	protein_coding	455.057	-0.57605	0.128628	-4.47841	7.52008e-06	8.29094e-05
ENSMUSG00000016494	Cd34	protein_coding	869.518	0.423736	0.0758608	5.5857	2.32754e-08	4.18757e-07
ENSMUSG00000096929	A330023F24Rik	lncRNA	91.2968	-1.24933	0.132192	-9.45086	3.36064e-21	3.12054e-19
ENSMUSG00000016493	Cd46	protein_coding	30.9105	-0.117836	0.18616	-0.63298	0.526747	0.723541
ENSMUSG00000016481	Cr1l	protein_coding	414.205	-0.240187	0.0677184	-3.54685	0.000389867	0.00275761
ENSMUSG00000050530	Fam171a1	protein_coding	158.184	0.158981	0.0909283	1.74842	0.0803916	0.211501
ENSMUSG00000026643	Nmt2	protein_coding	123.435	0.243126	0.0959204	2.53466	0.0112556	0.0461886
ENSMUSG00000049950	Rpp38	protein_coding	19.2362	0.279039	0.250982	1.11179	0.26623	0.477669
ENSMUSG00000026650	Meig1	protein_coding	12.0841	-0.227685	0.325173	-0.700198	0.483804	0.68931
ENSMUSG00000026648	Dclre1c	protein_coding	40.1479	0.207164	0.173175	1.19627	0.231591	0.436197
ENSMUSG00000026646	Suv39h2	protein_coding	10.4761	0.283665	0.330662	0.857869	0.390965	0.611452
ENSMUSG00000109865	Hspa14	protein_coding	110.289	0.118613	0.115159	1.02999	0.303014	0.520725
ENSMUSG00000051396	Gm45902	protein_coding	13.42	-0.207986	0.314339	-0.66166	0.508189	0.709522
ENSMUSG00000039496	Cdnf	protein_coding	239.318	-0.0425325	0.095042	-0.447512	0.654505	0.815125
ENSMUSG00000026655	Fam107b	protein_coding	37.7178	-0.00600626	0.163739	-0.0366819	0.970739	0.988388
ENSMUSG00000026657	Frmd4a	protein_coding	211.506	0.0359814	0.110345	0.326081	0.744363	0.870995
ENSMUSG00000039449	Prpf18	protein_coding	347.837	0.0290868	0.074729	0.38923	0.697106	0.841015
ENSMUSG00000048186	Bend7	protein_coding	41.2764	-0.141514	0.158888	-0.890654	0.373115	0.593702
ENSMUSG00000026662	Sephs1	protein_coding	117.552	-0.0306948	0.0995515	-0.308331	0.757831	0.87805
ENSMUSG00000026664	Phyh	protein_coding	3053.58	-0.539378	0.0543432	-9.9254	3.22795e-23	3.74666e-21
ENSMUSG00000026672	Optn	protein_coding	506.853	-0.520101	0.0717847	-7.24529	4.31529e-13	1.5748e-11
ENSMUSG00000026676	Ccdc3	protein_coding	12.5616	-0.318432	0.281584	-1.13086	0.258115	0.467699
ENSMUSG00000039145	Camk1d	protein_coding	33.3332	0.0538606	0.204025	0.26399	0.791787	0.898312
ENSMUSG00000039128	Cdc123	protein_coding	251.986	-0.156911	0.0684405	-2.29266	0.0218674	0.0778802
ENSMUSG00000025817	Nudt5	protein_coding	80.8056	0.16926	0.128373	1.3185	0.187337	0.38222
ENSMUSG00000025816	Sec61a2	protein_coding	93.7712	-0.132912	0.107293	-1.23878	0.215425	0.417301
ENSMUSG00000025815	Dhtkd1	protein_coding	51.0422	-0.294619	0.147028	-2.00383	0.0450885	0.136721
ENSMUSG00000043241	Upf2	protein_coding	277.958	0.107168	0.0800095	1.33944	0.180427	0.372765
ENSMUSG00000045319	Proser2	protein_coding	39.4585	-0.0605034	0.179766	-0.336568	0.736443	0.866519
ENSMUSG00000039063	Echdc3	protein_coding	102.975	-0.404129	0.115664	-3.494	0.000475849	0.00327838
ENSMUSG00000039046	Usp6nl	protein_coding	67.2765	0.0213294	0.132061	0.161512	0.87169	0.940267
ENSMUSG00000002107	Celf2	protein_coding	755.11	0.132815	0.053319	2.49095	0.0127401	0.0508327
ENSMUSG00000025782	Taf3	protein_coding	105.186	-0.0163879	0.104151	-0.157347	0.874971	0.942021
ENSMUSG00000025781	Atp5c1	protein_coding	5738.39	-0.39867	0.0516877	-7.71304	1.22852e-14	5.47559e-13
ENSMUSG00000037262	Kin	protein_coding	66.6013	0.109378	0.136453	0.801585	0.422793	0.638041
ENSMUSG00000037254	Itih2	protein_coding	9.07558	3.15274	0.556876	5.66147	1.50078e-08	2.76866e-07
ENSMUSG00000025780	Itih5	protein_coding	179.483	1.12914	0.150069	7.52414	5.30694e-14	2.19013e-12
ENSMUSG00000026778	Prkcq	protein_coding	23.0564	-0.683593	0.213079	-3.20817	0.00133583	0.00792514
ENSMUSG00000026773	Pfkfb3	protein_coding	75.6316	-0.358426	0.210499	-1.70274	0.0886161	0.227481
ENSMUSG00000037197	Rbm17	protein_coding	189.53	0.170191	0.0933726	1.82271	0.0683471	0.187394
ENSMUSG00000026770	Il2ra	protein_coding	16.3415	-0.799369	0.306226	-2.61039	0.00904383	0.0388682
ENSMUSG00000023206	Il15ra	protein_coding	146.15	-0.315272	0.0999417	-3.15456	0.00160739	0.00925134
ENSMUSG00000058594	Fbh1	protein_coding	486.835	-0.019688	0.0561032	-0.350925	0.725645	0.860416
ENSMUSG00000047909	Ankrd16	protein_coding	109.692	0.170844	0.102969	1.65918	0.0970792	0.242393
ENSMUSG00000026767	Mindy3	protein_coding	94.33	0.200733	0.112003	1.79221	0.0730993	0.196935
ENSMUSG00000026730	Pter	protein_coding	88.5273	0.188447	0.126182	1.49345	0.135319	0.307633
ENSMUSG00000026727	Rsu1	protein_coding	176.885	0.335716	0.0917164	3.66037	0.000251851	0.00189871
ENSMUSG00000026726	Cubn	protein_coding	23.7135	-0.965777	0.249444	-3.87172	0.000108071	0.000902168
ENSMUSG00000026723	Trdmt1	protein_coding	61.2853	-0.0968789	0.149387	-0.64851	0.516655	0.715756
ENSMUSG00000026728	Vim	protein_coding	1400.74	0.753739	0.115778	6.51019	7.5054e-11	1.98489e-09
ENSMUSG00000003418	St8sia6	protein_coding	56.8209	-0.511441	0.157594	-3.24531	0.00117321	0.00711763
ENSMUSG00000063275	Hacd1	protein_coding	157.041	0.0994117	0.0929994	1.06895	0.285092	0.500476
ENSMUSG00000026718	Stam	protein_coding	147.481	0.020625	0.119305	0.172877	0.862748	0.936362
ENSMUSG00000026712	Mrc1	protein_coding	308.95	-0.132992	0.145913	-0.91145	0.362058	0.582822
ENSMUSG00000057914	Cacnb2	protein_coding	493.591	-0.316398	0.079448	-3.98246	6.8206e-05	0.000597795
ENSMUSG00000026707	Nsun6	protein_coding	32.3118	0.203098	0.185422	1.09533	0.273372	0.485975
ENSMUSG00000017418	Arl5b	protein_coding	211.059	0.0190354	0.0982788	0.193688	0.84642	0.929206
ENSMUSG00000026748	Plxdc2	protein_coding	208.822	0.468012	0.0880408	5.31586	1.06156e-07	1.69465e-06
ENSMUSG00000053702	Nebl	protein_coding	3086.27	0.041871	0.077573	0.539762	0.589361	0.769325
ENSMUSG00000054057	A930004D18Rik	protein_coding	31.9422	0.00634955	0.178428	0.0355862	0.971612	0.988526
ENSMUSG00000054074	Skida1	protein_coding	31.7724	-0.0736957	0.194151	-0.37958	0.704257	0.846771
ENSMUSG00000026743	Mllt10	protein_coding	186.236	0.0510562	0.0881495	0.5792	0.562455	0.748834
ENSMUSG00000026740	Dnajc1	protein_coding	214.056	-0.0231209	0.0946331	-0.244322	0.806982	0.906926
ENSMUSG00000051154	Commd3	protein_coding	336.208	-0.0383686	0.0787051	-0.487498	0.625906	0.79627
ENSMUSG00000026739	Bmi1	protein_coding	506.581	-0.334063	0.0644023	-5.18713	2.13558e-07	3.2244e-06
ENSMUSG00000026737	Pip4k2a	protein_coding	101.002	0.324957	0.104451	3.11111	0.00186388	0.0104892
ENSMUSG00000023094	Msrb2	protein_coding	251.695	-0.553911	0.100537	-5.5095	3.59861e-08	6.26532e-07
ENSMUSG00000043415	Otud1	protein_coding	110.984	-0.134743	0.154792	-0.870474	0.384041	0.60448
ENSMUSG00000036617	Etl4	protein_coding	448.982	-0.221144	0.0812992	-2.72012	0.00652587	0.0294793
ENSMUSG00000036591	Arhgap21	protein_coding	657.252	0.105341	0.0572325	1.84058	0.0656835	0.182273
ENSMUSG00000075514	Gm13375	lncRNA	46.6023	-0.209382	0.161583	-1.29581	0.19504	0.391674
ENSMUSG00000048550	Thnsl1	protein_coding	69.1884	-0.17374	0.125041	-1.38947	0.164691	0.350476
ENSMUSG00000083863	Gm13341	unprocessed_pseudogene	50.4925	-0.538192	0.173937	-3.09417	0.00197364	0.0109848
ENSMUSG00000083563	Gm13340	unprocessed_pseudogene	139.346	-0.606533	0.123533	-4.90988	9.1132e-07	1.21854e-05
ENSMUSG00000082884	Gm13339	unprocessed_pseudogene	22.8023	-0.762792	0.225055	-3.38936	0.000700563	0.00455611
ENSMUSG00000026786	Apbb1ip	protein_coding	46.1329	0.443376	0.164138	2.70125	0.006908	0.03088
ENSMUSG00000026784	Pdss1	protein_coding	92.061	-0.0391537	0.115022	-0.340401	0.733555	0.86507
ENSMUSG00000058835	Abi1	protein_coding	210.009	0.100814	0.0980557	1.02813	0.30389	0.521641
ENSMUSG00000026781	Acbd5	protein_coding	288.587	0.244949	0.0729965	3.35563	0.00079185	0.00506505
ENSMUSG00000026779	Mastl	protein_coding	7.66638	0.85267	0.43015	1.98226	0.0474498	0.142256
ENSMUSG00000026775	Yme1l1	protein_coding	804.288	-0.0163979	0.0541973	-0.302559	0.762226	0.880919
ENSMUSG00000026771	Spopl	protein_coding	133.38	0.0355109	0.101832	0.348721	0.727299	0.861255
ENSMUSG00000081519	Gm13331	processed_pseudogene	5.09041	2.15083	0.641049	3.35517	0.000793176	0.00506965
ENSMUSG00000026986	Hnmt	protein_coding	74.3339	-1.05062	0.170513	-6.16153	7.20468e-10	1.6561e-08
ENSMUSG00000026979	Psd4	protein_coding	7.7205	0.265326	0.422748	0.627622	0.530251	0.726385
ENSMUSG00000036893	Ehmt1	protein_coding	159.549	0.0238583	0.101411	0.235263	0.814005	0.911068
ENSMUSG00000026972	Arrdc1	protein_coding	13.5553	0.0215217	0.285001	0.0755145	0.939805	0.973888
ENSMUSG00000026974	Zmynd19	protein_coding	69.435	-0.0143447	0.129105	-0.111108	0.91153	0.959668
ENSMUSG00000026975	Dph7	protein_coding	27.1332	0.17066	0.232227	0.734887	0.462409	0.672319
ENSMUSG00000036850	Mrpl41	protein_coding	160.908	-0.0960227	0.0904645	-1.06144	0.28849	0.50485
ENSMUSG00000036833	Pnpla7	protein_coding	152.199	-0.242672	0.20191	-1.20188	0.22941	0.434015
ENSMUSG00000006476	Nsmf	protein_coding	69.929	0.198216	0.157275	1.26031	0.207556	0.407455
ENSMUSG00000078202	Nrarp	protein_coding	70.9401	-0.405925	0.173686	-2.33712	0.019433	0.0710573
ENSMUSG00000059555	Tor4a	protein_coding	28.6282	0.0319499	0.219416	0.145614	0.884226	0.946926
ENSMUSG00000013465	Nelfb	protein_coding	181.001	0.133808	0.0850145	1.57394	0.115502	0.274687
ENSMUSG00000036752	Tubb4b	protein_coding	694.556	0.119853	0.132267	0.906142	0.364861	0.585938
ENSMUSG00000006471	Ndor1	protein_coding	17.9231	0.0764064	0.248692	0.307233	0.758666	0.878749
ENSMUSG00000078201	Tmem203	protein_coding	13.8312	-0.153461	0.263792	-0.581748	0.560737	0.74744
ENSMUSG00000048707	Tprn	protein_coding	18.6539	-0.318326	0.248652	-1.2802	0.200474	0.398942
ENSMUSG00000026966	Ssna1	protein_coding	65.8479	0.297882	0.156946	1.89799	0.0576975	0.16517
ENSMUSG00000026965	Anapc2	protein_coding	232.333	0.264899	0.0829758	3.19249	0.00141052	0.00830082
ENSMUSG00000036646	Man1b1	protein_coding	198.596	-0.104439	0.0892273	-1.17048	0.241806	0.448578
ENSMUSG00000026958	Dpp7	protein_coding	16.2075	0.566886	0.294625	1.92409	0.0543431	0.157854
ENSMUSG00000026956	Uap1l1	protein_coding	25.4675	0.249737	0.242791	1.02861	0.303664	0.521413
ENSMUSG00000015085	Entpd2	protein_coding	37.4723	0.443051	0.180745	2.45125	0.014236	0.0555675
ENSMUSG00000015094	Npdc1	protein_coding	71.3233	0.435869	0.1498	2.90968	0.003618	0.0182032
ENSMUSG00000026944	Abca2	protein_coding	410.727	-0.234046	0.0742685	-3.15135	0.00162515	0.00933136
ENSMUSG00000047617	Paxx	protein_coding	39.7821	0.19895	0.231703	0.858642	0.390538	0.610899
ENSMUSG00000015090	Ptgds	protein_coding	688.109	-0.406593	0.147125	-2.76359	0.005717	0.0264473
ENSMUSG00000015083	C8g	protein_coding	5.71664	0.311337	0.468134	0.66506	0.506012	0.708033
ENSMUSG00000015095	Fbxw5	protein_coding	292.744	-0.168906	0.0750532	-2.25048	0.0244183	0.0846211
ENSMUSG00000026942	Traf2	protein_coding	69.6621	0.273565	0.136215	2.00833	0.0446079	0.135535
ENSMUSG00000015092	Edf1	protein_coding	378.499	-0.207793	0.0634736	-3.27369	0.00106153	0.00651817
ENSMUSG00000026941	Mamdc4	protein_coding	5.1239	-0.463173	0.459615	-1.00774	0.313579	0.532592
ENSMUSG00000036504	Phpt1	protein_coding	9.85473	0.0815716	0.352647	0.231312	0.817072	0.912539
ENSMUSG00000015087	Rabl6	protein_coding	460.961	-0.171777	0.0687344	-2.49915	0.0124493	0.0499703
ENSMUSG00000026939	Tmem141	protein_coding	71.0799	-0.149709	0.147057	-1.01803	0.308663	0.527182
ENSMUSG00000026938	Fcna	protein_coding	10.654	-0.126023	0.450746	-0.279587	0.779794	0.892141
ENSMUSG00000049086	Bmyc	protein_coding	27.601	0.185317	0.194574	0.952426	0.340881	0.561218
ENSMUSG00000026933	Camsap1	protein_coding	282.81	0.0394223	0.0880141	0.447908	0.654219	0.815012
ENSMUSG00000036352	Ubac1	protein_coding	361.205	0.280786	0.0647367	4.33734	1.44215e-05	0.000148699
ENSMUSG00000026932	Nacc2	protein_coding	252.79	0.240009	0.0863491	2.77952	0.00544396	0.0254533
ENSMUSG00000087679	Tmem250-ps	protein_coding	316.444	-0.273642	0.0793476	-3.44864	0.000563414	0.00378795
ENSMUSG00000036327	Qsox2	protein_coding	121.458	-0.768121	0.112343	-6.83731	8.06934e-12	2.41704e-10
ENSMUSG00000026930	Gpsm1	protein_coding	680.275	0.00377666	0.0786329	0.0480291	0.961693	0.984729
ENSMUSG00000075467	Dnlz	protein_coding	127.357	0.153169	0.0916705	1.67087	0.0947477	0.238532
ENSMUSG00000026928	Card9	protein_coding	6.64537	-0.302309	0.422873	-0.714894	0.474674	0.68118
ENSMUSG00000036281	Snapc4	protein_coding	50.4921	0.284584	0.173688	1.63848	0.101321	0.250035
ENSMUSG00000085767	Gm13563	lncRNA	7.00471	0.158918	0.371724	0.427515	0.669004	0.823701
ENSMUSG00000026927	Entr1	protein_coding	235.095	-0.0334983	0.0850228	-0.393992	0.693587	0.838707
ENSMUSG00000026926	Pmpca	protein_coding	962.84	-0.131192	0.0536202	-2.44668	0.0144178	0.0561425
ENSMUSG00000026925	Inpp5e	protein_coding	159.841	0.05985	0.0957048	0.62536	0.531735	0.727514
ENSMUSG00000026924	Sec16a	protein_coding	438.084	-0.103723	0.0699853	-1.48207	0.138321	0.312587
ENSMUSG00000026923	Notch1	protein_coding	268.512	-0.516134	0.0807989	-6.38788	1.68206e-10	4.22131e-09
ENSMUSG00000026921	Egfl7	protein_coding	254.254	-0.289845	0.100105	-2.89542	0.00378654	0.0188751
ENSMUSG00000026922	Agpat2	protein_coding	248.651	0.434378	0.0983285	4.41762	9.97948e-06	0.000107403
ENSMUSG00000036186	Dipk1b	protein_coding	61.9033	0.743834	0.158481	4.69351	2.68554e-06	3.25734e-05
ENSMUSG00000036160	Surf6	protein_coding	54.2909	0.187591	0.173241	1.08283	0.278885	0.492736
ENSMUSG00000015776	Med22	protein_coding	92.6168	0.140362	0.118257	1.18692	0.23526	0.440563
ENSMUSG00000062647	Rpl7a	protein_coding	1216.22	0.17038	0.0559005	3.04792	0.00230433	0.0125251
ENSMUSG00000015790	Surf1	protein_coding	135.481	0.012465	0.101981	0.122229	0.902718	0.955362
ENSMUSG00000014873	Surf2	protein_coding	76.8794	0.306975	0.125071	2.4544	0.0141119	0.0552379
ENSMUSG00000014867	Surf4	protein_coding	715.587	0.0505381	0.0512283	0.986528	0.323874	0.543279
ENSMUSG00000052406	Rexo4	protein_coding	76.1032	0.0302456	0.139041	0.217529	0.827796	0.918588
ENSMUSG00000015488	Cacfd1	protein_coding	236.412	-0.0597282	0.0780729	-0.765031	0.444253	0.656172
ENSMUSG00000036040	Adamtsl2	protein_coding	107.985	1.71379	0.13433	12.7581	2.81034e-37	1.02113e-34
ENSMUSG00000000889	Dbh	protein_coding	10.1366	0.2924	0.404885	0.722179	0.470184	0.677763
ENSMUSG00000009614	Sardh	protein_coding	41.4278	0.497301	0.168982	2.94292	0.00325135	0.0166902
ENSMUSG00000009621	Vav2	protein_coding	117.539	0.136563	0.122124	1.11823	0.263471	0.474315
ENSMUSG00000109946	Brd3os	protein_coding	12.7675	0.78471	0.320931	2.4451	0.014481	0.0562351
ENSMUSG00000026918	Brd3	protein_coding	206.946	-0.136284	0.0814703	-1.6728	0.0943658	0.237857
ENSMUSG00000026917	Wdr5	protein_coding	185.861	-0.231918	0.0863876	-2.68462	0.00726125	0.032242
ENSMUSG00000015846	Rxra	protein_coding	435.741	-0.25232	0.0629536	-4.00802	6.12289e-05	0.000542044
ENSMUSG00000026837	Col5a1	protein_coding	461.641	1.21279	0.120861	10.0346	1.07356e-23	1.30025e-21
ENSMUSG00000026833	Olfm1	protein_coding	29.4509	0.49084	0.229122	2.14227	0.0321721	0.105024
ENSMUSG00000035829	Ppp1r26	protein_coding	26.8498	0.0953218	0.239434	0.398113	0.690547	0.836199
ENSMUSG00000035772	Mrps2	protein_coding	181.955	-0.101802	0.0780175	-1.30486	0.19194	0.38773
ENSMUSG00000026821	Ralgds	protein_coding	62.3124	-0.310062	0.130704	-2.37224	0.0176806	0.0658013
ENSMUSG00000026816	Gtf3c5	protein_coding	71.9233	0.0716662	0.144812	0.494891	0.620677	0.792152
ENSMUSG00000026812	Tsc1	protein_coding	335.848	0.0993434	0.0782856	1.26899	0.204446	0.403961
ENSMUSG00000035666	Gtf3c4	protein_coding	222.09	0.125449	0.0853876	1.46917	0.141786	0.31784
ENSMUSG00000026806	Ddx31	protein_coding	23.6356	0.231653	0.203562	1.13799	0.255123	0.463896
ENSMUSG00000026803	Ttf1	protein_coding	85.1497	0.0496512	0.120822	0.410945	0.681113	0.83114
ENSMUSG00000043535	Setx	protein_coding	492.941	0.118317	0.0698446	1.694	0.0902655	0.230533
ENSMUSG00000035513	Ntng2	protein_coding	42.586	0.43302	0.20126	2.15154	0.0314333	0.103231
ENSMUSG00000079499	6530402F18Rik	lncRNA	35.2083	0.34064	0.169405	2.0108	0.0443465	0.134937
ENSMUSG00000026799	Med27	protein_coding	38.7713	-0.0140403	0.179253	-0.078327	0.937568	0.972827
ENSMUSG00000039844	Rapgef1	protein_coding	1093.95	0.353652	0.0677578	5.21935	1.79553e-07	2.74069e-06
ENSMUSG00000039826	Trub2	protein_coding	114.399	0.252187	0.105453	2.39147	0.0167809	0.0630567
ENSMUSG00000026798	Coq4	protein_coding	50.3754	-0.257046	0.171445	-1.4993	0.133797	0.305378
ENSMUSG00000059316	Slc27a4	protein_coding	124.967	0.166355	0.111379	1.49359	0.135283	0.307594
ENSMUSG00000069020	Urm1	protein_coding	83.5441	0.0921137	0.125617	0.733289	0.463382	0.672774
ENSMUSG00000039787	Cercam	protein_coding	23.1339	1.09826	0.282191	3.89191	9.94578e-05	0.000841264
ENSMUSG00000026790	Odf2	protein_coding	193.821	0.102489	0.0777779	1.31772	0.187598	0.382566
ENSMUSG00000019715	Gle1	protein_coding	176.487	0.0378452	0.0930529	0.406706	0.684224	0.832488
ENSMUSG00000057738	Sptan1	protein_coding	1973.44	-0.0577254	0.0782307	-0.737886	0.460584	0.670627
ENSMUSG00000039715	Dync2i2	protein_coding	22.1881	0.190205	0.21657	0.878262	0.379802	0.600625
ENSMUSG00000054766	Set	protein_coding	634.515	0.0785343	0.0597509	1.31436	0.188724	0.384155
ENSMUSG00000026785	Pkn3	protein_coding	43.3231	-0.114369	0.160413	-0.712965	0.475868	0.682182
ENSMUSG00000015335	Zdhhc12	protein_coding	7.9578	0.477179	0.365004	1.30733	0.191102	0.386739
ENSMUSG00000039686	Zer1	protein_coding	210.088	-0.0591066	0.0815368	-0.724908	0.468509	0.676878
ENSMUSG00000039678	Tbc1d13	protein_coding	100.2	0.058054	0.108603	0.534551	0.59296	0.772412
ENSMUSG00000015337	Endog	protein_coding	97.6639	-0.366376	0.12505	-2.92983	0.00339146	0.0172767
ENSMUSG00000039660	Spout1	protein_coding	39.5585	0.198107	0.162748	1.21726	0.223506	0.427229
ENSMUSG00000039648	Kyat1	protein_coding	123.38	-0.273723	0.111555	-2.45372	0.0141389	0.0553178
ENSMUSG00000007476	Lrrc8a	protein_coding	117.622	-0.441259	0.161225	-2.73691	0.00620187	0.028291
ENSMUSG00000099041	Gm28035	protein_coding	9.36961	-0.967356	0.389885	-2.48113	0.0130966	0.0520069
ENSMUSG00000079484	Phyhd1	protein_coding	36.885	-0.758829	0.257989	-2.94133	0.00326809	0.0167555
ENSMUSG00000075419	Dolk	protein_coding	118.13	0.309103	0.112579	2.74566	0.00603891	0.027676
ENSMUSG00000052533	Nup188	protein_coding	108.506	-0.0334853	0.105446	-0.317559	0.75082	0.875058
ENSMUSG00000026860	Sh3glb2	protein_coding	178.444	-0.0117309	0.0881228	-0.13312	0.894098	0.950694
ENSMUSG00000026858	Miga2	protein_coding	277.962	-0.0264574	0.101988	-0.259417	0.795314	0.900174
ENSMUSG00000026856	Dolpp1	protein_coding	24.4716	-0.341899	0.213352	-1.60251	0.109042	0.263334
ENSMUSG00000026853	Crat	protein_coding	2073.44	-0.77381	0.0759091	-10.1939	2.11127e-24	2.77856e-22
ENSMUSG00000039515	Ptpa	protein_coding	327.071	0.180844	0.0992976	1.82124	0.068571	0.187844
ENSMUSG00000089762	Ier5l	protein_coding	15.0008	0.102458	0.284319	0.360362	0.718576	0.856104
ENSMUSG00000026857	Ntmt1	protein_coding	65.3427	0.363628	0.146571	2.48091	0.0131048	0.0520225
ENSMUSG00000039483	Asb6	protein_coding	32.8097	0.166662	0.183594	0.907775	0.363997	0.584962
ENSMUSG00000026848	Tor1b	protein_coding	189.671	-0.00894426	0.0848065	-0.105467	0.916006	0.961558
ENSMUSG00000026849	Tor1a	protein_coding	38.9155	0.222518	0.170162	1.30768	0.19098	0.386587
ENSMUSG00000026851	BC005624	protein_coding	161.82	0.0703937	0.0842493	0.835541	0.403413	0.62259
ENSMUSG00000026854	Usp20	protein_coding	249.865	0.173157	0.104199	1.6618	0.096553	0.241614
ENSMUSG00000075415	Fnbp1	protein_coding	517.411	0.206227	0.0771481	2.67313	0.0075148	0.0332106
ENSMUSG00000087269	D330023K18Rik	lncRNA	13.7776	0.172932	0.28176	0.613757	0.539376	0.732809
ENSMUSG00000000194	Gpr107	protein_coding	288.068	0.19719	0.0762367	2.58655	0.00969427	0.0410389
ENSMUSG00000062661	Ncs1	protein_coding	67.4439	0.324088	0.19115	1.69546	0.0899879	0.230119
ENSMUSG00000055632	Hmcn2	protein_coding	123.637	-0.876959	0.328956	-2.66589	0.00767854	0.0338001
ENSMUSG00000076441	Ass1	protein_coding	27.7491	1.05409	0.246914	4.26905	1.96303e-05	0.000195066
ENSMUSG00000026843	Fubp3	protein_coding	97.6136	0.162214	0.108546	1.49443	0.135064	0.307263
ENSMUSG00000039356	Exosc2	protein_coding	41.2443	0.0566182	0.162789	0.347802	0.727989	0.861668
ENSMUSG00000026842	Abl1	protein_coding	339.441	-0.0183547	0.0704132	-0.260671	0.794346	0.899689
ENSMUSG00000026840	Lamc3	protein_coding	9.77469	2.04745	0.437117	4.68399	2.81349e-06	3.38794e-05
ENSMUSG00000001864	Aif1l	protein_coding	9.69555	0.0178812	0.355659	0.0502763	0.959902	0.983876
ENSMUSG00000001855	Nup214	protein_coding	128.826	0.0225597	0.0983309	0.229427	0.818537	0.913092
ENSMUSG00000050592	Fam78a	protein_coding	198.25	0.210249	0.164464	1.27839	0.201114	0.39955
ENSMUSG00000090157	Gm16534	lncRNA	5.29105	-1.06408	0.494156	-2.15333	0.0312924	0.102957
ENSMUSG00000051373	Plpp7	protein_coding	144.951	0.231901	0.115388	2.00975	0.0444572	0.135175
ENSMUSG00000039262	Prrc2b	protein_coding	1212.76	-0.200053	0.0774579	-2.58274	0.00980194	0.041392
ENSMUSG00000039254	Pomt1	protein_coding	71.5508	-0.0364592	0.120787	-0.301847	0.762769	0.88118
ENSMUSG00000002550	Uck1	protein_coding	72.4077	-0.24097	0.122419	-1.9684	0.0490218	0.14587
ENSMUSG00000044627	Swi5	protein_coding	504.75	0.00308016	0.0547209	0.0562886	0.955112	0.981563
ENSMUSG00000002546	Golga2	protein_coding	617.959	0.055632	0.0557671	0.997578	0.318484	0.537499
ENSMUSG00000026825	Dnm1	protein_coding	91.5221	1.34642	0.149897	8.98231	2.65136e-19	1.96083e-17
ENSMUSG00000039205	Ciz1	protein_coding	137.928	0.00936476	0.102843	0.0910589	0.927446	0.967865
ENSMUSG00000039195	1110008P14Rik	protein_coding	52.8816	0.179787	0.150597	1.19384	0.232542	0.437201
ENSMUSG00000026822	Lcn2	protein_coding	17.6981	0.158898	0.391263	0.406115	0.684658	0.832605
ENSMUSG00000026820	Ptges2	protein_coding	176.056	-0.289832	0.0864754	-3.35161	0.000803428	0.00512933
ENSMUSG00000026819	Slc25a25	protein_coding	47.6949	-0.819622	0.223619	-3.66527	0.000247081	0.00187289
ENSMUSG00000039164	Naif1	protein_coding	32.5259	0.169726	0.188735	0.899284	0.368501	0.589477
ENSMUSG00000039157	Fam102a	protein_coding	60.8525	-0.00965769	0.179766	-0.0537236	0.957155	0.982776
ENSMUSG00000026810	Dpm2	protein_coding	39.7087	0.255928	0.171983	1.48811	0.136723	0.309983
ENSMUSG00000079442	St6galnac4	protein_coding	118.832	0.341604	0.105254	3.24551	0.00117242	0.00711628
ENSMUSG00000026811	St6galnac6	protein_coding	357.985	-0.151602	0.079597	-1.90462	0.0568301	0.163318
ENSMUSG00000026817	Ak1	protein_coding	2660.58	-0.203027	0.0835666	-2.42953	0.0151185	0.0582638
ENSMUSG00000026814	Eng	protein_coding	636.536	-0.172467	0.0790554	-2.1816	0.0291391	0.0973674
ENSMUSG00000009566	Fpgs	protein_coding	23.5464	0.434075	0.219557	1.97705	0.0480361	0.14355
ENSMUSG00000009555	Cdk9	protein_coding	104.389	-0.00691862	0.109825	-0.0629969	0.949769	0.979112
ENSMUSG00000059013	Sh2d3c	protein_coding	97.9952	-0.48068	0.119847	-4.01079	6.05151e-05	0.000537148
ENSMUSG00000009563	Tor2a	protein_coding	30.5953	-0.35675	0.181667	-1.96375	0.0495588	0.147284
ENSMUSG00000053746	Ptrh1	protein_coding	9.15195	0.985609	0.363966	2.70797	0.00676956	0.030383
ENSMUSG00000026797	Stxbp1	protein_coding	82.6525	0.141459	0.116057	1.21888	0.222889	0.426584
ENSMUSG00000026796	Niban2	protein_coding	166.149	0.208859	0.0877606	2.37987	0.0173189	0.064599
ENSMUSG00000026792	Lrsam1	protein_coding	103.46	0.260418	0.113992	2.28453	0.0223406	0.0791943
ENSMUSG00000038900	Rpl12	protein_coding	678.849	0.414983	0.0732675	5.66395	1.47928e-08	2.73201e-07
ENSMUSG00000026791	Slc2a8	protein_coding	63.5459	0.018633	0.132986	0.140112	0.888572	0.948349
ENSMUSG00000038860	Garnl3	protein_coding	13.0665	0.0279783	0.310966	0.089972	0.928309	0.968343
ENSMUSG00000038831	Ralgps1	protein_coding	73.7643	0.282865	0.139007	2.0349	0.0418609	0.129079
ENSMUSG00000004105	Angptl2	protein_coding	756.17	1.00177	0.0857246	11.6859	1.50428e-31	3.5412e-29
ENSMUSG00000068966	Zbtb34	protein_coding	54.3894	-0.253887	0.141795	-1.79052	0.0733707	0.197443
ENSMUSG00000026788	Zbtb43	protein_coding	171.893	0.0668868	0.100356	0.666497	0.505093	0.707183
ENSMUSG00000038740	Mvb12b	protein_coding	176.052	-0.176211	0.0898448	-1.96128	0.0498461	0.147802
ENSMUSG00000038718	Pbx3	protein_coding	60.5864	-0.226239	0.148736	-1.52108	0.12824	0.296582
ENSMUSG00000038696	Mapkap1	protein_coding	290.717	0.142356	0.0771917	1.84418	0.0651564	0.181273
ENSMUSG00000026867	Gapvd1	protein_coding	381.018	-0.123099	0.055879	-2.20296	0.0275979	0.0932991
ENSMUSG00000026864	Hspa5	protein_coding	3617.11	-0.574845	0.105169	-5.4659	4.60563e-08	7.85496e-07
ENSMUSG00000070953	Rabepk	protein_coding	48.4412	0.0946521	0.149899	0.631439	0.527753	0.724566
ENSMUSG00000035949	Fbxw2	protein_coding	232.925	-0.0597503	0.0721787	-0.82781	0.407778	0.625774
ENSMUSG00000026869	Psmd5	protein_coding	124.456	0.066769	0.09696	0.688624	0.49106	0.695086
ENSMUSG00000026873	Phf19	protein_coding	9.09533	0.0917061	0.351311	0.26104	0.794062	0.899549
ENSMUSG00000026875	Traf1	protein_coding	5.74799	0.208788	0.422948	0.49365	0.621553	0.792786
ENSMUSG00000057110	Cntrl	protein_coding	101.697	-0.0848441	0.102793	-0.825387	0.409152	0.626846
ENSMUSG00000026878	Rab14	protein_coding	1027.97	-0.138686	0.0454806	-3.04934	0.00229344	0.012474
ENSMUSG00000026879	Gsn	protein_coding	5536.11	-0.0300001	0.110525	-0.271432	0.786059	0.895702
ENSMUSG00000026880	Stom	protein_coding	811.345	-0.650655	0.0894205	-7.27635	3.42967e-13	1.26785e-11
ENSMUSG00000075391	Glo1-ps	processed_pseudogene	14.3541	-0.348602	0.421431	-0.827185	0.408132	0.626
ENSMUSG00000035778	Ggta1	protein_coding	154.116	-0.0233232	0.0937996	-0.248649	0.803632	0.904912
ENSMUSG00000026883	Dab2ip	protein_coding	415.166	-0.347262	0.0848175	-4.09423	4.23582e-05	0.000390283
ENSMUSG00000026885	Ttll11	protein_coding	10.9756	0.677333	0.314757	2.15192	0.0314035	0.10318
ENSMUSG00000026895	Ndufa8	protein_coding	1235.67	-0.552207	0.0656341	-8.41341	3.9826e-17	2.36887e-15
ENSMUSG00000026890	Lhx6	protein_coding	28.8244	0.0740586	0.216494	0.342082	0.732289	0.864548
ENSMUSG00000026889	Rbm18	protein_coding	276.261	-0.00884541	0.0797344	-0.110936	0.911667	0.959668
ENSMUSG00000026887	Mrrf	protein_coding	219.866	-0.200936	0.0887532	-2.26399	0.0235748	0.0823466
ENSMUSG00000047250	Ptgs1	protein_coding	54.8604	-0.373113	0.160336	-2.32707	0.0199616	0.0726879
ENSMUSG00000083716	Gm13436	processed_pseudogene	7.3015	0.646238	0.393374	1.64281	0.100423	0.248293
ENSMUSG00000009030	Pdcl	protein_coding	153.706	0.0603323	0.101728	0.593073	0.553132	0.742312
ENSMUSG00000075376	Rc3h2	protein_coding	352.116	-0.0329803	0.0664021	-0.496676	0.619418	0.791526
ENSMUSG00000066798	Zbtb6	protein_coding	71.1413	-0.0522055	0.123167	-0.423861	0.671667	0.824764
ENSMUSG00000050714	Zbtb26	protein_coding	54.9789	-0.193435	0.158546	-1.22006	0.222443	0.426073
ENSMUSG00000035437	Rabgap1	protein_coding	443.048	0.225019	0.0638442	3.5245	0.000424288	0.00296718
ENSMUSG00000026915	Strbp	protein_coding	115.736	-0.19652	0.0979392	-2.00655	0.0447973	0.135937
ENSMUSG00000035392	Dennd1a	protein_coding	122.072	-0.227737	0.0972527	-2.3417	0.0191961	0.0703604
ENSMUSG00000026749	Nek6	protein_coding	24.4185	-0.169768	0.204006	-0.832168	0.405314	0.624042
ENSMUSG00000026750	Psmb7	protein_coding	805.734	0.133973	0.0648426	2.06612	0.0388167	0.121769
ENSMUSG00000063972	Nr6a1	protein_coding	13.992	0.372867	0.273485	1.36339	0.172759	0.362113
ENSMUSG00000046618	Olfml2a	protein_coding	82.0195	1.2177	0.200351	6.07782	1.21828e-09	2.64446e-08
ENSMUSG00000035295	Wdr38	protein_coding	5.28262	-0.269281	0.453478	-0.593814	0.552637	0.742151
ENSMUSG00000062997	Rpl35	protein_coding	458.084	0.285515	0.073796	3.86897	0.000109295	0.000910645
ENSMUSG00000026755	Arpc5l	protein_coding	503.517	0.201277	0.0550542	3.65597	0.000256208	0.00192808
ENSMUSG00000026754	Golga1	protein_coding	181.341	0.114984	0.0847484	1.35677	0.174853	0.364993
ENSMUSG00000035236	Scai	protein_coding	104.473	0.643772	0.119969	5.36614	8.04404e-08	1.31169e-06
ENSMUSG00000026753	Ppp6c	protein_coding	448.42	-0.0141588	0.0558225	-0.253641	0.799773	0.902914
ENSMUSG00000082536	Gm13456	processed_pseudogene	13.5548	-0.738669	0.287346	-2.57066	0.0101505	0.0425627
ENSMUSG00000049744	Arhgap15	protein_coding	5.44003	0.148483	0.433528	0.342498	0.731976	0.864367
ENSMUSG00000036890	Gtdc1	protein_coding	82.2458	-0.0195386	0.116719	-0.167398	0.867057	0.93837
ENSMUSG00000026872	Zeb2	protein_coding	309.491	0.101633	0.103069	0.986068	0.3241	0.543439
ENSMUSG00000052248	Zeb2os	lncRNA	11.4446	0.227556	0.302192	0.753018	0.451439	0.662396
ENSMUSG00000085591	Gm13479	lncRNA	29.6635	-0.533288	0.225567	-2.36421	0.0180686	0.0669787
ENSMUSG00000086353	Gm13481	lncRNA	10.9397	2.16338	0.399902	5.40979	6.30994e-08	1.05464e-06
ENSMUSG00000052155	Acvr2a	protein_coding	254.301	0.156141	0.0802475	1.94574	0.0516857	0.152037
ENSMUSG00000026761	Orc4	protein_coding	219.758	0.100841	0.073514	1.37173	0.170147	0.358347
ENSMUSG00000036792	Mbd5	protein_coding	172.022	0.108218	0.0955243	1.13288	0.257265	0.466774
ENSMUSG00000081272	Ap2m1-ps	processed_pseudogene	45.5208	0.230488	0.155371	1.48347	0.13795	0.312003
ENSMUSG00000069495	Epc2	protein_coding	210.949	-0.129802	0.107764	-1.2045	0.228396	0.432617
ENSMUSG00000026764	Kif5c	protein_coding	22.3256	0.821695	0.246867	3.3285	0.000873158	0.005503
ENSMUSG00000050447	Lypd6	protein_coding	5.46794	0.328384	0.543422	0.604289	0.545651	0.73715
ENSMUSG00000026766	Mmadhc	protein_coding	498.654	-0.283773	0.0610181	-4.65065	3.30896e-06	3.93077e-05
ENSMUSG00000017144	Rnd3	protein_coding	153.767	0.38371	0.121859	3.14882	0.00163934	0.00938675
ENSMUSG00000036249	Rbm43	protein_coding	31.5233	0.468722	0.18067	2.59436	0.00947679	0.0402529
ENSMUSG00000026946	Nmi	protein_coding	45.253	-0.550526	0.180228	-3.0546	0.00225358	0.0122972
ENSMUSG00000053475	Tnfaip6	protein_coding	6.16456	-0.625279	0.409337	-1.52754	0.126627	0.293705
ENSMUSG00000036202	Rif1	protein_coding	242.731	-0.103325	0.0867302	-1.19134	0.233519	0.438494
ENSMUSG00000026950	Neb	protein_coding	149.808	0.487557	0.286671	1.70075	0.0889891	0.228263
ENSMUSG00000036093	Arl5a	protein_coding	474.933	0.375477	0.07536	4.98244	6.27874e-07	8.65152e-06
ENSMUSG00000017412	Cacnb4	protein_coding	18.9281	0.175714	0.29189	0.601987	0.547183	0.738085
ENSMUSG00000055371	Stam2	protein_coding	172.214	0.163043	0.097553	1.67133	0.0946567	0.23841
ENSMUSG00000036053	Fmnl2	protein_coding	89.3426	-0.0528389	0.148343	-0.356194	0.721695	0.858107
ENSMUSG00000061136	Prpf40a	protein_coding	392.578	0.221782	0.0737776	3.00608	0.00264637	0.0140328
ENSMUSG00000026960	Arl6ip6	protein_coding	88.9816	-0.0935106	0.113031	-0.827304	0.408065	0.625954
ENSMUSG00000026824	Kcnj3	protein_coding	645.871	-0.830641	0.121175	-6.85487	7.13776e-12	2.15053e-10
ENSMUSG00000026826	Nr4a2	protein_coding	10.3508	-0.287435	0.319611	-0.899326	0.368479	0.589477
ENSMUSG00000026827	Gpd2	protein_coding	112.907	-0.38485	0.108584	-3.54426	0.00039372	0.00277781
ENSMUSG00000026832	Cytip	protein_coding	6.27711	0.411964	0.416539	0.989017	0.322655	0.541941
ENSMUSG00000026836	Acvr1	protein_coding	111.474	0.359572	0.105894	3.39557	0.00068486	0.00447436
ENSMUSG00000026839	Upp2	protein_coding	7.26855	0.32035	0.410861	0.779704	0.435565	0.648536
ENSMUSG00000026991	Pkp4	protein_coding	834.068	-0.53361	0.083107	-6.42076	1.35594e-10	3.46003e-09
ENSMUSG00000035168	Tanc1	protein_coding	302.283	-0.434285	0.0859417	-5.05324	4.34368e-07	6.19986e-06
ENSMUSG00000026988	Wdsub1	protein_coding	83.9546	-0.132441	0.123113	-1.07577	0.282032	0.496825
ENSMUSG00000026987	Baz2b	protein_coding	280.426	-0.0633735	0.076033	-0.833499	0.404563	0.623674
ENSMUSG00000026977	Marchf7	protein_coding	411.22	0.133695	0.0774005	1.72732	0.0841109	0.218746
ENSMUSG00000060703	Cd302	protein_coding	70.1996	0.741714	0.156728	4.73249	2.2178e-06	2.73567e-05
ENSMUSG00000026980	Ly75	protein_coding	6.75564	-1.01988	0.437204	-2.33274	0.019662	0.0717063
ENSMUSG00000054580	Pla2r1	protein_coding	48.4335	0.14542	0.168045	0.865364	0.386839	0.607065
ENSMUSG00000026971	Itgb6	protein_coding	114.639	-0.532249	0.286249	-1.85939	0.0629714	0.176595
ENSMUSG00000026970	Rbms1	protein_coding	451.333	0.00105146	0.0610141	0.017233	0.986251	0.994725
ENSMUSG00000064289	Tank	protein_coding	140.203	-0.0167336	0.0930068	-0.179918	0.857217	0.933678
ENSMUSG00000026914	Psmd14	protein_coding	382.791	0.422061	0.0833831	5.06171	4.1552e-07	5.9636e-06
ENSMUSG00000035000	Dpp4	protein_coding	12.4322	-0.215228	0.325342	-0.661543	0.508264	0.709524
ENSMUSG00000000392	Fap	protein_coding	39.2338	0.379329	0.190528	1.99094	0.0464876	0.140201
ENSMUSG00000026896	Ifih1	protein_coding	93.6678	-0.114942	0.132698	-0.866194	0.386384	0.606698
ENSMUSG00000026893	Gca	protein_coding	125.854	-0.341229	0.127739	-2.67131	0.00755563	0.0333469
ENSMUSG00000075324	Fign	protein_coding	117.894	-0.421994	0.126886	-3.32577	0.000881731	0.00554449
ENSMUSG00000082127	Gm13577	processed_pseudogene	6.01757	-0.0465911	0.437447	-0.106507	0.91518	0.961368
ENSMUSG00000026888	Grb14	protein_coding	1080.38	-0.0145235	0.0673628	-0.215601	0.829299	0.919805
ENSMUSG00000034903	Cobll1	protein_coding	806.88	-0.482116	0.111592	-4.32035	1.55779e-05	0.000159138
ENSMUSG00000086881	Gm13594	lncRNA	5.69807	0.260105	0.456251	0.570091	0.568616	0.754154
ENSMUSG00000061171	Slc38a11	protein_coding	9.52582	0.0123838	0.323262	0.0383089	0.969441	0.988094
ENSMUSG00000057182	Scn3a	protein_coding	20.0113	-0.0978523	0.278079	-0.351887	0.724923	0.860005
ENSMUSG00000075318	Scn2a	protein_coding	6.89891	0.460292	0.382951	1.20196	0.229379	0.434015
ENSMUSG00000034848	Ttc21b	protein_coding	80.542	0.166497	0.11615	1.43347	0.151723	0.332927
ENSMUSG00000034810	Scn7a	protein_coding	280.419	0.0104055	0.092321	0.11271	0.91026	0.959075
ENSMUSG00000027022	Xirp2	protein_coding	50779.9	3.48002	0.12231	28.4526	4.52475e-178	2.52089e-174
ENSMUSG00000087467	Gm13601	lncRNA	13.0763	3.86341	0.529411	7.29757	2.93022e-13	1.09077e-11
ENSMUSG00000034780	B3galt1	protein_coding	17.0589	0.615418	0.297232	2.0705	0.0384056	0.120842
ENSMUSG00000027030	Stk39	protein_coding	562.3	-0.16051	0.0578645	-2.7739	0.00553892	0.0257517
ENSMUSG00000027035	Cers6	protein_coding	35.2081	0.406502	0.191126	2.12688	0.0334298	0.108305
ENSMUSG00000034738	Nostrin	protein_coding	38.1238	-0.323251	0.172002	-1.87934	0.0601983	0.170679
ENSMUSG00000063145	Bbs5	protein_coding	29.3652	0.272339	0.197796	1.37687	0.168553	0.355941
ENSMUSG00000075307	Klhl41	protein_coding	2098.02	2.41893	0.110579	21.8752	4.4801e-106	1.24801e-102
ENSMUSG00000027086	Fastkd1	protein_coding	200.217	0.0767437	0.101698	0.754621	0.450477	0.661855
ENSMUSG00000042133	Ppig	protein_coding	479.379	0.125514	0.0529163	2.37193	0.0176952	0.0658411
ENSMUSG00000070883	Ccdc173	protein_coding	8.91173	0.877092	0.400625	2.18931	0.0285745	0.095941
ENSMUSG00000027088	Phospho2	protein_coding	222.923	0.051831	0.0835047	0.620695	0.5348	0.72921
ENSMUSG00000042155	Klhl23	protein_coding	312.617	-0.623184	0.107883	-5.77648	7.62785e-09	1.4688e-07
ENSMUSG00000068882	Ssb	protein_coding	539.993	0.12446	0.0661669	1.881	0.0599723	0.170125
ENSMUSG00000051730	Mettl5	protein_coding	76.4343	-0.127153	0.127593	-0.99655	0.318983	0.537881
ENSMUSG00000044308	Ubr3	protein_coding	2036.51	-0.0537347	0.04829	-1.11275	0.265816	0.477162
ENSMUSG00000014959	Gorasp2	protein_coding	372.287	0.0855882	0.076192	1.12332	0.2613	0.47169
ENSMUSG00000041997	Tlk1	protein_coding	371.568	0.0600424	0.0662631	0.90612	0.364872	0.585938
ENSMUSG00000041975	Mettl8	protein_coding	32.5786	0.0770007	0.188576	0.408327	0.683034	0.831784
ENSMUSG00000041966	Dcaf17	protein_coding	67.3681	0.0595945	0.12824	0.464711	0.642139	0.807335
ENSMUSG00000027012	Dync1i2	protein_coding	590.965	0.204922	0.0700697	2.92454	0.00344966	0.0174773
ENSMUSG00000027010	Slc25a12	protein_coding	1235.66	-0.381024	0.0595002	-6.40375	1.51606e-10	3.83349e-09
ENSMUSG00000027018	Hat1	protein_coding	152.667	-0.0132559	0.10468	-0.126632	0.899232	0.953483
ENSMUSG00000041921	Metap1d	protein_coding	222.095	-0.299185	0.0823593	-3.63268	0.000280495	0.00208457
ENSMUSG00000027111	Itga6	protein_coding	445.745	-0.202792	0.0967122	-2.09686	0.036006	0.11476
ENSMUSG00000006494	Pdk1	protein_coding	1643.08	0.0138606	0.0518018	0.26757	0.78903	0.896782
ENSMUSG00000049044	Rapgef4	protein_coding	261.645	-0.00506974	0.102324	-0.049546	0.960484	0.984034
ENSMUSG00000004085	Map3k20	protein_coding	2274.24	0.0682383	0.0659727	1.03434	0.300977	0.518825
ENSMUSG00000055612	Cdca7	protein_coding	9.72924	0.0853294	0.361223	0.236224	0.813259	0.910916
ENSMUSG00000027109	Sp3	protein_coding	364.284	-0.0628878	0.0630696	-0.997117	0.318708	0.537634
ENSMUSG00000063714	Sp3os	lncRNA	19.0685	0.123293	0.233161	0.52879	0.596951	0.775248
ENSMUSG00000027108	Ola1	protein_coding	263.055	-0.0922945	0.067505	-1.36722	0.171555	0.360403
ENSMUSG00000041777	Cir1	protein_coding	77.4342	-0.282931	0.138086	-2.04895	0.0404667	0.125764
ENSMUSG00000008226	Scrn3	protein_coding	272.03	-0.220453	0.071469	-3.08459	0.0020383	0.0112921
ENSMUSG00000041762	Gpr155	protein_coding	174.769	0.129717	0.109034	1.18969	0.234168	0.439121
ENSMUSG00000075284	Wipf1	protein_coding	160.19	0.120069	0.0874708	1.37268	0.169853	0.357953
ENSMUSG00000056486	Chn1	protein_coding	162.741	0.197357	0.100576	1.96227	0.0497312	0.147584
ENSMUSG00000027104	Atf2	protein_coding	291.378	-0.134325	0.0722069	-1.86027	0.0628468	0.176334
ENSMUSG00000018770	Atp5g3	protein_coding	4958	-0.470205	0.0541659	-8.68083	3.929e-18	2.61631e-16
ENSMUSG00000009207	Lnpk	protein_coding	163.014	0.0911144	0.0916535	0.994118	0.320166	0.53906
ENSMUSG00000027102	Hoxd8	protein_coding	5.80302	1.06193	0.464876	2.28433	0.0223519	0.0792007
ENSMUSG00000027099	Mtx2	protein_coding	530.957	-0.0568673	0.0568036	-1.00112	0.316768	0.535985
ENSMUSG00000081406	Rps6-ps4	processed_pseudogene	7.67213	0.204847	0.378878	0.540669	0.588736	0.768761
ENSMUSG00000059005	Hnrnpa3	protein_coding	891.928	-0.228591	0.0594494	-3.84513	0.00012049	0.0009901
ENSMUSG00000015839	Nfe2l2	protein_coding	452.098	-0.022428	0.0636436	-0.3524	0.724538	0.859987
ENSMUSG00000087222	E030042O20Rik	lncRNA	5.60785	-0.0126751	0.459919	-0.0275595	0.978013	0.991359
ENSMUSG00000042410	Agps	protein_coding	335.73	0.01259	0.0665378	0.189215	0.849924	0.930662
ENSMUSG00000075273	Ttc30b	protein_coding	139.575	0.0993092	0.132138	0.751558	0.452317	0.663191
ENSMUSG00000075272	Ttc30a2	protein_coding	5.10023	0.697275	0.48117	1.44912	0.147303	0.326318
ENSMUSG00000075271	Ttc30a1	protein_coding	38.1225	0.110839	0.172985	0.640741	0.521691	0.719613
ENSMUSG00000075270	Pde11a	protein_coding	16.3368	0.61979	0.440007	1.40859	0.158956	0.34259
ENSMUSG00000042369	Rbm45	protein_coding	90.8393	-0.017964	0.137024	-0.131101	0.895695	0.951526
ENSMUSG00000042359	Osbpl6	protein_coding	193.579	-0.166393	0.0924077	-1.80064	0.0717592	0.194201
ENSMUSG00000002731	Prkra	protein_coding	91.1338	0.180306	0.123986	1.45425	0.145877	0.324487
ENSMUSG00000002732	Fkbp7	protein_coding	94.1192	0.290579	0.124741	2.32946	0.0198345	0.0722883
ENSMUSG00000002733	Plekha3	protein_coding	167.587	-0.0183344	0.0867296	-0.211397	0.832578	0.921387
ENSMUSG00000051747	Ttn	protein_coding	48416.8	0.276976	0.085102	3.25463	0.00113541	0.0069184
ENSMUSG00000044033	Ccdc141	protein_coding	1199.88	-0.629419	0.0929138	-6.77422	1.25075e-11	3.674e-10
ENSMUSG00000042272	Sestd1	protein_coding	282.513	0.0784544	0.0810508	0.967966	0.333061	0.552494
ENSMUSG00000027016	Zfp385b	protein_coding	67.4497	0.762719	0.179423	4.25095	2.12861e-05	0.000209527
ENSMUSG00000027014	Cwc22	protein_coding	113.611	0.0292847	0.124105	0.235968	0.813458	0.910916
ENSMUSG00000027011	Ube2e3	protein_coding	282.936	0.0330591	0.0693137	0.476949	0.633398	0.801713
ENSMUSG00000027009	Itga4	protein_coding	20.4514	0.481481	0.303425	1.58682	0.112553	0.269515
ENSMUSG00000075256	Cerkl	protein_coding	6.83414	0.769358	0.471651	1.6312	0.102848	0.252396
ENSMUSG00000027007	Itprid2	protein_coding	265.95	0.115851	0.0832041	1.39237	0.163811	0.349449
ENSMUSG00000059173	Pde1a	protein_coding	57.5606	0.464455	0.157381	2.95114	0.003166	0.0163626
ENSMUSG00000027006	Dnajc10	protein_coding	457.385	-0.147769	0.104272	-1.41715	0.156439	0.339212
ENSMUSG00000027004	Frzb	protein_coding	83.3702	0.976314	0.213196	4.57942	4.66264e-06	5.382e-05
ENSMUSG00000027002	Nckap1	protein_coding	786.08	0.276511	0.105953	2.60975	0.00906086	0.0389014
ENSMUSG00000027001	Dusp19	protein_coding	47.6292	0.470305	0.152753	3.07885	0.002078	0.0114664
ENSMUSG00000026999	Nup35	protein_coding	20.8397	0.184739	0.235243	0.78531	0.432272	0.646499
ENSMUSG00000027091	Zc3h15	protein_coding	373.862	0.32494	0.0669496	4.8535	1.213e-06	1.58267e-05
ENSMUSG00000027087	Itgav	protein_coding	278.874	0.438519	0.0822604	5.33086	9.77507e-08	1.57399e-06
ENSMUSG00000048388	Fam171b	protein_coding	17.3565	0.859396	0.265073	3.24211	0.00118647	0.00717984
ENSMUSG00000059588	Calcrl	protein_coding	318.509	-0.0129132	0.080495	-0.160422	0.872548	0.940646
ENSMUSG00000027082	Tfpi	protein_coding	510.228	-0.708653	0.134596	-5.26505	1.40154e-07	2.18316e-06
ENSMUSG00000034101	Ctnnd1	protein_coding	117.989	0.0087822	0.101842	0.0862336	0.931281	0.969929
ENSMUSG00000076437	Selenoh	protein_coding	38.7776	0.365974	0.167337	2.18705	0.0287389	0.0963573
ENSMUSG00000050043	Tmx2	protein_coding	417.969	0.0374227	0.0721846	0.518431	0.604157	0.780531
ENSMUSG00000027080	Med19	protein_coding	90.2807	0.21485	0.11404	1.88398	0.0595672	0.169148
ENSMUSG00000034075	Zdhhc5	protein_coding	850.986	0.0942703	0.0546853	1.72387	0.0847313	0.220077
ENSMUSG00000027079	Clp1	protein_coding	28.2698	-0.101146	0.212497	-0.475987	0.634084	0.802212
ENSMUSG00000034059	Ypel4	protein_coding	6.37736	-0.132498	0.429304	-0.308634	0.7576	0.878001
ENSMUSG00000023224	Serping1	protein_coding	523.764	0.114062	0.123317	0.924951	0.354992	0.575975
ENSMUSG00000027078	Ube2l6	protein_coding	66.6561	0.30345	0.164073	1.84948	0.0643887	0.179485
ENSMUSG00000027076	Timm10	protein_coding	138.738	-0.119589	0.102134	-1.1709	0.241637	0.448399
ENSMUSG00000027075	Slc43a1	protein_coding	9.44008	0.131852	0.324798	0.40595	0.684779	0.832605
ENSMUSG00000027074	Slc43a3	protein_coding	458.479	-0.523824	0.157575	-3.32428	0.000886483	0.00557228
ENSMUSG00000027067	Ssrp1	protein_coding	275.742	-0.0536365	0.0729949	-0.734798	0.462462	0.672319
ENSMUSG00000033955	Tnks1bp1	protein_coding	295.921	0.0452196	0.0695723	0.649966	0.515714	0.715443
ENSMUSG00000044338	Aplnr	protein_coding	204.127	0.0536275	0.29026	0.184756	0.85342	0.932112
ENSMUSG00000075224	Lrrc55	protein_coding	17.1201	1.56419	0.383896	4.0745	4.61129e-05	0.000421394
ENSMUSG00000045392	Olfr1033	protein_coding	98.2443	0.665175	0.580995	1.14489	0.252255	0.460233
ENSMUSG00000102091	Olfr1034	protein_coding	15.7415	0.59804	0.427979	1.39736	0.162305	0.347301
ENSMUSG00000025314	Ptprj	protein_coding	75.3187	-0.14324	0.152883	-0.936921	0.348799	0.570264
ENSMUSG00000051329	Nup160	protein_coding	93.6821	0.0127863	0.115791	0.110426	0.912071	0.959912
ENSMUSG00000008200	Fnbp4	protein_coding	163.793	-0.195322	0.101851	-1.91772	0.0551466	0.159385
ENSMUSG00000040812	Agbl2	protein_coding	13.1042	-0.0258378	0.35148	-0.0735114	0.941399	0.974725
ENSMUSG00000027282	Mtch2	protein_coding	781.312	-0.238864	0.0554669	-4.30642	1.65921e-05	0.000168686
ENSMUSG00000040794	C1qtnf4	protein_coding	5.40453	-0.499454	0.452777	-1.10309	0.269988	0.481718
ENSMUSG00000005510	Ndufs3	protein_coding	1283.9	-0.431309	0.0593185	-7.27106	3.56666e-13	1.31306e-11
ENSMUSG00000005505	Kbtbd4	protein_coding	123.871	0.122755	0.118364	1.0371	0.299689	0.517448
ENSMUSG00000063235	Ptpmt1	protein_coding	93.6599	0.040582	0.108001	0.375757	0.707098	0.848354
ENSMUSG00000005506	Celf1	protein_coding	835.034	-0.062561	0.0509922	-1.22687	0.21987	0.423049
ENSMUSG00000002104	Rapsn	protein_coding	51.5712	-0.130394	0.148006	-0.881005	0.378315	0.599227
ENSMUSG00000002102	Psmc3	protein_coding	1070.6	0.0273602	0.0531318	0.51495	0.606588	0.782149
ENSMUSG00000002105	Slc39a13	protein_coding	124.826	0.561921	0.100179	5.60915	2.03323e-08	3.69385e-07
ENSMUSG00000002111	Spi1	protein_coding	19.0663	0.142	0.23791	0.596864	0.550598	0.741216
ENSMUSG00000002100	Mybpc3	protein_coding	22528.8	-0.0531934	0.0871254	-0.610538	0.541506	0.734082
ENSMUSG00000040687	Madd	protein_coding	61.1726	-0.165014	0.131782	-1.25217	0.210508	0.411128
ENSMUSG00000002108	Nr1h3	protein_coding	63.616	-0.228115	0.139548	-1.63467	0.102118	0.251369
ENSMUSG00000002103	Acp2	protein_coding	257.303	0.396443	0.0712066	5.56751	2.5841e-08	4.61438e-07
ENSMUSG00000002109	Ddb2	protein_coding	32.209	0.198889	0.1973	1.00805	0.313428	0.53249
ENSMUSG00000027257	Pacsin3	protein_coding	713.775	0.291254	0.060361	4.8252	1.39861e-06	1.79681e-05
ENSMUSG00000027255	Arfgap2	protein_coding	348.635	0.0569117	0.0606811	0.937882	0.348305	0.569681
ENSMUSG00000040591	1110051M20Rik	protein_coding	48.6426	0.324171	0.148134	2.18836	0.0286437	0.0961153
ENSMUSG00000027253	Lrp4	protein_coding	88.7399	-0.593142	0.147243	-4.02831	5.61797e-05	0.000502401
ENSMUSG00000040549	Ckap5	protein_coding	539.416	0.174781	0.0579938	3.01379	0.00258003	0.0137377
ENSMUSG00000075040	Zfp408	protein_coding	30.3033	0.186749	0.190613	0.979725	0.327222	0.546686
ENSMUSG00000027247	Arhgap1	protein_coding	149.16	0.315637	0.0939705	3.3589	0.00078254	0.0050151
ENSMUSG00000027244	Atg13	protein_coding	396.256	0.300678	0.0971291	3.09565	0.00196381	0.0109374
ENSMUSG00000027243	Harbi1	protein_coding	48.3855	0.15979	0.179549	0.889954	0.373491	0.594017
ENSMUSG00000040506	Ambra1	protein_coding	164.747	0.220258	0.0887072	2.48298	0.013029	0.0517726
ENSMUSG00000027239	Mdk	protein_coding	6.23707	1.58022	0.524594	3.01227	0.00259305	0.0137982
ENSMUSG00000040479	Dgkz	protein_coding	310.863	0.0188307	0.0905335	0.207997	0.835231	0.922918
ENSMUSG00000027230	Creb3l1	protein_coding	20.302	-0.465149	0.253843	-1.83243	0.066888	0.184369
ENSMUSG00000058318	Phf21a	protein_coding	117.257	0.00272565	0.10635	0.0256291	0.979553	0.991897
ENSMUSG00000027222	Pex16	protein_coding	62.9227	0.215149	0.140887	1.5271	0.126735	0.293875
ENSMUSG00000027223	Mapk8ip1	protein_coding	25.1409	0.179595	0.224168	0.801159	0.423039	0.638041
ENSMUSG00000068742	Cry2	protein_coding	242.173	-0.179588	0.0811156	-2.21397	0.0268305	0.0912402
ENSMUSG00000049922	Slc35c1	protein_coding	40.3206	0.228865	0.164796	1.38878	0.164901	0.350765
ENSMUSG00000027221	Chst1	protein_coding	12.8039	-0.999403	0.286713	-3.48573	0.000490794	0.00336937
ENSMUSG00000075028	Prdm11	protein_coding	62.4658	-0.344462	0.151345	-2.27601	0.0228456	0.0804608
ENSMUSG00000075027	4631405J19Rik	lncRNA	22.7516	-0.682807	0.235807	-2.89562	0.00378413	0.0188687
ENSMUSG00000068735	Trp53i11	protein_coding	70.4701	-0.188875	0.126747	-1.49017	0.136178	0.309125
ENSMUSG00000027217	Tspan18	protein_coding	37.0366	-0.553477	0.187532	-2.95137	0.00316364	0.0163554
ENSMUSG00000027215	Cd82	protein_coding	35.3278	-0.35283	0.183884	-1.91876	0.0550141	0.159112
ENSMUSG00000027198	Ext2	protein_coding	234.373	-0.018272	0.0821784	-0.222345	0.824045	0.916556
ENSMUSG00000040272	Accs	protein_coding	34.1354	0.126321	0.182267	0.693055	0.488275	0.692964
ENSMUSG00000087006	Gm13889	protein_coding	15.3949	1.21284	0.312651	3.87922	0.000104793	0.000880158
ENSMUSG00000040174	Alkbh3	protein_coding	123.804	0.105343	0.0992604	1.06128	0.288565	0.504875
ENSMUSG00000027195	Hsd17b12	protein_coding	148.857	0.214281	0.0952837	2.24888	0.0245202	0.0848862
ENSMUSG00000027194	Ttc17	protein_coding	242.687	-0.0731112	0.0754302	-0.969256	0.332417	0.551795
ENSMUSG00000045464	2810002D19Rik	lncRNA	24.4843	0.23696	0.24535	0.965801	0.334144	0.553616
ENSMUSG00000027193	Api5	protein_coding	367.285	-0.109047	0.0749441	-1.45505	0.145656	0.324123
ENSMUSG00000050587	Lrrc4c	protein_coding	5.39658	-0.623246	0.45377	-1.37349	0.169602	0.357699
ENSMUSG00000027165	Iftap	protein_coding	325.668	-0.412145	0.0679244	-6.06769	1.29761e-09	2.81301e-08
ENSMUSG00000027164	Traf6	protein_coding	122.92	-0.191209	0.11314	-1.69003	0.0910218	0.231558
ENSMUSG00000027163	Commd9	protein_coding	72.4838	0.277877	0.129786	2.14104	0.0322708	0.105305
ENSMUSG00000048058	Ldlrad3	protein_coding	52.4857	0.217782	0.155874	1.39717	0.162363	0.347329
ENSMUSG00000027189	Trim44	protein_coding	458.281	0.0585223	0.0667711	0.876462	0.380779	0.601715
ENSMUSG00000027188	Pamr1	protein_coding	47.4747	2.06697	0.210354	9.82616	8.68672e-23	9.67932e-21
ENSMUSG00000005089	Slc1a2	protein_coding	8.64956	1.80601	0.532174	3.39364	0.000689698	0.00449771
ENSMUSG00000005087	Cd44	protein_coding	98.1768	1.00737	0.131241	7.67573	1.64477e-14	7.19651e-13
ENSMUSG00000010914	Pdhx	protein_coding	747.117	-0.568882	0.0704664	-8.07309	6.85411e-16	3.54674e-14
ENSMUSG00000010911	Apip	protein_coding	209.591	-0.511126	0.0809593	-6.31337	2.73028e-10	6.71088e-09
ENSMUSG00000027187	Cat	protein_coding	1662.3	0.133548	0.0596051	2.24055	0.0250551	0.0863624
ENSMUSG00000032724	Abtb2	protein_coding	165.419	-0.316414	0.104192	-3.03683	0.00239081	0.0128986
ENSMUSG00000027185	Nat10	protein_coding	126.476	0.332134	0.0980461	3.38753	0.000705249	0.00457858
ENSMUSG00000027184	Caprin1	protein_coding	1264.39	0.00831621	0.0514363	0.16168	0.871558	0.940185
ENSMUSG00000084756	Gm13881	lncRNA	5.43931	-0.266993	0.437616	-0.610107	0.541791	0.734308
ENSMUSG00000032698	Lmo2	protein_coding	127.059	-0.232567	0.105022	-2.21445	0.0267977	0.0911658
ENSMUSG00000027180	Fbxo3	protein_coding	815.414	-0.190941	0.0591475	-3.22822	0.00124565	0.00747566
ENSMUSG00000068686	Cd59b	protein_coding	11.3933	0.341776	0.297981	1.14697	0.251393	0.459237
ENSMUSG00000032679	Cd59a	protein_coding	451.307	-0.502364	0.0712152	-7.05417	1.73628e-12	5.73522e-11
ENSMUSG00000027177	Hipk3	protein_coding	2511.14	-0.123798	0.0415987	-2.976	0.0029203	0.015249
ENSMUSG00000027176	Cstf3	protein_coding	91.9106	-0.0277493	0.119601	-0.232016	0.816526	0.912354
ENSMUSG00000027175	Tcp11l1	protein_coding	27.6255	0.0398079	0.198191	0.200857	0.840811	0.926449
ENSMUSG00000027173	Depdc7	protein_coding	10.1513	-0.393094	0.314419	-1.25022	0.211219	0.412104
ENSMUSG00000074994	Qser1	protein_coding	613.659	0.0988324	0.0510914	1.93442	0.0530612	0.155019
ENSMUSG00000027171	Prrg4	protein_coding	7.63731	0.605369	0.403728	1.49945	0.133758	0.305372
ENSMUSG00000027170	Eif3m	protein_coding	546.164	-0.0444132	0.0617691	-0.71902	0.472129	0.679098
ENSMUSG00000016458	Wt1	protein_coding	18.5148	-0.321053	0.264189	-1.21524	0.224275	0.428061
ENSMUSG00000005973	Rcn1	protein_coding	232.715	0.429093	0.102156	4.20036	2.66492e-05	0.000255692
ENSMUSG00000027167	Elp4	protein_coding	68.493	0.0235775	0.126089	0.186991	0.851668	0.931412
ENSMUSG00000042670	Immp1l	protein_coding	244.88	-0.174154	0.0978126	-1.78048	0.074997	0.200624
ENSMUSG00000027166	Dnajc24	protein_coding	33.2508	0.183743	0.192793	0.953058	0.340561	0.560942
ENSMUSG00000085218	BB218582	lncRNA	56.4048	-0.74812	0.150118	-4.98355	6.24289e-07	8.61632e-06
ENSMUSG00000016386	Mpped2	protein_coding	108.622	-0.441456	0.122823	-3.59424	0.000325343	0.00235708
ENSMUSG00000027122	Arl14ep	protein_coding	90.1589	-0.0384146	0.126937	-0.302627	0.762174	0.880919
ENSMUSG00000042604	Kcna4	protein_coding	10.7068	-0.154936	0.369674	-0.419114	0.675133	0.827043
ENSMUSG00000063684	Hadhb-ps	processed_pseudogene	116.208	-0.699934	0.105622	-6.62677	3.43101e-11	9.43189e-10
ENSMUSG00000057234	Mettl15	protein_coding	50.0965	-0.363997	0.174689	-2.08369	0.0371886	0.117744
ENSMUSG00000027115	Kif18a	protein_coding	11.6607	0.93648	0.322814	2.90099	0.00371987	0.018629
ENSMUSG00000048482	Bdnf	protein_coding	69.8803	0.1323	0.147065	0.899606	0.36833	0.589399
ENSMUSG00000027162	Lin7c	protein_coding	479.762	-0.0858134	0.060332	-1.42235	0.154924	0.337431
ENSMUSG00000050199	Lgr4	protein_coding	270.143	0.577354	0.0894378	6.45537	1.07958e-10	2.7889e-09
ENSMUSG00000027160	Ccdc34	protein_coding	38.5736	0.152849	0.203434	0.751347	0.452444	0.66323
ENSMUSG00000074971	Fibin	protein_coding	233.628	1.94288	0.184902	10.5076	7.96688e-26	1.22164e-23
ENSMUSG00000074968	Ano3	protein_coding	5.0447	0.86407	0.516969	1.67142	0.0946393	0.238403
ENSMUSG00000027134	Lpcat4	protein_coding	9.51766	-0.118055	0.338772	-0.348479	0.72748	0.861311
ENSMUSG00000027133	Nop10	protein_coding	164.827	0.00260514	0.0883553	0.0294848	0.976478	0.990884
ENSMUSG00000027130	Slc12a6	protein_coding	219.599	-0.109633	0.0758317	-1.44574	0.148251	0.327806
ENSMUSG00000027131	Emc4	protein_coding	149.126	-0.00843417	0.0888717	-0.0949027	0.924392	0.966576
ENSMUSG00000027132	Katnbl1	protein_coding	51.6308	-0.266085	0.142554	-1.86655	0.0619641	0.174311
ENSMUSG00000055943	Emc7	protein_coding	346.706	0.0975973	0.0685775	1.42317	0.154687	0.33715
ENSMUSG00000003604	Aven	protein_coding	86.6394	0.19387	0.123887	1.56489	0.117608	0.278486
ENSMUSG00000057378	Ryr3	protein_coding	41.181	1.59719	0.493498	3.23647	0.00121018	0.00730215
ENSMUSG00000044042	Fmn1	protein_coding	457.982	-0.903257	0.771202	-1.17123	0.241505	0.448204
ENSMUSG00000041219	Arhgap11a	protein_coding	24.9357	0.358559	0.229977	1.55911	0.11897	0.280818
ENSMUSG00000092201	A530058N18Rik	lncRNA	18.6681	-0.430621	0.246161	-1.74935	0.0802309	0.211143
ENSMUSG00000068614	Actc1	protein_coding	64415.8	0.81866	0.0685656	11.9398	7.33807e-33	2.01063e-30
ENSMUSG00000092397	C130080G10Rik	lncRNA	445.511	-0.135752	0.131503	-1.03231	0.301925	0.519763
ENSMUSG00000040383	Aqr	protein_coding	196.32	0.00818251	0.0932816	0.0877183	0.930101	0.969601
ENSMUSG00000040321	Zfp770	protein_coding	253.995	0.243742	0.0730954	3.33457	0.000854318	0.00540465
ENSMUSG00000057147	Dph6	protein_coding	93.044	-0.24297	0.116464	-2.08624	0.0369573	0.117167
ENSMUSG00000040282	Cdin1	protein_coding	23.0058	0.295855	0.22492	1.31538	0.188381	0.383555
ENSMUSG00000027210	Meis2	protein_coding	167.226	-0.110797	0.0847995	-1.30657	0.191359	0.387071
ENSMUSG00000027351	Spred1	protein_coding	273.106	0.151346	0.0933788	1.62077	0.105066	0.256025
ENSMUSG00000027349	Fam98b	protein_coding	167.689	-0.0828878	0.0815752	-1.01609	0.309587	0.527895
ENSMUSG00000040152	Thbs1	protein_coding	138.159	0.793375	0.326841	2.42741	0.0152072	0.0584979
ENSMUSG00000005102	Eif2ak4	protein_coding	65.8166	-0.418569	0.135847	-3.08118	0.0020618	0.0113996
ENSMUSG00000009549	Srp14	protein_coding	286.609	-0.0484718	0.0865204	-0.560236	0.575319	0.758589
ENSMUSG00000040093	Bmf	protein_coding	32.9179	-0.0357936	0.190398	-0.187993	0.850882	0.930879
ENSMUSG00000040084	Bub1b	protein_coding	5.2941	1.51812	0.52542	2.88935	0.00386043	0.0191805
ENSMUSG00000074923	Pak6	protein_coding	105.06	0.815684	0.138074	5.90758	3.47163e-09	7.06758e-08
ENSMUSG00000078137	Ankrd63	protein_coding	10.3833	-1.39737	0.373441	-3.74188	0.00018265	0.00142722
ENSMUSG00000040061	Plcb2	protein_coding	17.394	-0.308849	0.244594	-1.2627	0.206695	0.406628
ENSMUSG00000074918	Inafm2	protein_coding	173.373	0.260281	0.113572	2.29177	0.0219189	0.0780304
ENSMUSG00000045838	Ccdc9b	protein_coding	340.659	0.0977254	0.0808782	1.2083	0.226931	0.430983
ENSMUSG00000027331	Knstrn	protein_coding	5.23182	0.905985	0.486013	1.86412	0.0623052	0.175108
ENSMUSG00000027332	Ivd	protein_coding	1794.91	-0.780885	0.113918	-6.85481	7.14098e-12	2.15053e-10
ENSMUSG00000040007	Bahd1	protein_coding	107.963	-0.269116	0.11383	-2.3642	0.0180691	0.0669787
ENSMUSG00000074916	Chst14	protein_coding	38.9267	0.138971	0.165548	0.839458	0.401212	0.620569
ENSMUSG00000039983	Ccdc32	protein_coding	43.0877	0.151466	0.15426	0.981894	0.326152	0.545458
ENSMUSG00000027324	Rpusd2	protein_coding	24.6785	-0.0546768	0.203225	-0.269046	0.787894	0.89643
ENSMUSG00000027323	Rad51	protein_coding	6.50554	0.101398	0.442334	0.229233	0.818688	0.913092
ENSMUSG00000070730	Rmdn3	protein_coding	106.415	-0.274845	0.119089	-2.30789	0.0210055	0.0755186
ENSMUSG00000046814	Gchfr	protein_coding	15.5547	-0.905727	0.282468	-3.20648	0.00134369	0.00796116
ENSMUSG00000034278	Dnajc17	protein_coding	20.4834	0.426785	0.242932	1.75681	0.0789499	0.20866
ENSMUSG00000068580	Zfyve19	protein_coding	49.4725	0.194563	0.180526	1.07776	0.281142	0.49578
ENSMUSG00000034216	Vps18	protein_coding	87.8746	-0.0614199	0.11141	-0.551294	0.581432	0.763158
ENSMUSG00000027314	Dll4	protein_coding	99.4294	-0.459666	0.109107	-4.21297	2.52035e-05	0.000243357
ENSMUSG00000027313	Chac1	protein_coding	20.8079	-1.02992	0.396575	-2.59705	0.00940295	0.040041
ENSMUSG00000034154	Ino80	protein_coding	160.068	0.299571	0.106417	2.81507	0.00487659	0.0232083
ENSMUSG00000048647	Exd1	protein_coding	17.5398	-0.0894925	0.309551	-0.289104	0.772501	0.887455
ENSMUSG00000014077	Chp1	protein_coding	460.349	0.276958	0.101716	2.72285	0.00647218	0.0292763
ENSMUSG00000085438	Oip5os1	lncRNA	3628.05	0.179002	0.0737304	2.42779	0.0151911	0.0584627
ENSMUSG00000027306	Nusap1	protein_coding	7.43399	0.172842	0.436411	0.396055	0.692065	0.837473
ENSMUSG00000027305	Ndufaf1	protein_coding	235.94	-0.103007	0.120515	-0.854724	0.392704	0.613139
ENSMUSG00000027304	Rtf1	protein_coding	338.041	-0.273306	0.0644244	-4.24228	2.21262e-05	0.000216521
ENSMUSG00000034032	Rpap1	protein_coding	95.5664	-0.0404973	0.112654	-0.359484	0.719233	0.856597
ENSMUSG00000027298	Tyro3	protein_coding	10.3515	1.03943	0.367772	2.82629	0.00470899	0.0225648
ENSMUSG00000033943	Mga	protein_coding	475.112	0.034442	0.0781816	0.440538	0.659548	0.818084
ENSMUSG00000033902	Mapkbp1	protein_coding	95.8183	-0.22163	0.117407	-1.88771	0.0590653	0.16818
ENSMUSG00000027293	Ehd4	protein_coding	3347.26	0.556229	0.0720364	7.7215	1.14971e-14	5.16566e-13
ENSMUSG00000050211	Pla2g4e	protein_coding	58.3736	-0.236759	0.248072	-0.954394	0.339884	0.560239
ENSMUSG00000027291	Vps39	protein_coding	234.345	0.129053	0.0728134	1.77238	0.0763312	0.203509
ENSMUSG00000033808	Tmem87a	protein_coding	205.638	-0.166437	0.097983	-1.69863	0.089389	0.229043
ENSMUSG00000062646	Ganc	protein_coding	148.803	0.0311187	0.0969222	0.321068	0.748159	0.873516
ENSMUSG00000079110	Capn3	protein_coding	35.2324	-0.993304	0.185149	-5.36488	8.10027e-08	1.31829e-06
ENSMUSG00000027288	Zfp106	protein_coding	12795.1	0.278616	0.0894722	3.114	0.00184572	0.010401
ENSMUSG00000027287	Snap23	protein_coding	397.341	0.107936	0.0713813	1.51211	0.130507	0.300321
ENSMUSG00000027286	Lrrc57	protein_coding	111.636	0.0685549	0.104035	0.658959	0.509922	0.71077
ENSMUSG00000027285	Haus2	protein_coding	142.434	0.0877609	0.0956256	0.917755	0.358747	0.579445
ENSMUSG00000033705	Stard9	protein_coding	197.017	0.155047	0.125162	1.23877	0.215431	0.417301
ENSMUSG00000027284	Cdan1	protein_coding	69.7544	-0.0911458	0.151214	-0.602762	0.546667	0.737814
ENSMUSG00000090100	Ttbk2	protein_coding	153.822	0.241603	0.0908903	2.65818	0.0078563	0.0344918
ENSMUSG00000027272	Ubr1	protein_coding	343.971	0.131172	0.0684705	1.91574	0.0553976	0.159886
ENSMUSG00000054484	Tmem62	protein_coding	52.1524	1.23335	0.172912	7.13283	9.8325e-13	3.38149e-11
ENSMUSG00000023572	Ccndbp1	protein_coding	139.966	0.0165126	0.0914225	0.180618	0.856667	0.933678
ENSMUSG00000074890	Lcmt2	protein_coding	46.061	0.24706	0.151769	1.62787	0.103553	0.253446
ENSMUSG00000027259	Adal	protein_coding	80.3144	-0.0966613	0.12481	-0.774469	0.438654	0.651645
ENSMUSG00000050619	Zscan29	protein_coding	64.4036	0.100721	0.128261	0.785282	0.432288	0.646499
ENSMUSG00000027263	Tubgcp4	protein_coding	155.582	0.176358	0.112981	1.56095	0.118535	0.280066
ENSMUSG00000043909	Trp53bp1	protein_coding	214.708	0.159784	0.078044	2.04735	0.0406235	0.12618
ENSMUSG00000027254	Map1a	protein_coding	139.341	1.41425	0.204534	6.91452	4.69441e-12	1.44765e-10
ENSMUSG00000033526	Ppip5k1	protein_coding	689.984	-0.0528101	0.0728522	-0.724893	0.468518	0.676878
ENSMUSG00000033486	Catsper2	protein_coding	41.9531	-0.442734	0.15499	-2.85653	0.00428302	0.0208161
ENSMUSG00000027248	Pdia3	protein_coding	1150.44	-0.0679003	0.0906272	-0.749227	0.453721	0.664286
ENSMUSG00000074884	Serf2	protein_coding	1126.29	0.204116	0.0694662	2.93834	0.00329971	0.0168917
ENSMUSG00000027245	Hypk	protein_coding	29.3162	-0.0590107	0.186658	-0.316143	0.751894	0.875695
ENSMUSG00000048222	Mfap1b	protein_coding	85.5438	0.0900282	0.142672	0.631014	0.528031	0.724709
ENSMUSG00000068479	Mfap1a	protein_coding	188.632	0.000907076	0.0843759	0.0107504	0.991423	0.99601
ENSMUSG00000027242	Wdr76	protein_coding	29.8337	-0.400225	0.214155	-1.86885	0.0616435	0.173599
ENSMUSG00000027238	Frmd5	protein_coding	772.919	-0.0182973	0.207831	-0.0880394	0.929845	0.969424
ENSMUSG00000060227	Golm2	protein_coding	113.753	0.940659	0.119378	7.87964	3.2832e-15	1.58599e-13
ENSMUSG00000033411	Ctdspl2	protein_coding	113.661	-0.0160945	0.115245	-0.139655	0.888933	0.948461
ENSMUSG00000027236	Eif3j1	protein_coding	213.225	0.81611	0.178767	4.56523	4.98952e-06	5.73555e-05
ENSMUSG00000033396	Spg11	protein_coding	141.846	0.247517	0.101159	2.44682	0.0144124	0.0561383
ENSMUSG00000060802	B2m	protein_coding	1033.02	0.0963741	0.0889235	1.08379	0.278459	0.49214
ENSMUSG00000027227	Sord	protein_coding	816.412	-0.992361	0.0965102	-10.2824	8.45529e-25	1.17768e-22
ENSMUSG00000033256	Shf	protein_coding	10.5234	0.493171	0.340451	1.44858	0.147455	0.326478
ENSMUSG00000027219	Slc28a2	protein_coding	139.167	-0.163314	0.162839	-1.00292	0.3159	0.535003
ENSMUSG00000079071	Slc28a2b	protein_coding	28.718	-0.916878	0.337946	-2.71309	0.00666597	0.0300391
ENSMUSG00000027199	Gatm	protein_coding	45.5955	0.00261057	0.171114	0.0152563	0.987828	0.994926
ENSMUSG00000005802	Slc30a4	protein_coding	172.249	0.252214	0.0857121	2.94257	0.00325501	0.0167038
ENSMUSG00000005804	Bloc1s6	protein_coding	232.73	0.298115	0.0849822	3.50797	0.000451546	0.00313289
ENSMUSG00000005803	Sqor	protein_coding	250.314	-0.438519	0.0767502	-5.71359	1.10616e-08	2.07968e-07
ENSMUSG00000027200	Sema6d	protein_coding	254.574	-0.142794	0.140649	-1.01525	0.309987	0.528362
ENSMUSG00000027201	Myef2	protein_coding	66.3033	-0.147306	0.141436	-1.0415	0.297641	0.515254
ENSMUSG00000027203	Dut	protein_coding	69.1957	-0.745769	0.142503	-5.23335	1.66464e-07	2.56195e-06
ENSMUSG00000027204	Fbn1	protein_coding	697.304	1.40935	0.206087	6.83862	7.99612e-12	2.39941e-10
ENSMUSG00000068394	Cep152	protein_coding	22.4405	0.0983461	0.211409	0.465194	0.641793	0.80717
ENSMUSG00000035109	Shc4	protein_coding	16.2863	2.25501	0.370536	6.0858	1.15914e-09	2.53917e-08
ENSMUSG00000091337	Eid1	protein_coding	401.367	0.645377	0.0735144	8.77892	1.65049e-18	1.15909e-16
ENSMUSG00000035093	Secisbp2l	protein_coding	375.595	-0.114706	0.0644074	-1.78094	0.0749229	0.200522
ENSMUSG00000027206	Cops2	protein_coding	826.515	0.030971	0.0617835	0.501284	0.616171	0.788628
ENSMUSG00000027207	Galk2	protein_coding	48.8884	0.344588	0.152014	2.26682	0.0234015	0.081844
ENSMUSG00000027208	Fgf7	protein_coding	7.91396	0.409291	0.364223	1.12374	0.261125	0.471454
ENSMUSG00000023330	Dtwd1	protein_coding	34.6628	0.440703	0.183759	2.39826	0.016473	0.0621307
ENSMUSG00000060131	Atp8b4	protein_coding	6.84527	0.0949237	0.431385	0.220044	0.825837	0.917642
ENSMUSG00000027360	Hdc	protein_coding	7.11516	-0.463338	0.455939	-1.01623	0.30952	0.527854
ENSMUSG00000027361	Gabpb1	protein_coding	76.8365	-0.173418	0.143464	-1.20879	0.226745	0.430983
ENSMUSG00000027363	Usp8	protein_coding	347.802	0.00581344	0.0667898	0.0870407	0.930639	0.96981
ENSMUSG00000027365	Trpm7	protein_coding	640.015	0.096994	0.0625354	1.55103	0.120895	0.284157
ENSMUSG00000027366	Sppl2a	protein_coding	655.052	-0.117199	0.0581594	-2.01514	0.04389	0.133864
ENSMUSG00000001998	Ap4e1	protein_coding	80.1881	-0.0589273	0.115529	-0.510064	0.610007	0.784711
ENSMUSG00000001999	Blvra	protein_coding	66.0264	0.136872	0.134401	1.01839	0.308495	0.527
ENSMUSG00000034906	Ncaph	protein_coding	5.86582	-0.637158	0.420895	-1.51382	0.130072	0.299618
ENSMUSG00000074825	Itpripl1	protein_coding	54.3333	-0.125955	0.161292	-0.780909	0.434856	0.648323
ENSMUSG00000044145	1810024B03Rik	protein_coding	5.47393	0.304192	0.43776	0.694884	0.487128	0.6921
ENSMUSG00000003660	Snrnp200	protein_coding	748.199	-0.0654281	0.0576785	-1.13436	0.256645	0.465939
ENSMUSG00000003662	Ciao1	protein_coding	204.823	0.160774	0.081262	1.97846	0.0478767	0.143202
ENSMUSG00000034850	Tmem127	protein_coding	328.109	0.216373	0.0866552	2.49695	0.0125268	0.0501854
ENSMUSG00000027367	Stard7	protein_coding	1029.64	-0.413956	0.0634811	-6.52093	6.98717e-11	1.85077e-09
ENSMUSG00000058620	Adra2b	protein_coding	5.35021	-0.859325	0.447233	-1.92143	0.0546778	0.158468
ENSMUSG00000027371	Fahd2a	protein_coding	112.858	-0.324422	0.102281	-3.17186	0.00151466	0.00880862
ENSMUSG00000079056	Kcnip3	protein_coding	11.4728	-0.301308	0.323148	-0.932413	0.351123	0.572385
ENSMUSG00000034800	Zfp661	protein_coding	18.6096	-0.00295439	0.235088	-0.0125672	0.989973	0.995619
ENSMUSG00000027374	Mrps5	protein_coding	195.7	-0.234819	0.0812788	-2.88905	0.00386403	0.0191927
ENSMUSG00000027375	Mal	protein_coding	104.831	-1.3612	0.188205	-7.23256	4.73973e-13	1.71843e-11
ENSMUSG00000027377	Mall	protein_coding	32.9873	-0.299084	0.235371	-1.27069	0.203838	0.403045
ENSMUSG00000027378	Nphp1	protein_coding	71.2705	0.0192183	0.13546	0.141875	0.887179	0.947799
ENSMUSG00000051319	Mtln	protein_coding	103.025	0.450671	0.10333	4.36147	1.2919e-05	0.000134703
ENSMUSG00000027381	Bcl2l11	protein_coding	85.3302	-0.424056	0.159649	-2.65618	0.00790312	0.03467
ENSMUSG00000074813	Morrbid	lncRNA	11.5719	0.0406913	0.324301	0.125474	0.900148	0.954153
ENSMUSG00000014355	Anapc1	protein_coding	530.8	-0.0477996	0.0546483	-0.874677	0.381749	0.602622
ENSMUSG00000014361	Mertk	protein_coding	71.5019	-0.332505	0.162595	-2.04499	0.0408561	0.126715
ENSMUSG00000014353	Tmem87b	protein_coding	256.401	-0.173354	0.0718463	-2.41285	0.0158284	0.0601992
ENSMUSG00000027387	Zc3h8	protein_coding	47.2431	0.0138329	0.15685	0.0881924	0.929724	0.969424
ENSMUSG00000074807	Gm10762	lncRNA	47.6786	-0.171044	0.162886	-1.05009	0.293678	0.511566
ENSMUSG00000042851	Zc3h6	protein_coding	62.2302	-0.379903	0.210332	-1.80621	0.070886	0.192523
ENSMUSG00000027394	Ttl	protein_coding	203.704	-0.0245865	0.0872474	-0.281803	0.778095	0.890637
ENSMUSG00000027395	Polr1b	protein_coding	95.1016	0.036696	0.126182	0.290817	0.771191	0.886945
ENSMUSG00000037938	Chchd5	protein_coding	31.4932	0.236403	0.19127	1.23596	0.216472	0.418667
ENSMUSG00000103009	Gm4430	TEC	9.46873	0.626142	0.381108	1.64295	0.100393	0.248293
ENSMUSG00000027397	Slc20a1	protein_coding	156.08	0.236233	0.123053	1.91977	0.0548875	0.158882
ENSMUSG00000056738	A730036I17Rik	lncRNA	5.04212	1.90004	0.565807	3.3581	0.000784789	0.00502181
ENSMUSG00000085498	Gm14023	lncRNA	8.16424	1.12938	0.387562	2.91407	0.00356749	0.0180088
ENSMUSG00000037902	Sirpa	protein_coding	283.966	0.438996	0.0770632	5.69658	1.22235e-08	2.28017e-07
ENSMUSG00000037885	Stk35	protein_coding	155.86	-0.0660357	0.108124	-0.610743	0.54137	0.734036
ENSMUSG00000027404	Snrpb	protein_coding	239.076	-0.227329	0.0899307	-2.52783	0.0114771	0.0468445
ENSMUSG00000027405	Nop56	protein_coding	128.567	-0.0691065	0.113897	-0.606747	0.544019	0.735718
ENSMUSG00000027406	Idh3b	protein_coding	3104.15	-0.411757	0.0454797	-9.05363	1.38288e-19	1.05061e-17
ENSMUSG00000027408	Cpxm1	protein_coding	32.3524	0.837998	0.220416	3.80189	0.000143598	0.00115668
ENSMUSG00000037773	Pced1a	protein_coding	44.8834	-0.0575557	0.156239	-0.368382	0.712589	0.852129
ENSMUSG00000027411	Vps16	protein_coding	97.4754	-0.0123222	0.102804	-0.119861	0.904593	0.95627
ENSMUSG00000027303	Ptpra	protein_coding	266.923	-0.0260971	0.0726549	-0.359192	0.719451	0.856597
ENSMUSG00000037740	Mrps26	protein_coding	106.349	-0.0749686	0.104191	-0.719531	0.471814	0.678765
ENSMUSG00000027300	Ubox5	protein_coding	42.9506	-0.188147	0.17359	-1.08386	0.278427	0.49214
ENSMUSG00000079043	Fastkd5	protein_coding	24.9399	-0.275688	0.213537	-1.29105	0.196686	0.393891
ENSMUSG00000037703	Lzts3	protein_coding	36.1172	0.378487	0.174332	2.17106	0.0299264	0.0993174
ENSMUSG00000068290	Ddrgk1	protein_coding	297.206	-0.0435288	0.0744595	-0.584597	0.558818	0.745656
ENSMUSG00000074797	Itpa	protein_coding	116.234	0.0702039	0.105616	0.664708	0.506238	0.708086
ENSMUSG00000027309	4930402H24Rik	protein_coding	535.371	-0.132448	0.0579755	-2.28454	0.0223396	0.0791943
ENSMUSG00000085566	A730017L22Rik	lncRNA	27.6668	-0.48365	0.207319	-2.33287	0.0196548	0.0717063
ENSMUSG00000027312	Atrn	protein_coding	360.25	-0.127468	0.0705905	-1.80574	0.0709585	0.192626
ENSMUSG00000027316	Gfra4	protein_coding	12.8453	-1.43071	0.315263	-4.53817	5.67447e-06	6.41265e-05
ENSMUSG00000027318	Adam33	protein_coding	6.28294	-0.726525	0.477363	-1.52196	0.12802	0.296115
ENSMUSG00000027322	Siglec1	protein_coding	37.6723	-0.0794381	0.23096	-0.343948	0.730885	0.863735
ENSMUSG00000074793	Hspa12b	protein_coding	183.763	-0.623404	0.119044	-5.23676	1.63417e-07	2.51738e-06
ENSMUSG00000027327	1700037H04Rik	protein_coding	17.4514	0.163527	0.24459	0.668576	0.503766	0.706075
ENSMUSG00000027329	Spef1	protein_coding	35.207	0.00603054	0.17088	0.035291	0.971848	0.988526
ENSMUSG00000068267	Cenpb	protein_coding	942.716	0.078822	0.0526203	1.49794	0.134149	0.305889
ENSMUSG00000027330	Cdc25b	protein_coding	19.5342	0.230349	0.269971	0.853236	0.393528	0.613934
ENSMUSG00000068264	Ap5s1	protein_coding	87.0117	0.175222	0.131801	1.32944	0.183704	0.37753
ENSMUSG00000037523	Mavs	protein_coding	360.466	-0.485368	0.0897991	-5.40504	6.47942e-08	1.08013e-06
ENSMUSG00000037514	Pank2	protein_coding	146.567	-0.0284808	0.0992835	-0.286863	0.774217	0.888693
ENSMUSG00000048911	Rnf24	protein_coding	49.3014	0.226686	0.161375	1.40471	0.160107	0.34436
ENSMUSG00000082044	Snrpert	processed_pseudogene	5.74723	-0.262359	0.410343	-0.639365	0.522585	0.720073
ENSMUSG00000027333	Smox	protein_coding	84.9345	-0.130091	0.136947	-0.949935	0.342145	0.562579
ENSMUSG00000027335	Adra1d	protein_coding	16.6619	0.209869	0.2556	0.821083	0.411599	0.628883
ENSMUSG00000079037	Prnp	protein_coding	1050.25	0.558421	0.0766645	7.28396	3.24173e-13	1.20405e-11
ENSMUSG00000027339	Rassf2	protein_coding	46.5142	-0.513993	0.165957	-3.09716	0.00195388	0.0108966
ENSMUSG00000027340	Slc23a2	protein_coding	184.57	-0.139598	0.0854293	-1.63408	0.102243	0.251529
ENSMUSG00000027341	Tmem230	protein_coding	108.903	0.0179947	0.10647	0.169012	0.865787	0.937833
ENSMUSG00000027342	Pcna	protein_coding	160.813	0.0684415	0.0917263	0.74615	0.455577	0.66607
ENSMUSG00000058793	Cds2	protein_coding	1339.11	-0.0881992	0.0438208	-2.01273	0.0441434	0.13449
ENSMUSG00000027346	Gpcpd1	protein_coding	2483.83	-0.633864	0.189636	-3.34253	0.000830179	0.00527389
ENSMUSG00000044991	Shld1	protein_coding	104.272	-0.546126	0.189461	-2.88252	0.00394506	0.0195198
ENSMUSG00000037376	Trmt6	protein_coding	74.0957	0.438178	0.129144	3.39295	0.000691448	0.00450384
ENSMUSG00000027353	Mcm8	protein_coding	32.2953	0.0231865	0.199259	0.116364	0.907364	0.957732
ENSMUSG00000027357	Crls1	protein_coding	128.228	-0.0563308	0.105156	-0.535687	0.592175	0.771804
ENSMUSG00000027358	Bmp2	protein_coding	7.12998	-1.12491	0.426875	-2.63522	0.00840838	0.0366174
ENSMUSG00000034723	Tmx4	protein_coding	759.904	0.123353	0.0577901	2.13451	0.0328014	0.106668
ENSMUSG00000051177	Plcb1	protein_coding	75.5875	-0.292311	0.149393	-1.95666	0.0503878	0.149139
ENSMUSG00000039943	Plcb4	protein_coding	831.608	0.250097	0.0926796	2.69852	0.00696494	0.0311013
ENSMUSG00000027274	Mkks	protein_coding	126.076	-0.0464473	0.103998	-0.446615	0.655153	0.815477
ENSMUSG00000027281	Slx4ip	protein_coding	22.1222	0.100079	0.223651	0.44748	0.654529	0.815125
ENSMUSG00000027276	Jag1	protein_coding	121.953	-0.048024	0.0989938	-0.485122	0.62759	0.797278
ENSMUSG00000062098	Btbd3	protein_coding	181.076	-0.213493	0.104915	-2.03491	0.0418596	0.129079
ENSMUSG00000039033	Tasp1	protein_coding	50.4256	0.0768731	0.151017	0.509035	0.610728	0.785108
ENSMUSG00000045624	Esf1	protein_coding	204.138	0.0987173	0.0759151	1.30036	0.193476	0.389609
ENSMUSG00000027384	Ndufaf5	protein_coding	100.333	-0.0899999	0.125072	-0.719588	0.471779	0.678765
ENSMUSG00000068205	Macrod2	protein_coding	32.3519	-0.142877	0.201347	-0.709606	0.477949	0.684181
ENSMUSG00000038844	Kif16b	protein_coding	561.474	-0.0404718	0.0794453	-0.50943	0.610451	0.784934
ENSMUSG00000008333	Snrpb2	protein_coding	124.119	-0.0676844	0.110798	-0.610883	0.541277	0.734036
ENSMUSG00000015932	Dstn	protein_coding	776.052	-0.0758794	0.0562643	-1.34862	0.177458	0.368863
ENSMUSG00000027422	Rrbp1	protein_coding	858.491	0.246537	0.0617901	3.9899	6.60999e-05	0.000580859
ENSMUSG00000027423	Snx5	protein_coding	489.444	0.206849	0.0770252	2.68547	0.00724276	0.032187
ENSMUSG00000027424	Mgme1	protein_coding	91.6125	-0.224324	0.128364	-1.74757	0.0805391	0.211856
ENSMUSG00000027425	Kat14	protein_coding	145.567	-0.181758	0.0929752	-1.95491	0.050594	0.149536
ENSMUSG00000083674	Zfp133-ps	transcribed_unitary_pseudogene	9.12252	0.364547	0.374572	0.973234	0.330437	0.550037
ENSMUSG00000037259	Dzank1	protein_coding	10.7668	0.316466	0.343457	0.921415	0.356834	0.577191
ENSMUSG00000027427	Polr3f	protein_coding	146.746	0.00469701	0.0889237	0.0528207	0.957875	0.982927
ENSMUSG00000027428	Rbbp9	protein_coding	118.897	0.306157	0.102754	2.97953	0.00288694	0.0151309
ENSMUSG00000027429	Sec23b	protein_coding	95.3031	0.281982	0.115279	2.44608	0.014442	0.0561619
ENSMUSG00000074754	Smim26	protein_coding	94.2218	-0.0975605	0.121804	-0.800965	0.423152	0.638041
ENSMUSG00000027430	Dtd1	protein_coding	47.9722	-0.249989	0.155709	-1.60549	0.108387	0.262168
ENSMUSG00000063873	Slc24a3	protein_coding	10.9967	-0.671119	0.312479	-2.14772	0.0317357	0.104026
ENSMUSG00000001768	Rin2	protein_coding	187.998	-0.122472	0.111094	-1.10241	0.270282	0.482175
ENSMUSG00000002728	Naa20	protein_coding	296.62	-0.0592616	0.0844639	-0.701621	0.482915	0.688573
ENSMUSG00000001767	Crnkl1	protein_coding	186.472	0.0317709	0.0827541	0.383919	0.701039	0.844115
ENSMUSG00000037143	Cfap61	protein_coding	7.89968	-0.562528	0.391916	-1.43533	0.151194	0.332158
ENSMUSG00000037110	Ralgapa2	protein_coding	660.151	-0.159394	0.0781306	-2.0401	0.0413406	0.127886
ENSMUSG00000074749	Kiz	protein_coding	338.827	-0.718697	0.0860757	-8.34959	6.85021e-17	3.94477e-15
ENSMUSG00000027433	Xrn2	protein_coding	270.233	-0.256711	0.106997	-2.39925	0.0164289	0.0620407
ENSMUSG00000074743	Thbd	protein_coding	377.492	-0.391608	0.111916	-3.49914	0.00046676	0.00322506
ENSMUSG00000027435	Cd93	protein_coding	651.349	-0.115677	0.0952947	-1.21388	0.224793	0.428707
ENSMUSG00000036992	Nxt1	protein_coding	20.9384	-0.105338	0.228837	-0.46032	0.645287	0.809522
ENSMUSG00000027439	Gzf1	protein_coding	278.691	0.0334215	0.0738239	0.452719	0.650751	0.813327
ENSMUSG00000027438	Napb	protein_coding	19.5543	0.425872	0.252619	1.68583	0.0918291	0.232903
ENSMUSG00000027447	Cst3	protein_coding	1836.72	0.389574	0.0593595	6.56296	5.27492e-11	1.41745e-09
ENSMUSG00000074736	Syndig1	protein_coding	24.1707	5.38199	0.667783	8.05949	7.66134e-16	3.94005e-14
ENSMUSG00000068134	Zfp120	protein_coding	105.08	0.21216	0.11448	1.85325	0.0638464	0.178659
ENSMUSG00000060336	Zfp937	protein_coding	8.27442	0.367367	0.341126	1.07692	0.281514	0.496227
ENSMUSG00000068130	Zfp442	protein_coding	30.5597	0.187812	0.209714	0.895564	0.370486	0.590897
ENSMUSG00000033096	Apmap	protein_coding	213.146	-0.16485	0.0803354	-2.05202	0.0401675	0.125137
ENSMUSG00000027452	Acss1	protein_coding	1888.82	-0.65443	0.0551291	-11.8709	1.67724e-32	4.31282e-30
ENSMUSG00000033068	Entpd6	protein_coding	88.6756	-0.158722	0.128833	-1.232	0.217949	0.420686
ENSMUSG00000033059	Pygb	protein_coding	5414.22	-0.116662	0.0737557	-1.58173	0.113711	0.271738
ENSMUSG00000032046	Abhd12	protein_coding	237.27	-0.0455954	0.0835405	-0.545788	0.585212	0.766079
ENSMUSG00000027454	Gins1	protein_coding	11.2551	-0.220543	0.303451	-0.726782	0.46736	0.676082
ENSMUSG00000068115	Ninl	protein_coding	9.39514	-0.426381	0.32304	-1.3199	0.186868	0.381684
ENSMUSG00000027455	Nsfl1c	protein_coding	301.599	0.233751	0.0798769	2.92639	0.00342922	0.0173949
ENSMUSG00000032966	Fkbp1a	protein_coding	757.187	0.135983	0.0555127	2.44958	0.0143024	0.0557878
ENSMUSG00000027456	Sdcbp2	protein_coding	5.27753	0.365223	0.46554	0.784514	0.432739	0.64669
ENSMUSG00000044364	Tmem74b	protein_coding	10.3724	-0.150957	0.318166	-0.474462	0.635171	0.802983
ENSMUSG00000032869	Psmf1	protein_coding	111.312	-0.00558614	0.110948	-0.0503489	0.959844	0.983876
ENSMUSG00000027459	Fam110a	protein_coding	11.0851	-0.223808	0.307554	-0.727704	0.466795	0.675674
ENSMUSG00000027463	Slc52a3	protein_coding	8.70648	-1.02314	0.405404	-2.52376	0.0116107	0.0471881
ENSMUSG00000032802	Srxn1	protein_coding	143.971	0.543406	0.113305	4.79597	1.61886e-06	2.05605e-05
ENSMUSG00000068079	Tcf15	protein_coding	47.2546	-0.229599	0.237271	-0.967666	0.333211	0.552509
ENSMUSG00000074698	Csnk2a1	protein_coding	822.225	-0.0280746	0.059434	-0.472367	0.636665	0.803778
ENSMUSG00000027465	Tbc1d20	protein_coding	276.387	-0.0190166	0.0794051	-0.239489	0.810727	0.909307
ENSMUSG00000027466	Rbck1	protein_coding	164.311	-0.0715659	0.0878655	-0.814494	0.415362	0.631862
ENSMUSG00000032715	Trib3	protein_coding	11.4939	-0.381091	0.315598	-1.20752	0.227232	0.43134
ENSMUSG00000051817	Sox12	protein_coding	67.6901	-0.260111	0.129568	-2.00752	0.0446947	0.135749
ENSMUSG00000074682	Zcchc3	protein_coding	48.0901	-0.25826	0.18296	-1.41156	0.158079	0.341493
ENSMUSG00000032680	6820408C15Rik	protein_coding	9.82405	-0.996945	0.34544	-2.88602	0.00390152	0.0193502
ENSMUSG00000000359	Rem1	protein_coding	25.6446	0.566047	0.211804	2.6725	0.00752874	0.0332634
ENSMUSG00000019188	H13	protein_coding	165.481	0.1257	0.0862933	1.45666	0.14521	0.323486
ENSMUSG00000042814	Mcts2	protein_coding	38.2879	0.0898536	0.202407	0.443925	0.657097	0.816583
ENSMUSG00000042745	Id1	protein_coding	113.827	-0.354508	0.112102	-3.16237	0.0015649	0.00905356
ENSMUSG00000009876	Cox4i2	protein_coding	26.4173	-0.237242	0.207109	-1.1455	0.252003	0.459924
ENSMUSG00000007659	Bcl2l1	protein_coding	211.603	-0.74737	0.259351	-2.88169	0.00395549	0.019554
ENSMUSG00000027469	Tpx2	protein_coding	8.03341	0.600293	0.422243	1.42168	0.155121	0.337606
ENSMUSG00000027472	Pdrg1	protein_coding	477.439	-0.24672	0.0708495	-3.48231	0.000497109	0.00340244
ENSMUSG00000027474	Ccm2l	protein_coding	78.2217	-0.597794	0.122588	-4.87646	1.08008e-06	1.4181e-05
ENSMUSG00000003283	Hck	protein_coding	8.00355	0.187624	0.371612	0.504892	0.613635	0.787129
ENSMUSG00000068040	Tm9sf4	protein_coding	297.862	0.154599	0.0686548	2.25183	0.024333	0.0843956
ENSMUSG00000074671	Tspyl3	protein_coding	9.99295	0.0577786	0.307044	0.188177	0.850738	0.930879
ENSMUSG00000051413	Plagl2	protein_coding	46.9963	-0.196098	0.190233	-1.03083	0.30262	0.520316
ENSMUSG00000046020	Pofut1	protein_coding	169.008	0.175277	0.0884062	1.98263	0.047409	0.14223
ENSMUSG00000027475	Kif3b	protein_coding	134.749	0.268316	0.129807	2.06704	0.0387303	0.121566
ENSMUSG00000073236	2500004C02Rik	lncRNA	20.4135	-0.00437282	0.228194	-0.0191627	0.984711	0.993869
ENSMUSG00000042548	Asxl1	protein_coding	264.201	-0.0223769	0.099753	-0.224323	0.822506	0.915393
ENSMUSG00000061411	Nol4l	protein_coding	29.5287	0.00506296	0.205042	0.0246923	0.9803	0.992233
ENSMUSG00000056941	Commd7	protein_coding	79.4547	0.230409	0.133986	1.71965	0.085496	0.22165
ENSMUSG00000027478	Dnmt3b	protein_coding	9.94689	-0.161401	0.332873	-0.484871	0.627768	0.797278
ENSMUSG00000027479	Mapre1	protein_coding	555.203	0.255338	0.0579264	4.40797	1.04345e-05	0.00011151
ENSMUSG00000027487	Cdk5rap1	protein_coding	76.4346	-0.317411	0.160055	-1.98314	0.0473519	0.142123
ENSMUSG00000027488	Snta1	protein_coding	370.09	0.216773	0.0841766	2.57522	0.0100176	0.04209
ENSMUSG00000038533	Cbfa2t2	protein_coding	133.282	0.0146787	0.101225	0.145011	0.884703	0.946926
ENSMUSG00000000876	Pxmp4	protein_coding	143.698	-0.363285	0.109055	-3.33122	0.000864664	0.00546183
ENSMUSG00000059842	Zfp341	protein_coding	16.1053	-0.439888	0.265631	-1.65601	0.0977196	0.243629
ENSMUSG00000038467	Chmp4b	protein_coding	527	0.113287	0.0547367	2.06967	0.0384835	0.120996
ENSMUSG00000027593	Raly	protein_coding	276.097	-0.22725	0.0719809	-3.15709	0.00159352	0.00919051
ENSMUSG00000074656	Eif2s2	protein_coding	669.635	0.309064	0.0548357	5.63619	1.7385e-08	3.1861e-07
ENSMUSG00000027597	Ahcy	protein_coding	64.4594	0.0581432	0.13221	0.43978	0.660096	0.818512
ENSMUSG00000027598	Itch	protein_coding	320.286	-0.0919818	0.0663245	-1.38685	0.165489	0.351503
ENSMUSG00000047459	Dynlrb1	protein_coding	450.575	0.142949	0.0566249	2.52449	0.0115867	0.0471765
ENSMUSG00000027602	Map1lc3a	protein_coding	1398.94	0.0653193	0.0477952	1.36665	0.171735	0.360638
ENSMUSG00000038383	Pigu	protein_coding	143.299	0.0654316	0.0891449	0.733991	0.462954	0.672561
ENSMUSG00000038375	Trp53inp2	protein_coding	4354.03	-0.235144	0.0601954	-3.90635	9.36998e-05	0.000796997
ENSMUSG00000038369	Ncoa6	protein_coding	240.726	-0.131993	0.0865984	-1.52419	0.127461	0.295271
ENSMUSG00000027603	Ggt7	protein_coding	7.95313	0.434293	0.373932	1.16142	0.24547	0.452447
ENSMUSG00000027605	Acss2	protein_coding	287.276	0.106327	0.066947	1.58823	0.112234	0.268904
ENSMUSG00000027610	Gss	protein_coding	71.174	0.190229	0.127163	1.49595	0.134667	0.306652
ENSMUSG00000074652	Myh7b	protein_coding	272.906	-0.750842	0.152718	-4.91651	8.81013e-07	1.18275e-05
ENSMUSG00000038324	Trpc4ap	protein_coding	679.138	-0.0165054	0.0645324	-0.255769	0.798129	0.901834
ENSMUSG00000038312	Edem2	protein_coding	48.0756	0.304408	0.164267	1.85313	0.0638634	0.178666
ENSMUSG00000027611	Procr	protein_coding	5.96189	0.398689	0.423921	0.940479	0.346972	0.568062
ENSMUSG00000074649	BC029722	protein_coding	145.393	0.340406	0.0961841	3.5391	0.000401487	0.00282545
ENSMUSG00000027613	Eif6	protein_coding	97.9177	0.362778	0.135949	2.66848	0.00761961	0.0335761
ENSMUSG00000005882	Uqcc1	protein_coding	917.213	-0.439916	0.0811265	-5.4226	5.87385e-08	9.86689e-07
ENSMUSG00000038241	Cep250	protein_coding	87.2059	-0.157113	0.113068	-1.38954	0.164669	0.350474
ENSMUSG00000005881	Ergic3	protein_coding	193.177	0.319009	0.0843781	3.78071	0.00015638	0.00124464
ENSMUSG00000103285	Gm37274	TEC	5.00887	0.550216	0.473323	1.16245	0.245051	0.451825
ENSMUSG00000089824	Rbm12	protein_coding	49.24	-0.264104	0.177067	-1.49155	0.135817	0.308556
ENSMUSG00000027618	Nfs1	protein_coding	414.238	-0.295914	0.057276	-5.16645	2.38578e-07	3.57631e-06
ENSMUSG00000067847	Romo1	protein_coding	188.21	-0.0361173	0.0981548	-0.367963	0.712901	0.852293
ENSMUSG00000027620	Rbm39	protein_coding	1038.99	-0.0475793	0.0634137	-0.7503	0.453074	0.663818
ENSMUSG00000038116	Phf20	protein_coding	211.978	-0.0476996	0.0771796	-0.618033	0.536553	0.730408
ENSMUSG00000046229	Scand1	protein_coding	44.0797	0.0412605	0.179958	0.229278	0.818653	0.913092
ENSMUSG00000038085	Cnbd2	protein_coding	10.1131	0.45084	0.335998	1.34179	0.179663	0.371605
ENSMUSG00000102869	Norad	lncRNA	1448.43	-0.159466	0.0414211	-3.84987	0.000118182	0.000974494
ENSMUSG00000027624	Epb41l1	protein_coding	90.7869	0.35854	0.130449	2.74851	0.00598677	0.0275049
ENSMUSG00000027628	Aar2	protein_coding	136.267	0.0639714	0.091031	0.702743	0.482216	0.688045
ENSMUSG00000061689	Dlgap4	protein_coding	308.362	0.2885	0.0716916	4.02418	5.71743e-05	0.000509932
ENSMUSG00000067818	Myl9	protein_coding	126.888	-0.585869	0.153799	-3.80932	0.000139351	0.00112735
ENSMUSG00000085741	5430405H02Rik	lncRNA	12.9416	0.121611	0.27676	0.43941	0.660365	0.818672
ENSMUSG00000074629	4930518I15Rik	TEC	5.87117	0.0001718	0.43726	0.0003929	0.999687	0.999687
ENSMUSG00000027637	Rab5if	protein_coding	216.399	-0.080029	0.0729743	-1.09667	0.272784	0.48524
ENSMUSG00000027634	Ndrg3	protein_coding	118.008	0.132586	0.124312	1.06656	0.28617	0.502051
ENSMUSG00000027635	Dsn1	protein_coding	12.6182	1.08024	0.330536	3.26815	0.00108253	0.0066252
ENSMUSG00000055485	Soga1	protein_coding	84.3534	-0.471583	0.124092	-3.80028	0.000144531	0.00116363
ENSMUSG00000027639	Samhd1	protein_coding	241.779	-0.182167	0.0774453	-2.3522	0.0186628	0.0687372
ENSMUSG00000027641	Rbl1	protein_coding	28.2242	0.195786	0.224752	0.871117	0.383691	0.604373
ENSMUSG00000027642	Rpn2	protein_coding	443.917	0.0990986	0.0644676	1.53718	0.124248	0.289523
ENSMUSG00000063019	Manbal	protein_coding	62.372	0.128159	0.169577	0.755754	0.449796	0.661437
ENSMUSG00000027646	Src	protein_coding	25.1865	0.481736	0.227542	2.11713	0.0342487	0.110274
ENSMUSG00000087445	Gm14286	lncRNA	5.8733	-0.86048	0.468876	-1.8352	0.0664762	0.18365
ENSMUSG00000067787	Blcap	protein_coding	240.913	-0.0368765	0.0798876	-0.461605	0.644365	0.808856
ENSMUSG00000027649	Ctnnbl1	protein_coding	66.6637	-0.0306819	0.13072	-0.234715	0.81443	0.911319
ENSMUSG00000027650	Tti1	protein_coding	188.055	-0.168135	0.0796917	-2.10981	0.0348744	0.111901
ENSMUSG00000027651	Rprd1b	protein_coding	197.366	-0.194468	0.0800966	-2.42791	0.0151859	0.0584564
ENSMUSG00000037820	Tgm2	protein_coding	2101.24	0.406702	0.19111	2.1281	0.0333287	0.108061
ENSMUSG00000037813	D630003M21Rik	protein_coding	85.6788	1.15964	0.151002	7.67962	1.59557e-14	7.018e-13
ENSMUSG00000016024	Lbp	protein_coding	32.1878	0.81946	0.219223	3.73802	0.000185477	0.0014466
ENSMUSG00000085385	Snhg17	lncRNA	21.9696	-0.116152	0.227726	-0.510051	0.610016	0.784711
ENSMUSG00000044349	Snhg11	protein_coding	17.2328	2.74842	0.821594	3.34523	0.000822145	0.00523081
ENSMUSG00000027652	Ralgapb	protein_coding	476.787	-0.0173826	0.0653955	-0.265807	0.790388	0.897715
ENSMUSG00000037761	Actr5	protein_coding	18.5572	0.0390717	0.255663	0.152825	0.878536	0.944056
ENSMUSG00000037754	Ppp1r16b	protein_coding	79.7572	-0.0774077	0.12837	-0.603004	0.546506	0.737814
ENSMUSG00000027655	Dhx35	protein_coding	98.6613	0.110962	0.115057	0.964405	0.334843	0.554389
ENSMUSG00000074623	Gm826	protein_coding	28.6716	-0.161788	0.193684	-0.835322	0.403537	0.622665
ENSMUSG00000074622	Mafb	protein_coding	75.6111	-0.328191	0.183978	-1.78386	0.0744463	0.199726
ENSMUSG00000070544	Top1	protein_coding	563.796	-0.206608	0.0812468	-2.54296	0.0109917	0.0453499
ENSMUSG00000016933	Plcg1	protein_coding	528.689	-0.185845	0.0663557	-2.80074	0.00509851	0.0240903
ENSMUSG00000035877	Zhx3	protein_coding	286.997	-0.176537	0.109759	-1.60841	0.107746	0.260845
ENSMUSG00000027412	Lpin3	protein_coding	51.6388	0.327358	0.144329	2.26814	0.0233206	0.0816808
ENSMUSG00000057133	Chd6	protein_coding	627.303	-1.24463	0.124335	-10.0103	1.37343e-23	1.65148e-21
ENSMUSG00000083567	Gm11451	processed_pseudogene	8.19721	0.439383	0.380207	1.15564	0.247829	0.455157
ENSMUSG00000016921	Srsf6	protein_coding	598.601	0.0148581	0.0591157	0.25134	0.801551	0.90399
ENSMUSG00000017858	Ift52	protein_coding	138.195	-0.0729485	0.0901674	-0.809034	0.418496	0.634074
ENSMUSG00000074607	Tox2	protein_coding	6.09414	-0.546652	0.417781	-1.30847	0.190715	0.386364
ENSMUSG00000017817	Jph2	protein_coding	2420.52	-0.16362	0.0807885	-2.02529	0.042838	0.131496
ENSMUSG00000035399	Oser1	protein_coding	32.818	0.234935	0.181723	1.29281	0.196075	0.392997
ENSMUSG00000048486	Fitm2	protein_coding	1421.03	-0.525972	0.0710993	-7.39771	1.38556e-13	5.42348e-12
ENSMUSG00000017679	Ttpal	protein_coding	139.304	-0.105419	0.127897	-0.824251	0.409797	0.627402
ENSMUSG00000017707	Serinc3	protein_coding	3091.49	-0.419571	0.0856257	-4.90006	9.58089e-07	1.27598e-05
ENSMUSG00000035268	Pkig	protein_coding	543.616	-0.136586	0.0598371	-2.28264	0.0224518	0.0794201
ENSMUSG00000027656	Ccn5	protein_coding	54.9231	1.52209	0.258974	5.87736	4.16853e-09	8.32411e-08
ENSMUSG00000035226	Rims4	protein_coding	7.74816	-0.649207	0.391206	-1.6595	0.0970143	0.24234
ENSMUSG00000018326	Ywhab	protein_coding	713.486	0.0985817	0.0527288	1.8696	0.0615397	0.173394
ENSMUSG00000018322	Tomm34	protein_coding	101.701	-0.145728	0.11926	-1.22194	0.221731	0.425196
ENSMUSG00000018209	Stk4	protein_coding	199.744	0.192892	0.0834537	2.31137	0.0208125	0.0749547
ENSMUSG00000017009	Sdc4	protein_coding	112.356	-0.379893	0.133484	-2.84598	0.00442756	0.0214127
ENSMUSG00000045503	Sys1	protein_coding	53.7419	-0.314392	0.145567	-2.15977	0.0307904	0.101666
ENSMUSG00000017734	Dbndd2	protein_coding	39.4263	-0.0672885	0.158249	-0.425207	0.670686	0.82465
ENSMUSG00000017721	Pigt	protein_coding	134.322	0.106753	0.104326	1.02327	0.306182	0.52423
ENSMUSG00000017299	Dnttip1	protein_coding	88.0539	0.0955758	0.111952	0.853718	0.393261	0.613684
ENSMUSG00000001403	Ube2c	protein_coding	5.22444	-0.33313	0.453592	-0.734428	0.462688	0.672337
ENSMUSG00000050373	Snx21	protein_coding	101.762	0.170223	0.120093	1.41742	0.15636	0.339139
ENSMUSG00000017307	Acot8	protein_coding	29.3307	0.162404	0.227074	0.715202	0.474484	0.681024
ENSMUSG00000045822	Zswim3	protein_coding	15.5989	0.213808	0.251715	0.849404	0.395657	0.615921
ENSMUSG00000017764	Zswim1	protein_coding	28.7504	0.0712363	0.225938	0.315292	0.75254	0.876024
ENSMUSG00000039873	Neurl2	protein_coding	73.4319	-0.351679	0.141177	-2.49106	0.0127363	0.0508295
ENSMUSG00000017760	Ctsa	protein_coding	573.72	-0.0261671	0.0559645	-0.467565	0.640096	0.806161
ENSMUSG00000017754	Pltp	protein_coding	133.965	-0.106026	0.102433	-1.03508	0.300633	0.518499
ENSMUSG00000039849	Pcif1	protein_coding	142.453	-0.261695	0.0902495	-2.89969	0.00373538	0.0186813
ENSMUSG00000039834	Zfp335	protein_coding	71.6849	-0.165747	0.128829	-1.28656	0.198247	0.396021
ENSMUSG00000085436	Zfp335os	lncRNA	6.93348	0.0724451	0.383318	0.188995	0.850097	0.930729
ENSMUSG00000017740	Slc12a5	protein_coding	8.08812	-0.832848	0.422087	-1.97317	0.0484767	0.144657
ENSMUSG00000039804	Ncoa5	protein_coding	139.739	-0.151336	0.0916736	-1.65081	0.0987777	0.245571
ENSMUSG00000017652	Cd40	protein_coding	12.236	0.512752	0.302756	1.69361	0.0903388	0.230558
ENSMUSG00000053166	Cdh22	protein_coding	15.5552	0.449641	0.300622	1.4957	0.134732	0.30672
ENSMUSG00000017664	Slc35c2	protein_coding	72.508	0.350419	0.133737	2.62022	0.0087873	0.0379904
ENSMUSG00000017670	Elmo2	protein_coding	121.213	0.0452141	0.100494	0.449919	0.652769	0.814329
ENSMUSG00000017667	Zfp334	protein_coding	45.8826	-0.0815729	0.169107	-0.482375	0.629539	0.798825
ENSMUSG00000039725	Trp53rka	protein_coding	37.9486	0.016821	0.184579	0.0911315	0.927388	0.967865
ENSMUSG00000027661	Slc2a10	protein_coding	11.3083	1.06987	0.32781	3.26368	0.00109975	0.00672074
ENSMUSG00000017897	Eya2	protein_coding	12.3661	0.384423	0.285722	1.34544	0.178482	0.370118
ENSMUSG00000039671	Zmynd8	protein_coding	321.551	-0.196583	0.0714853	-2.74998	0.00595996	0.0274043
ENSMUSG00000027678	Ncoa3	protein_coding	356.273	-0.295662	0.0748654	-3.94925	7.83974e-05	0.000678227
ENSMUSG00000006800	Sulf2	protein_coding	317.737	0.59741	0.118456	5.04332	4.57512e-07	6.4969e-06
ENSMUSG00000085682	Gm14267	transcribed_processed_pseudogene	7.37401	-1.03854	0.381039	-2.72554	0.0064197	0.0290783
ENSMUSG00000039621	Prex1	protein_coding	48.805	-0.0558995	0.162647	-0.343687	0.731082	0.863799
ENSMUSG00000042854	Trp53rkb	protein_coding	7.93818	0.338345	0.372118	0.90924	0.363224	0.584466
ENSMUSG00000074582	Arfgef2	protein_coding	517.854	-0.211524	0.0718968	-2.94206	0.00326041	0.0167212
ENSMUSG00000002718	Cse1l	protein_coding	500.018	0.171827	0.0657406	2.61371	0.00895656	0.0385963
ENSMUSG00000039536	Stau1	protein_coding	382.173	0.0468278	0.060722	0.771183	0.440599	0.653559
ENSMUSG00000017999	Ddx27	protein_coding	80.0036	0.189108	0.126575	1.49404	0.135166	0.307453
ENSMUSG00000039501	Znfx1	protein_coding	338.251	-0.194389	0.0741748	-2.62069	0.00877525	0.0379579
ENSMUSG00000074578	Zfas1	lncRNA	35.1677	0.0843939	0.216043	0.390634	0.696068	0.840146
ENSMUSG00000050556	Kcnb1	protein_coding	464.826	-0.422692	0.102634	-4.11843	3.8146e-05	0.000355194
ENSMUSG00000085151	1110018N20Rik	lncRNA	32.4653	-0.598474	0.206612	-2.89661	0.00377223	0.0188262
ENSMUSG00000017969	Ptgis	protein_coding	76.2972	0.881663	0.164722	5.35242	8.67836e-08	1.40689e-06
ENSMUSG00000017929	B4galt5	protein_coding	77.0763	0.143741	0.136582	1.05242	0.292608	0.510134
ENSMUSG00000039463	Slc9a8	protein_coding	176.828	-0.166118	0.0896871	-1.85219	0.0639982	0.178844
ENSMUSG00000047030	Spata2	protein_coding	74.2724	-0.12455	0.129837	-0.959279	0.337418	0.557328
ENSMUSG00000006418	Rnf114	protein_coding	390.997	-0.295337	0.0935138	-3.15821	0.00158739	0.00916466
ENSMUSG00000042821	Snai1	protein_coding	9.76752	1.19355	0.411933	2.89743	0.00376233	0.0187881
ENSMUSG00000090213	Tmem189	protein_coding	125.296	-0.239316	0.10795	-2.21693	0.0266282	0.0907183
ENSMUSG00000056501	Cebpb	protein_coding	93.6152	-0.720111	0.299481	-2.40453	0.0161931	0.0612889
ENSMUSG00000006462	A530013C23Rik	lncRNA	9.15475	-0.793674	0.406192	-1.95394	0.0507087	0.149796
ENSMUSG00000027540	Ptpn1	protein_coding	127.931	-0.0197004	0.100666	-0.1957	0.844845	0.92835
ENSMUSG00000044641	Pard6b	protein_coding	15.654	-0.84549	0.271884	-3.10974	0.00187252	0.0105272
ENSMUSG00000051149	Adnp	protein_coding	5.38159	-0.128226	0.439693	-0.291627	0.770572	0.886458
ENSMUSG00000078919	Dpm1	protein_coding	35.4035	-0.122702	0.179745	-0.682643	0.494832	0.697991
ENSMUSG00000074576	Mocs3	protein_coding	21.3916	0.0321574	0.225953	0.142319	0.886828	0.947724
ENSMUSG00000027544	Nfatc2	protein_coding	116.469	0.0738215	0.129704	0.569152	0.569253	0.7544
ENSMUSG00000027546	Atp9a	protein_coding	391.397	0.363847	0.060758	5.98846	2.11834e-09	4.46481e-08
ENSMUSG00000027547	Sall4	protein_coding	13.1253	-0.00333972	0.301877	-0.0110632	0.991173	0.99588
ENSMUSG00000085322	Gm14261	lncRNA	18.9706	-0.277574	0.237449	-1.16898	0.242412	0.449187
ENSMUSG00000027551	Zfp64	protein_coding	29.8621	-0.212637	0.191365	-1.11116	0.2665	0.477825
ENSMUSG00000047907	Tshz2	protein_coding	145.862	-0.00591138	0.0996484	-0.0593224	0.952695	0.98043
ENSMUSG00000052056	Zfp217	protein_coding	83.9846	-0.245648	0.121657	-2.01918	0.0434681	0.132893
ENSMUSG00000052033	Pfdn4	protein_coding	46.8483	0.139317	0.164658	0.846096	0.397499	0.617223
ENSMUSG00000027560	Dok5	protein_coding	7.32958	2.39012	0.562836	4.24657	2.17068e-05	0.000212915
ENSMUSG00000027495	Fam210b	protein_coding	63.1488	0.0381313	0.142043	0.268449	0.788354	0.896486
ENSMUSG00000027498	Cstf1	protein_coding	83.9666	0.0259306	0.121503	0.213416	0.831002	0.920416
ENSMUSG00000027502	Rtf2	protein_coding	173.905	0.137055	0.0843667	1.62452	0.104265	0.254782
ENSMUSG00000081344	Gm14303	processed_pseudogene	21.8214	-0.025443	0.241668	-0.105281	0.916153	0.961558
ENSMUSG00000027509	Rae1	protein_coding	92.9143	-0.0741663	0.126113	-0.588096	0.556468	0.744243
ENSMUSG00000027510	Rbm38	protein_coding	538.157	-0.0457544	0.0740078	-0.618238	0.536419	0.730397
ENSMUSG00000027514	Zbp1	protein_coding	9.56888	0.760203	0.391284	1.94284	0.0520352	0.152769
ENSMUSG00000038400	Pmepa1	protein_coding	213.402	0.518895	0.118786	4.36832	1.25204e-05	0.000131697
ENSMUSG00000055897	Ppp4r1l-ps	transcribed_unprocessed_pseudogene	78.5464	0.00131053	0.125673	0.0104281	0.99168	0.99601
ENSMUSG00000027519	Rab22a	protein_coding	479.355	-0.121009	0.0647866	-1.86781	0.0617885	0.173949
ENSMUSG00000054455	Vapb	protein_coding	750.043	-0.0756975	0.0532153	-1.42248	0.154888	0.337431
ENSMUSG00000027522	Stx16	protein_coding	211.368	0.118152	0.0784217	1.50662	0.131908	0.302636
ENSMUSG00000039263	Npepl1	protein_coding	305.983	-0.143098	0.0662732	-2.15921	0.0308337	0.101748
ENSMUSG00000027523	Gnas	protein_coding	4407.32	0.0996074	0.0320131	3.11145	0.00186168	0.0104803
ENSMUSG00000090625	Gm20721	protein_coding	28.918	0.22755	0.18556	1.22629	0.22009	0.423264
ENSMUSG00000016253	Nelfcd	protein_coding	139.637	0.0752197	0.0929925	0.808879	0.418585	0.634108
ENSMUSG00000016256	Ctsz	protein_coding	146.236	0.899132	0.108	8.3253	8.41181e-17	4.74983e-15
ENSMUSG00000016252	Atp5e	protein_coding	1039.31	-0.261728	0.0578758	-4.52224	6.11879e-06	6.85912e-05
ENSMUSG00000016257	Prelid3b	protein_coding	356.748	0.0944594	0.0709133	1.33204	0.182847	0.37609
ENSMUSG00000027524	Edn3	protein_coding	56.7086	1.82945	0.241799	7.56598	3.84943e-14	1.62064e-12
ENSMUSG00000090093	Gm14399	protein_coding	19.0865	0.159613	0.257697	0.61938	0.535666	0.730211
ENSMUSG00000078902	Gm14443	protein_coding	5.57709	-0.236062	0.422584	-0.558614	0.576425	0.759569
ENSMUSG00000078878	Gm14305	protein_coding	25.1596	0.262101	0.206782	1.26752	0.204968	0.404611
ENSMUSG00000078877	Gm14295	protein_coding	38.4263	0.288994	0.176104	1.64104	0.100788	0.249087
ENSMUSG00000078870	Gm14410	protein_coding	22.1672	0.307302	0.236475	1.29951	0.193768	0.389942
ENSMUSG00000078868	Gm14412	protein_coding	17.6853	2.02416	0.307058	6.59213	4.33573e-11	1.17642e-09
ENSMUSG00000078867	Gm14418	protein_coding	8.24287	0.157921	0.370625	0.426094	0.67004	0.824461
ENSMUSG00000078866	Zfp970	protein_coding	351.854	-0.794408	0.155865	-5.09675	3.45529e-07	5.02189e-06
ENSMUSG00000094786	Gm14403	protein_coding	126.5	-0.34123	0.115804	-2.94663	0.00321262	0.0165218
ENSMUSG00000078864	Gm14322	protein_coding	5.60129	0.474387	0.437052	1.08543	0.277733	0.491584
ENSMUSG00000095362	Gm14325	protein_coding	73.6461	0.1821	0.156969	1.1601	0.246007	0.453136
ENSMUSG00000074521	Gm14327	protein_coding	44.0274	-1.17909	0.212464	-5.54961	2.86305e-08	5.06917e-07
ENSMUSG00000078862	Gm14326	protein_coding	84.7408	0.0046475	0.132232	0.0351466	0.971963	0.988572
ENSMUSG00000074519	Zfp971	protein_coding	86.3522	0.0220062	0.131303	0.167599	0.866899	0.93837
ENSMUSG00000078861	Zfp931	protein_coding	69.0102	0.171977	0.141778	1.213	0.225128	0.429138
ENSMUSG00000060445	Sycp2	protein_coding	7.39297	1.20668	0.404593	2.98245	0.00285954	0.0150061
ENSMUSG00000049999	Ppp1r3d	protein_coding	127.015	0.0878535	0.124224	0.707219	0.47943	0.68524
ENSMUSG00000070476	Fam217b	protein_coding	144.592	-0.127976	0.130062	-0.983963	0.325134	0.544463
ENSMUSG00000000305	Cdh4	protein_coding	47.6888	0.293907	0.17558	1.67393	0.0941451	0.237444
ENSMUSG00000039117	Taf4	protein_coding	132.104	-0.267922	0.0975037	-2.74781	0.00599948	0.0275452
ENSMUSG00000085704	4921531C22Rik	lncRNA	22.0784	-0.247805	0.257149	-0.963666	0.335214	0.554838
ENSMUSG00000039108	Lsm14b	protein_coding	357.922	-0.153018	0.0619833	-2.46869	0.0135607	0.0535066
ENSMUSG00000027566	Psma7	protein_coding	428.355	0.0166082	0.0675806	0.245753	0.805873	0.906599
ENSMUSG00000039086	Ss18l1	protein_coding	30.5867	0.251649	0.21204	1.1868	0.235306	0.440563
ENSMUSG00000039069	Mtg2	protein_coding	117.86	-0.255852	0.118374	-2.16139	0.0306649	0.101371
ENSMUSG00000039050	Osbpl2	protein_coding	341.644	0.0891608	0.0686956	1.29791	0.194318	0.390646
ENSMUSG00000039041	Adrm1	protein_coding	205.888	0.286584	0.0909029	3.15263	0.00161805	0.00929667
ENSMUSG00000015647	Lama5	protein_coding	807.321	0.375271	0.0970018	3.8687	0.000109416	0.000910758
ENSMUSG00000039001	Rps21	protein_coding	405.252	0.189281	0.0648429	2.91906	0.00351086	0.0177712
ENSMUSG00000038990	Cables2	protein_coding	96.0462	-0.0572739	0.123828	-0.462529	0.643702	0.808449
ENSMUSG00000065460	Mir133a-2	miRNA	5.36766	-0.0312884	0.502966	-0.0622079	0.950397	0.979112
ENSMUSG00000027569	Mrgbp	protein_coding	63.5883	-0.188441	0.131018	-1.43829	0.150352	0.330984
ENSMUSG00000049401	Ogfr	protein_coding	172.622	-0.1103	0.0895602	-1.23158	0.218108	0.420856
ENSMUSG00000038914	Dido1	protein_coding	370.624	-0.312341	0.0789999	-3.95368	7.69573e-05	0.000666458
ENSMUSG00000027573	Gid8	protein_coding	255.014	0.137571	0.0888017	1.54919	0.121336	0.284714
ENSMUSG00000038848	Ythdf1	protein_coding	259.633	-0.0393481	0.0840494	-0.468155	0.639674	0.805812
ENSMUSG00000027575	Arfgap1	protein_coding	152.396	0.0955064	0.0959548	0.995327	0.319577	0.538432
ENSMUSG00000070461	9230112E08Rik	lncRNA	40.2121	-0.0927954	0.166393	-0.557689	0.577057	0.760085
ENSMUSG00000016356	Col20a1	protein_coding	9.23483	0.441929	0.36749	1.20256	0.229147	0.433743
ENSMUSG00000016349	Eef1a2	protein_coding	6990.87	0.158276	0.0490697	3.22554	0.00125735	0.0075324
ENSMUSG00000016344	Ppdpf	protein_coding	69.3623	-0.0298098	0.126856	-0.234989	0.814217	0.911185
ENSMUSG00000027580	Helz2	protein_coding	167.044	-0.360887	0.117888	-3.06127	0.00220399	0.0120581
ENSMUSG00000038705	Gmeb2	protein_coding	65.4904	-0.0916536	0.128278	-0.714494	0.474922	0.68136
ENSMUSG00000038685	Rtel1	protein_coding	39.1123	-0.26403	0.181599	-1.45392	0.145969	0.324509
ENSMUSG00000038671	Arfrp1	protein_coding	238.781	-0.143099	0.0738877	-1.93671	0.0527809	0.154416
ENSMUSG00000027582	Zgpat	protein_coding	103.906	0.176852	0.112995	1.56513	0.117552	0.278486
ENSMUSG00000085028	Slc2a4rg-ps	transcribed_unitary_pseudogene	16.4609	-0.481859	0.242542	-1.9867	0.0469554	0.141229
ENSMUSG00000027583	Zbtb46	protein_coding	107.555	-0.361004	0.129266	-2.79271	0.00522688	0.024609
ENSMUSG00000000827	Tpd52l2	protein_coding	286.437	0.221688	0.0703812	3.14981	0.00163375	0.00936434
ENSMUSG00000000826	Dnajc5	protein_coding	597.95	0.0453939	0.0666474	0.681106	0.495804	0.698902
ENSMUSG00000089917	Uckl1	protein_coding	169.481	0.188345	0.0970675	1.94035	0.0523366	0.153466
ENSMUSG00000010492	Uckl1os	lncRNA	22.7187	-0.452192	0.345765	-1.3078	0.19094	0.386551
ENSMUSG00000000823	Zfp512b	protein_coding	124.02	-0.147445	0.102419	-1.43962	0.149974	0.330433
ENSMUSG00000002455	Prpf6	protein_coding	290.938	0.00978954	0.0849096	0.115294	0.908212	0.958204
ENSMUSG00000038605	Samd10	protein_coding	12.0806	0.201594	0.308745	0.652946	0.513791	0.713781
ENSMUSG00000046470	Sox18	protein_coding	100.804	-0.156611	0.160481	-0.975885	0.329121	0.548667
ENSMUSG00000059540	Tcea2	protein_coding	17.308	-0.435118	0.267516	-1.62651	0.103841	0.253964
ENSMUSG00000002458	Rgs19	protein_coding	20.7843	-0.0688469	0.250624	-0.274702	0.783545	0.894364
ENSMUSG00000027589	Pcmtd2	protein_coding	582.203	-0.0422131	0.0667862	-0.632064	0.527345	0.724184
ENSMUSG00000038628	Polr3k	protein_coding	118.946	0.195759	0.109303	1.79098	0.0732963	0.19737
ENSMUSG00000073295	Nudt11	protein_coding	15.4494	-0.397483	0.24973	-1.59165	0.111463	0.26755
ENSMUSG00000073293	Nudt10	protein_coding	6.22942	0.112533	0.412873	0.272561	0.785191	0.895264
ENSMUSG00000068270	Shroom4	protein_coding	250.024	-0.345042	0.0797632	-4.32583	1.51959e-05	0.000155914
ENSMUSG00000004317	Clcn5	protein_coding	29.8725	-0.00160778	0.211489	-0.0076022	0.993934	0.997515
ENSMUSG00000046269	Usp27x	protein_coding	5.76898	0.336829	0.428857	0.785412	0.432212	0.646499
ENSMUSG00000031144	Syp	protein_coding	9.58425	-0.559157	0.329868	-1.6951	0.0900571	0.23019
ENSMUSG00000087644	Gm14703	lncRNA	5.54387	-0.300447	0.452419	-0.66409	0.506633	0.708392
ENSMUSG00000031145	Prickle3	protein_coding	122.107	-0.317667	0.137068	-2.31759	0.0204716	0.0740718
ENSMUSG00000031146	Plp2	protein_coding	110.566	0.521447	0.120252	4.33628	1.44914e-05	0.000149236
ENSMUSG00000031147	Magix	protein_coding	110.346	-0.881184	0.144143	-6.11324	9.76254e-10	2.18143e-08
ENSMUSG00000031148	Gpkow	protein_coding	208.439	-0.0382833	0.0733492	-0.521932	0.601717	0.77882
ENSMUSG00000039382	Wdr45	protein_coding	69.3514	-0.0301692	0.160462	-0.188015	0.850865	0.930879
ENSMUSG00000031149	Praf2	protein_coding	17.0678	0.383306	0.262002	1.46299	0.143469	0.320796
ENSMUSG00000000134	Tfe3	protein_coding	85.9833	-0.157427	0.125873	-1.25068	0.211052	0.411949
ENSMUSG00000031153	Gripap1	protein_coding	164.185	-0.0803203	0.091679	-0.876103	0.380974	0.601877
ENSMUSG00000009731	Kcnd1	protein_coding	5.45268	1.11784	0.483604	2.31149	0.0208059	0.0749547
ENSMUSG00000031154	Otud5	protein_coding	180.943	0.148307	0.0918518	1.61463	0.10639	0.258536
ENSMUSG00000031155	Pim2	protein_coding	11.9712	1.05907	0.320575	3.30367	0.000954298	0.00593383
ENSMUSG00000031156	Slc35a2	protein_coding	57.451	0.190278	0.141217	1.34741	0.177847	0.369213
ENSMUSG00000031157	Pqbp1	protein_coding	91.6273	0.248874	0.119309	2.08597	0.0369816	0.117222
ENSMUSG00000031158	Timm17b	protein_coding	94.4359	-0.0704032	0.113126	-0.622345	0.533715	0.728663
ENSMUSG00000031161	Hdac6	protein_coding	94.9096	0.280164	0.115167	2.43268	0.0149876	0.0578796
ENSMUSG00000039231	Suv39h1	protein_coding	38.4518	0.129543	0.175215	0.739337	0.459702	0.6697
ENSMUSG00000031165	Was	protein_coding	11.1305	0.0344666	0.308112	0.111864	0.910932	0.959256
ENSMUSG00000031166	Wdr13	protein_coding	340.595	0.0607166	0.0754109	0.805144	0.420737	0.636125
ENSMUSG00000031167	Rbm3	protein_coding	231.219	0.321486	0.0859274	3.74137	0.000183017	0.00142941
ENSMUSG00000039201	Tbc1d25	protein_coding	21.747	0.328135	0.212486	1.54427	0.122523	0.286609
ENSMUSG00000031168	Ebp	protein_coding	53.4786	-0.423744	0.144707	-2.92828	0.00340841	0.0173176
ENSMUSG00000031169	Porcn	protein_coding	15.5158	0.476228	0.269988	1.76389	0.0777511	0.206472
ENSMUSG00000031171	Ftsj1	protein_coding	52.5996	0.274731	0.149556	1.83697	0.0662142	0.18329
ENSMUSG00000052364	B630019K06Rik	protein_coding	5.35682	-0.326351	0.439755	-0.742119	0.458015	0.668349
ENSMUSG00000047344	Lancl3	protein_coding	16.2299	-1.35156	0.274136	-4.93027	8.21161e-07	1.10774e-05
ENSMUSG00000015342	Xk	protein_coding	104.011	-0.196407	0.132916	-1.47768	0.139493	0.314344
ENSMUSG00000015340	Cybb	protein_coding	76.6563	-0.0523151	0.196692	-0.265975	0.790259	0.897715
ENSMUSG00000031176	Dynlt3	protein_coding	468.925	0.123109	0.0639022	1.92653	0.0540384	0.157297
ENSMUSG00000090084	Srpx	protein_coding	48.3856	1.54315	0.182358	8.46217	2.62449e-17	1.58934e-15
ENSMUSG00000031174	Rpgr	protein_coding	37.9364	-0.268561	0.172109	-1.56042	0.118662	0.280327
ENSMUSG00000058254	Tspan7	protein_coding	659.698	-0.0756574	0.0644613	-1.17369	0.24052	0.44697
ENSMUSG00000008035	Mid1ip1	protein_coding	911.59	0.402857	0.105581	3.81563	0.000135835	0.00110372
ENSMUSG00000040363	Bcor	protein_coding	185.804	-0.162848	0.0834922	-1.95045	0.0511222	0.150698
ENSMUSG00000031007	Atp6ap2	protein_coding	161.582	0.0734117	0.0966127	0.759856	0.447341	0.658869
ENSMUSG00000044148	1810030O07Rik	protein_coding	152.95	0.09288	0.0932249	0.9963	0.319104	0.538032
ENSMUSG00000064127	Med14	protein_coding	240.811	-0.0735654	0.0791939	-0.928928	0.352926	0.573647
ENSMUSG00000083307	AA414768	processed_pseudogene	8.14132	1.27354	0.452225	2.81617	0.00485993	0.0231481
ENSMUSG00000031010	Usp9x	protein_coding	1235.41	0.0701971	0.0741603	0.946559	0.343864	0.564241
ENSMUSG00000000787	Ddx3x	protein_coding	1477.27	-0.17168	0.0528163	-3.25052	0.00115195	0.00700645
ENSMUSG00000031012	Cask	protein_coding	95.3813	-0.13403	0.108353	-1.23697	0.216098	0.418088
ENSMUSG00000040229	Gpr34	protein_coding	14.3518	-0.0527006	0.32973	-0.15983	0.873015	0.940906
ENSMUSG00000025037	Maoa	protein_coding	45.5742	0.274936	0.156261	1.75946	0.0784988	0.207818
ENSMUSG00000040147	Maob	protein_coding	262.022	-1.0992	0.248362	-4.42578	9.60941e-06	0.00010362
ENSMUSG00000025040	Fundc1	protein_coding	186.225	-0.231911	0.116339	-1.9934	0.0462173	0.139537
ENSMUSG00000037369	Kdm6a	protein_coding	158.822	-0.155878	0.0915414	-1.70281	0.0886038	0.227481
ENSMUSG00000037358	Dipk2b	protein_coding	65.4375	-0.28248	0.143337	-1.97074	0.0487536	0.145253
ENSMUSG00000037347	Chst7	protein_coding	13.407	0.265449	0.27594	0.961983	0.336058	0.555802
ENSMUSG00000037341	Slc9a7	protein_coding	21.4269	0.957224	0.233034	4.10765	3.99697e-05	0.000370781
ENSMUSG00000060090	Rp2	protein_coding	109.81	0.157951	0.114557	1.3788	0.167958	0.355258
ENSMUSG00000037315	Jade3	protein_coding	19.3519	0.0154054	0.231753	0.0664733	0.947001	0.978036
ENSMUSG00000084830	Gm14539	processed_pseudogene	15.9639	-0.279274	0.273852	-1.0198	0.307824	0.526132
ENSMUSG00000031059	Ndufb11	protein_coding	1046.92	-0.39232	0.056089	-6.99459	2.66028e-12	8.56725e-11
ENSMUSG00000031060	Rbm10	protein_coding	134.036	-0.262435	0.0966549	-2.71517	0.0066241	0.0298958
ENSMUSG00000001924	Uba1	protein_coding	1263.31	0.127947	0.0430971	2.9688	0.00298964	0.0155385
ENSMUSG00000031065	Cdk16	protein_coding	693.29	-0.119016	0.0664066	-1.79224	0.0730947	0.196935
ENSMUSG00000031066	Usp11	protein_coding	52.6842	0.2878	0.161535	1.78166	0.0748049	0.200367
ENSMUSG00000001127	Araf	protein_coding	476.075	-0.0543496	0.0545588	-0.996166	0.319169	0.538087
ENSMUSG00000001131	Timp1	protein_coding	40.3782	3.19277	0.545999	5.84758	4.98787e-09	9.81947e-08
ENSMUSG00000001128	Cfp	protein_coding	33.149	0.201698	0.247694	0.814306	0.41547	0.631862
ENSMUSG00000009406	Elk1	protein_coding	93.1526	-0.0807266	0.133499	-0.604698	0.54538	0.736902
ENSMUSG00000001134	Uxt	protein_coding	56.8332	-0.345162	0.15029	-2.29664	0.0216391	0.077281
ENSMUSG00000086877	A230072C01Rik	lncRNA	17.7566	-0.0852592	0.255432	-0.333785	0.738542	0.867887
ENSMUSG00000054737	Zfp182	protein_coding	48.338	0.349956	0.146209	2.39354	0.0166866	0.0628154
ENSMUSG00000036782	Klhl13	protein_coding	142.647	0.121293	0.10115	1.19914	0.230473	0.435326
ENSMUSG00000036769	Wdr44	protein_coding	108.993	0.0843491	0.103569	0.814426	0.415401	0.631862
ENSMUSG00000031093	Dock11	protein_coding	54.4804	0.209754	0.154516	1.35749	0.174625	0.364652
ENSMUSG00000017057	Il13ra1	protein_coding	456.052	0.287235	0.0609997	4.70878	2.49199e-06	3.03801e-05
ENSMUSG00000006373	Pgrmc1	protein_coding	145.828	0.112672	0.0934132	1.20617	0.227751	0.431835
ENSMUSG00000059708	Akap17b	protein_coding	47.4139	-0.225352	0.175631	-1.2831	0.199458	0.397347
ENSMUSG00000016319	Slc25a5	protein_coding	1084.74	-0.13987	0.0616378	-2.26923	0.0232543	0.0815421
ENSMUSG00000006423	C330007P06Rik	protein_coding	155.794	-0.191214	0.0944383	-2.02476	0.0428925	0.131615
ENSMUSG00000016308	Ube2a	protein_coding	235.356	-0.118925	0.0769891	-1.5447	0.122419	0.286481
ENSMUSG00000044149	Nkrf	protein_coding	36.3908	0.412104	0.182535	2.25767	0.0239661	0.0834172
ENSMUSG00000050379	Septin6	protein_coding	37.9792	0.571896	0.1918	2.98173	0.00286625	0.0150366
ENSMUSG00000079641	Rpl39	protein_coding	285.217	0.451639	0.0963937	4.68536	2.79469e-06	3.37016e-05
ENSMUSG00000036572	Upf3b	protein_coding	124.704	0.120615	0.116895	1.03182	0.302156	0.519893
ENSMUSG00000016409	Nkap	protein_coding	122.063	-0.0735757	0.104269	-0.705634	0.480416	0.686062
ENSMUSG00000016427	Ndufa1	protein_coding	673.168	-0.324637	0.0611941	-5.30504	1.12649e-07	1.78805e-06
ENSMUSG00000036537	Rnf113a1	protein_coding	8.3181	-0.0512918	0.388925	-0.131881	0.895078	0.951252
ENSMUSG00000095180	Rhox5	protein_coding	10.1761	-0.349774	0.373698	-0.93598	0.349283	0.570723
ENSMUSG00000048047	Zbtb33	protein_coding	131.246	-0.165252	0.102423	-1.61342	0.106654	0.259026
ENSMUSG00000036502	Tmem255a	protein_coding	6.87541	-0.812636	0.387643	-2.09635	0.036051	0.114836
ENSMUSG00000016534	Lamp2	protein_coding	1587.62	-0.0379448	0.046822	-0.810406	0.417707	0.633535
ENSMUSG00000031095	Cul4b	protein_coding	143.158	0.213713	0.107219	1.99323	0.0462364	0.139569
ENSMUSG00000000355	Mcts1	protein_coding	145.595	0.0887309	0.0900224	0.985653	0.324303	0.543485
ENSMUSG00000048970	C1galt1c1	protein_coding	58.0875	-0.0963309	0.137015	-0.703066	0.482015	0.687934
ENSMUSG00000001986	Gria3	protein_coding	33.3212	1.1557	0.192353	6.00821	1.87587e-09	3.9839e-08
ENSMUSG00000037475	Thoc2	protein_coding	437.752	-0.0855901	0.0672584	-1.27256	0.203176	0.402403
ENSMUSG00000025860	Xiap	protein_coding	522.407	-0.12876	0.0664145	-1.93873	0.0525345	0.153884
ENSMUSG00000025862	Stag2	protein_coding	536.792	0.0217163	0.0910945	0.238393	0.811576	0.909738
ENSMUSG00000045284	Dcaf12l1	protein_coding	33.2227	-0.933173	0.1873	-4.98223	6.28557e-07	8.65379e-06
ENSMUSG00000031099	Smarca1	protein_coding	20.5512	0.124627	0.324558	0.383988	0.700987	0.844114
ENSMUSG00000001173	Ocrl	protein_coding	141.41	-0.286812	0.10588	-2.70883	0.00675215	0.0303258
ENSMUSG00000037010	Apln	protein_coding	43.8492	-2.36163	0.253032	-9.33331	1.02611e-20	9.02656e-19
ENSMUSG00000031101	Sash3	protein_coding	5.87621	0.596732	0.465149	1.28288	0.199533	0.397354
ENSMUSG00000036985	Zdhhc9	protein_coding	268.431	0.22859	0.077136	2.96347	0.00304189	0.0157895
ENSMUSG00000063785	Utp14a	protein_coding	120.714	0.292101	0.106285	2.74827	0.00599098	0.0275167
ENSMUSG00000036959	Bcorl1	protein_coding	51.2983	0.0210426	0.163545	0.128666	0.897622	0.95241
ENSMUSG00000031103	Elf4	protein_coding	84.3006	0.470807	0.117065	4.02177	5.77629e-05	0.000514813
ENSMUSG00000036932	Aifm1	protein_coding	488.16	-0.419476	0.0703007	-5.96688	2.41826e-09	5.05236e-08
ENSMUSG00000036916	Zfp280c	protein_coding	68.492	0.176335	0.142441	1.23795	0.215734	0.417626
ENSMUSG00000031105	Slc25a14	protein_coding	17.7685	0.196059	0.285061	0.68778	0.491592	0.695309
ENSMUSG00000031107	Rbmx2	protein_coding	17.3398	0.205251	0.240874	0.852111	0.394152	0.614494
ENSMUSG00000031109	Enox2	protein_coding	75.4846	-0.0157399	0.120204	-0.130943	0.895821	0.951548
ENSMUSG00000031111	Igsf1	protein_coding	170.871	0.355934	0.144964	2.45532	0.014076	0.0551104
ENSMUSG00000085396	Firre	lncRNA	220.685	-0.0105047	0.0855634	-0.122771	0.902288	0.955312
ENSMUSG00000031112	Stk26	protein_coding	6.5412	-0.0464274	0.417518	-0.111199	0.911459	0.959668
ENSMUSG00000050029	Rap2c	protein_coding	338.238	0.35588	0.065022	5.47322	4.41941e-08	7.58379e-07
ENSMUSG00000062184	Hs6st2	protein_coding	5.05983	0.719469	0.463442	1.55244	0.120556	0.283559
ENSMUSG00000031119	Gpc4	protein_coding	143.801	0.138563	0.0934309	1.48305	0.138061	0.312211
ENSMUSG00000055653	Gpc3	protein_coding	13.9714	-0.416956	0.291605	-1.42987	0.152755	0.334225
ENSMUSG00000083621	Gm14586	processed_pseudogene	6.14547	-0.327977	0.411096	-0.797811	0.42498	0.63999
ENSMUSG00000025626	Phf6	protein_coding	73.9821	0.118832	0.126005	0.943074	0.345643	0.566622
ENSMUSG00000025630	Hprt	protein_coding	415.945	0.539069	0.0701053	7.68942	1.47799e-14	6.55255e-13
ENSMUSG00000036022	Fam122b	protein_coding	34.76	0.822385	0.174268	4.71909	2.369e-06	2.91143e-05
ENSMUSG00000023074	Mospd1	protein_coding	291.3	-0.225555	0.105062	-2.14688	0.0318031	0.104125
ENSMUSG00000051851	Rtl8c	protein_coding	26.1561	0.128071	0.206171	0.621189	0.534475	0.72901
ENSMUSG00000067925	Rtl8a	protein_coding	54.0847	-0.17312	0.165178	-1.04808	0.2946	0.5121
ENSMUSG00000067924	Rtl8b	protein_coding	66.4738	0.0618124	0.123781	0.499367	0.617521	0.789934
ENSMUSG00000054626	Xlr	protein_coding	7.59775	0.321725	0.381655	0.842975	0.399243	0.618667
ENSMUSG00000031125	3830403N18Rik	protein_coding	14.8237	-0.551668	0.259339	-2.12721	0.0334026	0.108259
ENSMUSG00000073176	Zfp449	protein_coding	65.7232	-0.0678042	0.124143	-0.546179	0.584943	0.766079
ENSMUSG00000035967	Ints6l	protein_coding	149.508	0.377034	0.124444	3.02976	0.0024475	0.0131393
ENSMUSG00000061273	Mmgt1	protein_coding	457.602	-0.335768	0.0688432	-4.87729	1.07553e-06	1.41323e-05
ENSMUSG00000060681	Slc9a6	protein_coding	269.623	-0.0542115	0.0751572	-0.721308	0.47072	0.678079
ENSMUSG00000023092	Fhl1	protein_coding	6047.74	3.80568	0.112178	33.9255	2.7987e-252	2.33887e-248
ENSMUSG00000067878	Map7d3	protein_coding	5.13005	0.793853	0.502977	1.57831	0.114495	0.272913
ENSMUSG00000067873	Htatsf1	protein_coding	764.891	0.190051	0.0640919	2.96528	0.00302404	0.0157017
ENSMUSG00000031133	Arhgef6	protein_coding	582.581	0.106135	0.0499491	2.12485	0.0335988	0.108747
ENSMUSG00000031134	Rbmx	protein_coding	254.87	-0.31477	0.111727	-2.81731	0.00484279	0.0230802
ENSMUSG00000031137	Fgf13	protein_coding	374.223	-0.454893	0.0673259	-6.75658	1.41286e-11	4.11403e-10
ENSMUSG00000062949	Atp11c	protein_coding	131.466	-0.259658	0.114405	-2.26963	0.02323	0.0815078
ENSMUSG00000085757	Tslrn1	lncRNA	6.06631	5.85013	0.9467	6.1795	6.43068e-10	1.49074e-08
ENSMUSG00000081752	Sms-ps	processed_pseudogene	8.23521	0.0154191	0.357233	0.0431627	0.965572	0.986636
ENSMUSG00000046699	Slitrk4	protein_coding	41.0493	2.20939	0.223133	9.90166	4.09432e-23	4.68716e-21
ENSMUSG00000000838	Fmr1	protein_coding	158.872	0.284906	0.0870381	3.27335	0.0010628	0.00652114
ENSMUSG00000031189	Aff2	protein_coding	18.2443	0.383414	0.254738	1.50513	0.13229	0.303222
ENSMUSG00000035847	Ids	protein_coding	339.56	-0.100196	0.0755568	-1.3261	0.184808	0.378817
ENSMUSG00000045237	Eola1	protein_coding	52.5167	0.103499	0.149531	0.692157	0.488839	0.693343
ENSMUSG00000073139	Tmem185a	protein_coding	134.76	0.00161041	0.09847	0.0163544	0.986952	0.994788
ENSMUSG00000059401	Mamld1	protein_coding	53.0643	-0.288278	0.144131	-2.00011	0.0454885	0.137635
ENSMUSG00000031337	Mtm1	protein_coding	188.052	-0.274827	0.0840241	-3.27081	0.00107239	0.00657035
ENSMUSG00000015214	Mtmr1	protein_coding	230.322	-0.1639	0.0838277	-1.9552	0.0505595	0.149478
ENSMUSG00000035776	Cd99l2	protein_coding	741.601	0.375334	0.0539488	6.95723	3.4702e-12	1.09024e-10
ENSMUSG00000015217	Hmgb3	protein_coding	266.923	-0.256536	0.078421	-3.27127	0.00107068	0.00656466
ENSMUSG00000073131	Vma21	protein_coding	186.067	-0.130487	0.080538	-1.62019	0.105192	0.25626
ENSMUSG00000033361	Prrg3	protein_coding	93.2556	0.16756	0.136467	1.22784	0.219507	0.423011
ENSMUSG00000031340	Gabre	protein_coding	7.95259	0.166267	0.396555	0.419278	0.675013	0.82704
ENSMUSG00000031343	Gabra3	protein_coding	15.7066	0.315316	0.31241	1.0093	0.312831	0.5318
[truncated: 11,311 more rows]

## Sheet: 3- MlpKO vs WT (Females)
Differentially expressed genes in transcriptomic data from the LV of Mlp-/- vs WT (females).
This set of data was utilized for the analyses presented in Supplementary Fig. 1i,3b, 4j, 7a .
Ensembl_gene_id	MGI_symbol	Gene_biotype	BaseMean	log2FoldChange	lfcSE	stat	pvalue	padj
ENSMUSG00000025900	Rp1	protein_coding	12.7381	-2.2713	0.37423	-6.06926	1.28499e-09	6.01219e-08
ENSMUSG00000025902	Sox17	protein_coding	62.2556	-0.153806	0.158105	-0.972809	0.330648	0.612681
ENSMUSG00000103922	Gm6123	processed_pseudogene	6.07856	-0.0262152	0.44429	-0.0590047	0.952948	0.984652
ENSMUSG00000033845	Mrpl15	protein_coding	350.415	-0.202804	0.128771	-1.57492	0.115274	0.32558
ENSMUSG00000025903	Lypla1	protein_coding	576.813	-0.100879	0.061442	-1.64186	0.100618	0.29926
ENSMUSG00000033813	Tcea1	protein_coding	182.705	-0.037892	0.0881162	-0.430023	0.667179	0.854957
ENSMUSG00000033793	Atp6v1h	protein_coding	166.981	-0.0453496	0.0927906	-0.488731	0.625032	0.83198
ENSMUSG00000025907	Rb1cc1	protein_coding	790.928	-0.0838914	0.0600891	-1.39612	0.16268	0.405071
ENSMUSG00000090031	4732440D04Rik	lncRNA	25.2209	-0.196001	0.238692	-0.821146	0.411563	0.686112
ENSMUSG00000051285	Pcmtd1	protein_coding	847.607	-0.124993	0.0610486	-2.04744	0.0406148	0.160861
ENSMUSG00000061024	Rrs1	protein_coding	130.934	-0.179998	0.107891	-1.66834	0.095249	0.288283
ENSMUSG00000025911	Adhfe1	protein_coding	419.949	-0.674447	0.111874	-6.02865	1.65335e-09	7.50612e-08
ENSMUSG00000079671	2610203C22Rik	lncRNA	13.0913	0.337737	0.30948	1.0913	0.275139	0.55486
ENSMUSG00000025912	Mybl1	protein_coding	13.3371	0.310435	0.321473	0.965667	0.334211	0.616396
ENSMUSG00000045210	Vcpip1	protein_coding	247.58	0.0814089	0.0786049	1.03567	0.300355	0.580989
ENSMUSG00000025915	Sgk3	protein_coding	144.701	-0.0291121	0.0978976	-0.297373	0.766182	0.90551
ENSMUSG00000098234	Snhg6	lncRNA	24.8499	0.500377	0.232418	2.15292	0.0313249	0.133116
ENSMUSG00000099032	Tcf24	protein_coding	8.49049	1.7477	0.400361	4.36531	1.26944e-05	0.000205935
ENSMUSG00000025917	Cops5	protein_coding	380.353	0.0496655	0.0622889	0.797341	0.425253	0.697816
ENSMUSG00000056763	Cspp1	protein_coding	59.1097	0.0567107	0.137369	0.412835	0.679728	0.860361
ENSMUSG00000067851	Arfgef1	protein_coding	1243.63	-0.0469818	0.0489887	-0.959033	0.337542	0.619385
ENSMUSG00000048960	Prex2	protein_coding	413.96	-0.207181	0.08119	-2.5518	0.0107168	0.0589126
ENSMUSG00000016918	Sulf1	protein_coding	238.749	0.618201	0.152131	4.06362	4.83169e-05	0.000651886
ENSMUSG00000025938	Slco5a1	protein_coding	209.381	0.136065	0.106896	1.27288	0.203061	0.465334
ENSMUSG00000005886	Ncoa2	protein_coding	514.802	-0.0495862	0.0651767	-0.760797	0.446778	0.713731
ENSMUSG00000025935	Tram1	protein_coding	334.224	-0.0364114	0.0685509	-0.531158	0.595309	0.815582
ENSMUSG00000025937	Lactb2	protein_coding	215.337	-0.23928	0.0791662	-3.0225	0.00250695	0.0188441
ENSMUSG00000025932	Eya1	protein_coding	9.87624	-0.242093	0.355027	-0.681898	0.495303	0.751132
ENSMUSG00000025930	Msc	protein_coding	8.41255	-0.149131	0.393624	-0.378868	0.704786	0.873125
ENSMUSG00000025925	Terf1	protein_coding	44.9391	0.0731282	0.163807	0.446428	0.655288	0.847879
ENSMUSG00000043716	Rpl7	protein_coding	1673.92	0.0397048	0.0559095	0.710161	0.477604	0.738324
ENSMUSG00000025921	Rdh10	protein_coding	52.6547	0.0571293	0.156779	0.364395	0.715563	0.878431
ENSMUSG00000025920	Stau2	protein_coding	508.325	0.0788799	0.0677216	1.16477	0.244114	0.517476
ENSMUSG00000025939	Ube2w	protein_coding	158.069	-0.0340369	0.0917217	-0.371089	0.710571	0.87575
ENSMUSG00000079658	Eloc	protein_coding	388.181	-0.231936	0.0712377	-3.2558	0.00113073	0.00970366
ENSMUSG00000025940	Tmem70	protein_coding	480.561	-0.313742	0.0875598	-3.58317	0.00033945	0.00355164
ENSMUSG00000025779	Ly96	protein_coding	13.9805	-0.184601	0.315159	-0.585741	0.558049	0.791845
ENSMUSG00000042686	Jph1	protein_coding	196.835	-0.177831	0.0892122	-1.99335	0.046223	0.175928
ENSMUSG00000067780	Pi15	protein_coding	32.1766	0.703522	0.243194	2.89284	0.00381774	0.0262474
ENSMUSG00000025776	Crispld1	protein_coding	49.3191	1.57432	0.313766	5.0175	5.23495e-07	1.21449e-05
ENSMUSG00000041859	Mcm3	protein_coding	29.9272	0.252112	0.221279	1.13934	0.254562	0.531776
ENSMUSG00000025931	Paqr8	protein_coding	22.4574	-0.0829358	0.224475	-0.369465	0.711781	0.876495
ENSMUSG00000041809	Efhc1	protein_coding	5.16739	0.397612	0.507058	0.784155	0.432949	0.702853
ENSMUSG00000041779	Tram2	protein_coding	50.9525	0.241424	0.171376	1.40874	0.158912	0.399262
ENSMUSG00000025933	Tmem14a	protein_coding	18.5776	-0.0125609	0.261842	-0.0479712	0.961739	0.987723
ENSMUSG00000025934	Gsta3	protein_coding	77.3454	-1.24379	0.179142	-6.94303	3.8377e-12	3.12535e-10
ENSMUSG00000025936	Gm4956	transcribed_unprocessed_pseudogene	20.4725	-1.01245	0.31261	-3.23871	0.0012007	0.0102043
ENSMUSG00000028033	Kcnq5	protein_coding	5.8129	-0.244773	0.478638	-0.511394	0.609075	0.823746
ENSMUSG00000082935	Gm7658	processed_pseudogene	11.1285	0.298676	0.383154	0.779518	0.435674	0.705103
ENSMUSG00000097970	Gm27028	lncRNA	13.7962	0.301168	0.28779	1.04648	0.295338	0.575841
ENSMUSG00000026158	Ogfrl1	protein_coding	269.884	0.194672	0.0886893	2.19499	0.0281644	0.122717
ENSMUSG00000026155	Smap1	protein_coding	100.552	0.233381	0.11659	2.00173	0.0453137	0.173493
ENSMUSG00000026154	Sdhaf4	protein_coding	154.658	0.179424	0.0943116	1.90246	0.0571105	0.204091
ENSMUSG00000026153	Fam135a	protein_coding	291.851	-0.00976624	0.0883154	-0.110584	0.911947	0.970356
ENSMUSG00000100131	Gm28439	unprocessed_pseudogene	60.3728	-0.467299	0.189498	-2.46598	0.0136638	0.070918
ENSMUSG00000067736	Gm10222	unprocessed_pseudogene	31.8209	-0.840211	0.198116	-4.241	2.22529e-05	0.000330426
ENSMUSG00000101939	Gm28438	unprocessed_pseudogene	290.583	-0.758195	0.145755	-5.20184	1.97327e-07	5.0528e-06
ENSMUSG00000101111	Gm28437	unprocessed_pseudogene	96.1806	-0.512487	0.150016	-3.41621	0.000635001	0.00601822
ENSMUSG00000100862	Gm10925	unprocessed_pseudogene	92.778	-0.605797	0.127093	-4.76658	1.87378e-06	3.81003e-05
ENSMUSG00000102070	Gm28661	unprocessed_pseudogene	72.0663	-0.741237	0.177239	-4.18214	2.88782e-05	0.000416283
ENSMUSG00000101249	Gm29216	unprocessed_pseudogene	78.5433	-0.760087	0.161807	-4.69748	2.63387e-06	5.20807e-05
ENSMUSG00000073725	Lmbrd1	protein_coding	398.003	-0.0282865	0.0643621	-0.43949	0.660306	0.851467
ENSMUSG00000048874	Phf3	protein_coding	432.667	0.0275357	0.0642179	0.428786	0.668079	0.855693
ENSMUSG00000026064	Ptp4a1	protein_coding	309.995	0.214737	0.113967	1.88421	0.0595363	0.209818
ENSMUSG00000026134	Prim2	protein_coding	13.0413	-0.302055	0.29262	-1.03224	0.301959	0.582497
ENSMUSG00000004768	Rab23	protein_coding	61.0466	0.0424955	0.143917	0.295278	0.767781	0.906455
ENSMUSG00000042215	Bag2	protein_coding	199.874	0.352328	0.0969246	3.63507	0.0002779	0.00298677
ENSMUSG00000042197	Zfp451	protein_coding	150.412	0.0525726	0.095523	0.550366	0.582069	0.808662
ENSMUSG00000042182	Bend6	protein_coding	7.2849	0.210598	0.388712	0.541784	0.587968	0.812073
ENSMUSG00000026131	Dst	protein_coding	5911.44	0.5383	0.1113	4.83649	1.32153e-06	2.82093e-05
ENSMUSG00000102336	Gm37233	lncRNA	7.6331	0.185817	0.404441	0.45944	0.645918	0.843535
ENSMUSG00000042111	Ccdc115	protein_coding	84.4547	-0.0263937	0.133573	-0.197598	0.84336	0.942175
ENSMUSG00000026127	Imp4	protein_coding	123.616	0.0148392	0.0961422	0.154346	0.877337	0.956515
ENSMUSG00000026126	Ptpn18	protein_coding	6.55044	0.0952149	0.420771	0.226287	0.820978	0.933473
ENSMUSG00000037503	Fam168b	protein_coding	386.488	0.106401	0.0643286	1.65403	0.0981216	0.29416
ENSMUSG00000026123	Plekhb2	protein_coding	749.484	-0.108037	0.0533502	-2.02506	0.0428615	0.166421
ENSMUSG00000045216	Hs6st1	protein_coding	136.906	-0.0176845	0.114734	-0.154134	0.877504	0.956525
ENSMUSG00000037470	Uggt1	protein_coding	434.957	-0.0677991	0.072368	-0.936865	0.348828	0.630379
ENSMUSG00000047180	Neurl3	protein_coding	26.7628	0.39748	0.240633	1.65181	0.098574	0.294733
ENSMUSG00000037447	Arid5a	protein_coding	50.1408	1.01285	0.263137	3.84912	0.000118544	0.00143846
ENSMUSG00000010453	Kansl3	protein_coding	419.906	-0.0180601	0.0785485	-0.229923	0.818151	0.931939
ENSMUSG00000001143	Lman2l	protein_coding	173.168	-0.146328	0.0974024	-1.5023	0.13302	0.355757
ENSMUSG00000037408	Cnnm4	protein_coding	32.6289	0.110695	0.209784	0.527663	0.597733	0.817344
ENSMUSG00000001138	Cnnm3	protein_coding	90.5119	0.0129607	0.112762	0.114938	0.908494	0.968835
ENSMUSG00000067653	Ankrd23	protein_coding	118.233	1.36779	0.345522	3.95862	7.53827e-05	0.00096513
ENSMUSG00000079610	Ankrd39	protein_coding	26.2238	0.143225	0.203181	0.704915	0.480863	0.740492
ENSMUSG00000026121	Sema4c	protein_coding	72.6371	0.0907468	0.137894	0.658089	0.510481	0.761935
ENSMUSG00000087589	D430040D24Rik	lncRNA	7.38428	-0.235926	0.394914	-0.597412	0.550232	0.787135
ENSMUSG00000061518	Cox5b	protein_coding	1807.8	-0.406488	0.0695643	-5.84334	5.11638e-09	2.01079e-07
ENSMUSG00000037351	Actr1b	protein_coding	500.695	0.195395	0.0606152	3.22353	0.00126622	0.0106303
ENSMUSG00000026116	Tmem131	protein_coding	422.057	0.15714	0.0925799	1.69734	0.0896322	0.276744
ENSMUSG00000026114	Cnga3	protein_coding	31.282	0.927354	0.21776	4.2586	2.05712e-05	0.000308788
ENSMUSG00000026113	Inpp4a	protein_coding	179.605	0.396075	0.103426	3.82955	0.000128376	0.00154472
ENSMUSG00000026112	Coa5	protein_coding	1236.74	-0.00643035	0.050318	-0.127794	0.898312	0.964553
ENSMUSG00000026111	Unc50	protein_coding	95.3219	-0.0354863	0.109036	-0.325457	0.744836	0.895367
ENSMUSG00000026110	Mgat4a	protein_coding	131.988	-0.0100124	0.109773	-0.0912098	0.927326	0.975767
ENSMUSG00000060771	Tsga10	protein_coding	53.7285	0.0903627	0.156876	0.576012	0.564607	0.79652
ENSMUSG00000037216	Lipt1	protein_coding	43.7679	-0.0399532	0.175745	-0.227337	0.820162	0.933286
ENSMUSG00000026088	Mitd1	protein_coding	26.2425	-0.125058	0.206283	-0.606245	0.544352	0.784229
ENSMUSG00000026087	Mrpl30	protein_coding	571.498	-0.288833	0.0691181	-4.17884	2.93003e-05	0.000420833
ENSMUSG00000058407	Txndc9	protein_coding	285.067	0.0318707	0.0717135	0.444417	0.656741	0.84874
ENSMUSG00000026083	Eif5b	protein_coding	1275.8	0.132705	0.0588034	2.25676	0.0240231	0.109095
ENSMUSG00000026082	Rev1	protein_coding	171.494	-0.207048	0.0929734	-2.22696	0.0259502	0.115262
ENSMUSG00000037138	Aff3	protein_coding	31.3562	0.28237	0.194812	1.44944	0.147214	0.380117
ENSMUSG00000048814	Lonrf2	protein_coding	69.856	-0.164367	0.135094	-1.21668	0.223725	0.490921
ENSMUSG00000026078	Pdcl3	protein_coding	308.703	-0.0013389	0.0984054	-0.0136059	0.989144	0.996542
ENSMUSG00000103046	Gm37309	TEC	6.39992	0.350965	0.470061	0.746637	0.455283	0.720309
ENSMUSG00000026077	Npas2	protein_coding	11.847	-0.000512231	0.304393	-0.00168279	0.998657	0.999353
ENSMUSG00000073702	Rpl31	protein_coding	554.196	-0.0270568	0.0769521	-0.351606	0.725134	0.883913
ENSMUSG00000003134	Tbc1d8	protein_coding	44.2571	-0.163926	0.176916	-0.926574	0.354148	0.636105
ENSMUSG00000003135	Cnot11	protein_coding	131.044	-0.0561327	0.112962	-0.496918	0.619247	0.829559
ENSMUSG00000085894	Gm15832	lncRNA	5.02938	-0.338539	0.478649	-0.707281	0.479392	0.739193
ENSMUSG00000048234	Rnf149	protein_coding	39.9294	0.141964	0.170319	0.83352	0.404552	0.679393
ENSMUSG00000091937	Gm3646	protein_coding	22.7942	0.212981	0.22254	0.957044	0.338545	0.620495
ENSMUSG00000026074	Map4k4	protein_coding	941.789	0.167557	0.0568103	2.94942	0.00318375	0.0226781
ENSMUSG00000026072	Il1r1	protein_coding	108.501	0.158133	0.108515	1.45725	0.145048	0.376588
ENSMUSG00000070942	Il1rl2	protein_coding	25.6889	0.407075	0.213709	1.90481	0.0568047	0.203275
ENSMUSG00000026069	Il1rl1	protein_coding	7.80969	0.037657	0.384498	0.097938	0.921981	0.973581
ENSMUSG00000026062	Slc9a2	protein_coding	28.0952	-0.390559	0.308859	-1.26452	0.206042	0.469046
ENSMUSG00000041945	Mfsd9	protein_coding	8.60397	-0.0653248	0.353522	-0.184783	0.853399	0.946235
ENSMUSG00000079588	Tmem182	protein_coding	1549.6	-0.230105	0.0435331	-5.28574	1.25196e-07	3.38694e-06
ENSMUSG00000060679	Mrps9	protein_coding	392.508	-0.233978	0.0642918	-3.63932	0.000273362	0.00294802
ENSMUSG00000070939	Tgfbrap1	protein_coding	164.164	0.0621292	0.0973478	0.638219	0.523331	0.769628
ENSMUSG00000010290	AI597479	protein_coding	286.245	0.420182	0.0824587	5.09566	3.47526e-07	8.39535e-06
ENSMUSG00000008136	Fhl2	protein_coding	7781.16	0.0277488	0.0894189	0.310324	0.756315	0.900632
ENSMUSG00000066877	Nck2	protein_coding	78.787	0.248608	0.13241	1.87756	0.0604417	0.212157
ENSMUSG00000026051	Ecrg4	protein_coding	7.88811	-0.710628	0.529701	-1.34156	0.179738	0.431693
ENSMUSG00000057363	Uxs1	protein_coding	71.6281	-0.0881515	0.129526	-0.68057	0.496144	0.751469
ENSMUSG00000041763	Tpp2	protein_coding	502.772	0.0724966	0.058937	1.23007	0.218671	0.48427
ENSMUSG00000026049	Tex30	protein_coding	19.6379	0.129483	0.255092	0.507595	0.611738	0.825349
ENSMUSG00000026047	Poglut2	protein_coding	92.4157	0.0484283	0.119855	0.404057	0.686171	0.863535
ENSMUSG00000041684	Bivm	protein_coding	91.2223	0.0122511	0.134558	0.0910468	0.927455	0.975817
[truncated: 13,177 more rows]

## Sheet: 4- Female vs male WT
Differentially expressed genes in transcriptomic data from the LV of female vs male WT.
[truncated: 12,233 more rows]

[truncated: 13 more sheets: 5- Female vs male MlpKO, 6- Nrf2 act. vs PBO, 7- Nrf2 act. vs PBO  (males), 8- Nrf2 act. vs PBO (females), 9- Female vs male Nrf2 act., 10- ShL2hgdh, 11- ShD2hgdh, 12- ShTet1-3, 13- ShTet1-3+ShL2hgdh, 14- ShTet1-3+ShD2hgdh, 15- Genes encoding for MME, 16- Diff_Succinylated_MME, 17- Top intronic 5hmC]
