# Supplementary material for: Epigenetic modulators link mitochondrial redox homeostasis to cardiac function in a sex-dependent manner
Source: Nat Commun. 2024 Mar 20;15:2358. doi: 10.1038/s41467-024-46384-8 (PMC10954618; doi:10.1038/s41467-024-46384-8)
Supplement: Supplementary file 7 — Supplementary Data 4 [file 41467_2024_46384_MOESM7_ESM.xlsx]

## Sheet: Supplementary Data file 4
Supplementary Data file 4
Epigenetic modulators link mitochondrial redox homeostasis to cardiac function in a sex-dependent manner

## Sheet: 5mC_DMR
Complete list of annotated 5mC-DMRs in WT vs Mlp-/-
Chromosome	Gene_start	Gene_end	Functional region	Region_start	Region_end	Gene name
chr1	3181071	3181275	regulatory_region	3176559	3176891	ID=regulatory_region:ENSMUSR00000476176;bound_end=3176891;bound_start=3176559;description=Open chromatin region;feature_type=Open chromatin
chr1	3770622	3770713	regulatory_region	3770211	3770380	ID=regulatory_region:ENSMUSR00000476192;bound_end=3770380;bound_start=3770211;description=Open chromatin region;feature_type=Open chromatin
chr1	4808776	4809516	regulatory_region	4807200	4809401	ID=regulatory_region:ENSMUSR00000000102;bound_end=4810999;bound_start=4806802;description=Predicted promoter;feature_type=Promoter
chr1	4808776	4809516	transcript	4807823	4846735	gene_id Lypla1; transcript_id NM_008866; gene_name Lypla1;
chr1	4808776	4809516	intron	4808486	4828584	gene_id Lypla1; transcript_id NM_008866; intron_number 2; intron_id NM_008866.2; gene_name Lypla1;
chr1	5046622	5046880	transcript	4909576	5070285	gene_id Rgs20; transcript_id NM_001177795; gene_name Rgs20;
chr1	5046622	5046880	intron	5021037	5070010	gene_id Rgs20; transcript_id NM_001177795; intron_number 5; intron_id NM_001177795.5; gene_name Rgs20;
chr1	5082047	5082393	regulatory_region	5082600	5084201	ID=regulatory_region:ENSMUSR00000000124;bound_end=5084999;bound_start=5082402;description=Predicted promoter;feature_type=Promoter
chr1	5082861	5082882	regulatory_region	5082600	5084201	ID=regulatory_region:ENSMUSR00000000124;bound_end=5084999;bound_start=5082402;description=Predicted promoter;feature_type=Promoter
chr1	5588775	5589640	regulatory_region	5588200	5589601	ID=regulatory_region:ENSMUSR00000476294;bound_end=5590199;bound_start=5587802;description=Predicted promoter;feature_type=Promoter
chr1	5588775	5589640	transcript	5588493	5606133	gene_id Oprk1; transcript_id NM_001318735; gene_name Oprk1;
chr1	5588775	5589640	intron	5588663	5589005	gene_id Oprk1; transcript_id NM_001318735; intron_number 1; intron_id NM_001318735.1; gene_name Oprk1;
chr1	5588775	5589640	intron	5588663	5589035	gene_id Oprk1; transcript_id NM_011011; intron_number 1; intron_id NM_011011.1; gene_name Oprk1;
chr1	5588775	5589640	exon	5589005	5589305	gene_id Oprk1; transcript_id NM_001318735; exon_number 2; exon_id NM_001318735.2; gene_name Oprk1;
chr1	5588775	5589640	exon	5589035	5589305	gene_id Oprk1; transcript_id NM_011011; exon_number 2; exon_id NM_011011.2; gene_name Oprk1;
chr1	5588775	5589640	CDS	5589049	5589305	gene_id Oprk1; transcript_id NM_001318735; exon_number 2; exon_id NM_001318735.2; gene_name Oprk1;
chr1	5588775	5589640	start_codon	5589049	5589051	gene_id Oprk1; transcript_id NM_001318735; exon_number 2; exon_id NM_001318735.2; gene_name Oprk1;
chr1	5588775	5589640	intron	5589305	5598590	gene_id Oprk1; transcript_id NM_001318735; intron_number 2; intron_id NM_001318735.2; gene_name Oprk1;
chr1	6073510	6074066	regulatory_region	6076601	6077200	ID=regulatory_region:ENSMUSR00000476302;bound_end=6077200;bound_start=6076601;description=Predicted enhancer;feature_type=Enhancer
chr1	6075409	6075572	regulatory_region	6076601	6077200	ID=regulatory_region:ENSMUSR00000476302;bound_end=6077200;bound_start=6076601;description=Predicted enhancer;feature_type=Enhancer
chr1	6151221	6151456	regulatory_region	6152401	6152800	ID=regulatory_region:ENSMUSR00000293548;bound_end=6152800;bound_start=6152401;description=CTCF Binding Site;feature_type=CTCF Binding Site
chr1	6151788	6152041	regulatory_region	6152401	6152800	ID=regulatory_region:ENSMUSR00000293548;bound_end=6152800;bound_start=6152401;description=CTCF Binding Site;feature_type=CTCF Binding Site
chr1	6227989	6228726	transcript	6214662	6276104	gene_id Rb1cc1; transcript_id NM_009826; gene_name Rb1cc1;
chr1	6227989	6228726	exon	6227940	6228049	gene_id Rb1cc1; transcript_id NM_009826; exon_number 2; exon_id NM_009826.2; gene_name Rb1cc1;
chr1	6227989	6228726	intron	6228049	6229959	gene_id Rb1cc1; transcript_id NM_009826; intron_number 2; intron_id NM_009826.2; gene_name Rb1cc1;
chr1	6381992	6382409	transcript	6359331	6394731	gene_id Alkal1; transcript_id NM_001195732; gene_name Alkal1;
chr1	6381992	6382409	intron	6359514	6388573	gene_id Alkal1; transcript_id NM_001195732; intron_number 1; intron_id NM_001195732.1; gene_name Alkal1;
chr1	6383197	6383657	transcript	6359331	6394731	gene_id Alkal1; transcript_id NM_001195732; gene_name Alkal1;
chr1	6383197	6383657	intron	6359514	6388573	gene_id Alkal1; transcript_id NM_001195732; intron_number 1; intron_id NM_001195732.1; gene_name Alkal1;
chr1	6383197	6383657	regulatory_region	6382600	6383601	ID=regulatory_region:ENSMUSR00000293559;bound_end=6383799;bound_start=6381602;description=Predicted promoter;feature_type=Promoter
chr1	6383197	6383657	regulatory_region	6383401	6383800	ID=regulatory_region:ENSMUSR00000476325;bound_end=6383800;bound_start=6383401;description=CTCF Binding Site;feature_type=CTCF Binding Site
chr1	7237958	7238270	regulatory_region	7218801	7219400	ID=regulatory_region:ENSMUSR00000293614;bound_end=7219400;bound_start=7218801;description=CTCF Binding Site;feature_type=CTCF Binding Site
chr1	7238856	7240117	regulatory_region	7218801	7219400	ID=regulatory_region:ENSMUSR00000293614;bound_end=7219400;bound_start=7218801;description=CTCF Binding Site;feature_type=CTCF Binding Site
chr1	7398998	7399351	regulatory_region	7396800	7399201	ID=regulatory_region:ENSMUSR00000000264;bound_end=7399399;bound_start=7396402;description=Predicted promoter;feature_type=Promoter
chr1	7818088	7818216	regulatory_region	7844139	7844494	ID=regulatory_region:ENSMUSR00000476397;bound_end=7844494;bound_start=7844139;description=Open chromatin region;feature_type=Open chromatin
chr1	7819038	7819403	regulatory_region	7844139	7844494	ID=regulatory_region:ENSMUSR00000476397;bound_end=7844494;bound_start=7844139;description=Open chromatin region;feature_type=Open chromatin
chr1	7838337	7838344	regulatory_region	7844139	7844494	ID=regulatory_region:ENSMUSR00000476397;bound_end=7844494;bound_start=7844139;description=Open chromatin region;feature_type=Open chromatin
chr1	8026115	8026168	regulatory_region	8093085	8093263	ID=regulatory_region:ENSMUSR00000476398;bound_end=8093263;bound_start=8093085;description=Open chromatin region;feature_type=Open chromatin
chr1	8042706	8043640	regulatory_region	8093085	8093263	ID=regulatory_region:ENSMUSR00000476398;bound_end=8093263;bound_start=8093085;description=Open chromatin region;feature_type=Open chromatin
chr1	8073138	8073452	regulatory_region	8093085	8093263	ID=regulatory_region:ENSMUSR00000476398;bound_end=8093263;bound_start=8093085;description=Open chromatin region;feature_type=Open chromatin
chr1	8074649	8074713	regulatory_region	8093085	8093263	ID=regulatory_region:ENSMUSR00000476398;bound_end=8093263;bound_start=8093085;description=Open chromatin region;feature_type=Open chromatin
chr1	8120584	8121142	regulatory_region	8123146	8123448	ID=regulatory_region:ENSMUSR00000000280;bound_end=8123548;bound_start=8123028;description=Transcription factor binding site;feature_type=TF binding site
chr1	8121704	8121817	regulatory_region	8123146	8123448	ID=regulatory_region:ENSMUSR00000000280;bound_end=8123548;bound_start=8123028;description=Transcription factor binding site;feature_type=TF binding site
chr1	8122545	8122573	regulatory_region	8123146	8123448	ID=regulatory_region:ENSMUSR00000000280;bound_end=8123548;bound_start=8123028;description=Transcription factor binding site;feature_type=TF binding site
chr1	8308149	8308554	regulatory_region	8287601	8288000	ID=regulatory_region:ENSMUSR00000476401;bound_end=8288000;bound_start=8287601;description=CTCF Binding Site;feature_type=CTCF Binding Site
chr1	8343368	8343372	exon	8359739	8363633	gene_id Sntg1; transcript_id NM_027671; exon_number 1; exon_id NM_027671.1; gene_name Sntg1;
chr1	8343368	8343372	transcript	8359739	9299877	gene_id Sntg1; transcript_id NM_027671; gene_name Sntg1;
chr1	8410430	8410681	transcript	8359739	9299877	gene_id Sntg1; transcript_id NM_027671; gene_name Sntg1;
chr1	8410430	8410681	intron	8363633	8414203	gene_id Sntg1; transcript_id NM_027671; intron_number 1; intron_id NM_027671.1; gene_name Sntg1;
chr1	8410430	8410681	regulatory_region	8410401	8410800	ID=regulatory_region:ENSMUSR00000293627;bound_end=8410800;bound_start=8410401;description=CTCF Binding Site;feature_type=CTCF Binding Site
chr1	8410430	8410681	regulatory_region	8410401	8411600	ID=regulatory_region:ENSMUSR00000000288;bound_end=8411600;bound_start=8410401;description=Predicted promoter flanking region;feature_type=Promoter Flanking Region
chr1	8412856	8413025	transcript	8359739	9299877	gene_id Sntg1; transcript_id NM_027671; gene_name Sntg1;
chr1	8412856	8413025	intron	8363633	8414203	gene_id Sntg1; transcript_id NM_027671; intron_number 1; intron_id NM_027671.1; gene_name Sntg1;
chr1	8783541	8783878	transcript	8359739	9299877	gene_id Sntg1; transcript_id NM_027671; gene_name Sntg1;
chr1	8783541	8783878	intron	8782897	8803917	gene_id Sntg1; transcript_id NM_027671; intron_number 16; intron_id NM_027671.16; gene_name Sntg1;
chr1	8784653	8784888	transcript	8359739	9299877	gene_id Sntg1; transcript_id NM_027671; gene_name Sntg1;
chr1	8784653	8784888	intron	8782897	8803917	gene_id Sntg1; transcript_id NM_027671; intron_number 16; intron_id NM_027671.16; gene_name Sntg1;
chr1	8785206	8786350	transcript	8359739	9299877	gene_id Sntg1; transcript_id NM_027671; gene_name Sntg1;
chr1	8785206	8786350	intron	8782897	8803917	gene_id Sntg1; transcript_id NM_027671; intron_number 16; intron_id NM_027671.16; gene_name Sntg1;
chr1	8872297	8872349	transcript	8359739	9299877	gene_id Sntg1; transcript_id NM_027671; gene_name Sntg1;
chr1	8872297	8872349	intron	8803970	8882161	gene_id Sntg1; transcript_id NM_027671; intron_number 17; intron_id NM_027671.17; gene_name Sntg1;
chr1	8872297	8872349	intron	8803970	8999186	gene_id Sntg1; transcript_id NM_001290392; intron_number 15; intron_id NM_001290392.15; gene_name Sntg1;
chr1	8873075	8873532	transcript	8359739	9299877	gene_id Sntg1; transcript_id NM_027671; gene_name Sntg1;
chr1	8873075	8873532	intron	8803970	8882161	gene_id Sntg1; transcript_id NM_027671; intron_number 17; intron_id NM_027671.17; gene_name Sntg1;
chr1	8873075	8873532	intron	8803970	8999186	gene_id Sntg1; transcript_id NM_001290392; intron_number 15; intron_id NM_001290392.15; gene_name Sntg1;
chr1	8873075	8873532	regulatory_region	8872739	8873233	ID=regulatory_region:ENSMUSR00000000306;bound_end=8873233;bound_start=8872739;description=Open chromatin region;feature_type=Open chromatin
chr1	8916783	8917049	transcript	8359739	9299877	gene_id Sntg1; transcript_id NM_027671; gene_name Sntg1;
chr1	8916783	8917049	intron	8803970	8999186	gene_id Sntg1; transcript_id NM_001290392; intron_number 15; intron_id NM_001290392.15; gene_name Sntg1;
chr1	8916783	8917049	intron	8882214	8999186	gene_id Sntg1; transcript_id NM_027671; intron_number 18; intron_id NM_027671.18; gene_name Sntg1;
chr1	8918624	8919071	transcript	8359739	9299877	gene_id Sntg1; transcript_id NM_027671; gene_name Sntg1;
chr1	8918624	8919071	intron	8803970	8999186	gene_id Sntg1; transcript_id NM_001290392; intron_number 15; intron_id NM_001290392.15; gene_name Sntg1;
chr1	8918624	8919071	intron	8882214	8999186	gene_id Sntg1; transcript_id NM_027671; intron_number 18; intron_id NM_027671.18; gene_name Sntg1;
chr1	9237987	9238467	transcript	8359739	9299877	gene_id Sntg1; transcript_id NM_027671; gene_name Sntg1;
chr1	9237987	9238467	intron	9203260	9298133	gene_id Sntg1; transcript_id NM_027671; intron_number 20; intron_id NM_027671.20; gene_name Sntg1;
chr1	9237987	9238467	regulatory_region	9235802	9238687	ID=regulatory_region:ENSMUSR00000000318;bound_end=9238687;bound_start=9235802;description=Predicted promoter flanking region;feature_type=Promoter Flanking Region
chr1	9706635	9706753	regulatory_region	9707601	9708000	ID=regulatory_region:ENSMUSR00000476461;bound_end=9708000;bound_start=9707601;description=CTCF Binding Site;feature_type=CTCF Binding Site
chr1	9707560	9707931	regulatory_region	9707601	9708000	ID=regulatory_region:ENSMUSR00000476461;bound_end=9708000;bound_start=9707601;description=CTCF Binding Site;feature_type=CTCF Binding Site
chr1	9708274	9708753	regulatory_region	9707601	9708000	ID=regulatory_region:ENSMUSR00000476461;bound_end=9708000;bound_start=9707601;description=CTCF Binding Site;feature_type=CTCF Binding Site
chr1	9770303	9770840	transcript	9747648	9771256	gene_id 1700034P13Rik; transcript_id NR_040462; gene_name 1700034P13Rik;
chr1	9770303	9770840	intron	9752564	9770672	gene_id 1700034P13Rik; transcript_id NR_040462; intron_number 2; intron_id NR_040462.2; gene_name 1700034P13Rik;
chr1	9770303	9770840	exon	9770672	9770795	gene_id 1700034P13Rik; transcript_id NR_040462; exon_number 3; exon_id NR_040462.3; gene_name 1700034P13Rik;
chr1	9770303	9770840	intron	9770795	9770960	gene_id 1700034P13Rik; transcript_id NR_040462; intron_number 3; intron_id NR_040462.3; gene_name 1700034P13Rik;
chr1	9801624	9802582	transcript	9798130	9902568	gene_id Sgk3; transcript_id NM_133220; gene_name Sgk3;
chr1	9801624	9802582	intron	9798246	9827013	gene_id Sgk3; transcript_id NM_133220; intron_number 1; intron_id NM_133220.1; gene_name Sgk3;
chr1	9801624	9802582	intron	9798246	9865131	gene_id Sgk3; transcript_id NM_177547; intron_number 1; intron_id NM_177547.1; gene_name Sgk3;
chr1	9801624	9802582	regulatory_region	9802201	9802600	ID=regulatory_region:ENSMUSR00000476478;bound_end=9802600;bound_start=9802201;description=Predicted promoter flanking region;feature_type=Promoter Flanking Region
chr1	9900967	9902103	transcript	9798130	9902568	gene_id Sgk3; transcript_id NM_133220; gene_name Sgk3;
chr1	9900967	9902103	transcript	9848281	9902568	gene_id Sgk3; transcript_id NM_001037759; gene_name Sgk3;
chr1	9900967	9902103	exon	9898720	9902568	gene_id Sgk3; transcript_id NM_001037759; exon_number 17; exon_id NM_001037759.17; gene_name Sgk3;
chr1	10136779	10136883	transcript	10038218	10136768	gene_id Cspp1; transcript_id NM_026493; gene_name Cspp1;
chr1	10136779	10136883	transcript	10046493	10136768	gene_id Cspp1; transcript_id NM_001368816; gene_name Cspp1;
chr1	10136779	10136883	exon	10135934	10136768	gene_id Cspp1; transcript_id NM_001368816; exon_number 29; exon_id NM_001368816.29; gene_name Cspp1;
chr1	10287021	10287354	regulatory_region	10284802	10286599	ID=regulatory_region:ENSMUSR00000476549;bound_end=10286599;bound_start=10284802;description=Predicted promoter flanking region;feature_type=Promoter Flanking Region
chr1	10628825	10629224	transcript	10324719	10719945	gene_id Cpa6; transcript_id NM_001289497; gene_name Cpa6;
chr1	10628825	10629224	intron	10595695	10719612	gene_id Cpa6; transcript_id NM_001289497; intron_number 9; intron_id NM_001289497.9; gene_name Cpa6;
chr1	10708295	10708588	transcript	10324719	10719945	gene_id Cpa6; transcript_id NM_001289497; gene_name Cpa6;
chr1	10708295	10708588	intron	10595695	10719612	gene_id Cpa6; transcript_id NM_001289497; intron_number 9; intron_id NM_001289497.9; gene_name Cpa6;
chr1	10708295	10708588	exon	10708387	10708415	gene_id Mir467e; transcript_id NR_030645; exon_number 1; exon_id NR_030645.1; gene_name Mir467e;
chr1	10708295	10708588	transcript	10708387	10865874	gene_id Mir467e; transcript_id NR_030645; gene_name Mir467e;
chr1	10708295	10708588	intron	10708415	10714388	gene_id Mir467e; transcript_id NR_030645; intron_number 1; intron_id NR_030645.1; gene_name Mir467e;
chr1	10708956	10709317	transcript	10324719	10719945	gene_id Cpa6; transcript_id NM_001289497; gene_name Cpa6;
chr1	10708956	10709317	intron	10595695	10719612	gene_id Cpa6; transcript_id NM_001289497; intron_number 9; intron_id NM_001289497.9; gene_name Cpa6;
chr1	10708956	10709317	transcript	10708387	10865874	gene_id Mir467e; transcript_id NR_030645; gene_name Mir467e;
chr1	10708956	10709317	intron	10708415	10714388	gene_id Mir467e; transcript_id NR_030645; intron_number 1; intron_id NR_030645.1; gene_name Mir467e;
chr1	10992929	10993318	regulatory_region	10993000	10995601	ID=regulatory_region:ENSMUSR00000000497;bound_end=10997199;bound_start=10990602;description=Predicted promoter;feature_type=Promoter
chr1	11023065	11023623	transcript	10993465	11303682	gene_id Prex2; transcript_id NM_029525; gene_name Prex2;
chr1	11023065	11023623	intron	10993909	11061326	gene_id Prex2; transcript_id NM_029525; intron_number 1; intron_id NM_029525.1; gene_name Prex2;
chr1	11023957	11024377	transcript	10993465	11303682	gene_id Prex2; transcript_id NM_029525; gene_name Prex2;
chr1	11023957	11024377	intron	10993909	11061326	gene_id Prex2; transcript_id NM_029525; intron_number 1; intron_id NM_029525.1; gene_name Prex2;
chr1	11024775	11025260	transcript	10993465	11303682	gene_id Prex2; transcript_id NM_029525; gene_name Prex2;
chr1	11024775	11025260	intron	10993909	11061326	gene_id Prex2; transcript_id NM_029525; intron_number 1; intron_id NM_029525.1; gene_name Prex2;
chr1	11073979	11074277	transcript	10993465	11303682	gene_id Prex2; transcript_id NM_029525; gene_name Prex2;
chr1	11073979	11074277	intron	11068115	11080023	gene_id Prex2; transcript_id NM_029525; intron_number 4; intron_id NM_029525.4; gene_name Prex2;
chr1	11074857	11075104	transcript	10993465	11303682	gene_id Prex2; transcript_id NM_029525; gene_name Prex2;
chr1	11074857	11075104	intron	11068115	11080023	gene_id Prex2; transcript_id NM_029525; intron_number 4; intron_id NM_029525.4; gene_name Prex2;
chr1	11111076	11111168	transcript	10993465	11303682	gene_id Prex2; transcript_id NM_029525; gene_name Prex2;
chr1	11111076	11111168	intron	11110426	11112743	gene_id Prex2; transcript_id NM_029525; intron_number 10; intron_id NM_029525.10; gene_name Prex2;
chr1	11175543	11176001	transcript	10993465	11303682	gene_id Prex2; transcript_id NM_029525; gene_name Prex2;
chr1	11175543	11176001	intron	11170791	11181855	gene_id Prex2; transcript_id NM_029525; intron_number 25; intron_id NM_029525.25; gene_name Prex2;
chr1	11201547	11201947	transcript	10993465	11303682	gene_id Prex2; transcript_id NM_029525; gene_name Prex2;
chr1	11201547	11201947	intron	11200052	11204066	gene_id Prex2; transcript_id NM_029525; intron_number 32; intron_id NM_029525.32; gene_name Prex2;
chr1	11202917	11203544	transcript	10993465	11303682	gene_id Prex2; transcript_id NM_029525; gene_name Prex2;
chr1	11202917	11203544	intron	11200052	11204066	gene_id Prex2; transcript_id NM_029525; intron_number 32; intron_id NM_029525.32; gene_name Prex2;
chr1	11204010	11204230	transcript	10993465	11303682	gene_id Prex2; transcript_id NM_029525; gene_name Prex2;
chr1	11204010	11204230	intron	11200052	11204066	gene_id Prex2; transcript_id NM_029525; intron_number 32; intron_id NM_029525.32; gene_name Prex2;
chr1	11204010	11204230	exon	11204066	11204168	gene_id Prex2; transcript_id NM_029525; exon_number 33; exon_id NM_029525.33; gene_name Prex2;
chr1	11204010	11204230	intron	11204168	11208512	gene_id Prex2; transcript_id NM_029525; intron_number 33; intron_id NM_029525.33; gene_name Prex2;
chr1	11482180	11482576	transcript	11414105	11601821	gene_id A830018L16Rik; transcript_id NM_001160371; gene_name A830018L16Rik;
chr1	11482180	11482576	transcript	11414105	11975902	gene_id A830018L16Rik; transcript_id NM_177173; gene_name A830018L16Rik;
chr1	11482180	11482576	intron	11414637	11511918	gene_id A830018L16Rik; transcript_id NM_177173; intron_number 1; intron_id NM_177173.1; gene_name A830018L16Rik;
chr1	11482180	11482576	intron	11414637	11518578	gene_id A830018L16Rik; transcript_id NM_001374634; intron_number 1; intron_id NM_001374634.1; gene_name A830018L16Rik;
chr1	11483040	11483116	transcript	11414105	11601821	gene_id A830018L16Rik; transcript_id NM_001160371; gene_name A830018L16Rik;
chr1	11483040	11483116	transcript	11414105	11975902	gene_id A830018L16Rik; transcript_id NM_177173; gene_name A830018L16Rik;
chr1	11483040	11483116	intron	11414637	11511918	gene_id A830018L16Rik; transcript_id NM_177173; intron_number 1; intron_id NM_177173.1; gene_name A830018L16Rik;
chr1	11483040	11483116	intron	11414637	11518578	gene_id A830018L16Rik; transcript_id NM_001374634; intron_number 1; intron_id NM_001374634.1; gene_name A830018L16Rik;
chr1	11803013	11803104	transcript	11414105	11975902	gene_id A830018L16Rik; transcript_id NM_177173; gene_name A830018L16Rik;
chr1	11803013	11803104	intron	11798566	11829815	gene_id A830018L16Rik; transcript_id NM_177173; intron_number 9; intron_id NM_177173.9; gene_name A830018L16Rik;
chr1	11803543	11803616	transcript	11414105	11975902	gene_id A830018L16Rik; transcript_id NM_177173; gene_name A830018L16Rik;
chr1	11803543	11803616	intron	11798566	11829815	gene_id A830018L16Rik; transcript_id NM_177173; intron_number 9; intron_id NM_177173.9; gene_name A830018L16Rik;
chr1	11853729	11853967	transcript	11414105	11975902	gene_id A830018L16Rik; transcript_id NM_177173; gene_name A830018L16Rik;
chr1	11853729	11853967	intron	11829891	11933544	gene_id A830018L16Rik; transcript_id NM_177173; intron_number 10; intron_id NM_177173.10; gene_name A830018L16Rik;
chr1	11853729	11853967	intron	11829891	11950963	gene_id A830018L16Rik; transcript_id NM_001374633; intron_number 10; intron_id NM_001374633.10; gene_name A830018L16Rik;
chr1	11886146	11886210	transcript	11414105	11975902	gene_id A830018L16Rik; transcript_id NM_177173; gene_name A830018L16Rik;
chr1	11886146	11886210	intron	11829891	11933544	gene_id A830018L16Rik; transcript_id NM_177173; intron_number 10; intron_id NM_177173.10; gene_name A830018L16Rik;
chr1	11886146	11886210	intron	11829891	11950963	gene_id A830018L16Rik; transcript_id NM_001374633; intron_number 10; intron_id NM_001374633.10; gene_name A830018L16Rik;
chr1	12190052	12190314	regulatory_region	12192401	12192800	ID=regulatory_region:ENSMUSR00000476660;bound_end=12192800;bound_start=12192401;description=Predicted enhancer;feature_type=Enhancer
chr1	12285440	12286910	regulatory_region	12285401	12285600	ID=regulatory_region:ENSMUSR00000476662;bound_end=12285600;bound_start=12285401;description=Predicted enhancer;feature_type=Enhancer
chr1	12285440	12286910	regulatory_region	12285801	12286000	ID=regulatory_region:ENSMUSR00000476663;bound_end=12286000;bound_start=12285801;description=Predicted enhancer;feature_type=Enhancer
chr1	12760180	12762294	transcript	12692430	12860372	gene_id Sulf1; transcript_id NM_001198565; gene_name Sulf1;
chr1	12760180	12762294	intron	12692684	12786079	gene_id Sulf1; transcript_id NM_001198566; intron_number 1; intron_id NM_001198566.1; gene_name Sulf1;
chr1	12760180	12762294	transcript	12718545	12860372	gene_id Sulf1; transcript_id NM_172294; gene_name Sulf1;
chr1	12760180	12762294	intron	12728688	12786079	gene_id Sulf1; transcript_id NM_172294; intron_number 2; intron_id NM_172294.2; gene_name Sulf1;
chr1	12762748	12762824	transcript	12692430	12860372	gene_id Sulf1; transcript_id NM_001198565; gene_name Sulf1;
chr1	12762748	12762824	intron	12692684	12786079	gene_id Sulf1; transcript_id NM_001198566; intron_number 1; intron_id NM_001198566.1; gene_name Sulf1;
chr1	12762748	12762824	transcript	12718545	12860372	gene_id Sulf1; transcript_id NM_172294; gene_name Sulf1;
chr1	12762748	12762824	intron	12728688	12786079	gene_id Sulf1; transcript_id NM_172294; intron_number 2; intron_id NM_172294.2; gene_name Sulf1;
chr1	12773281	12773859	transcript	12692430	12860372	gene_id Sulf1; transcript_id NM_001198565; gene_name Sulf1;
chr1	12773281	12773859	intron	12692684	12786079	gene_id Sulf1; transcript_id NM_001198566; intron_number 1; intron_id NM_001198566.1; gene_name Sulf1;
chr1	12773281	12773859	transcript	12718545	12860372	gene_id Sulf1; transcript_id NM_172294; gene_name Sulf1;
chr1	12773281	12773859	intron	12728688	12786079	gene_id Sulf1; transcript_id NM_172294; intron_number 2; intron_id NM_172294.2; gene_name Sulf1;
chr1	12780719	12781082	transcript	12692430	12860372	gene_id Sulf1; transcript_id NM_001198565; gene_name Sulf1;
chr1	12780719	12781082	intron	12692684	12786079	gene_id Sulf1; transcript_id NM_001198566; intron_number 1; intron_id NM_001198566.1; gene_name Sulf1;
chr1	12780719	12781082	transcript	12718545	12860372	gene_id Sulf1; transcript_id NM_172294; gene_name Sulf1;
chr1	12780719	12781082	intron	12728688	12786079	gene_id Sulf1; transcript_id NM_172294; intron_number 2; intron_id NM_172294.2; gene_name Sulf1;
chr1	12802155	12804120	transcript	12692430	12860372	gene_id Sulf1; transcript_id NM_001198565; gene_name Sulf1;
chr1	12802155	12804120	transcript	12718545	12860372	gene_id Sulf1; transcript_id NM_172294; gene_name Sulf1;
chr1	12802155	12804120	intron	12797005	12805180	gene_id Sulf1; transcript_id NM_172294; intron_number 5; intron_id NM_172294.5; gene_name Sulf1;
chr1	12806329	12807787	transcript	12692430	12860372	gene_id Sulf1; transcript_id NM_001198565; gene_name Sulf1;
chr1	12806329	12807787	transcript	12718545	12860372	gene_id Sulf1; transcript_id NM_172294; gene_name Sulf1;
chr1	12806329	12807787	intron	12805331	12807854	gene_id Sulf1; transcript_id NM_172294; intron_number 6; intron_id NM_172294.6; gene_name Sulf1;
chr1	12806329	12807787	regulatory_region	12806601	12806800	ID=regulatory_region:ENSMUSR00000476708;bound_end=12806800;bound_start=12806601;description=Predicted promoter flanking region;feature_type=Promoter Flanking Region
chr1	12806329	12807787	regulatory_region	12807001	12807200	ID=regulatory_region:ENSMUSR00000476709;bound_end=12807200;bound_start=12807001;description=Predicted promoter flanking region;feature_type=Promoter Flanking Region
chr1	12892973	12893563	transcript	12866550	12991135	gene_id Slco5a1; transcript_id NM_172841; gene_name Slco5a1;
chr1	12892973	12893563	intron	12881452	12894427	gene_id Slco5a1; transcript_id NM_172841; intron_number 4; intron_id NM_172841.4; gene_name Slco5a1;
chr1	12893909	12895407	transcript	12866550	12991135	gene_id Slco5a1; transcript_id NM_172841; gene_name Slco5a1;
chr1	12893909	12895407	intron	12881452	12894427	gene_id Slco5a1; transcript_id NM_172841; intron_number 4; intron_id NM_172841.4; gene_name Slco5a1;
chr1	12893909	12895407	exon	12894427	12894625	gene_id Slco5a1; transcript_id NM_172841; exon_number 5; exon_id NM_172841.5; gene_name Slco5a1;
chr1	12893909	12895407	intron	12894625	12921038	gene_id Slco5a1; transcript_id NM_172841; intron_number 5; intron_id NM_172841.5; gene_name Slco5a1;
chr1	12893909	12895407	regulatory_region	12895401	12895800	ID=regulatory_region:ENSMUSR00000476722;bound_end=12895800;bound_start=12895401;description=CTCF Binding Site;feature_type=CTCF Binding Site
chr1	12895857	12895915	transcript	12866550	12991135	gene_id Slco5a1; transcript_id NM_172841; gene_name Slco5a1;
chr1	12895857	12895915	intron	12894625	12921038	gene_id Slco5a1; transcript_id NM_172841; intron_number 5; intron_id NM_172841.5; gene_name Slco5a1;
chr1	12996434	12996673	regulatory_region	12997801	12998000	ID=regulatory_region:ENSMUSR00000476732;bound_end=12998000;bound_start=12997801;description=Predicted promoter flanking region;feature_type=Promoter Flanking Region
chr1	12997064	12997729	regulatory_region	12997801	12998000	ID=regulatory_region:ENSMUSR00000476732;bound_end=12998000;bound_start=12997801;description=Predicted promoter flanking region;feature_type=Promoter Flanking Region
chr1	13015988	13016236	regulatory_region	13014201	13014400	ID=regulatory_region:ENSMUSR00000476735;bound_end=13014400;bound_start=13014201;description=CTCF Binding Site;feature_type=CTCF Binding Site
chr1	13016654	13016724	regulatory_region	13014201	13014400	ID=regulatory_region:ENSMUSR00000476735;bound_end=13014400;bound_start=13014201;description=CTCF Binding Site;feature_type=CTCF Binding Site
chr1	13057317	13058038	regulatory_region	13057401	13058200	ID=regulatory_region:ENSMUSR00000476740;bound_end=13058200;bound_start=13057401;description=Predicted promoter flanking region;feature_type=Promoter Flanking Region
chr1	13058534	13059083	regulatory_region	13059401	13059600	ID=regulatory_region:ENSMUSR00000476741;bound_end=13059600;bound_start=13059401;description=CTCF Binding Site;feature_type=CTCF Binding Site
chr1	13072049	13072471	regulatory_region	13071401	13071800	ID=regulatory_region:ENSMUSR00000476742;bound_end=13071800;bound_start=13071401;description=CTCF Binding Site;feature_type=CTCF Binding Site
chr1	13072809	13073273	regulatory_region	13071401	13071800	ID=regulatory_region:ENSMUSR00000476742;bound_end=13071800;bound_start=13071401;description=CTCF Binding Site;feature_type=CTCF Binding Site
chr1	13154068	13155630	transcript	13139105	13372429	gene_id Ncoa2; transcript_id NM_001302702; gene_name Ncoa2;
chr1	13154068	13155630	transcript	13139105	13374083	gene_id Ncoa2; transcript_id NM_008678; gene_name Ncoa2;
chr1	13154068	13155630	intron	13153075	13156370	gene_id Ncoa2; transcript_id NM_001302702; intron_number 7; intron_id NM_001302702.7; gene_name Ncoa2;
chr1	13154068	13155630	regulatory_region	13154410	13154923	ID=regulatory_region:ENSMUSR00000476759;bound_end=13154952;bound_start=13154410;description=Transcription factor binding site;feature_type=TF binding site
chr1	13154068	13155630	regulatory_region	13155302	13155833	ID=regulatory_region:ENSMUSR00000476760;bound_end=13155833;bound_start=13155302;description=Transcription factor binding site;feature_type=TF binding site
chr1	13214331	13214676	transcript	13139105	13372429	gene_id Ncoa2; transcript_id NM_001302702; gene_name Ncoa2;
chr1	13214331	13214676	transcript	13139105	13374083	gene_id Ncoa2; transcript_id NM_008678; gene_name Ncoa2;
chr1	13214331	13214676	intron	13190190	13221307	gene_id Ncoa2; transcript_id NM_001302702; intron_number 18; intron_id NM_001302702.18; gene_name Ncoa2;
chr1	13214331	13214676	regulatory_region	13214240	13214498	ID=regulatory_region:ENSMUSR00000476770;bound_end=13214498;bound_start=13214240;description=Open chromatin region;feature_type=Open chromatin
chr1	13270689	13273183	transcript	13139105	13372429	gene_id Ncoa2; transcript_id NM_001302702; gene_name Ncoa2;
chr1	13270689	13273183	transcript	13139105	13374083	gene_id Ncoa2; transcript_id NM_008678; gene_name Ncoa2;
chr1	13270689	13273183	intron	13224713	13285969	gene_id Ncoa2; transcript_id NM_001302702; intron_number 20; intron_id NM_001302702.20; gene_name Ncoa2;
chr1	13311916	13312526	transcript	13139105	13372429	gene_id Ncoa2; transcript_id NM_001302702; gene_name Ncoa2;
chr1	13311916	13312526	transcript	13139105	13374083	gene_id Ncoa2; transcript_id NM_008678; gene_name Ncoa2;
chr1	13311916	13312526	intron	13286025	13372183	gene_id Ncoa2; transcript_id NM_001302702; intron_number 21; intron_id NM_001302702.21; gene_name Ncoa2;
chr1	13311916	13312526	intron	13286025	13373938	gene_id Ncoa2; transcript_id NM_008678; intron_number 22; intron_id NM_008678.22; gene_name Ncoa2;
chr1	13311916	13312526	regulatory_region	13299202	13319199	ID=regulatory_region:ENSMUSR00000000681;bound_end=13319199;bound_start=13299202;description=Predicted promoter flanking region;feature_type=Promoter Flanking Region
chr1	13423871	13424148	regulatory_region	13424201	13424400	ID=regulatory_region:ENSMUSR00000476806;bound_end=13424400;bound_start=13424201;description=CTCF Binding Site;feature_type=CTCF Binding Site
chr1	13425163	13425883	regulatory_region	13425401	13428599	ID=regulatory_region:ENSMUSR00000000709;bound_end=13428599;bound_start=13425401;description=Predicted promoter flanking region;feature_type=Promoter Flanking Region
chr1	13532048	13532404	regulatory_region	13531308	13532200	ID=regulatory_region:ENSMUSR00000000725;bound_end=13532200;bound_start=13531308;description=Predicted promoter flanking region;feature_type=Promoter Flanking Region
chr1	13532048	13532404	regulatory_region	13532401	13532600	ID=regulatory_region:ENSMUSR00000293898;bound_end=13532600;bound_start=13532401;description=Predicted enhancer;feature_type=Enhancer
chr1	13590149	13590365	regulatory_region	13588000	13590601	ID=regulatory_region:ENSMUSR00000000735;bound_end=13590999;bound_start=13583802;description=Predicted promoter;feature_type=Promoter
chr1	13650083	13650424	transcript	13625900	13660509	gene_id Lactb2; transcript_id NM_145381; gene_name Lactb2;
chr1	13650083	13650424	intron	13647511	13650721	gene_id Lactb2; transcript_id NM_145381; intron_number 5; intron_id NM_145381.5; gene_name Lactb2;
chr1	13650892	13651617	transcript	13625900	13660509	gene_id Lactb2; transcript_id NM_145381; gene_name Lactb2;
chr1	13650892	13651617	intron	13650884	13660329	gene_id Lactb2; transcript_id NM_145381; intron_number 6; intron_id NM_145381.6; gene_name Lactb2;
chr1	13650892	13651617	regulatory_region	13651376	13651759	ID=regulatory_region:ENSMUSR00000476834;bound_end=13651759;bound_start=13651376;description=Open chromatin region;feature_type=Open chromatin
chr1	13812018	13812355	regulatory_region	13813376	13813516	ID=regulatory_region:ENSMUSR00000476861;bound_end=13813516;bound_start=13813376;description=Open chromatin region;feature_type=Open chromatin
chr1	14343756	14345109	regulatory_region	14344952	14345484	ID=regulatory_region:ENSMUSR00000476909;bound_end=14345484;bound_start=14344952;description=Open chromatin region;feature_type=Open chromatin
chr1	14707052	14707075	regulatory_region	14706201	14706600	ID=regulatory_region:ENSMUSR00000293959;bound_end=14706600;bound_start=14706201;description=CTCF Binding Site;feature_type=CTCF Binding Site
chr1	14707485	14707605	regulatory_region	14708201	14708600	ID=regulatory_region:ENSMUSR00000476945;bound_end=14708600;bound_start=14708201;description=Predicted enhancer;feature_type=Enhancer
chr1	14708037	14708814	regulatory_region	14708201	14708600	ID=regulatory_region:ENSMUSR00000476945;bound_end=14708600;bound_start=14708201;description=Predicted enhancer;feature_type=Enhancer
chr1	14896374	14896576	transcript	14872644	14918862	gene_id Trpa1; transcript_id NM_001348288; gene_name Trpa1;
chr1	14896374	14896576	intron	14893349	14896492	gene_id Trpa1; transcript_id NM_001348288; intron_number 13; intron_id NM_001348288.13; gene_name Trpa1;
chr1	14896374	14896576	exon	14896492	14896606	gene_id Trpa1; transcript_id NM_001348288; exon_number 14; exon_id NM_001348288.14; gene_name Trpa1;
chr1	14896983	14897000	transcript	14872644	14918862	gene_id Trpa1; transcript_id NM_001348288; gene_name Trpa1;
chr1	14896983	14897000	intron	14896606	14898009	gene_id Trpa1; transcript_id NM_001348288; intron_number 14; intron_id NM_001348288.14; gene_name Trpa1;
chr1	15555872	15556133	transcript	15286925	15723750	gene_id Kcnb2; transcript_id NM_001098528; gene_name Kcnb2;
chr1	15555872	15556133	intron	15313030	15709485	gene_id Kcnb2; transcript_id NM_001098528; intron_number 2; intron_id NM_001098528.2; gene_name Kcnb2;
chr1	15640030	15640482	transcript	15286925	15723750	gene_id Kcnb2; transcript_id NM_001098528; gene_name Kcnb2;
chr1	15640030	15640482	intron	15313030	15709485	gene_id Kcnb2; transcript_id NM_001098528; intron_number 2; intron_id NM_001098528.2; gene_name Kcnb2;
chr1	15840815	15840921	transcript	15805646	15844052	gene_id Terf1; transcript_id NM_001286628; gene_name Terf1;
chr1	15840815	15840921	intron	15838288	15842921	gene_id Terf1; transcript_id NM_001286628; intron_number 8; intron_id NM_001286628.8; gene_name Terf1;
chr1	16050710	16051027	regulatory_region	16058636	16059200	ID=regulatory_region:ENSMUSR00000000907;bound_end=16059200;bound_start=16058636;description=Open chromatin region;feature_type=Open chromatin
chr1	16051550	16051597	regulatory_region	16058636	16059200	ID=regulatory_region:ENSMUSR00000000907;bound_end=16059200;bound_start=16058636;description=Open chromatin region;feature_type=Open chromatin
chr1	16058491	16060289	regulatory_region	16058636	16059200	ID=regulatory_region:ENSMUSR00000000907;bound_end=16059200;bound_start=16058636;description=Open chromatin region;feature_type=Open chromatin
chr1	16058491	16060289	regulatory_region	16059627	16059843	ID=regulatory_region:ENSMUSR00000477039;bound_end=16059843;bound_start=16059627;description=Open chromatin region;feature_type=Open chromatin
chr1	16227696	16228571	regulatory_region	16226802	16230400	ID=regulatory_region:ENSMUSR00000294028;bound_end=16230400;bound_start=16226802;description=Predicted promoter flanking region;feature_type=Promoter Flanking Region
chr1	16683864	16684236	regulatory_region	16687800	16689601	ID=regulatory_region:ENSMUSR00000000981;bound_end=16690599;bound_start=16687202;description=Predicted promoter;feature_type=Promoter
chr1	16684612	16685172	regulatory_region	16687800	16689601	ID=regulatory_region:ENSMUSR00000000981;bound_end=16690599;bound_start=16687202;description=Predicted promoter;feature_type=Promoter
chr1	16824149	16825206	regulatory_region	16824201	16825000	ID=regulatory_region:ENSMUSR00000477146;bound_end=16825000;bound_start=16824201;description=Predicted promoter flanking region;feature_type=Promoter Flanking Region
chr1	17395353	17395393	regulatory_region	17377564	17378199	ID=regulatory_region:ENSMUSR00000477171;bound_end=17378199;bound_start=17377564;description=Predicted promoter flanking region;feature_type=Promoter Flanking Region
chr1	17395736	17396314	regulatory_region	17377564	17378199	ID=regulatory_region:ENSMUSR00000477171;bound_end=17378199;bound_start=17377564;description=Predicted promoter flanking region;feature_type=Promoter Flanking Region
chr1	18078000	18079071	regulatory_region	18057201	18059201	ID=regulatory_region:ENSMUSR00000294097;bound_end=18059399;bound_start=18057201;description=Predicted promoter;feature_type=Promoter
chr1	18569427	18569485	regulatory_region	18539687	18539883	ID=regulatory_region:ENSMUSR00000477217;bound_end=18539883;bound_start=18539687;description=Open chromatin region;feature_type=Open chromatin
chr1	18658478	18659253	regulatory_region	18675573	18675894	ID=regulatory_region:ENSMUSR00000477219;bound_end=18675894;bound_start=18675573;description=Open chromatin region;feature_type=Open chromatin
chr1	19202496	19203198	regulatory_region	19205401	19206600	ID=regulatory_region:ENSMUSR00000294109;bound_end=19206600;bound_start=19205401;description=CTCF Binding Site;feature_type=CTCF Binding Site
chr1	19204220	19204229	regulatory_region	19205401	19206600	ID=regulatory_region:ENSMUSR00000294109;bound_end=19206600;bound_start=19205401;description=CTCF Binding Site;feature_type=CTCF Binding Site
chr1	19480077	19480224	regulatory_region	19486200	19486417	ID=regulatory_region:ENSMUSR00000477259;bound_end=19486417;bound_start=19486200;description=Open chromatin region;feature_type=Open chromatin
chr1	19629646	19629952	regulatory_region	19639201	19639400	ID=regulatory_region:ENSMUSR00000477263;bound_end=19639400;bound_start=19639201;description=CTCF Binding Site;feature_type=CTCF Binding Site
chr1	19660836	19661441	regulatory_region	19672601	19673200	ID=regulatory_region:ENSMUSR00000477264;bound_end=19673200;bound_start=19672601;description=Predicted promoter flanking region;feature_type=Promoter Flanking Region
chr1	19662112	19663435	regulatory_region	19672601	19673200	ID=regulatory_region:ENSMUSR00000477264;bound_end=19673200;bound_start=19672601;description=Predicted promoter flanking region;feature_type=Promoter Flanking Region
chr1	19664070	19664222	regulatory_region	19672601	19673200	ID=regulatory_region:ENSMUSR00000477264;bound_end=19673200;bound_start=19672601;description=Predicted promoter flanking region;feature_type=Promoter Flanking Region
chr1	19723259	19723439	regulatory_region	19721429	19721587	ID=regulatory_region:ENSMUSR00000477267;bound_end=19721587;bound_start=19721429;description=Open chromatin region;feature_type=Open chromatin
chr1	19724439	19724707	regulatory_region	19721429	19721587	ID=regulatory_region:ENSMUSR00000477267;bound_end=19721587;bound_start=19721429;description=Open chromatin region;feature_type=Open chromatin
chr1	19773295	19774175	regulatory_region	19777601	19778000	ID=regulatory_region:ENSMUSR00000477269;bound_end=19778000;bound_start=19777601;description=CTCF Binding Site;feature_type=CTCF Binding Site
chr1	19774891	19775116	regulatory_region	19777601	19778000	ID=regulatory_region:ENSMUSR00000477269;bound_end=19778000;bound_start=19777601;description=CTCF Binding Site;feature_type=CTCF Binding Site
chr1	19775701	19775838	regulatory_region	19777601	19778000	ID=regulatory_region:ENSMUSR00000477269;bound_end=19778000;bound_start=19777601;description=CTCF Binding Site;feature_type=CTCF Binding Site
chr1	19776219	19776605	regulatory_region	19777601	19778000	ID=regulatory_region:ENSMUSR00000477269;bound_end=19778000;bound_start=19777601;description=CTCF Binding Site;feature_type=CTCF Binding Site
chr1	19863948	19864002	regulatory_region	19868601	19868800	ID=regulatory_region:ENSMUSR00000477276;bound_end=19868800;bound_start=19868601;description=Predicted promoter flanking region;feature_type=Promoter Flanking Region
chr1	19865180	19865490	regulatory_region	19868601	19868800	ID=regulatory_region:ENSMUSR00000477276;bound_end=19868800;bound_start=19868601;description=Predicted promoter flanking region;feature_type=Promoter Flanking Region
chr1	19865898	19865914	regulatory_region	19868601	19868800	ID=regulatory_region:ENSMUSR00000477276;bound_end=19868800;bound_start=19868601;description=Predicted promoter flanking region;feature_type=Promoter Flanking Region
chr1	19933776	19934248	regulatory_region	19951001	19952200	ID=regulatory_region:ENSMUSR00000477281;bound_end=19952200;bound_start=19951001;description=Predicted promoter flanking region;feature_type=Promoter Flanking Region
chr1	19934856	19935517	regulatory_region	19951001	19952200	ID=regulatory_region:ENSMUSR00000477281;bound_end=19952200;bound_start=19951001;description=Predicted promoter flanking region;feature_type=Promoter Flanking Region
chr1	19949789	19950306	regulatory_region	19951001	19952200	ID=regulatory_region:ENSMUSR00000477281;bound_end=19952200;bound_start=19951001;description=Predicted promoter flanking region;feature_type=Promoter Flanking Region
chr1	19950643	19951478	regulatory_region	19951001	19952200	ID=regulatory_region:ENSMUSR00000477281;bound_end=19952200;bound_start=19951001;description=Predicted promoter flanking region;feature_type=Promoter Flanking Region
chr1	19964063	19965265	regulatory_region	19968601	19969800	ID=regulatory_region:ENSMUSR00000477282;bound_end=19969800;bound_start=19968601;description=Predicted promoter flanking region;feature_type=Promoter Flanking Region
chr1	19965571	19965625	regulatory_region	19968601	19969800	ID=regulatory_region:ENSMUSR00000477282;bound_end=19969800;bound_start=19968601;description=Predicted promoter flanking region;feature_type=Promoter Flanking Region
chr1	19976489	19976572	regulatory_region	19974003	19974341	ID=regulatory_region:ENSMUSR00000477284;bound_end=19974341;bound_start=19974003;description=Open chromatin region;feature_type=Open chromatin
chr1	19976976	19977260	regulatory_region	19974003	19974341	ID=regulatory_region:ENSMUSR00000477284;bound_end=19974341;bound_start=19974003;description=Open chromatin region;feature_type=Open chromatin
chr1	19977668	19977941	regulatory_region	19974003	19974341	ID=regulatory_region:ENSMUSR00000477284;bound_end=19974341;bound_start=19974003;description=Open chromatin region;feature_type=Open chromatin
chr1	19979140	19979147	regulatory_region	19974003	19974341	ID=regulatory_region:ENSMUSR00000477284;bound_end=19974341;bound_start=19974003;description=Open chromatin region;feature_type=Open chromatin
chr1	19979456	19980096	regulatory_region	19974003	19974341	ID=regulatory_region:ENSMUSR00000477284;bound_end=19974341;bound_start=19974003;description=Open chromatin region;feature_type=Open chromatin
chr1	20056798	20057065	exon	20057779	20058710	gene_id Pkhd1; transcript_id NM_153179; exon_number 1; exon_id NM_153179.1; gene_name Pkhd1;
chr1	20056798	20057065	transcript	20057779	20618057	gene_id Pkhd1; transcript_id NM_153179; gene_name Pkhd1;
chr1	20058449	20058627	exon	20057779	20058710	gene_id Pkhd1; transcript_id NM_153179; exon_number 1; exon_id NM_153179.1; gene_name Pkhd1;
chr1	20058449	20058627	transcript	20057779	20618057	gene_id Pkhd1; transcript_id NM_153179; gene_name Pkhd1;
chr1	20058449	20058627	regulatory_region	20058267	20058708	ID=regulatory_region:ENSMUSR00000477289;bound_end=20058708;bound_start=20058267;description=Predicted promoter flanking region;feature_type=Promoter Flanking Region
chr1	20058449	20058627	CDS	20058301	20058710	gene_id Pkhd1; transcript_id NM_153179; exon_number 1; exon_id NM_153179.1; gene_name Pkhd1;
chr1	20058449	20058627	regulatory_region	20058401	20058600	ID=regulatory_region:ENSMUSR00000477290;bound_end=20058600;bound_start=20058401;description=CTCF Binding Site;feature_type=CTCF Binding Site
chr1	20060830	20061061	transcript	20057779	20618057	gene_id Pkhd1; transcript_id NM_153179; gene_name Pkhd1;
chr1	20060830	20061061	intron	20058710	20070378	gene_id Pkhd1; transcript_id NM_153179; intron_number 1; intron_id NM_153179.1; gene_name Pkhd1;
chr1	20063769	20063978	transcript	20057779	20618057	gene_id Pkhd1; transcript_id NM_153179; gene_name Pkhd1;
chr1	20063769	20063978	intron	20058710	20070378	gene_id Pkhd1; transcript_id NM_153179; intron_number 1; intron_id NM_153179.1; gene_name Pkhd1;
chr1	20064489	20064779	transcript	20057779	20618057	gene_id Pkhd1; transcript_id NM_153179; gene_name Pkhd1;
chr1	20064489	20064779	intron	20058710	20070378	gene_id Pkhd1; transcript_id NM_153179; intron_number 1; intron_id NM_153179.1; gene_name Pkhd1;
chr1	20166326	20166433	transcript	20057779	20618057	gene_id Pkhd1; transcript_id NM_153179; gene_name Pkhd1;
chr1	20166326	20166433	intron	20117947	20198018	gene_id Pkhd1; transcript_id NM_153179; intron_number 7; intron_id NM_153179.7; gene_name Pkhd1;
chr1	20167209	20167318	transcript	20057779	20618057	gene_id Pkhd1; transcript_id NM_153179; gene_name Pkhd1;
chr1	20167209	20167318	intron	20117947	20198018	gene_id Pkhd1; transcript_id NM_153179; intron_number 7; intron_id NM_153179.7; gene_name Pkhd1;
chr1	20167676	20167870	transcript	20057779	20618057	gene_id Pkhd1; transcript_id NM_153179; gene_name Pkhd1;
chr1	20167676	20167870	intron	20117947	20198018	gene_id Pkhd1; transcript_id NM_153179; intron_number 7; intron_id NM_153179.7; gene_name Pkhd1;
chr1	20168590	20168922	transcript	20057779	20618057	gene_id Pkhd1; transcript_id NM_153179; gene_name Pkhd1;
chr1	20168590	20168922	intron	20117947	20198018	gene_id Pkhd1; transcript_id NM_153179; intron_number 7; intron_id NM_153179.7; gene_name Pkhd1;
chr1	20172427	20172959	transcript	20057779	20618057	gene_id Pkhd1; transcript_id NM_153179; gene_name Pkhd1;
chr1	20172427	20172959	intron	20117947	20198018	gene_id Pkhd1; transcript_id NM_153179; intron_number 7; intron_id NM_153179.7; gene_name Pkhd1;
chr1	20173724	20174075	transcript	20057779	20618057	gene_id Pkhd1; transcript_id NM_153179; gene_name Pkhd1;
chr1	20173724	20174075	intron	20117947	20198018	gene_id Pkhd1; transcript_id NM_153179; intron_number 7; intron_id NM_153179.7; gene_name Pkhd1;
chr1	20208571	20208621	transcript	20057779	20618057	gene_id Pkhd1; transcript_id NM_153179; gene_name Pkhd1;
chr1	20208571	20208621	intron	20201395	20209161	gene_id Pkhd1; transcript_id NM_153179; intron_number 10; intron_id NM_153179.10; gene_name Pkhd1;
chr1	20209176	20209491	transcript	20057779	20618057	gene_id Pkhd1; transcript_id NM_153179; gene_name Pkhd1;
chr1	20209176	20209491	exon	20209161	20209313	gene_id Pkhd1; transcript_id NM_153179; exon_number 11; exon_id NM_153179.11; gene_name Pkhd1;
chr1	20209176	20209491	intron	20209313	20211837	gene_id Pkhd1; transcript_id NM_153179; intron_number 11; intron_id NM_153179.11; gene_name Pkhd1;
chr1	20285836	20286327	transcript	20057779	20618057	gene_id Pkhd1; transcript_id NM_153179; gene_name Pkhd1;
chr1	20285836	20286327	intron	20275647	20288196	gene_id Pkhd1; transcript_id NM_153179; intron_number 16; intron_id NM_153179.16; gene_name Pkhd1;
chr1	20286790	20287054	transcript	20057779	20618057	gene_id Pkhd1; transcript_id NM_153179; gene_name Pkhd1;
chr1	20286790	20287054	intron	20275647	20288196	gene_id Pkhd1; transcript_id NM_153179; intron_number 16; intron_id NM_153179.16; gene_name Pkhd1;
chr1	20344623	20344848	transcript	20057779	20618057	gene_id Pkhd1; transcript_id NM_153179; gene_name Pkhd1;
chr1	20344623	20344848	intron	20312210	20347211	gene_id Pkhd1; transcript_id NM_153179; intron_number 19; intron_id NM_153179.19; gene_name Pkhd1;
chr1	20345177	20346018	transcript	20057779	20618057	gene_id Pkhd1; transcript_id NM_153179; gene_name Pkhd1;
chr1	20345177	20346018	intron	20312210	20347211	gene_id Pkhd1; transcript_id NM_153179; intron_number 19; intron_id NM_153179.19; gene_name Pkhd1;
chr1	20361535	20361774	transcript	20057779	20618057	gene_id Pkhd1; transcript_id NM_153179; gene_name Pkhd1;
chr1	20361535	20361774	transcript	20356454	20392300	gene_id 4930486I03Rik; transcript_id NR_045734; gene_name 4930486I03Rik;
chr1	20361535	20361774	intron	20356705	20381095	gene_id 4930486I03Rik; transcript_id NR_045734; intron_number 1; intron_id NR_045734.1; gene_name 4930486I03Rik;
chr1	20361535	20361774	intron	20361091	20364119	gene_id Pkhd1; transcript_id NM_153179; intron_number 23; intron_id NM_153179.23; gene_name Pkhd1;
chr1	20362602	20362777	transcript	20057779	20618057	gene_id Pkhd1; transcript_id NM_153179; gene_name Pkhd1;
chr1	20362602	20362777	transcript	20356454	20392300	gene_id 4930486I03Rik; transcript_id NR_045734; gene_name 4930486I03Rik;
chr1	20362602	20362777	intron	20356705	20381095	gene_id 4930486I03Rik; transcript_id NR_045734; intron_number 1; intron_id NR_045734.1; gene_name 4930486I03Rik;
chr1	20362602	20362777	intron	20361091	20364119	gene_id Pkhd1; transcript_id NM_153179; intron_number 23; intron_id NM_153179.23; gene_name Pkhd1;
chr1	20429756	20430298	transcript	20057779	20618057	gene_id Pkhd1; transcript_id NM_153179; gene_name Pkhd1;
chr1	20429756	20430298	intron	20414433	20450221	gene_id Pkhd1; transcript_id NM_153179; intron_number 31; intron_id NM_153179.31; gene_name Pkhd1;
chr1	20431957	20431995	transcript	20057779	20618057	gene_id Pkhd1; transcript_id NM_153179; gene_name Pkhd1;
chr1	20431957	20431995	intron	20414433	20450221	gene_id Pkhd1; transcript_id NM_153179; intron_number 31; intron_id NM_153179.31; gene_name Pkhd1;
chr1	20442485	20442504	transcript	20057779	20618057	gene_id Pkhd1; transcript_id NM_153179; gene_name Pkhd1;
chr1	20442485	20442504	intron	20414433	20450221	gene_id Pkhd1; transcript_id NM_153179; intron_number 31; intron_id NM_153179.31; gene_name Pkhd1;
chr1	20442837	20442860	transcript	20057779	20618057	gene_id Pkhd1; transcript_id NM_153179; gene_name Pkhd1;
chr1	20442837	20442860	intron	20414433	20450221	gene_id Pkhd1; transcript_id NM_153179; intron_number 31; intron_id NM_153179.31; gene_name Pkhd1;
chr1	20507982	20509041	transcript	20057779	20618057	gene_id Pkhd1; transcript_id NM_153179; gene_name Pkhd1;
chr1	20507982	20509041	intron	20503092	20508893	gene_id Pkhd1; transcript_id NM_153179; intron_number 33; intron_id NM_153179.33; gene_name Pkhd1;
chr1	20507982	20509041	exon	20508893	20509112	gene_id Pkhd1; transcript_id NM_153179; exon_number 34; exon_id NM_153179.34; gene_name Pkhd1;
chr1	20540423	20540472	transcript	20057779	20618057	gene_id Pkhd1; transcript_id NM_153179; gene_name Pkhd1;
chr1	20540423	20540472	exon	20540314	20540444	gene_id Pkhd1; transcript_id NM_153179; exon_number 40; exon_id NM_153179.40; gene_name Pkhd1;
chr1	20540423	20540472	intron	20540444	20547269	gene_id Pkhd1; transcript_id NM_153179; intron_number 40; intron_id NM_153179.40; gene_name Pkhd1;
chr1	20540896	20540938	transcript	20057779	20618057	gene_id Pkhd1; transcript_id NM_153179; gene_name Pkhd1;
chr1	20540896	20540938	intron	20540444	20547269	gene_id Pkhd1; transcript_id NM_153179; intron_number 40; intron_id NM_153179.40; gene_name Pkhd1;
chr1	20541341	20541395	transcript	20057779	20618057	gene_id Pkhd1; transcript_id NM_153179; gene_name Pkhd1;
chr1	20541341	20541395	intron	20540444	20547269	gene_id Pkhd1; transcript_id NM_153179; intron_number 40; intron_id NM_153179.40; gene_name Pkhd1;
chr1	20543904	20544904	transcript	20057779	20618057	gene_id Pkhd1; transcript_id NM_153179; gene_name Pkhd1;
chr1	20543904	20544904	intron	20540444	20547269	gene_id Pkhd1; transcript_id NM_153179; intron_number 40; intron_id NM_153179.40; gene_name Pkhd1;
chr1	20543904	20544904	regulatory_region	20544601	20544800	ID=regulatory_region:ENSMUSR00000477306;bound_end=20544800;bound_start=20544601;description=CTCF Binding Site;feature_type=CTCF Binding Site
chr1	20555140	20555871	transcript	20057779	20618057	gene_id Pkhd1; transcript_id NM_153179; gene_name Pkhd1;
chr1	20555140	20555871	exon	20555078	20555216	gene_id Pkhd1; transcript_id NM_153179; exon_number 46; exon_id NM_153179.46; gene_name Pkhd1;
chr1	20555140	20555871	intron	20555216	20558588	gene_id Pkhd1; transcript_id NM_153179; intron_number 46; intron_id NM_153179.46; gene_name Pkhd1;
chr1	20562054	20562473	transcript	20057779	20618057	gene_id Pkhd1; transcript_id NM_153179; gene_name Pkhd1;
chr1	20562054	20562473	intron	20559548	20562360	gene_id Pkhd1; transcript_id NM_153179; intron_number 48; intron_id NM_153179.48; gene_name Pkhd1;
chr1	20562054	20562473	exon	20562360	20562502	gene_id Pkhd1; transcript_id NM_153179; exon_number 49; exon_id NM_153179.49; gene_name Pkhd1;
chr1	20563113	20563779	transcript	20057779	20618057	gene_id Pkhd1; transcript_id NM_153179; gene_name Pkhd1;
chr1	20563113	20563779	intron	20562502	20563623	gene_id Pkhd1; transcript_id NM_153179; intron_number 49; intron_id NM_153179.49; gene_name Pkhd1;
chr1	20563113	20563779	exon	20563623	20563713	gene_id Pkhd1; transcript_id NM_153179; exon_number 50; exon_id NM_153179.50; gene_name Pkhd1;
chr1	20563113	20563779	intron	20563713	20563801	gene_id Pkhd1; transcript_id NM_153179; intron_number 50; intron_id NM_153179.50; gene_name Pkhd1;
chr1	20674422	20674712	transcript	20669882	20682958	gene_id Lincmd1; transcript_id NR_131249; gene_name Lincmd1;
chr1	20674422	20674712	intron	20671104	20682713	gene_id Lincmd1; transcript_id NR_131249; intron_number 2; intron_id NR_131249.2; gene_name Lincmd1;
chr1	20674422	20674712	regulatory_region	20674601	20674800	ID=regulatory_region:ENSMUSR00000477317;bound_end=20674800;bound_start=20674601;description=Predicted promoter flanking region;feature_type=Promoter Flanking Region
chr1	20675889	20677249	transcript	20669882	20682958	gene_id Lincmd1; transcript_id NR_131249; gene_name Lincmd1;
chr1	20675889	20677249	intron	20671104	20682713	gene_id Lincmd1; transcript_id NR_131249; intron_number 2; intron_id NR_131249.2; gene_name Lincmd1;
chr1	20711246	20711588	regulatory_region	20710345	20710822	ID=regulatory_region:ENSMUSR00000477319;bound_end=20710822;bound_start=20710345;description=Open chromatin region;feature_type=Open chromatin
chr1	20743147	20743536	regulatory_region	20743601	20744400	ID=regulatory_region:ENSMUSR00000477326;bound_end=20744400;bound_start=20743601;description=Predicted promoter flanking region;feature_type=Promoter Flanking Region
chr1	20743850	20744267	regulatory_region	20743601	20744400	ID=regulatory_region:ENSMUSR00000477326;bound_end=20744400;bound_start=20743601;description=Predicted promoter flanking region;feature_type=Promoter Flanking Region
chr1	20743850	20744267	regulatory_region	20744001	20744200	ID=regulatory_region:ENSMUSR00000477327;bound_end=20744200;bound_start=20744001;description=CTCF Binding Site;feature_type=CTCF Binding Site
chr1	20790106	20790304	regulatory_region	20788401	20789200	ID=regulatory_region:ENSMUSR00000477331;bound_end=20789200;bound_start=20788401;description=Predicted promoter flanking region;feature_type=Promoter Flanking Region
chr1	20791210	20792250	regulatory_region	20788401	20789200	ID=regulatory_region:ENSMUSR00000477331;bound_end=20789200;bound_start=20788401;description=Predicted promoter flanking region;feature_type=Promoter Flanking Region
chr1	20801843	20801965	regulatory_region	20801401	20802200	ID=regulatory_region:ENSMUSR00000294145;bound_end=20802200;bound_start=20801401;description=CTCF Binding Site;feature_type=CTCF Binding Site
chr1	20802490	20802744	exon	20802968	20803654	gene_id Mcm3; transcript_id NM_008563; exon_number 1; exon_id NM_008563.1; gene_name Mcm3;
chr1	20802490	20802744	transcript	20802968	20820312	gene_id Mcm3; transcript_id NM_008563; gene_name Mcm3;
chr1	20803205	20804268	exon	20802968	20803654	gene_id Mcm3; transcript_id NM_008563; exon_number 1; exon_id NM_008563.1; gene_name Mcm3;
chr1	20803205	20804268	transcript	20802968	20820312	gene_id Mcm3; transcript_id NM_008563; gene_name Mcm3;
chr1	20803205	20804268	stop_codon	20803456	20803458	gene_id Mcm3; transcript_id NM_008563; exon_number 1; exon_id NM_008563.1; gene_name Mcm3;
chr1	20803205	20804268	CDS	20803459	20803654	gene_id Mcm3; transcript_id NM_008563; exon_number 1; exon_id NM_008563.1; gene_name Mcm3;
chr1	20803205	20804268	intron	20803654	20804817	gene_id Mcm3; transcript_id NM_008563; intron_number 1; intron_id NM_008563.1; gene_name Mcm3;
chr1	20812785	20813986	transcript	20802968	20820312	gene_id Mcm3; transcript_id NM_008563; gene_name Mcm3;
chr1	20812785	20813986	intron	20812695	20812961	gene_id Mcm3; transcript_id NM_008563; intron_number 10; intron_id NM_008563.10; gene_name Mcm3;
chr1	20812785	20813986	exon	20812961	20813114	gene_id Mcm3; transcript_id NM_008563; exon_number 11; exon_id NM_008563.11; gene_name Mcm3;
chr1	20812785	20813986	intron	20813114	20814399	gene_id Mcm3; transcript_id NM_008563; intron_number 11; intron_id NM_008563.11; gene_name Mcm3;
chr1	20875143	20875561	regulatory_region	20874987	20875367	ID=regulatory_region:ENSMUSR00000477352;bound_end=20875367;bound_start=20874987;description=Open chromatin region;feature_type=Open chromatin
chr1	20875874	20876103	regulatory_region	20874987	20875367	ID=regulatory_region:ENSMUSR00000477352;bound_end=20875367;bound_start=20874987;description=Open chromatin region;feature_type=Open chromatin
chr1	20876776	20876860	regulatory_region	20874987	20875367	ID=regulatory_region:ENSMUSR00000477352;bound_end=20875367;bound_start=20874987;description=Open chromatin region;feature_type=Open chromatin
chr1	20877830	20878053	regulatory_region	20879300	20879796	ID=regulatory_region:ENSMUSR00000477353;bound_end=20879796;bound_start=20879300;description=Open chromatin region;feature_type=Open chromatin
chr1	20891932	20892073	regulatory_region	20890000	20894001	ID=regulatory_region:ENSMUSR00000001146;bound_end=20896799;bound_start=20889402;description=Predicted promoter;feature_type=Promoter
chr1	20891932	20892073	transcript	20890548	20939650	gene_id Paqr8; transcript_id NM_028829; gene_name Paqr8;
chr1	20891932	20892073	intron	20890686	20932060	gene_id Paqr8; transcript_id NM_028829; intron_number 1; intron_id NM_028829.1; gene_name Paqr8;
chr1	20892381	20892581	regulatory_region	20890000	20894001	ID=regulatory_region:ENSMUSR00000001146;bound_end=20896799;bound_start=20889402;description=Predicted promoter;feature_type=Promoter
chr1	20892381	20892581	transcript	20890548	20939650	gene_id Paqr8; transcript_id NM_028829; gene_name Paqr8;
chr1	20892381	20892581	intron	20890686	20932060	gene_id Paqr8; transcript_id NM_028829; intron_number 1; intron_id NM_028829.1; gene_name Paqr8;
chr1	20896833	20898118	transcript	20890548	20939650	gene_id Paqr8; transcript_id NM_028829; gene_name Paqr8;
chr1	20896833	20898118	intron	20890686	20932060	gene_id Paqr8; transcript_id NM_028829; intron_number 1; intron_id NM_028829.1; gene_name Paqr8;
chr1	20914081	20914484	transcript	20890548	20939650	gene_id Paqr8; transcript_id NM_028829; gene_name Paqr8;
chr1	20914081	20914484	intron	20890686	20932060	gene_id Paqr8; transcript_id NM_028829; intron_number 1; intron_id NM_028829.1; gene_name Paqr8;
chr1	20914899	20916337	transcript	20890548	20939650	gene_id Paqr8; transcript_id NM_028829; gene_name Paqr8;
chr1	20914899	20916337	intron	20890686	20932060	gene_id Paqr8; transcript_id NM_028829; intron_number 1; intron_id NM_028829.1; gene_name Paqr8;
chr1	20921127	20922074	transcript	20890548	20939650	gene_id Paqr8; transcript_id NM_028829; gene_name Paqr8;
chr1	20921127	20922074	intron	20890686	20932060	gene_id Paqr8; transcript_id NM_028829; intron_number 1; intron_id NM_028829.1; gene_name Paqr8;
chr1	20921127	20922074	transcript	20917840	20939650	gene_id Paqr8; transcript_id NM_001355122; gene_name Paqr8;
chr1	20921127	20922074	intron	20917889	20932060	gene_id Paqr8; transcript_id NM_001355122; intron_number 1; intron_id NM_001355122.1; gene_name Paqr8;
chr1	20927994	20929006	transcript	20890548	20939650	gene_id Paqr8; transcript_id NM_028829; gene_name Paqr8;
chr1	20927994	20929006	intron	20890686	20932060	gene_id Paqr8; transcript_id NM_028829; intron_number 1; intron_id NM_028829.1; gene_name Paqr8;
chr1	20927994	20929006	transcript	20917840	20939650	gene_id Paqr8; transcript_id NM_001355122; gene_name Paqr8;
chr1	20927994	20929006	intron	20917889	20932060	gene_id Paqr8; transcript_id NM_001355122; intron_number 1; intron_id NM_001355122.1; gene_name Paqr8;
chr1	20929417	20929594	transcript	20890548	20939650	gene_id Paqr8; transcript_id NM_028829; gene_name Paqr8;
chr1	20929417	20929594	intron	20890686	20932060	gene_id Paqr8; transcript_id NM_028829; intron_number 1; intron_id NM_028829.1; gene_name Paqr8;
chr1	20929417	20929594	transcript	20917840	20939650	gene_id Paqr8; transcript_id NM_001355122; gene_name Paqr8;
chr1	20929417	20929594	intron	20917889	20932060	gene_id Paqr8; transcript_id NM_001355122; intron_number 1; intron_id NM_001355122.1; gene_name Paqr8;
chr1	20930331	20930990	transcript	20890548	20939650	gene_id Paqr8; transcript_id NM_028829; gene_name Paqr8;
chr1	20930331	20930990	intron	20890686	20932060	gene_id Paqr8; transcript_id NM_028829; intron_number 1; intron_id NM_028829.1; gene_name Paqr8;
chr1	20930331	20930990	transcript	20917840	20939650	gene_id Paqr8; transcript_id NM_001355122; gene_name Paqr8;
chr1	20930331	20930990	intron	20917889	20932060	gene_id Paqr8; transcript_id NM_001355122; intron_number 1; intron_id NM_001355122.1; gene_name Paqr8;
chr1	20931304	20931440	transcript	20890548	20939650	gene_id Paqr8; transcript_id NM_028829; gene_name Paqr8;
chr1	20931304	20931440	intron	20890686	20932060	gene_id Paqr8; transcript_id NM_028829; intron_number 1; intron_id NM_028829.1; gene_name Paqr8;
chr1	20931304	20931440	transcript	20917840	20939650	gene_id Paqr8; transcript_id NM_001355122; gene_name Paqr8;
chr1	20931304	20931440	intron	20917889	20932060	gene_id Paqr8; transcript_id NM_001355122; intron_number 1; intron_id NM_001355122.1; gene_name Paqr8;
chr1	20970347	20970552	transcript	20951626	20990841	gene_id Efhc1; transcript_id NM_027974; gene_name Efhc1;
chr1	20970347	20970552	intron	20967516	20972775	gene_id Efhc1; transcript_id NM_027974; intron_number 5; intron_id NM_027974.5; gene_name Efhc1;
chr1	20970857	20971203	transcript	20951626	20990841	gene_id Efhc1; transcript_id NM_027974; gene_name Efhc1;
chr1	20970857	20971203	intron	20967516	20972775	gene_id Efhc1; transcript_id NM_027974; intron_number 5; intron_id NM_027974.5; gene_name Efhc1;
chr1	20971861	20971975	transcript	20951626	20990841	gene_id Efhc1; transcript_id NM_027974; gene_name Efhc1;
chr1	20971861	20971975	intron	20967516	20972775	gene_id Efhc1; transcript_id NM_027974; intron_number 5; intron_id NM_027974.5; gene_name Efhc1;
chr1	20972567	20973140	transcript	20951626	20990841	gene_id Efhc1; transcript_id NM_027974; gene_name Efhc1;
chr1	20972567	20973140	intron	20967516	20972775	gene_id Efhc1; transcript_id NM_027974; intron_number 5; intron_id NM_027974.5; gene_name Efhc1;
chr1	20972567	20973140	exon	20972775	20972995	gene_id Efhc1; transcript_id NM_027974; exon_number 6; exon_id NM_027974.6; gene_name Efhc1;
chr1	20972567	20973140	intron	20972995	20974899	gene_id Efhc1; transcript_id NM_027974; intron_number 6; intron_id NM_027974.6; gene_name Efhc1;
chr1	20978405	20979159	transcript	20951626	20990841	gene_id Efhc1; transcript_id NM_027974; gene_name Efhc1;
chr1	20978405	20979159	intron	20975039	20978643	gene_id Efhc1; transcript_id NM_027974; intron_number 7; intron_id NM_027974.7; gene_name Efhc1;
chr1	20978405	20979159	exon	20978643	20978856	gene_id Efhc1; transcript_id NM_027974; exon_number 8; exon_id NM_027974.8; gene_name Efhc1;
chr1	20978405	20979159	intron	20978856	20979410	gene_id Efhc1; transcript_id NM_027974; intron_number 8; intron_id NM_027974.8; gene_name Efhc1;
chr1	20989731	20991465	transcript	20951626	20990841	gene_id Efhc1; transcript_id NM_027974; gene_name Efhc1;
chr1	20989731	20991465	intron	20989602	20990617	gene_id Efhc1; transcript_id NM_027974; intron_number 10; intron_id NM_027974.10; gene_name Efhc1;
chr1	20989731	20991465	CDS	20990617	20990685	gene_id Efhc1; transcript_id NM_027974; exon_number 11; exon_id NM_027974.11; gene_name Efhc1;
chr1	20989731	20991465	exon	20990617	20990841	gene_id Efhc1; transcript_id NM_027974; exon_number 11; exon_id NM_027974.11; gene_name Efhc1;
chr1	20989731	20991465	stop_codon	20990686	20990688	gene_id Efhc1; transcript_id NM_027974; exon_number 11; exon_id NM_027974.11; gene_name Efhc1;
chr1	21010122	21010627	transcript	21001397	21079225	gene_id Tram2; transcript_id NM_177409; gene_name Tram2;
chr1	21010122	21010627	intron	21006911	21012793	gene_id Tram2; transcript_id NM_177409; intron_number 7; intron_id NM_177409.7; gene_name Tram2;
chr1	21010122	21010627	regulatory_region	21010223	21010821	ID=regulatory_region:ENSMUSR00000477376;bound_end=21010877;bound_start=21010223;description=Transcription factor binding site;feature_type=TF binding site
chr1	21012774	21013732	transcript	21001397	21079225	gene_id Tram2; transcript_id NM_177409; gene_name Tram2;
chr1	21012774	21013732	intron	21006911	21012793	gene_id Tram2; transcript_id NM_177409; intron_number 7; intron_id NM_177409.7; gene_name Tram2;
chr1	21012774	21013732	exon	21012793	21012909	gene_id Tram2; transcript_id NM_177409; exon_number 8; exon_id NM_177409.8; gene_name Tram2;
chr1	21012774	21013732	intron	21012909	21013402	gene_id Tram2; transcript_id NM_177409; intron_number 8; intron_id NM_177409.8; gene_name Tram2;
chr1	21012774	21013732	exon	21013402	21013511	gene_id Tram2; transcript_id NM_177409; exon_number 9; exon_id NM_177409.9; gene_name Tram2;
chr1	21012774	21013732	intron	21013511	21037397	gene_id Tram2; transcript_id NM_177409; intron_number 9; intron_id NM_177409.9; gene_name Tram2;
chr1	21016237	21016680	transcript	21001397	21079225	gene_id Tram2; transcript_id NM_177409; gene_name Tram2;
chr1	21016237	21016680	intron	21013511	21037397	gene_id Tram2; transcript_id NM_177409; intron_number 9; intron_id NM_177409.9; gene_name Tram2;
chr1	21030153	21030418	transcript	21001397	21079225	gene_id Tram2; transcript_id NM_177409; gene_name Tram2;
chr1	21030153	21030418	intron	21013511	21037397	gene_id Tram2; transcript_id NM_177409; intron_number 9; intron_id NM_177409.9; gene_name Tram2;
chr1	21031264	21031331	transcript	21001397	21079225	gene_id Tram2; transcript_id NM_177409; gene_name Tram2;
chr1	21031264	21031331	intron	21013511	21037397	gene_id Tram2; transcript_id NM_177409; intron_number 9; intron_id NM_177409.9; gene_name Tram2;
chr1	21031684	21032547	transcript	21001397	21079225	gene_id Tram2; transcript_id NM_177409; gene_name Tram2;
chr1	21031684	21032547	intron	21013511	21037397	gene_id Tram2; transcript_id NM_177409; intron_number 9; intron_id NM_177409.9; gene_name Tram2;
chr1	21031684	21032547	regulatory_region	21031801	21032000	ID=regulatory_region:ENSMUSR00000477380;bound_end=21032000;bound_start=21031801;description=Predicted enhancer;feature_type=Enhancer
chr1	21036959	21037370	transcript	21001397	21079225	gene_id Tram2; transcript_id NM_177409; gene_name Tram2;
chr1	21036959	21037370	intron	21013511	21037397	gene_id Tram2; transcript_id NM_177409; intron_number 9; intron_id NM_177409.9; gene_name Tram2;
chr1	21036959	21037370	regulatory_region	21037002	21042599	ID=regulatory_region:ENSMUSR00000294169;bound_end=21042599;bound_start=21037002;description=Predicted promoter flanking region;feature_type=Promoter Flanking Region
chr1	21038003	21038179	transcript	21001397	21079225	gene_id Tram2; transcript_id NM_177409; gene_name Tram2;
chr1	21038003	21038179	regulatory_region	21037002	21042599	ID=regulatory_region:ENSMUSR00000294169;bound_end=21042599;bound_start=21037002;description=Predicted promoter flanking region;feature_type=Promoter Flanking Region
chr1	21038003	21038179	intron	21037460	21078994	gene_id Tram2; transcript_id NM_177409; intron_number 10; intron_id NM_177409.10; gene_name Tram2;
chr1	21038501	21038670	transcript	21001397	21079225	gene_id Tram2; transcript_id NM_177409; gene_name Tram2;
chr1	21038501	21038670	regulatory_region	21037002	21042599	ID=regulatory_region:ENSMUSR00000294169;bound_end=21042599;bound_start=21037002;description=Predicted promoter flanking region;feature_type=Promoter Flanking Region
chr1	21038501	21038670	intron	21037460	21078994	gene_id Tram2; transcript_id NM_177409; intron_number 10; intron_id NM_177409.10; gene_name Tram2;
chr1	21041953	21042100	transcript	21001397	21079225	gene_id Tram2; transcript_id NM_177409; gene_name Tram2;
chr1	21041953	21042100	regulatory_region	21037002	21042599	ID=regulatory_region:ENSMUSR00000294169;bound_end=21042599;bound_start=21037002;description=Predicted promoter flanking region;feature_type=Promoter Flanking Region
chr1	21041953	21042100	intron	21037460	21078994	gene_id Tram2; transcript_id NM_177409; intron_number 10; intron_id NM_177409.10; gene_name Tram2;
chr1	21046727	21047906	transcript	21001397	21079225	gene_id Tram2; transcript_id NM_177409; gene_name Tram2;
chr1	21046727	21047906	intron	21037460	21078994	gene_id Tram2; transcript_id NM_177409; intron_number 10; intron_id NM_177409.10; gene_name Tram2;
chr1	21048310	21048404	transcript	21001397	21079225	gene_id Tram2; transcript_id NM_177409; gene_name Tram2;
chr1	21048310	21048404	intron	21037460	21078994	gene_id Tram2; transcript_id NM_177409; intron_number 10; intron_id NM_177409.10; gene_name Tram2;
chr1	21053534	21054930	transcript	21001397	21079225	gene_id Tram2; transcript_id NM_177409; gene_name Tram2;
chr1	21053534	21054930	intron	21037460	21078994	gene_id Tram2; transcript_id NM_177409; intron_number 10; intron_id NM_177409.10; gene_name Tram2;
chr1	21053534	21054930	regulatory_region	21050402	21054599	ID=regulatory_region:ENSMUSR00000001181;bound_end=21054599;bound_start=21050402;description=Predicted promoter flanking region;feature_type=Promoter Flanking Region
chr1	21055911	21056034	transcript	21001397	21079225	gene_id Tram2; transcript_id NM_177409; gene_name Tram2;
chr1	21055911	21056034	intron	21037460	21078994	gene_id Tram2; transcript_id NM_177409; intron_number 10; intron_id NM_177409.10; gene_name Tram2;
chr1	21056361	21056936	transcript	21001397	21079225	gene_id Tram2; transcript_id NM_177409; gene_name Tram2;
chr1	21056361	21056936	intron	21037460	21078994	gene_id Tram2; transcript_id NM_177409; intron_number 10; intron_id NM_177409.10; gene_name Tram2;
chr1	21057334	21057510	transcript	21001397	21079225	gene_id Tram2; transcript_id NM_177409; gene_name Tram2;
chr1	21057334	21057510	intron	21037460	21078994	gene_id Tram2; transcript_id NM_177409; intron_number 10; intron_id NM_177409.10; gene_name Tram2;
chr1	21065645	21066573	transcript	21001397	21079225	gene_id Tram2; transcript_id NM_177409; gene_name Tram2;
chr1	21065645	21066573	intron	21037460	21078994	gene_id Tram2; transcript_id NM_177409; intron_number 10; intron_id NM_177409.10; gene_name Tram2;
chr1	21076678	21077472	transcript	21001397	21079225	gene_id Tram2; transcript_id NM_177409; gene_name Tram2;
chr1	21076678	21077472	intron	21037460	21078994	gene_id Tram2; transcript_id NM_177409; intron_number 10; intron_id NM_177409.10; gene_name Tram2;
chr1	21076678	21077472	regulatory_region	21075400	21080001	ID=regulatory_region:ENSMUSR00000001188;bound_end=21080599;bound_start=21067202;description=Predicted promoter;feature_type=Promoter
chr1	21082755	21082794	regulatory_region	21081001	21081200	ID=regulatory_region:ENSMUSR00000477387;bound_end=21081200;bound_start=21081001;description=Predicted promoter flanking region;feature_type=Promoter Flanking Region
chr1	21094013	21094327	regulatory_region	21094687	21095311	ID=regulatory_region:ENSMUSR00000477389;bound_end=21095311;bound_start=21094687;description=Transcription factor binding site;feature_type=TF binding site
chr1	21094632	21095264	regulatory_region	21094687	21095311	ID=regulatory_region:ENSMUSR00000477389;bound_end=21095311;bound_start=21094687;description=Transcription factor binding site;feature_type=TF binding site
chr1	21098294	21099404	regulatory_region	21099237	21099701	ID=regulatory_region:ENSMUSR00000477391;bound_end=21099701;bound_start=21099237;description=Open chromatin region;feature_type=Open chromatin
chr1	21098294	21099404	regulatory_region	21099401	21099600	ID=regulatory_region:ENSMUSR00000477392;bound_end=21099600;bound_start=21099401;description=CTCF Binding Site;feature_type=CTCF Binding Site
chr1	21100102	21100373	regulatory_region	21099237	21099701	ID=regulatory_region:ENSMUSR00000477391;bound_end=21099701;bound_start=21099237;description=Open chromatin region;feature_type=Open chromatin
chr1	21102902	21104255	regulatory_region	21101001	21102799	ID=regulatory_region:ENSMUSR00000001193;bound_end=21102799;bound_start=21101001;description=Predicted promoter flanking region;feature_type=Promoter Flanking Region
chr1	21278770	21279164	regulatory_region	21276201	21276600	ID=regulatory_region:ENSMUSR00000294203;bound_end=21276600;bound_start=21276201;description=CTCF Binding Site;feature_type=CTCF Binding Site
chr1	21280306	21280602	regulatory_region	21276201	21276600	ID=regulatory_region:ENSMUSR00000294203;bound_end=21276600;bound_start=21276201;description=CTCF Binding Site;feature_type=CTCF Binding Site
chr1	21281498	21281962	regulatory_region	21284609	21285051	ID=regulatory_region:ENSMUSR00000477414;bound_end=21285051;bound_start=21284609;description=Open chromatin region;feature_type=Open chromatin
chr1	21283230	21283351	regulatory_region	21284609	21285051	ID=regulatory_region:ENSMUSR00000477414;bound_end=21285051;bound_start=21284609;description=Open chromatin region;feature_type=Open chromatin
chr1	21294906	21295191	transcript	21285246	21298312	gene_id Gm4956; transcript_id NR_002858; gene_name Gm4956;
chr1	21294906	21295191	intron	21293612	21294926	gene_id Gm4956; transcript_id NR_002858; intron_number 4; intron_id NR_002858.4; gene_name Gm4956;
chr1	21294906	21295191	exon	21294926	21294977	gene_id Gm4956; transcript_id NR_002858; exon_number 5; exon_id NR_002858.5; gene_name Gm4956;
chr1	21294906	21295191	intron	21294977	21298041	gene_id Gm4956; transcript_id NR_002858; intron_number 5; intron_id NR_002858.5; gene_name Gm4956;
chr1	21298029	21298070	transcript	21285246	21298312	gene_id Gm4956; transcript_id NR_002858; gene_name Gm4956;
chr1	21298029	21298070	intron	21294977	21298041	gene_id Gm4956; transcript_id NR_002858; intron_number 5; intron_id NR_002858.5; gene_name Gm4956;
chr1	21298029	21298070	regulatory_region	21298000	21298400	ID=regulatory_region:ENSMUSR00000001226;bound_end=21298400;bound_start=21297802;description=Predicted promoter;feature_type=Promoter
chr1	21298029	21298070	exon	21298041	21298312	gene_id Gm4956; transcript_id NR_002858; exon_number 6; exon_id NR_002858.6; gene_name Gm4956;
chr1	21320509	21320674	regulatory_region	21320211	21320650	ID=regulatory_region:ENSMUSR00000477420;bound_end=21320650;bound_start=21320211;description=Open chromatin region;feature_type=Open chromatin
chr1	21321066	21321115	regulatory_region	21320211	21320650	ID=regulatory_region:ENSMUSR00000477420;bound_end=21320650;bound_start=21320211;description=Open chromatin region;feature_type=Open chromatin
chr1	21322649	21322845	regulatory_region	21323989	21325199	ID=regulatory_region:ENSMUSR00000477421;bound_end=21325199;bound_start=21323989;description=Predicted promoter flanking region;feature_type=Promoter Flanking Region
chr1	21323219	21323853	regulatory_region	21323989	21325199	ID=regulatory_region:ENSMUSR00000477421;bound_end=21325199;bound_start=21323989;description=Predicted promoter flanking region;feature_type=Promoter Flanking Region
chr1	21390532	21391687	regulatory_region	21394201	21394400	ID=regulatory_region:ENSMUSR00000477427;bound_end=21394400;bound_start=21394201;description=CTCF Binding Site;feature_type=CTCF Binding Site
chr1	21403470	21403728	transcript	21398399	21962650	gene_id Kcnq5; transcript_id NM_001310477; gene_name Kcnq5;
chr1	21403470	21403728	transcript	21398403	21961942	gene_id Kcnq5; transcript_id NM_001160139; gene_name Kcnq5;
chr1	21403470	21403728	intron	21403125	21404932	gene_id Kcnq5; transcript_id NM_001160139; intron_number 1; intron_id NM_001160139.1; gene_name Kcnq5;
chr1	21404124	21404141	transcript	21398399	21962650	gene_id Kcnq5; transcript_id NM_001310477; gene_name Kcnq5;
chr1	21404124	21404141	transcript	21398403	21961942	gene_id Kcnq5; transcript_id NM_001160139; gene_name Kcnq5;
chr1	21404124	21404141	intron	21403125	21404932	gene_id Kcnq5; transcript_id NM_001160139; intron_number 1; intron_id NM_001160139.1; gene_name Kcnq5;
chr1	21420336	21421439	transcript	21398399	21962650	gene_id Kcnq5; transcript_id NM_001310477; gene_name Kcnq5;
chr1	21420336	21421439	transcript	21398403	21961942	gene_id Kcnq5; transcript_id NM_001160139; gene_name Kcnq5;
chr1	21420336	21421439	intron	21405924	21424049	gene_id Kcnq5; transcript_id NM_001160139; intron_number 3; intron_id NM_001160139.3; gene_name Kcnq5;
chr1	21421762	21422004	transcript	21398399	21962650	gene_id Kcnq5; transcript_id NM_001310477; gene_name Kcnq5;
chr1	21421762	21422004	transcript	21398403	21961942	gene_id Kcnq5; transcript_id NM_001160139; gene_name Kcnq5;
chr1	21421762	21422004	intron	21405924	21424049	gene_id Kcnq5; transcript_id NM_001160139; intron_number 3; intron_id NM_001160139.3; gene_name Kcnq5;
chr1	21432478	21433137	transcript	21398399	21962650	gene_id Kcnq5; transcript_id NM_001310477; gene_name Kcnq5;
chr1	21432478	21433137	transcript	21398403	21961942	gene_id Kcnq5; transcript_id NM_001160139; gene_name Kcnq5;
chr1	21432478	21433137	intron	21424157	21457404	gene_id Kcnq5; transcript_id NM_001160139; intron_number 4; intron_id NM_001160139.4; gene_name Kcnq5;
chr1	21434313	21434391	transcript	21398399	21962650	gene_id Kcnq5; transcript_id NM_001310477; gene_name Kcnq5;
chr1	21434313	21434391	transcript	21398403	21961942	gene_id Kcnq5; transcript_id NM_001160139; gene_name Kcnq5;
chr1	21434313	21434391	intron	21424157	21457404	gene_id Kcnq5; transcript_id NM_001160139; intron_number 4; intron_id NM_001160139.4; gene_name Kcnq5;
chr1	21434927	21435724	transcript	21398399	21962650	gene_id Kcnq5; transcript_id NM_001310477; gene_name Kcnq5;
chr1	21434927	21435724	transcript	21398403	21961942	gene_id Kcnq5; transcript_id NM_001160139; gene_name Kcnq5;
chr1	21434927	21435724	intron	21424157	21457404	gene_id Kcnq5; transcript_id NM_001160139; intron_number 4; intron_id NM_001160139.4; gene_name Kcnq5;
chr1	21436046	21436277	transcript	21398399	21962650	gene_id Kcnq5; transcript_id NM_001310477; gene_name Kcnq5;
chr1	21436046	21436277	transcript	21398403	21961942	gene_id Kcnq5; transcript_id NM_001160139; gene_name Kcnq5;
chr1	21436046	21436277	intron	21424157	21457404	gene_id Kcnq5; transcript_id NM_001160139; intron_number 4; intron_id NM_001160139.4; gene_name Kcnq5;
chr1	21599097	21599500	transcript	21398399	21962650	gene_id Kcnq5; transcript_id NM_001310477; gene_name Kcnq5;
chr1	21599097	21599500	transcript	21398403	21961942	gene_id Kcnq5; transcript_id NM_001160139; gene_name Kcnq5;
chr1	21599097	21599500	intron	21593614	21961181	gene_id Kcnq5; transcript_id NM_001160139; intron_number 14; intron_id NM_001160139.14; gene_name Kcnq5;
chr1	21600344	21601043	transcript	21398399	21962650	gene_id Kcnq5; transcript_id NM_001310477; gene_name Kcnq5;
chr1	21600344	21601043	transcript	21398403	21961942	gene_id Kcnq5; transcript_id NM_001160139; gene_name Kcnq5;
chr1	21600344	21601043	intron	21593614	21961181	gene_id Kcnq5; transcript_id NM_001160139; intron_number 14; intron_id NM_001160139.14; gene_name Kcnq5;
chr1	21616831	21617640	transcript	21398399	21962650	gene_id Kcnq5; transcript_id NM_001310477; gene_name Kcnq5;
chr1	21616831	21617640	transcript	21398403	21961942	gene_id Kcnq5; transcript_id NM_001160139; gene_name Kcnq5;
chr1	21616831	21617640	intron	21593614	21961181	gene_id Kcnq5; transcript_id NM_001160139; intron_number 14; intron_id NM_001160139.14; gene_name Kcnq5;
chr1	21636024	21636750	transcript	21398399	21962650	gene_id Kcnq5; transcript_id NM_001310477; gene_name Kcnq5;
chr1	21636024	21636750	transcript	21398403	21961942	gene_id Kcnq5; transcript_id NM_001160139; gene_name Kcnq5;
chr1	21636024	21636750	intron	21593614	21961181	gene_id Kcnq5; transcript_id NM_001160139; intron_number 14; intron_id NM_001160139.14; gene_name Kcnq5;
chr1	21665107	21666265	transcript	21398399	21962650	gene_id Kcnq5; transcript_id NM_001310477; gene_name Kcnq5;
chr1	21665107	21666265	transcript	21398403	21961942	gene_id Kcnq5; transcript_id NM_001160139; gene_name Kcnq5;
chr1	21665107	21666265	intron	21593614	21961181	gene_id Kcnq5; transcript_id NM_001160139; intron_number 14; intron_id NM_001160139.14; gene_name Kcnq5;
chr1	21667223	21667268	transcript	21398399	21962650	gene_id Kcnq5; transcript_id NM_001310477; gene_name Kcnq5;
chr1	21667223	21667268	transcript	21398403	21961942	gene_id Kcnq5; transcript_id NM_001160139; gene_name Kcnq5;
chr1	21667223	21667268	intron	21593614	21961181	gene_id Kcnq5; transcript_id NM_001160139; intron_number 14; intron_id NM_001160139.14; gene_name Kcnq5;
chr1	21693966	21694026	transcript	21398399	21962650	gene_id Kcnq5; transcript_id NM_001310477; gene_name Kcnq5;
chr1	21693966	21694026	transcript	21398403	21961942	gene_id Kcnq5; transcript_id NM_001160139; gene_name Kcnq5;
chr1	21693966	21694026	intron	21593614	21961181	gene_id Kcnq5; transcript_id NM_001160139; intron_number 14; intron_id NM_001160139.14; gene_name Kcnq5;
chr1	21694202	21694233	transcript	21398399	21962650	gene_id Kcnq5; transcript_id NM_001310477; gene_name Kcnq5;
chr1	21694202	21694233	transcript	21398403	21961942	gene_id Kcnq5; transcript_id NM_001160139; gene_name Kcnq5;
chr1	21694202	21694233	intron	21593614	21961181	gene_id Kcnq5; transcript_id NM_001160139; intron_number 14; intron_id NM_001160139.14; gene_name Kcnq5;
chr1	21694635	21695080	transcript	21398399	21962650	gene_id Kcnq5; transcript_id NM_001310477; gene_name Kcnq5;
chr1	21694635	21695080	transcript	21398403	21961942	gene_id Kcnq5; transcript_id NM_001160139; gene_name Kcnq5;
chr1	21694635	21695080	intron	21593614	21961181	gene_id Kcnq5; transcript_id NM_001160139; intron_number 14; intron_id NM_001160139.14; gene_name Kcnq5;
chr1	21733109	21733765	transcript	21398399	21962650	gene_id Kcnq5; transcript_id NM_001310477; gene_name Kcnq5;
chr1	21733109	21733765	transcript	21398403	21961942	gene_id Kcnq5; transcript_id NM_001160139; gene_name Kcnq5;
chr1	21733109	21733765	intron	21593614	21961181	gene_id Kcnq5; transcript_id NM_001160139; intron_number 14; intron_id NM_001160139.14; gene_name Kcnq5;
chr1	21735529	21735540	transcript	21398399	21962650	gene_id Kcnq5; transcript_id NM_001310477; gene_name Kcnq5;
chr1	21735529	21735540	transcript	21398403	21961942	gene_id Kcnq5; transcript_id NM_001160139; gene_name Kcnq5;
chr1	21735529	21735540	intron	21593614	21961181	gene_id Kcnq5; transcript_id NM_001160139; intron_number 14; intron_id NM_001160139.14; gene_name Kcnq5;
chr1	21736554	21736718	transcript	21398399	21962650	gene_id Kcnq5; transcript_id NM_001310477; gene_name Kcnq5;
chr1	21736554	21736718	transcript	21398403	21961942	gene_id Kcnq5; transcript_id NM_001160139; gene_name Kcnq5;
chr1	21736554	21736718	intron	21593614	21961181	gene_id Kcnq5; transcript_id NM_001160139; intron_number 14; intron_id NM_001160139.14; gene_name Kcnq5;
chr1	21737089	21737336	transcript	21398399	21962650	gene_id Kcnq5; transcript_id NM_001310477; gene_name Kcnq5;
chr1	21737089	21737336	transcript	21398403	21961942	gene_id Kcnq5; transcript_id NM_001160139; gene_name Kcnq5;
chr1	21737089	21737336	intron	21593614	21961181	gene_id Kcnq5; transcript_id NM_001160139; intron_number 14; intron_id NM_001160139.14; gene_name Kcnq5;
chr1	21944079	21944324	transcript	21398399	21962650	gene_id Kcnq5; transcript_id NM_001310477; gene_name Kcnq5;
chr1	21944079	21944324	transcript	21398403	21961942	gene_id Kcnq5; transcript_id NM_001160139; gene_name Kcnq5;
chr1	21944079	21944324	intron	21593614	21961181	gene_id Kcnq5; transcript_id NM_001160139; intron_number 14; intron_id NM_001160139.14; gene_name Kcnq5;
chr1	21993558	21993807	regulatory_region	21995401	21995600	ID=regulatory_region:ENSMUSR00000477487;bound_end=21995600;bound_start=21995401;description=CTCF Binding Site;feature_type=CTCF Binding Site
chr1	21994699	21994865	regulatory_region	21995401	21995600	ID=regulatory_region:ENSMUSR00000477487;bound_end=21995600;bound_start=21995401;description=CTCF Binding Site;feature_type=CTCF Binding Site
chr1	21995260	21995475	regulatory_region	21995401	21995600	ID=regulatory_region:ENSMUSR00000477487;bound_end=21995600;bound_start=21995401;description=CTCF Binding Site;feature_type=CTCF Binding Site
chr1	22100565	22100659	regulatory_region	22105601	22105800	ID=regulatory_region:ENSMUSR00000294244;bound_end=22105800;bound_start=22105601;description=CTCF Binding Site;feature_type=CTCF Binding Site
chr1	22101093	22101339	regulatory_region	22105601	22105800	ID=regulatory_region:ENSMUSR00000294244;bound_end=22105800;bound_start=22105601;description=CTCF Binding Site;feature_type=CTCF Binding Site
chr1	22292429	22292595	transcript	22285973	22806158	gene_id Rims1; transcript_id NM_001012623; gene_name Rims1;
chr1	22292429	22292595	intron	22291114	22292822	gene_id Rims1; transcript_id NM_001012623; intron_number 3; intron_id NM_001012623.3; gene_name Rims1;
chr1	22292732	22292741	transcript	22285973	22806158	gene_id Rims1; transcript_id NM_001012623; gene_name Rims1;
chr1	22292732	22292741	intron	22291114	22292822	gene_id Rims1; transcript_id NM_001012623; intron_number 3; intron_id NM_001012623.3; gene_name Rims1;
chr1	22295373	22295437	transcript	22285973	22806158	gene_id Rims1; transcript_id NM_001012623; gene_name Rims1;
chr1	22295373	22295437	intron	22292934	22296858	gene_id Rims1; transcript_id NM_001012623; intron_number 4; intron_id NM_001012623.4; gene_name Rims1;
chr1	22296764	22298406	transcript	22285973	22806158	gene_id Rims1; transcript_id NM_001012623; gene_name Rims1;
chr1	22296764	22298406	intron	22292934	22296858	gene_id Rims1; transcript_id NM_001012623; intron_number 4; intron_id NM_001012623.4; gene_name Rims1;
chr1	22296764	22298406	exon	22296858	22296996	gene_id Rims1; transcript_id NM_001012623; exon_number 5; exon_id NM_001012623.5; gene_name Rims1;
chr1	22296764	22298406	intron	22296996	22346293	gene_id Rims1; transcript_id NM_001012623; intron_number 5; intron_id NM_001012623.5; gene_name Rims1;
chr1	22310821	22312173	transcript	22285973	22806158	gene_id Rims1; transcript_id NM_001012623; gene_name Rims1;
chr1	22310821	22312173	intron	22296996	22346293	gene_id Rims1; transcript_id NM_001012623; intron_number 5; intron_id NM_001012623.5; gene_name Rims1;
chr1	22374785	22375236	transcript	22285973	22806158	gene_id Rims1; transcript_id NM_001012623; gene_name Rims1;
chr1	22374785	22375236	intron	22373510	22379428	gene_id Rims1; transcript_id NM_001012623; intron_number 7; intron_id NM_001012623.7; gene_name Rims1;
chr1	22382120	22382757	transcript	22285973	22806158	gene_id Rims1; transcript_id NM_001012623; gene_name Rims1;
chr1	22382120	22382757	intron	22379540	22397451	gene_id Rims1; transcript_id NM_001012623; intron_number 8; intron_id NM_001012623.8; gene_name Rims1;
chr1	22483089	22484091	transcript	22285973	22806158	gene_id Rims1; transcript_id NM_001012623; gene_name Rims1;
chr1	22483089	22484091	intron	22479558	22483154	gene_id Rims1; transcript_id NM_001012623; intron_number 19; intron_id NM_001012623.19; gene_name Rims1;
chr1	22483089	22484091	exon	22483154	22483253	gene_id Rims1; transcript_id NM_001012623; exon_number 20; exon_id NM_001012623.20; gene_name Rims1;
chr1	22483089	22484091	intron	22483253	22484642	gene_id Rims1; transcript_id NM_001012623; intron_number 20; intron_id NM_001012623.20; gene_name Rims1;
chr1	22484422	22484881	transcript	22285973	22806158	gene_id Rims1; transcript_id NM_001012623; gene_name Rims1;
chr1	22484422	22484881	intron	22483253	22484642	gene_id Rims1; transcript_id NM_001012623; intron_number 20; intron_id NM_001012623.20; gene_name Rims1;
chr1	22484422	22484881	exon	22484642	22484752	gene_id Rims1; transcript_id NM_001012623; exon_number 21; exon_id NM_001012623.21; gene_name Rims1;
chr1	22484422	22484881	intron	22484752	22486588	gene_id Rims1; transcript_id NM_001012623; intron_number 21; intron_id NM_001012623.21; gene_name Rims1;
chr1	22620385	22621528	transcript	22285973	22806158	gene_id Rims1; transcript_id NM_001012623; gene_name Rims1;
chr1	22620385	22621528	intron	22596584	22630412	gene_id Rims1; transcript_id NM_001012623; intron_number 27; intron_id NM_001012623.27; gene_name Rims1;
chr1	22620385	22621528	regulatory_region	22620801	22621264	ID=regulatory_region:ENSMUSR00000477524;bound_end=22621264;bound_start=22620801;description=Predicted promoter flanking region;feature_type=Promoter Flanking Region
chr1	22621838	22621901	transcript	22285973	22806158	gene_id Rims1; transcript_id NM_001012623; gene_name Rims1;
chr1	22621838	22621901	intron	22596584	22630412	gene_id Rims1; transcript_id NM_001012623; intron_number 27; intron_id NM_001012623.27; gene_name Rims1;
chr1	22622271	22622441	transcript	22285973	22806158	gene_id Rims1; transcript_id NM_001012623; gene_name Rims1;
chr1	22622271	22622441	intron	22596584	22630412	gene_id Rims1; transcript_id NM_001012623; intron_number 27; intron_id NM_001012623.27; gene_name Rims1;
chr1	22635456	22635628	transcript	22285973	22806158	gene_id Rims1; transcript_id NM_001012623; gene_name Rims1;
chr1	22635456	22635628	intron	22630480	22726930	gene_id Rims1; transcript_id NM_001012623; intron_number 28; intron_id NM_001012623.28; gene_name Rims1;
chr1	22635946	22636132	transcript	22285973	22806158	gene_id Rims1; transcript_id NM_001012623; gene_name Rims1;
chr1	22635946	22636132	intron	22630480	22726930	gene_id Rims1; transcript_id NM_001012623; intron_number 28; intron_id NM_001012623.28; gene_name Rims1;
chr1	22638533	22638648	transcript	22285973	22806158	gene_id Rims1; transcript_id NM_001012623; gene_name Rims1;
chr1	22638533	22638648	intron	22630480	22726930	gene_id Rims1; transcript_id NM_001012623; intron_number 28; intron_id NM_001012623.28; gene_name Rims1;
chr1	22639671	22640214	transcript	22285973	22806158	gene_id Rims1; transcript_id NM_001012623; gene_name Rims1;
chr1	22639671	22640214	intron	22630480	22726930	gene_id Rims1; transcript_id NM_001012623; intron_number 28; intron_id NM_001012623.28; gene_name Rims1;
chr1	22639671	22640214	regulatory_region	22639801	22640200	ID=regulatory_region:ENSMUSR00000477526;bound_end=22640200;bound_start=22639801;description=Predicted enhancer;feature_type=Enhancer
chr1	22651745	22652105	transcript	22285973	22806158	gene_id Rims1; transcript_id NM_001012623; gene_name Rims1;
chr1	22651745	22652105	intron	22630480	22726930	gene_id Rims1; transcript_id NM_001012623; intron_number 28; intron_id NM_001012623.28; gene_name Rims1;
chr1	22652471	22652626	transcript	22285973	22806158	gene_id Rims1; transcript_id NM_001012623; gene_name Rims1;
chr1	22652471	22652626	intron	22630480	22726930	gene_id Rims1; transcript_id NM_001012623; intron_number 28; intron_id NM_001012623.28; gene_name Rims1;
chr1	22653126	22653261	transcript	22285973	22806158	gene_id Rims1; transcript_id NM_001012623; gene_name Rims1;
chr1	22653126	22653261	intron	22630480	22726930	gene_id Rims1; transcript_id NM_001012623; intron_number 28; intron_id NM_001012623.28; gene_name Rims1;
chr1	22654475	22654571	transcript	22285973	22806158	gene_id Rims1; transcript_id NM_001012623; gene_name Rims1;
chr1	22654475	22654571	intron	22630480	22726930	gene_id Rims1; transcript_id NM_001012623; intron_number 28; intron_id NM_001012623.28; gene_name Rims1;
chr1	22664363	22664531	transcript	22285973	22806158	gene_id Rims1; transcript_id NM_001012623; gene_name Rims1;
chr1	22664363	22664531	intron	22630480	22726930	gene_id Rims1; transcript_id NM_001012623; intron_number 28; intron_id NM_001012623.28; gene_name Rims1;
chr1	22664857	22664936	transcript	22285973	22806158	gene_id Rims1; transcript_id NM_001012623; gene_name Rims1;
chr1	22664857	22664936	intron	22630480	22726930	gene_id Rims1; transcript_id NM_001012623; intron_number 28; intron_id NM_001012623.28; gene_name Rims1;
chr1	22665949	22666778	transcript	22285973	22806158	gene_id Rims1; transcript_id NM_001012623; gene_name Rims1;
chr1	22665949	22666778	intron	22630480	22726930	gene_id Rims1; transcript_id NM_001012623; intron_number 28; intron_id NM_001012623.28; gene_name Rims1;
chr1	22693809	22694105	transcript	22285973	22806158	gene_id Rims1; transcript_id NM_001012623; gene_name Rims1;
chr1	22693809	22694105	intron	22630480	22726930	gene_id Rims1; transcript_id NM_001012623; intron_number 28; intron_id NM_001012623.28; gene_name Rims1;
chr1	22698468	22698610	transcript	22285973	22806158	gene_id Rims1; transcript_id NM_001012623; gene_name Rims1;
chr1	22698468	22698610	intron	22630480	22726930	gene_id Rims1; transcript_id NM_001012623; intron_number 28; intron_id NM_001012623.28; gene_name Rims1;
chr1	22707185	22707574	transcript	22285973	22806158	gene_id Rims1; transcript_id NM_001012623; gene_name Rims1;
chr1	22707185	22707574	intron	22630480	22726930	gene_id Rims1; transcript_id NM_001012623; intron_number 28; intron_id NM_001012623.28; gene_name Rims1;
chr1	22708593	22709086	transcript	22285973	22806158	gene_id Rims1; transcript_id NM_001012623; gene_name Rims1;
chr1	22708593	22709086	intron	22630480	22726930	gene_id Rims1; transcript_id NM_001012623; intron_number 28; intron_id NM_001012623.28; gene_name Rims1;
chr1	22709464	22709904	transcript	22285973	22806158	gene_id Rims1; transcript_id NM_001012623; gene_name Rims1;
chr1	22709464	22709904	intron	22630480	22726930	gene_id Rims1; transcript_id NM_001012623; intron_number 28; intron_id NM_001012623.28; gene_name Rims1;
chr1	22732101	22732325	transcript	22285973	22806158	gene_id Rims1; transcript_id NM_001012623; gene_name Rims1;
chr1	22732101	22732325	intron	22727010	22805561	gene_id Rims1; transcript_id NM_001012623; intron_number 29; intron_id NM_001012623.29; gene_name Rims1;
chr1	22732728	22733006	transcript	22285973	22806158	gene_id Rims1; transcript_id NM_001012623; gene_name Rims1;
chr1	22732728	22733006	intron	22727010	22805561	gene_id Rims1; transcript_id NM_001012623; intron_number 29; intron_id NM_001012623.29; gene_name Rims1;
chr1	22734067	22734213	transcript	22285973	22806158	gene_id Rims1; transcript_id NM_001012623; gene_name Rims1;
chr1	22734067	22734213	intron	22727010	22805561	gene_id Rims1; transcript_id NM_001012623; intron_number 29; intron_id NM_001012623.29; gene_name Rims1;
chr1	22779726	22779799	transcript	22285973	22806158	gene_id Rims1; transcript_id NM_001012623; gene_name Rims1;
chr1	22779726	22779799	intron	22727010	22805561	gene_id Rims1; transcript_id NM_001012623; intron_number 29; intron_id NM_001012623.29; gene_name Rims1;
chr1	22780586	22781338	transcript	22285973	22806158	gene_id Rims1; transcript_id NM_001012623; gene_name Rims1;
chr1	22780586	22781338	intron	22727010	22805561	gene_id Rims1; transcript_id NM_001012623; intron_number 29; intron_id NM_001012623.29; gene_name Rims1;
chr1	22781686	22782438	transcript	22285973	22806158	gene_id Rims1; transcript_id NM_001012623; gene_name Rims1;
chr1	22781686	22782438	intron	22727010	22805561	gene_id Rims1; transcript_id NM_001012623; intron_number 29; intron_id NM_001012623.29; gene_name Rims1;
chr1	22781686	22782438	regulatory_region	22782221	22782472	ID=regulatory_region:ENSMUSR00000477534;bound_end=22782472;bound_start=22782221;description=Open chromatin region;feature_type=Open chromatin
chr1	22782914	22782957	transcript	22285973	22806158	gene_id Rims1; transcript_id NM_001012623; gene_name Rims1;
chr1	22782914	22782957	intron	22727010	22805561	gene_id Rims1; transcript_id NM_001012623; intron_number 29; intron_id NM_001012623.29; gene_name Rims1;
chr1	22799063	22801143	transcript	22285973	22806158	gene_id Rims1; transcript_id NM_001012623; gene_name Rims1;
chr1	22799063	22801143	intron	22727010	22805561	gene_id Rims1; transcript_id NM_001012623; intron_number 29; intron_id NM_001012623.29; gene_name Rims1;
chr1	22799063	22801143	regulatory_region	22799401	22799600	ID=regulatory_region:ENSMUSR00000477537;bound_end=22799600;bound_start=22799401;description=CTCF Binding Site;feature_type=CTCF Binding Site
chr1	22799063	22801143	regulatory_region	22800337	22800618	ID=regulatory_region:ENSMUSR00000477538;bound_end=22800618;bound_start=22800337;description=Open chromatin region;feature_type=Open chromatin
chr1	22801552	22801790	transcript	22285973	22806158	gene_id Rims1; transcript_id NM_001012623; gene_name Rims1;
chr1	22801552	22801790	intron	22727010	22805561	gene_id Rims1; transcript_id NM_001012623; intron_number 29; intron_id NM_001012623.29; gene_name Rims1;
chr1	22801552	22801790	regulatory_region	22801601	22801800	ID=regulatory_region:ENSMUSR00000477539;bound_end=22801800;bound_start=22801601;description=Predicted promoter flanking region;feature_type=Promoter Flanking Region
chr1	22830544	22830851	regulatory_region	22820811	22821264	ID=regulatory_region:ENSMUSR00000001330;bound_end=22821264;bound_start=22820811;description=Open chromatin region;feature_type=Open chromatin
chr1	23178727	23179316	regulatory_region	23172802	23174799	ID=regulatory_region:ENSMUSR00000001347;bound_end=23174799;bound_start=23172802;description=Predicted promoter flanking region;feature_type=Promoter Flanking Region
chr1	23179738	23179767	regulatory_region	23184601	23185599	ID=regulatory_region:ENSMUSR00000001351;bound_end=23185599;bound_start=23184601;description=Predicted promoter flanking region;feature_type=Promoter Flanking Region
chr1	23180921	23181102	regulatory_region	23184601	23185599	ID=regulatory_region:ENSMUSR00000001351;bound_end=23185599;bound_start=23184601;description=Predicted promoter flanking region;feature_type=Promoter Flanking Region
chr1	23206516	23207728	regulatory_region	23200202	23203999	ID=regulatory_region:ENSMUSR00000001357;bound_end=23203999;bound_start=23200202;description=Predicted promoter flanking region;feature_type=Promoter Flanking Region
chr1	23208164	23208842	regulatory_region	23200202	23203999	ID=regulatory_region:ENSMUSR00000001357;bound_end=23203999;bound_start=23200202;description=Predicted promoter flanking region;feature_type=Promoter Flanking Region
chr1	23307994	23308189	regulatory_region	23305801	23306200	ID=regulatory_region:ENSMUSR00000294288;bound_end=23306200;bound_start=23305801;description=CTCF Binding Site;feature_type=CTCF Binding Site
chr1	23320672	23321317	regulatory_region	23320802	23322200	ID=regulatory_region:ENSMUSR00000001384;bound_end=23322200;bound_start=23320802;description=Predicted promoter flanking region;feature_type=Promoter Flanking Region
chr1	23327094	23327571	regulatory_region	23324201	23324800	ID=regulatory_region:ENSMUSR00000294289;bound_end=23324800;bound_start=23324201;description=CTCF Binding Site;feature_type=CTCF Binding Site
chr1	23328286	23329037	regulatory_region	23324201	23324800	ID=regulatory_region:ENSMUSR00000294289;bound_end=23324800;bound_start=23324201;description=CTCF Binding Site;feature_type=CTCF Binding Site
chr1	23339255	23339723	regulatory_region	23337801	23338200	ID=regulatory_region:ENSMUSR00000477573;bound_end=23338200;bound_start=23337801;description=CTCF Binding Site;feature_type=CTCF Binding Site
chr1	23361930	23361987	regulatory_region	23361401	23361800	ID=regulatory_region:ENSMUSR00000294291;bound_end=23361800;bound_start=23361401;description=CTCF Binding Site;feature_type=CTCF Binding Site
chr1	23367097	23367292	exon	23366424	23370448	gene_id Ogfrl1; transcript_id NM_001081079; exon_number 1; exon_id NM_001081079.1; gene_name Ogfrl1;
chr1	23367097	23367292	transcript	23366424	23383175	gene_id Ogfrl1; transcript_id NM_001081079; gene_name Ogfrl1;
chr1	23367097	23367292	exon	23366436	23370448	gene_id Ogfrl1; transcript_id NM_001379083; exon_number 1; exon_id NM_001379083.1; gene_name Ogfrl1;
chr1	23367097	23367292	transcript	23366436	23383201	gene_id Ogfrl1; transcript_id NM_001379083; gene_name Ogfrl1;
chr1	23367593	23368834	exon	23366424	23370448	gene_id Ogfrl1; transcript_id NM_001081079; exon_number 1; exon_id NM_001081079.1; gene_name Ogfrl1;
chr1	23367593	23368834	transcript	23366424	23383175	gene_id Ogfrl1; transcript_id NM_001081079; gene_name Ogfrl1;
chr1	23367593	23368834	exon	23366436	23370448	gene_id Ogfrl1; transcript_id NM_001379083; exon_number 1; exon_id NM_001379083.1; gene_name Ogfrl1;
chr1	23367593	23368834	transcript	23366436	23383201	gene_id Ogfrl1; transcript_id NM_001379083; gene_name Ogfrl1;
chr1	23378985	23380640	transcript	23366424	23383175	gene_id Ogfrl1; transcript_id NM_001081079; gene_name Ogfrl1;
chr1	23378985	23380640	transcript	23366436	23383201	gene_id Ogfrl1; transcript_id NM_001379083; gene_name Ogfrl1;
chr1	23378985	23380640	exon	23378972	23379058	gene_id Ogfrl1; transcript_id NM_001379083; exon_number 4; exon_id NM_001379083.4; gene_name Ogfrl1;
chr1	23378985	23380640	intron	23379058	23382815	gene_id Ogfrl1; transcript_id NM_001379083; intron_number 4; intron_id NM_001379083.4; gene_name Ogfrl1;
chr1	23378985	23380640	regulatory_region	23379200	23381001	ID=regulatory_region:ENSMUSR00000294293;bound_end=23382799;bound_start=23378602;description=Predicted promoter;feature_type=Promoter
chr1	23461387	23464375	regulatory_region	23453201	23453400	ID=regulatory_region:ENSMUSR00000477582;bound_end=23453400;bound_start=23453201;description=CTCF Binding Site;feature_type=CTCF Binding Site
chr1	23481994	23482252	regulatory_region	23482601	23482800	ID=regulatory_region:ENSMUSR00000477583;bound_end=23482800;bound_start=23482601;description=CTCF Binding Site;feature_type=CTCF Binding Site
chr1	23482626	23483646	regulatory_region	23482601	23482800	ID=regulatory_region:ENSMUSR00000477583;bound_end=23482800;bound_start=23482601;description=CTCF Binding Site;feature_type=CTCF Binding Site
chr1	23484222	23484596	regulatory_region	23484520	23485062	ID=regulatory_region:ENSMUSR00000001406;bound_end=23485062;bound_start=23484520;description=Open chromatin region;feature_type=Open chromatin
chr1	23485341	23485590	regulatory_region	23485460	23486213	ID=regulatory_region:ENSMUSR00000477584;bound_end=23486213;bound_start=23485460;description=Open chromatin region;feature_type=Open chromatin
chr1	23615944	23615954	regulatory_region	23610001	23610400	ID=regulatory_region:ENSMUSR00000294300;bound_end=23610400;bound_start=23610001;description=CTCF Binding Site;feature_type=CTCF Binding Site
chr1	23616274	23616888	regulatory_region	23610001	23610400	ID=regulatory_region:ENSMUSR00000294300;bound_end=23610400;bound_start=23610001;description=CTCF Binding Site;feature_type=CTCF Binding Site
chr1	23687476	23687959	regulatory_region	23689801	23690000	ID=regulatory_region:ENSMUSR00000477602;bound_end=23690000;bound_start=23689801;description=Predicted promoter flanking region;feature_type=Promoter Flanking Region
chr1	23688276	23688510	regulatory_region	23689801	23690000	ID=regulatory_region:ENSMUSR00000477602;bound_end=23690000;bound_start=23689801;description=Predicted promoter flanking region;feature_type=Promoter Flanking Region
chr1	23689327	23690276	regulatory_region	23689801	23690000	ID=regulatory_region:ENSMUSR00000477602;bound_end=23690000;bound_start=23689801;description=Predicted promoter flanking region;feature_type=Promoter Flanking Region
chr1	23706750	23706951	regulatory_region	23705800	23706600	ID=regulatory_region:ENSMUSR00000477603;bound_end=23706600;bound_start=23705451;description=Predicted enhancer;feature_type=Enhancer
chr1	23707260	23707435	regulatory_region	23705800	23706600	ID=regulatory_region:ENSMUSR00000477603;bound_end=23706600;bound_start=23705451;description=Predicted enhancer;feature_type=Enhancer
chr1	23708067	23708252	regulatory_region	23705800	23706600	ID=regulatory_region:ENSMUSR00000477603;bound_end=23706600;bound_start=23705451;description=Predicted enhancer;feature_type=Enhancer
chr1	23714594	23715032	regulatory_region	23718201	23718400	ID=regulatory_region:ENSMUSR00000477604;bound_end=23718400;bound_start=23718201;description=CTCF Binding Site;feature_type=CTCF Binding Site
chr1	23715345	23715472	regulatory_region	23718201	23718400	ID=regulatory_region:ENSMUSR00000477604;bound_end=23718400;bound_start=23718201;description=CTCF Binding Site;feature_type=CTCF Binding Site
chr1	23715983	23716334	regulatory_region	23718201	23718400	ID=regulatory_region:ENSMUSR00000477604;bound_end=23718400;bound_start=23718201;description=CTCF Binding Site;feature_type=CTCF Binding Site
chr1	23722165	23722643	regulatory_region	23722401	23722800	ID=regulatory_region:ENSMUSR00000477606;bound_end=23722800;bound_start=23722401;description=Predicted promoter flanking region;feature_type=Promoter Flanking Region
chr1	23786970	23788043	transcript	23761926	23847858	gene_id B3gat2; transcript_id NM_172124; gene_name B3gat2;
chr1	23786970	23788043	intron	23763228	23815221	gene_id B3gat2; transcript_id NM_172124; intron_number 1; intron_id NM_172124.1; gene_name B3gat2;
chr1	23798954	23799142	transcript	23761926	23847858	gene_id B3gat2; transcript_id NM_172124; gene_name B3gat2;
chr1	23798954	23799142	intron	23763228	23815221	gene_id B3gat2; transcript_id NM_172124; intron_number 1; intron_id NM_172124.1; gene_name B3gat2;
chr1	23802612	23803250	transcript	23761926	23847858	gene_id B3gat2; transcript_id NM_172124; gene_name B3gat2;
chr1	23802612	23803250	intron	23763228	23815221	gene_id B3gat2; transcript_id NM_172124; intron_number 1; intron_id NM_172124.1; gene_name B3gat2;
chr1	23803623	23803822	transcript	23761926	23847858	gene_id B3gat2; transcript_id NM_172124; gene_name B3gat2;
chr1	23803623	23803822	intron	23763228	23815221	gene_id B3gat2; transcript_id NM_172124; intron_number 1; intron_id NM_172124.1; gene_name B3gat2;
chr1	23804952	23805182	transcript	23761926	23847858	gene_id B3gat2; transcript_id NM_172124; gene_name B3gat2;
chr1	23804952	23805182	intron	23763228	23815221	gene_id B3gat2; transcript_id NM_172124; intron_number 1; intron_id NM_172124.1; gene_name B3gat2;
chr1	23805535	23805742	transcript	23761926	23847858	gene_id B3gat2; transcript_id NM_172124; gene_name B3gat2;
chr1	23805535	23805742	intron	23763228	23815221	gene_id B3gat2; transcript_id NM_172124; intron_number 1; intron_id NM_172124.1; gene_name B3gat2;
chr1	23828928	23829887	transcript	23761926	23847858	gene_id B3gat2; transcript_id NM_172124; gene_name B3gat2;
chr1	23828928	23829887	intron	23815365	23844873	gene_id B3gat2; transcript_id NM_172124; intron_number 2; intron_id NM_172124.2; gene_name B3gat2;
chr1	23832691	23833770	transcript	23761926	23847858	gene_id B3gat2; transcript_id NM_172124; gene_name B3gat2;
chr1	23832691	23833770	intron	23815365	23844873	gene_id B3gat2; transcript_id NM_172124; intron_number 2; intron_id NM_172124.2; gene_name B3gat2;
chr1	23908772	23908949	transcript	23844825	23909736	gene_id Smap1; transcript_id NR_110972; gene_name Smap1;
chr1	23908772	23908949	transcript	23845625	23909736	gene_id Smap1; transcript_id NM_001290683; gene_name Smap1;
chr1	23908772	23908949	transcript	23845625	23922381	gene_id Smap1; transcript_id NM_028534; gene_name Smap1;
chr1	23908772	23908949	intron	23891993	23909663	gene_id Smap1; transcript_id NM_001290683; intron_number 9; intron_id NM_001290683.9; gene_name Smap1;
chr1	23908772	23908949	intron	23891993	23922038	gene_id Smap1; transcript_id NM_028534; intron_number 9; intron_id NM_028534.9; gene_name Smap1;
chr1	24000597	24001381	transcript	23995939	24005640	gene_id Sdhaf4; transcript_id NM_026503; gene_name Sdhaf4;
chr1	24000597	24001381	intron	23996360	24003157	gene_id Sdhaf4; transcript_id NM_026503; intron_number 1; intron_id NM_026503.1; gene_name Sdhaf4;
chr1	24001797	24002277	transcript	23995939	24005640	gene_id Sdhaf4; transcript_id NM_026503; gene_name Sdhaf4;
chr1	24001797	24002277	intron	23996360	24003157	gene_id Sdhaf4; transcript_id NM_026503; intron_number 1; intron_id NM_026503.1; gene_name Sdhaf4;
chr1	24002973	24003572	transcript	23995939	24005640	gene_id Sdhaf4; transcript_id NM_026503; gene_name Sdhaf4;
chr1	24002973	24003572	intron	23996360	24003157	gene_id Sdhaf4; transcript_id NM_026503; intron_number 1; intron_id NM_026503.1; gene_name Sdhaf4;
chr1	24002973	24003572	exon	24003157	24003306	gene_id Sdhaf4; transcript_id NM_026503; exon_number 2; exon_id NM_026503.2; gene_name Sdhaf4;
chr1	24002973	24003572	intron	24003306	24005546	gene_id Sdhaf4; transcript_id NM_026503; intron_number 2; intron_id NM_026503.2; gene_name Sdhaf4;
chr1	24068510	24069768	transcript	24010758	24100341	gene_id Fam135a; transcript_id NM_026604; gene_name Fam135a;
chr1	24068510	24069768	intron	24067978	24085411	gene_id Fam135a; transcript_id NM_026604; intron_number 18; intron_id NM_026604.18; gene_name Fam135a;
chr1	24070112	24070255	transcript	24010758	24100341	gene_id Fam135a; transcript_id NM_026604; gene_name Fam135a;
chr1	24070112	24070255	intron	24067978	24085411	gene_id Fam135a; transcript_id NM_026604; intron_number 18; intron_id NM_026604.18; gene_name Fam135a;
chr1	24363065	24364967	transcript	24257683	24587437	gene_id Col19a1; transcript_id NM_007733; gene_name Col19a1;
chr1	24363065	24364967	intron	24352335	24374583	gene_id Col19a1; transcript_id NM_007733; intron_number 35; intron_id NM_007733.35; gene_name Col19a1;
chr1	24399389	24399465	transcript	24257683	24587437	gene_id Col19a1; transcript_id NM_007733; gene_name Col19a1;
chr1	24399389	24399465	intron	24374636	24410196	gene_id Col19a1; transcript_id NM_007733; intron_number 36; intron_id NM_007733.36; gene_name Col19a1;
chr1	24399872	24399889	transcript	24257683	24587437	gene_id Col19a1; transcript_id NM_007733; gene_name Col19a1;
chr1	24399872	24399889	intron	24374636	24410196	gene_id Col19a1; transcript_id NM_007733; intron_number 36; intron_id NM_007733.36; gene_name Col19a1;
chr1	24400432	24400894	transcript	24257683	24587437	gene_id Col19a1; transcript_id NM_007733; gene_name Col19a1;
chr1	24400432	24400894	intron	24374636	24410196	gene_id Col19a1; transcript_id NM_007733; intron_number 36; intron_id NM_007733.36; gene_name Col19a1;
chr1	24401374	24402011	transcript	24257683	24587437	gene_id Col19a1; transcript_id NM_007733; gene_name Col19a1;
chr1	24401374	24402011	intron	24374636	24410196	gene_id Col19a1; transcript_id NM_007733; intron_number 36; intron_id NM_007733.36; gene_name Col19a1;
chr1	24453993	24454625	transcript	24257683	24587437	gene_id Col19a1; transcript_id NM_007733; gene_name Col19a1;
chr1	24453993	24454625	intron	24453797	24461476	gene_id Col19a1; transcript_id NM_007733; intron_number 39; intron_id NM_007733.39; gene_name Col19a1;
chr1	24457091	24457631	transcript	24257683	24587437	gene_id Col19a1; transcript_id NM_007733; gene_name Col19a1;
chr1	24457091	24457631	intron	24453797	24461476	gene_id Col19a1; transcript_id NM_007733; intron_number 39; intron_id NM_007733.39; gene_name Col19a1;
chr1	24458252	24458808	transcript	24257683	24587437	gene_id Col19a1; transcript_id NM_007733; gene_name Col19a1;
chr1	24458252	24458808	intron	24453797	24461476	gene_id Col19a1; transcript_id NM_007733; intron_number 39; intron_id NM_007733.39; gene_name Col19a1;
chr1	24459214	24459295	transcript	24257683	24587437	gene_id Col19a1; transcript_id NM_007733; gene_name Col19a1;
chr1	24459214	24459295	intron	24453797	24461476	gene_id Col19a1; transcript_id NM_007733; intron_number 39; intron_id NM_007733.39; gene_name Col19a1;
chr1	24460024	24460434	transcript	24257683	24587437	gene_id Col19a1; transcript_id NM_007733; gene_name Col19a1;
chr1	24460024	24460434	intron	24453797	24461476	gene_id Col19a1; transcript_id NM_007733; intron_number 39; intron_id NM_007733.39; gene_name Col19a1;
chr1	24461158	24461610	transcript	24257683	24587437	gene_id Col19a1; transcript_id NM_007733; gene_name Col19a1;
chr1	24461158	24461610	intron	24453797	24461476	gene_id Col19a1; transcript_id NM_007733; intron_number 39; intron_id NM_007733.39; gene_name Col19a1;
chr1	24461158	24461610	regulatory_region	24461001	24461400	ID=regulatory_region:ENSMUSR00000294358;bound_end=24461400;bound_start=24461001;description=CTCF Binding Site;feature_type=CTCF Binding Site
chr1	24461158	24461610	exon	24461476	24461529	gene_id Col19a1; transcript_id NM_007733; exon_number 40; exon_id NM_007733.40; gene_name Col19a1;
chr1	24461158	24461610	intron	24461529	24508184	gene_id Col19a1; transcript_id NM_007733; intron_number 40; intron_id NM_007733.40; gene_name Col19a1;
chr1	24508664	24509206	transcript	24257683	24587437	gene_id Col19a1; transcript_id NM_007733; gene_name Col19a1;
chr1	24508664	24509206	intron	24508228	24510843	gene_id Col19a1; transcript_id NM_007733; intron_number 41; intron_id NM_007733.41; gene_name Col19a1;
chr1	24509616	24509901	transcript	24257683	24587437	gene_id Col19a1; transcript_id NM_007733; gene_name Col19a1;
chr1	24509616	24509901	intron	24508228	24510843	gene_id Col19a1; transcript_id NM_007733; intron_number 41; intron_id NM_007733.41; gene_name Col19a1;
chr1	24510256	24510673	transcript	24257683	24587437	gene_id Col19a1; transcript_id NM_007733; gene_name Col19a1;
chr1	24510256	24510673	intron	24508228	24510843	gene_id Col19a1; transcript_id NM_007733; intron_number 41; intron_id NM_007733.41; gene_name Col19a1;
chr1	24518019	24518585	transcript	24257683	24587437	gene_id Col19a1; transcript_id NM_007733; gene_name Col19a1;
chr1	24518019	24518585	intron	24510887	24525604	gene_id Col19a1; transcript_id NM_007733; intron_number 42; intron_id NM_007733.42; gene_name Col19a1;
chr1	24808858	24809276	regulatory_region	24842321	24842664	ID=regulatory_region:ENSMUSR00000477730;bound_end=24842664;bound_start=24842321;description=Open chromatin region;feature_type=Open chromatin
chr1	24842726	24842819	regulatory_region	24842321	24842664	ID=regulatory_region:ENSMUSR00000477730;bound_end=24842664;bound_start=24842321;description=Open chromatin region;feature_type=Open chromatin
chr1	24843152	24843381	regulatory_region	24842321	24842664	ID=regulatory_region:ENSMUSR00000477730;bound_end=24842664;bound_start=24842321;description=Open chromatin region;feature_type=Open chromatin
chr1	24884296	24884935	regulatory_region	24869601	24871000	ID=regulatory_region:ENSMUSR00000294371;bound_end=24871000;bound_start=24869601;description=Predicted promoter flanking region;feature_type=Promoter Flanking Region
chr1	24918601	24918668	regulatory_region	24901338	24901644	ID=regulatory_region:ENSMUSR00000477731;bound_end=24901644;bound_start=24901338;description=Open chromatin region;feature_type=Open chromatin
chr1	24943932	24943999	regulatory_region	24938801	24939000	ID=regulatory_region:ENSMUSR00000477732;bound_end=24939000;bound_start=24938801;description=Predicted enhancer;feature_type=Enhancer
chr1	24944439	24944684	regulatory_region	24938801	24939000	ID=regulatory_region:ENSMUSR00000477732;bound_end=24939000;bound_start=24938801;description=Predicted enhancer;feature_type=Enhancer
chr1	24945466	24945646	regulatory_region	24938801	24939000	ID=regulatory_region:ENSMUSR00000477732;bound_end=24939000;bound_start=24938801;description=Predicted enhancer;feature_type=Enhancer
chr1	25063420	25063815	regulatory_region	25064000	25064800	ID=regulatory_region:ENSMUSR00000477735;bound_end=25064800;bound_start=25064000;description=Predicted promoter flanking region;feature_type=Promoter Flanking Region
chr1	25064202	25065106	regulatory_region	25064000	25064800	ID=regulatory_region:ENSMUSR00000477735;bound_end=25064800;bound_start=25064000;description=Predicted promoter flanking region;feature_type=Promoter Flanking Region
chr1	25065422	25065426	regulatory_region	25064000	25064800	ID=regulatory_region:ENSMUSR00000477735;bound_end=25064800;bound_start=25064000;description=Predicted promoter flanking region;feature_type=Promoter Flanking Region
chr1	25106663	25107404	transcript	25067476	25829707	gene_id Adgrb3; transcript_id NM_175642; gene_name Adgrb3;
chr1	25106663	25107404	intron	25101528	25111692	gene_id Adgrb3; transcript_id NM_175642; intron_number 6; intron_id NM_175642.6; gene_name Adgrb3;
chr1	25106663	25107404	regulatory_region	25106401	25108800	ID=regulatory_region:ENSMUSR00000294377;bound_end=25108800;bound_start=25106401;description=Predicted enhancer;feature_type=Enhancer
chr1	25107713	25108685	transcript	25067476	25829707	gene_id Adgrb3; transcript_id NM_175642; gene_name Adgrb3;
chr1	25107713	25108685	intron	25101528	25111692	gene_id Adgrb3; transcript_id NM_175642; intron_number 6; intron_id NM_175642.6; gene_name Adgrb3;
chr1	25107713	25108685	regulatory_region	25106401	25108800	ID=regulatory_region:ENSMUSR00000294377;bound_end=25108800;bound_start=25106401;description=Predicted enhancer;feature_type=Enhancer
chr1	25177707	25180904	transcript	25067476	25829707	gene_id Adgrb3; transcript_id NM_175642; gene_name Adgrb3;
chr1	25177707	25180904	intron	25131401	25221760	gene_id Adgrb3; transcript_id NM_175642; intron_number 12; intron_id NM_175642.12; gene_name Adgrb3;
chr1	25177707	25180904	regulatory_region	25177602	25180999	ID=regulatory_region:ENSMUSR00000477744;bound_end=25180999;bound_start=25177602;description=Predicted promoter flanking region;feature_type=Promoter Flanking Region
chr1	25183280	25183296	transcript	25067476	25829707	gene_id Adgrb3; transcript_id NM_175642; gene_name Adgrb3;
chr1	25183280	25183296	intron	25131401	25221760	gene_id Adgrb3; transcript_id NM_175642; intron_number 12; intron_id NM_175642.12; gene_name Adgrb3;
chr1	25183984	25184354	transcript	25067476	25829707	gene_id Adgrb3; transcript_id NM_175642; gene_name Adgrb3;
chr1	25183984	25184354	intron	25131401	25221760	gene_id Adgrb3; transcript_id NM_175642; intron_number 12; intron_id NM_175642.12; gene_name Adgrb3;
chr1	25224134	25224320	transcript	25067476	25829707	gene_id Adgrb3; transcript_id NM_175642; gene_name Adgrb3;
chr1	25224134	25224320	intron	25221862	25226720	gene_id Adgrb3; transcript_id NM_175642; intron_number 13; intron_id NM_175642.13; gene_name Adgrb3;
chr1	25224651	25224791	transcript	25067476	25829707	gene_id Adgrb3; transcript_id NM_175642; gene_name Adgrb3;
chr1	25224651	25224791	intron	25221862	25226720	gene_id Adgrb3; transcript_id NM_175642; intron_number 13; intron_id NM_175642.13; gene_name Adgrb3;
chr1	25225530	25226002	transcript	25067476	25829707	gene_id Adgrb3; transcript_id NM_175642; gene_name Adgrb3;
chr1	25225530	25226002	intron	25221862	25226720	gene_id Adgrb3; transcript_id NM_175642; intron_number 13; intron_id NM_175642.13; gene_name Adgrb3;
chr1	25226502	25226734	transcript	25067476	25829707	gene_id Adgrb3; transcript_id NM_175642; gene_name Adgrb3;
chr1	25226502	25226734	intron	25221862	25226720	gene_id Adgrb3; transcript_id NM_175642; intron_number 13; intron_id NM_175642.13; gene_name Adgrb3;
chr1	25226502	25226734	regulatory_region	25226600	25227601	ID=regulatory_region:ENSMUSR00000294378;bound_end=25229999;bound_start=25225402;description=Predicted promoter;feature_type=Promoter
chr1	25226502	25226734	exon	25226720	25226823	gene_id Adgrb3; transcript_id NM_175642; exon_number 14; exon_id NM_175642.14; gene_name Adgrb3;
chr1	25227681	25227958	transcript	25067476	25829707	gene_id Adgrb3; transcript_id NM_175642; gene_name Adgrb3;
chr1	25227681	25227958	intron	25226823	25228421	gene_id Adgrb3; transcript_id NM_175642; intron_number 14; intron_id NM_175642.14; gene_name Adgrb3;
chr1	25227681	25227958	regulatory_region	25227800	25229801	ID=regulatory_region:ENSMUSR00000294379;bound_end=25229999;bound_start=25225402;description=Predicted promoter;feature_type=Promoter
chr1	25276919	25277430	transcript	25067476	25829707	gene_id Adgrb3; transcript_id NM_175642; gene_name Adgrb3;
chr1	25276919	25277430	intron	25228547	25396436	gene_id Adgrb3; transcript_id NM_175642; intron_number 15; intron_id NM_175642.15; gene_name Adgrb3;
chr1	25276919	25277430	transcript	25276404	25277954	gene_id Gm20172; transcript_id NM_001204913; gene_name Gm20172;
chr1	25276919	25277430	CDS	25276575	25276946	gene_id Gm20172; transcript_id NM_001204913; exon_number 1; exon_id NM_001204913.1; gene_name Gm20172;
chr1	25276919	25277430	start_codon	25276944	25276946	gene_id Gm20172; transcript_id NM_001204913; exon_number 1; exon_id NM_001204913.1; gene_name Gm20172;
chr1	25351747	25351907	transcript	25067476	25829707	gene_id Adgrb3; transcript_id NM_175642; gene_name Adgrb3;
chr1	25351747	25351907	intron	25228547	25396436	gene_id Adgrb3; transcript_id NM_175642; intron_number 15; intron_id NM_175642.15; gene_name Adgrb3;
chr1	25352841	25353012	transcript	25067476	25829707	gene_id Adgrb3; transcript_id NM_175642; gene_name Adgrb3;
chr1	25352841	25353012	intron	25228547	25396436	gene_id Adgrb3; transcript_id NM_175642; intron_number 15; intron_id NM_175642.15; gene_name Adgrb3;
chr1	25353513	25353547	transcript	25067476	25829707	gene_id Adgrb3; transcript_id NM_175642; gene_name Adgrb3;
chr1	25353513	25353547	intron	25228547	25396436	gene_id Adgrb3; transcript_id NM_175642; intron_number 15; intron_id NM_175642.15; gene_name Adgrb3;
chr1	25353917	25354036	transcript	25067476	25829707	gene_id Adgrb3; transcript_id NM_175642; gene_name Adgrb3;
chr1	25353917	25354036	intron	25228547	25396436	gene_id Adgrb3; transcript_id NM_175642; intron_number 15; intron_id NM_175642.15; gene_name Adgrb3;
chr1	25365054	25366303	transcript	25067476	25829707	gene_id Adgrb3; transcript_id NM_175642; gene_name Adgrb3;
chr1	25365054	25366303	intron	25228547	25396436	gene_id Adgrb3; transcript_id NM_175642; intron_number 15; intron_id NM_175642.15; gene_name Adgrb3;
chr1	25366604	25366873	transcript	25067476	25829707	gene_id Adgrb3; transcript_id NM_175642; gene_name Adgrb3;
chr1	25366604	25366873	intron	25228547	25396436	gene_id Adgrb3; transcript_id NM_175642; intron_number 15; intron_id NM_175642.15; gene_name Adgrb3;
chr1	25368022	25368589	transcript	25067476	25829707	gene_id Adgrb3; transcript_id NM_175642; gene_name Adgrb3;
chr1	25368022	25368589	intron	25228547	25396436	gene_id Adgrb3; transcript_id NM_175642; intron_number 15; intron_id NM_175642.15; gene_name Adgrb3;
chr1	25447701	25448184	transcript	25067476	25829707	gene_id Adgrb3; transcript_id NM_175642; gene_name Adgrb3;
chr1	25447701	25448184	intron	25432576	25456992	gene_id Adgrb3; transcript_id NM_175642; intron_number 19; intron_id NM_175642.19; gene_name Adgrb3;
chr1	25448781	25448804	transcript	25067476	25829707	gene_id Adgrb3; transcript_id NM_175642; gene_name Adgrb3;
chr1	25448781	25448804	intron	25432576	25456992	gene_id Adgrb3; transcript_id NM_175642; intron_number 19; intron_id NM_175642.19; gene_name Adgrb3;
chr1	25487941	25489039	transcript	25067476	25829707	gene_id Adgrb3; transcript_id NM_175642; gene_name Adgrb3;
chr1	25487941	25489039	exon	25487925	25488119	gene_id Adgrb3; transcript_id NM_175642; exon_number 22; exon_id NM_175642.22; gene_name Adgrb3;
chr1	25487941	25489039	intron	25488119	25504433	gene_id Adgrb3; transcript_id NM_175642; intron_number 22; intron_id NM_175642.22; gene_name Adgrb3;
chr1	25490044	25490212	transcript	25067476	25829707	gene_id Adgrb3; transcript_id NM_175642; gene_name Adgrb3;
chr1	25490044	25490212	intron	25488119	25504433	gene_id Adgrb3; transcript_id NM_175642; intron_number 22; intron_id NM_175642.22; gene_name Adgrb3;
chr1	25527012	25527676	transcript	25067476	25829707	gene_id Adgrb3; transcript_id NM_175642; gene_name Adgrb3;
chr1	25527012	25527676	intron	25505014	25531870	gene_id Adgrb3; transcript_id NM_175642; intron_number 24; intron_id NM_175642.24; gene_name Adgrb3;
chr1	25527012	25527676	regulatory_region	25527001	25527400	ID=regulatory_region:ENSMUSR00000294385;bound_end=25527400;bound_start=25527001;description=CTCF Binding Site;feature_type=CTCF Binding Site
chr1	25527012	25527676	regulatory_region	25527200	25527600	ID=regulatory_region:ENSMUSR00000477761;bound_end=25527600;bound_start=25527058;description=Predicted enhancer;feature_type=Enhancer
chr1	25528473	25529025	transcript	25067476	25829707	gene_id Adgrb3; transcript_id NM_175642; gene_name Adgrb3;
chr1	25528473	25529025	intron	25505014	25531870	gene_id Adgrb3; transcript_id NM_175642; intron_number 24; intron_id NM_175642.24; gene_name Adgrb3;
chr1	25590470	25590556	transcript	25067476	25829707	gene_id Adgrb3; transcript_id NM_175642; gene_name Adgrb3;
chr1	25590470	25590556	intron	25559865	25826004	gene_id Adgrb3; transcript_id NM_175642; intron_number 29; intron_id NM_175642.29; gene_name Adgrb3;
chr1	25782397	25783144	transcript	25067476	25829707	gene_id Adgrb3; transcript_id NM_175642; gene_name Adgrb3;
chr1	25782397	25783144	intron	25559865	25826004	gene_id Adgrb3; transcript_id NM_175642; intron_number 29; intron_id NM_175642.29; gene_name Adgrb3;
chr1	25783781	25784079	transcript	25067476	25829707	gene_id Adgrb3; transcript_id NM_175642; gene_name Adgrb3;
chr1	25783781	25784079	intron	25559865	25826004	gene_id Adgrb3; transcript_id NM_175642; intron_number 29; intron_id NM_175642.29; gene_name Adgrb3;
chr1	25819341	25819856	transcript	25067476	25829707	gene_id Adgrb3; transcript_id NM_175642; gene_name Adgrb3;
chr1	25819341	25819856	intron	25559865	25826004	gene_id Adgrb3; transcript_id NM_175642; intron_number 29; intron_id NM_175642.29; gene_name Adgrb3;
chr1	25819341	25819856	regulatory_region	25819201	25819400	ID=regulatory_region:ENSMUSR00000477771;bound_end=25819400;bound_start=25819201;description=Predicted promoter flanking region;feature_type=Promoter Flanking Region
chr1	25834626	25834827	regulatory_region	25834001	25834200	ID=regulatory_region:ENSMUSR00000477772;bound_end=25834200;bound_start=25834001;description=Predicted promoter flanking region;feature_type=Promoter Flanking Region
chr1	25835357	25835723	regulatory_region	25834001	25834200	ID=regulatory_region:ENSMUSR00000477772;bound_end=25834200;bound_start=25834001;description=Predicted promoter flanking region;feature_type=Promoter Flanking Region
chr1	25841114	25841505	regulatory_region	25840801	25841200	ID=regulatory_region:ENSMUSR00000477773;bound_end=25841200;bound_start=25840801;description=CTCF Binding Site;feature_type=CTCF Binding Site
chr1	25880019	25880475	regulatory_region	25885001	25885400	ID=regulatory_region:ENSMUSR00000294393;bound_end=25885400;bound_start=25885001;description=CTCF Binding Site;feature_type=CTCF Binding Site
chr1	25880917	25881103	regulatory_region	25885001	25885400	ID=regulatory_region:ENSMUSR00000294393;bound_end=25885400;bound_start=25885001;description=CTCF Binding Site;feature_type=CTCF Binding Site
chr1	25917591	25918148	regulatory_region	25894201	25894600	ID=regulatory_region:ENSMUSR00000294394;bound_end=25894600;bound_start=25894201;description=CTCF Binding Site;feature_type=CTCF Binding Site
chr1	25937698	25938903	regulatory_region	25975801	25976000	ID=regulatory_region:ENSMUSR00000477775;bound_end=25976000;bound_start=25975801;description=CTCF Binding Site;feature_type=CTCF Binding Site
chr1	25947087	25947145	regulatory_region	25975801	25976000	ID=regulatory_region:ENSMUSR00000477775;bound_end=25976000;bound_start=25975801;description=CTCF Binding Site;feature_type=CTCF Binding Site
chr1	25960794	25960900	regulatory_region	25975801	25976000	ID=regulatory_region:ENSMUSR00000477775;bound_end=25976000;bound_start=25975801;description=CTCF Binding Site;feature_type=CTCF Binding Site
chr1	25961521	25961730	regulatory_region	25975801	25976000	ID=regulatory_region:ENSMUSR00000477775;bound_end=25976000;bound_start=25975801;description=CTCF Binding Site;feature_type=CTCF Binding Site
chr1	25972321	25972483	regulatory_region	25975801	25976000	ID=regulatory_region:ENSMUSR00000477775;bound_end=25976000;bound_start=25975801;description=CTCF Binding Site;feature_type=CTCF Binding Site
chr1	25972966	25973129	regulatory_region	25975801	25976000	ID=regulatory_region:ENSMUSR00000477775;bound_end=25976000;bound_start=25975801;description=CTCF Binding Site;feature_type=CTCF Binding Site
chr1	25974497	25974916	regulatory_region	25975801	25976000	ID=regulatory_region:ENSMUSR00000477775;bound_end=25976000;bound_start=25975801;description=CTCF Binding Site;feature_type=CTCF Binding Site
chr1	25975260	25975514	regulatory_region	25975801	25976000	ID=regulatory_region:ENSMUSR00000477775;bound_end=25976000;bound_start=25975801;description=CTCF Binding Site;feature_type=CTCF Binding Site
chr1	25996328	25996403	regulatory_region	25975801	25976000	ID=regulatory_region:ENSMUSR00000477775;bound_end=25976000;bound_start=25975801;description=CTCF Binding Site;feature_type=CTCF Binding Site
chr1	25996955	25997127	regulatory_region	25975801	25976000	ID=regulatory_region:ENSMUSR00000477775;bound_end=25976000;bound_start=25975801;description=CTCF Binding Site;feature_type=CTCF Binding Site
chr1	25997634	25997679	regulatory_region	25975801	25976000	ID=regulatory_region:ENSMUSR00000477775;bound_end=25976000;bound_start=25975801;description=CTCF Binding Site;feature_type=CTCF Binding Site
chr1	26039707	26039990	regulatory_region	26047801	26048000	ID=regulatory_region:ENSMUSR00000477776;bound_end=26048000;bound_start=26047801;description=CTCF Binding Site;feature_type=CTCF Binding Site
chr1	26040773	26041034	regulatory_region	26047801	26048000	ID=regulatory_region:ENSMUSR00000477776;bound_end=26048000;bound_start=26047801;description=CTCF Binding Site;feature_type=CTCF Binding Site
chr1	26044641	26044681	regulatory_region	26047801	26048000	ID=regulatory_region:ENSMUSR00000477776;bound_end=26048000;bound_start=26047801;description=CTCF Binding Site;feature_type=CTCF Binding Site
chr1	26045847	26046071	regulatory_region	26047801	26048000	ID=regulatory_region:ENSMUSR00000477776;bound_end=26048000;bound_start=26047801;description=CTCF Binding Site;feature_type=CTCF Binding Site
chr1	26046915	26046975	regulatory_region	26047801	26048000	ID=regulatory_region:ENSMUSR00000477776;bound_end=26048000;bound_start=26047801;description=CTCF Binding Site;feature_type=CTCF Binding Site
chr1	26049410	26049455	regulatory_region	26047801	26048000	ID=regulatory_region:ENSMUSR00000477776;bound_end=26048000;bound_start=26047801;description=CTCF Binding Site;feature_type=CTCF Binding Site
chr1	26250449	26250741	regulatory_region	26239390	26239547	ID=regulatory_region:ENSMUSR00000477780;bound_end=26239547;bound_start=26239390;description=Open chromatin region;feature_type=Open chromatin
chr1	26256560	26256587	regulatory_region	26263030	26263261	ID=regulatory_region:ENSMUSR00000001589;bound_end=26263261;bound_start=26263030;description=Open chromatin region;feature_type=Open chromatin
chr1	26257142	26257172	regulatory_region	26263030	26263261	ID=regulatory_region:ENSMUSR00000001589;bound_end=26263261;bound_start=26263030;description=Open chromatin region;feature_type=Open chromatin
chr1	26302637	26303111	regulatory_region	26283001	26283200	ID=regulatory_region:ENSMUSR00000477782;bound_end=26283200;bound_start=26283001;description=Predicted promoter flanking region;feature_type=Promoter Flanking Region
chr1	26305576	26305937	regulatory_region	26283001	26283200	ID=regulatory_region:ENSMUSR00000477782;bound_end=26283200;bound_start=26283001;description=Predicted promoter flanking region;feature_type=Promoter Flanking Region
chr1	26338372	26338446	regulatory_region	26387801	26389200	ID=regulatory_region:ENSMUSR00000477783;bound_end=26389200;bound_start=26387801;description=Predicted promoter flanking region;feature_type=Promoter Flanking Region
chr1	26339064	26339150	regulatory_region	26387801	26389200	ID=regulatory_region:ENSMUSR00000477783;bound_end=26389200;bound_start=26387801;description=Predicted promoter flanking region;feature_type=Promoter Flanking Region
chr1	26470215	26470333	regulatory_region	26415056	26415268	ID=regulatory_region:ENSMUSR00000477784;bound_end=26415268;bound_start=26415038;description=Transcription factor binding site;feature_type=TF binding site
chr1	26895992	26896102	regulatory_region	26877201	26877400	ID=regulatory_region:ENSMUSR00000477798;bound_end=26877400;bound_start=26877201;description=CTCF Binding Site;feature_type=CTCF Binding Site
chr1	26996514	26997813	regulatory_region	26877201	26877400	ID=regulatory_region:ENSMUSR00000477798;bound_end=26877400;bound_start=26877201;description=CTCF Binding Site;feature_type=CTCF Binding Site
chr1	27089033	27089369	regulatory_region	27169362	27169704	ID=regulatory_region:ENSMUSR00000477799;bound_end=27169704;bound_start=27169362;description=Open chromatin region;feature_type=Open chromatin
chr1	27159344	27159513	regulatory_region	27169362	27169704	ID=regulatory_region:ENSMUSR00000477799;bound_end=27169704;bound_start=27169362;description=Open chromatin region;feature_type=Open chromatin
chr1	27213272	27213793	regulatory_region	27195334	27195520	ID=regulatory_region:ENSMUSR00000477801;bound_end=27195520;bound_start=27195334;description=Open chromatin region;feature_type=Open chromatin
chr1	27214159	27214587	regulatory_region	27232087	27232338	ID=regulatory_region:ENSMUSR00000001604;bound_end=27232338;bound_start=27232087;description=Open chromatin region;feature_type=Open chromatin
chr1	27215385	27215402	regulatory_region	27232087	27232338	ID=regulatory_region:ENSMUSR00000001604;bound_end=27232338;bound_start=27232087;description=Open chromatin region;feature_type=Open chromatin
chr1	27260150	27260761	regulatory_region	27260901	27261005	ID=regulatory_region:ENSMUSR00000477802;bound_end=27261005;bound_start=27260901;description=Open chromatin region;feature_type=Open chromatin
chr1	27261108	27261566	regulatory_region	27260901	27261005	ID=regulatory_region:ENSMUSR00000477802;bound_end=27261005;bound_start=27260901;description=Open chromatin region;feature_type=Open chromatin
chr1	27262071	27262987	regulatory_region	27260901	27261005	ID=regulatory_region:ENSMUSR00000477802;bound_end=27261005;bound_start=27260901;description=Open chromatin region;feature_type=Open chromatin
chr1	27277166	27277427	regulatory_region	27260901	27261005	ID=regulatory_region:ENSMUSR00000477802;bound_end=27261005;bound_start=27260901;description=Open chromatin region;feature_type=Open chromatin
chr1	27279079	27279372	regulatory_region	27260901	27261005	ID=regulatory_region:ENSMUSR00000477802;bound_end=27261005;bound_start=27260901;description=Open chromatin region;feature_type=Open chromatin
chr1	27280971	27281619	regulatory_region	27260901	27261005	ID=regulatory_region:ENSMUSR00000477802;bound_end=27261005;bound_start=27260901;description=Open chromatin region;feature_type=Open chromatin
chr1	27302361	27303679	regulatory_region	27307401	27307800	ID=regulatory_region:ENSMUSR00000477803;bound_end=27307800;bound_start=27307401;description=CTCF Binding Site;feature_type=CTCF Binding Site
chr1	27304813	27305401	regulatory_region	27307401	27307800	ID=regulatory_region:ENSMUSR00000477803;bound_end=27307800;bound_start=27307401;description=CTCF Binding Site;feature_type=CTCF Binding Site
chr1	27443256	27443324	regulatory_region	27456797	27456942	ID=regulatory_region:ENSMUSR00000477804;bound_end=27456942;bound_start=27456797;description=Open chromatin region;feature_type=Open chromatin
chr1	27443683	27443968	regulatory_region	27456797	27456942	ID=regulatory_region:ENSMUSR00000477804;bound_end=27456942;bound_start=27456797;description=Open chromatin region;feature_type=Open chromatin
chr1	27465241	27465330	regulatory_region	27456797	27456942	ID=regulatory_region:ENSMUSR00000477804;bound_end=27456942;bound_start=27456797;description=Open chromatin region;feature_type=Open chromatin
chr1	27465738	27465922	regulatory_region	27456797	27456942	ID=regulatory_region:ENSMUSR00000477804;bound_end=27456942;bound_start=27456797;description=Open chromatin region;feature_type=Open chromatin
chr1	27466368	27466412	regulatory_region	27456797	27456942	ID=regulatory_region:ENSMUSR00000477804;bound_end=27456942;bound_start=27456797;description=Open chromatin region;feature_type=Open chromatin
chr1	27466903	27467030	regulatory_region	27456797	27456942	ID=regulatory_region:ENSMUSR00000477804;bound_end=27456942;bound_start=27456797;description=Open chromatin region;feature_type=Open chromatin
chr1	27468082	27468223	regulatory_region	27456797	27456942	ID=regulatory_region:ENSMUSR00000477804;bound_end=27456942;bound_start=27456797;description=Open chromatin region;feature_type=Open chromatin
chr1	27488816	27489037	regulatory_region	27487201	27487400	ID=regulatory_region:ENSMUSR00000477805;bound_end=27487400;bound_start=27487201;description=CTCF Binding Site;feature_type=CTCF Binding Site
chr1	27489640	27490234	regulatory_region	27487201	27487400	ID=regulatory_region:ENSMUSR00000477805;bound_end=27487400;bound_start=27487201;description=CTCF Binding Site;feature_type=CTCF Binding Site
chr1	27492267	27492337	regulatory_region	27487201	27487400	ID=regulatory_region:ENSMUSR00000477805;bound_end=27487400;bound_start=27487201;description=CTCF Binding Site;feature_type=CTCF Binding Site
chr1	27734533	27735169	regulatory_region	27722105	27722604	ID=regulatory_region:ENSMUSR00000477808;bound_end=27722604;bound_start=27722105;description=Open chromatin region;feature_type=Open chromatin
chr1	27961751	27962208	transcript	27884046	27902187	gene_id Gm5524; transcript_id NR_151583; gene_name Gm5524;
chr1	27961751	27962208	exon	27900428	27902187	gene_id Gm5524; transcript_id NR_151583; exon_number 2; exon_id NR_151583.2; gene_name Gm5524;
chr1	28212515	28212715	regulatory_region	28214177	28214700	ID=regulatory_region:ENSMUSR00000001615;bound_end=28214700;bound_start=28214177;description=Open chromatin region;feature_type=Open chromatin
chr1	28213031	28213187	regulatory_region	28214177	28214700	ID=regulatory_region:ENSMUSR00000001615;bound_end=28214700;bound_start=28214177;description=Open chromatin region;feature_type=Open chromatin
chr1	28804807	28804906	regulatory_region	28802808	28803125	ID=regulatory_region:ENSMUSR00000001617;bound_end=28803125;bound_start=28802808;description=Open chromatin region;feature_type=Open chromatin
chr1	28806411	28806592	regulatory_region	28802808	28803125	ID=regulatory_region:ENSMUSR00000001617;bound_end=28803125;bound_start=28802808;description=Open chromatin region;feature_type=Open chromatin
chr1	28822583	28822895	regulatory_region	28802808	28803125	ID=regulatory_region:ENSMUSR00000001617;bound_end=28803125;bound_start=28802808;description=Open chromatin region;feature_type=Open chromatin
chr1	28823336	28823426	regulatory_region	28802808	28803125	ID=regulatory_region:ENSMUSR00000001617;bound_end=28803125;bound_start=28802808;description=Open chromatin region;feature_type=Open chromatin
chr1	28823909	28824117	regulatory_region	28802808	28803125	ID=regulatory_region:ENSMUSR00000001617;bound_end=28803125;bound_start=28802808;description=Open chromatin region;feature_type=Open chromatin
chr1	28824733	28825172	regulatory_region	28802808	28803125	ID=regulatory_region:ENSMUSR00000001617;bound_end=28803125;bound_start=28802808;description=Open chromatin region;feature_type=Open chromatin
chr1	28825499	28825674	regulatory_region	28802808	28803125	ID=regulatory_region:ENSMUSR00000001617;bound_end=28803125;bound_start=28802808;description=Open chromatin region;feature_type=Open chromatin
chr1	28846399	28846552	regulatory_region	28855485	28856199	ID=regulatory_region:ENSMUSR00000477833;bound_end=28856199;bound_start=28855485;description=Open chromatin region;feature_type=Open chromatin
chr1	28848145	28848193	regulatory_region	28855485	28856199	ID=regulatory_region:ENSMUSR00000477833;bound_end=28856199;bound_start=28855485;description=Open chromatin region;feature_type=Open chromatin
chr1	28858873	28858892	regulatory_region	28855485	28856199	ID=regulatory_region:ENSMUSR00000477833;bound_end=28856199;bound_start=28855485;description=Open chromatin region;feature_type=Open chromatin
chr1	28862091	28862125	regulatory_region	28855485	28856199	ID=regulatory_region:ENSMUSR00000477833;bound_end=28856199;bound_start=28855485;description=Open chromatin region;feature_type=Open chromatin
chr1	28863213	28863670	regulatory_region	28855485	28856199	ID=regulatory_region:ENSMUSR00000477833;bound_end=28856199;bound_start=28855485;description=Open chromatin region;feature_type=Open chromatin
chr1	28877215	28877830	regulatory_region	28890955	28891251	ID=regulatory_region:ENSMUSR00000477834;bound_end=28891251;bound_start=28890955;description=Open chromatin region;feature_type=Open chromatin
chr1	28891899	28892067	regulatory_region	28890955	28891251	ID=regulatory_region:ENSMUSR00000477834;bound_end=28891251;bound_start=28890955;description=Open chromatin region;feature_type=Open chromatin
chr1	28893297	28893414	regulatory_region	28890955	28891251	ID=regulatory_region:ENSMUSR00000477834;bound_end=28891251;bound_start=28890955;description=Open chromatin region;feature_type=Open chromatin
chr1	28904108	28904336	regulatory_region	28890955	28891251	ID=regulatory_region:ENSMUSR00000477834;bound_end=28891251;bound_start=28890955;description=Open chromatin region;feature_type=Open chromatin
chr1	28989222	28990376	regulatory_region	29053929	29054183	ID=regulatory_region:ENSMUSR00000477835;bound_end=29054183;bound_start=29053929;description=Open chromatin region;feature_type=Open chromatin
chr1	29012514	29013485	regulatory_region	29053929	29054183	ID=regulatory_region:ENSMUSR00000477835;bound_end=29054183;bound_start=29053929;description=Open chromatin region;feature_type=Open chromatin
chr1	29013813	29014436	regulatory_region	29053929	29054183	ID=regulatory_region:ENSMUSR00000477835;bound_end=29054183;bound_start=29053929;description=Open chromatin region;feature_type=Open chromatin
chr1	29014881	29015050	regulatory_region	29053929	29054183	ID=regulatory_region:ENSMUSR00000477835;bound_end=29054183;bound_start=29053929;description=Open chromatin region;feature_type=Open chromatin
chr1	29058014	29058220	regulatory_region	29053929	29054183	ID=regulatory_region:ENSMUSR00000477835;bound_end=29054183;bound_start=29053929;description=Open chromatin region;feature_type=Open chromatin
chr1	29059237	29059966	regulatory_region	29053929	29054183	ID=regulatory_region:ENSMUSR00000477835;bound_end=29054183;bound_start=29053929;description=Open chromatin region;feature_type=Open chromatin
chr1	29086740	29087054	regulatory_region	29109716	29110119	ID=regulatory_region:ENSMUSR00000477836;bound_end=29110119;bound_start=29109716;description=Open chromatin region;feature_type=Open chromatin
chr1	29132115	29132558	regulatory_region	29141601	29142000	ID=regulatory_region:ENSMUSR00000477837;bound_end=29142000;bound_start=29141601;description=Predicted promoter flanking region;feature_type=Promoter Flanking Region
chr1	29132964	29133031	regulatory_region	29141601	29142000	ID=regulatory_region:ENSMUSR00000477837;bound_end=29142000;bound_start=29141601;description=Predicted promoter flanking region;feature_type=Promoter Flanking Region
chr1	29159532	29159697	regulatory_region	29141601	29142000	ID=regulatory_region:ENSMUSR00000477837;bound_end=29142000;bound_start=29141601;description=Predicted promoter flanking region;feature_type=Promoter Flanking Region
chr1	29160851	29160904	regulatory_region	29141601	29142000	ID=regulatory_region:ENSMUSR00000477837;bound_end=29142000;bound_start=29141601;description=Predicted promoter flanking region;feature_type=Promoter Flanking Region
chr1	29214190	29214233	regulatory_region	29217201	29217600	ID=regulatory_region:ENSMUSR00000477838;bound_end=29217600;bound_start=29217201;description=Predicted promoter flanking region;feature_type=Promoter Flanking Region
chr1	29214665	29214850	regulatory_region	29217201	29217600	ID=regulatory_region:ENSMUSR00000477838;bound_end=29217600;bound_start=29217201;description=Predicted promoter flanking region;feature_type=Promoter Flanking Region
chr1	29215680	29215987	regulatory_region	29217201	29217600	ID=regulatory_region:ENSMUSR00000477838;bound_end=29217600;bound_start=29217201;description=Predicted promoter flanking region;feature_type=Promoter Flanking Region
chr1	29216639	29216670	regulatory_region	29217201	29217600	ID=regulatory_region:ENSMUSR00000477838;bound_end=29217600;bound_start=29217201;description=Predicted promoter flanking region;feature_type=Promoter Flanking Region
chr1	29275063	29275376	regulatory_region	29290801	29291000	ID=regulatory_region:ENSMUSR00000477839;bound_end=29291000;bound_start=29290801;description=Predicted promoter flanking region;feature_type=Promoter Flanking Region
chr1	29275753	29276718	regulatory_region	29290801	29291000	ID=regulatory_region:ENSMUSR00000477839;bound_end=29291000;bound_start=29290801;description=Predicted promoter flanking region;feature_type=Promoter Flanking Region
chr1	29277215	29277423	regulatory_region	29290801	29291000	ID=regulatory_region:ENSMUSR00000477839;bound_end=29291000;bound_start=29290801;description=Predicted promoter flanking region;feature_type=Promoter Flanking Region
chr1	29513850	29514124	regulatory_region	29509601	29509800	ID=regulatory_region:ENSMUSR00000477842;bound_end=29509800;bound_start=29509601;description=Predicted promoter flanking region;feature_type=Promoter Flanking Region
chr1	29514734	29514970	regulatory_region	29509601	29509800	ID=regulatory_region:ENSMUSR00000477842;bound_end=29509800;bound_start=29509601;description=Predicted promoter flanking region;feature_type=Promoter Flanking Region
chr1	29515683	29515887	regulatory_region	29509601	29509800	ID=regulatory_region:ENSMUSR00000477842;bound_end=29509800;bound_start=29509601;description=Predicted promoter flanking region;feature_type=Promoter Flanking Region
chr1	29570879	29571411	regulatory_region	29566201	29566400	ID=regulatory_region:ENSMUSR00000294410;bound_end=29566400;bound_start=29566201;description=CTCF Binding Site;feature_type=CTCF Binding Site
chr1	29571956	29572041	regulatory_region	29566201	29566400	ID=regulatory_region:ENSMUSR00000294410;bound_end=29566400;bound_start=29566201;description=CTCF Binding Site;feature_type=CTCF Binding Site
chr1	29573030	29573503	regulatory_region	29566201	29566400	ID=regulatory_region:ENSMUSR00000294410;bound_end=29566400;bound_start=29566201;description=CTCF Binding Site;feature_type=CTCF Binding Site
chr1	29651814	29652616	regulatory_region	29732036	29732338	ID=regulatory_region:ENSMUSR00000477844;bound_end=29732338;bound_start=29732036;description=Open chromatin region;feature_type=Open chromatin
chr1	29652967	29654268	regulatory_region	29732036	29732338	ID=regulatory_region:ENSMUSR00000477844;bound_end=29732338;bound_start=29732036;description=Open chromatin region;feature_type=Open chromatin
chr1	29680235	29680459	regulatory_region	29732036	29732338	ID=regulatory_region:ENSMUSR00000477844;bound_end=29732338;bound_start=29732036;description=Open chromatin region;feature_type=Open chromatin
chr1	29680792	29680918	regulatory_region	29732036	29732338	ID=regulatory_region:ENSMUSR00000477844;bound_end=29732338;bound_start=29732036;description=Open chromatin region;feature_type=Open chromatin
chr1	29698130	29698221	regulatory_region	29732036	29732338	ID=regulatory_region:ENSMUSR00000477844;bound_end=29732338;bound_start=29732036;description=Open chromatin region;feature_type=Open chromatin
chr1	29824251	29824670	regulatory_region	29803933	29804150	ID=regulatory_region:ENSMUSR00000477845;bound_end=29804150;bound_start=29803933;description=Open chromatin region;feature_type=Open chromatin
chr1	30044090	30044588	regulatory_region	30059663	30059793	ID=regulatory_region:ENSMUSR00000477850;bound_end=30059793;bound_start=30059663;description=Open chromatin region;feature_type=Open chromatin
chr1	30045043	30045362	regulatory_region	30059663	30059793	ID=regulatory_region:ENSMUSR00000477850;bound_end=30059793;bound_start=30059663;description=Open chromatin region;feature_type=Open chromatin
chr1	30165719	30165788	regulatory_region	30163388	30163893	ID=regulatory_region:ENSMUSR00000477852;bound_end=30163893;bound_start=30163388;description=Open chromatin region;feature_type=Open chromatin
chr1	30280243	30280459	regulatory_region	30291688	30291905	ID=regulatory_region:ENSMUSR00000477854;bound_end=30291905;bound_start=30291688;description=Open chromatin region;feature_type=Open chromatin
chr1	30280775	30281284	regulatory_region	30291688	30291905	ID=regulatory_region:ENSMUSR00000477854;bound_end=30291905;bound_start=30291688;description=Open chromatin region;feature_type=Open chromatin
chr1	30667203	30667365	regulatory_region	30639601	30640400	ID=regulatory_region:ENSMUSR00000477871;bound_end=30640400;bound_start=30639601;description=Predicted promoter flanking region;feature_type=Promoter Flanking Region
chr1	30699558	30699973	regulatory_region	30699201	30699400	ID=regulatory_region:ENSMUSR00000477872;bound_end=30699400;bound_start=30699201;description=CTCF Binding Site;feature_type=CTCF Binding Site
chr1	30700282	30701362	regulatory_region	30700401	30700800	ID=regulatory_region:ENSMUSR00000294422;bound_end=30700800;bound_start=30700401;description=CTCF Binding Site;feature_type=CTCF Binding Site
chr1	30700282	30701362	regulatory_region	30700468	30700843	ID=regulatory_region:ENSMUSR00000477873;bound_end=30700843;bound_start=30700468;description=Predicted promoter flanking region;feature_type=Promoter Flanking Region
chr1	30700282	30701362	regulatory_region	30701001	30701400	ID=regulatory_region:ENSMUSR00000477874;bound_end=30701400;bound_start=30701001;description=Predicted promoter flanking region;feature_type=Promoter Flanking Region
chr1	30707094	30707114	regulatory_region	30701001	30701400	ID=regulatory_region:ENSMUSR00000477874;bound_end=30701400;bound_start=30701001;description=Predicted promoter flanking region;feature_type=Promoter Flanking Region
chr1	30707846	30708040	regulatory_region	30701001	30701400	ID=regulatory_region:ENSMUSR00000477874;bound_end=30701400;bound_start=30701001;description=Predicted promoter flanking region;feature_type=Promoter Flanking Region
chr1	30785686	30787770	regulatory_region	30786201	30787600	ID=regulatory_region:ENSMUSR00000477882;bound_end=30787600;bound_start=30786201;description=Predicted enhancer;feature_type=Enhancer
chr1	30796291	30796895	regulatory_region	30792865	30794000	ID=regulatory_region:ENSMUSR00000294434;bound_end=30794000;bound_start=30792865;description=Predicted promoter flanking region;feature_type=Promoter Flanking Region
chr1	30797396	30798577	regulatory_region	30800801	30801000	ID=regulatory_region:ENSMUSR00000477883;bound_end=30801000;bound_start=30800801;description=Predicted enhancer;feature_type=Enhancer
chr1	30817855	30818298	transcript	30802342	30863256	gene_id Phf3; transcript_id NM_001081080; gene_name Phf3;
chr1	30817855	30818298	intron	30816584	30820081	gene_id Phf3; transcript_id NM_001081080; intron_number 8; intron_id NM_001081080.8; gene_name Phf3;
chr1	30819012	30819114	transcript	30802342	30863256	gene_id Phf3; transcript_id NM_001081080; gene_name Phf3;
chr1	30819012	30819114	intron	30816584	30820081	gene_id Phf3; transcript_id NM_001081080; intron_number 8; intron_id NM_001081080.8; gene_name Phf3;
chr1	30852736	30852852	transcript	30802342	30863256	gene_id Phf3; transcript_id NM_001081080; gene_name Phf3;
chr1	30852736	30852852	intron	30837266	30862987	gene_id Phf3; transcript_id NM_001081080; intron_number 14; intron_id NM_001081080.14; gene_name Phf3;
chr1	30852736	30852852	regulatory_region	30845201	30853400	ID=regulatory_region:ENSMUSR00000001660;bound_end=30853400;bound_start=30845201;description=Predicted enhancer;feature_type=Enhancer
chr1	30880383	30881276	regulatory_region	30882201	30882400	ID=regulatory_region:ENSMUSR00000477891;bound_end=30882400;bound_start=30882201;description=CTCF Binding Site;feature_type=CTCF Binding Site
chr1	30886327	30886732	regulatory_region	30882201	30882400	ID=regulatory_region:ENSMUSR00000477891;bound_end=30882400;bound_start=30882201;description=CTCF Binding Site;feature_type=CTCF Binding Site
chr1	30914660	30915013	regulatory_region	30913801	30914000	ID=regulatory_region:ENSMUSR00000477892;bound_end=30914000;bound_start=30913801;description=CTCF Binding Site;feature_type=CTCF Binding Site
chr1	31046579	31046916	transcript	31019188	31096454	gene_id Gm29669; transcript_id NR_136907; gene_name Gm29669;
chr1	31046579	31046916	intron	31020963	31047585	gene_id Gm29669; transcript_id NR_136907; intron_number 2; intron_id NR_136907.2; gene_name Gm29669;
chr1	31047366	31047824	transcript	31019188	31096454	gene_id Gm29669; transcript_id NR_136907; gene_name Gm29669;
chr1	31047366	31047824	intron	31020963	31047585	gene_id Gm29669; transcript_id NR_136907; intron_number 2; intron_id NR_136907.2; gene_name Gm29669;
chr1	31047366	31047824	exon	31047585	31047772	gene_id Gm29669; transcript_id NR_136907; exon_number 3; exon_id NR_136907.3; gene_name Gm29669;
chr1	31047366	31047824	intron	31047772	31096372	gene_id Gm29669; transcript_id NR_136907; intron_number 3; intron_id NR_136907.3; gene_name Gm29669;
chr1	31057972	31058409	transcript	31019188	31096454	gene_id Gm29669; transcript_id NR_136907; gene_name Gm29669;
chr1	31057972	31058409	intron	31047772	31096372	gene_id Gm29669; transcript_id NR_136907; intron_number 3; intron_id NR_136907.3; gene_name Gm29669;
chr1	31057972	31058409	regulatory_region	31058200	31058584	ID=regulatory_region:ENSMUSR00000477907;bound_end=31058584;bound_start=31058200;description=Open chromatin region;feature_type=Open chromatin
chr1	31059200	31059685	transcript	31019188	31096454	gene_id Gm29669; transcript_id NR_136907; gene_name Gm29669;
chr1	31059200	31059685	intron	31047772	31096372	gene_id Gm29669; transcript_id NR_136907; intron_number 3; intron_id NR_136907.3; gene_name Gm29669;
chr1	31059200	31059685	regulatory_region	31058607	31059447	ID=regulatory_region:ENSMUSR00000477908;bound_end=31059447;bound_start=31058607;description=Predicted promoter flanking region;feature_type=Promoter Flanking Region
chr1	31060045	31060480	transcript	31019188	31096454	gene_id Gm29669; transcript_id NR_136907; gene_name Gm29669;
chr1	31060045	31060480	intron	31047772	31096372	gene_id Gm29669; transcript_id NR_136907; intron_number 3; intron_id NR_136907.3; gene_name Gm29669;
chr1	31470049	31470578	regulatory_region	31456697	31457040	ID=regulatory_region:ENSMUSR00000477942;bound_end=31457040;bound_start=31456697;description=Open chromatin region;feature_type=Open chromatin
chr1	31587609	31587855	regulatory_region	31606001	31606200	ID=regulatory_region:ENSMUSR00000477944;bound_end=31606200;bound_start=31606001;description=CTCF Binding Site;feature_type=CTCF Binding Site
chr1	31963074	31963415	regulatory_region	31995801	31996200	ID=regulatory_region:ENSMUSR00000477951;bound_end=31996200;bound_start=31995801;description=CTCF Binding Site;feature_type=CTCF Binding Site
chr1	31964563	31964906	regulatory_region	31995801	31996200	ID=regulatory_region:ENSMUSR00000477951;bound_end=31996200;bound_start=31995801;description=CTCF Binding Site;feature_type=CTCF Binding Site
chr1	31965268	31965801	regulatory_region	31995801	31996200	ID=regulatory_region:ENSMUSR00000477951;bound_end=31996200;bound_start=31995801;description=CTCF Binding Site;feature_type=CTCF Binding Site
chr1	31966263	31966422	regulatory_region	31995801	31996200	ID=regulatory_region:ENSMUSR00000477951;bound_end=31996200;bound_start=31995801;description=CTCF Binding Site;feature_type=CTCF Binding Site
chr1	32015885	32016435	regulatory_region	31995801	31996200	ID=regulatory_region:ENSMUSR00000477951;bound_end=31996200;bound_start=31995801;description=CTCF Binding Site;feature_type=CTCF Binding Site
chr1	32017241	32018043	regulatory_region	31995801	31996200	ID=regulatory_region:ENSMUSR00000477951;bound_end=31996200;bound_start=31995801;description=CTCF Binding Site;feature_type=CTCF Binding Site
chr1	32030239	32030799	regulatory_region	31995801	31996200	ID=regulatory_region:ENSMUSR00000477951;bound_end=31996200;bound_start=31995801;description=CTCF Binding Site;feature_type=CTCF Binding Site
chr1	32074581	32074667	regulatory_region	32073218	32073535	ID=regulatory_region:ENSMUSR00000477952;bound_end=32073535;bound_start=32073218;description=Open chromatin region;feature_type=Open chromatin
chr1	32097345	32097443	regulatory_region	32073218	32073535	ID=regulatory_region:ENSMUSR00000477952;bound_end=32073535;bound_start=32073218;description=Open chromatin region;feature_type=Open chromatin
chr1	32099677	32099892	regulatory_region	32073218	32073535	ID=regulatory_region:ENSMUSR00000477952;bound_end=32073535;bound_start=32073218;description=Open chromatin region;feature_type=Open chromatin
chr1	32101698	32102316	regulatory_region	32073218	32073535	ID=regulatory_region:ENSMUSR00000477952;bound_end=32073535;bound_start=32073218;description=Open chromatin region;feature_type=Open chromatin
chr1	32103384	32103614	regulatory_region	32073218	32073535	ID=regulatory_region:ENSMUSR00000477952;bound_end=32073535;bound_start=32073218;description=Open chromatin region;feature_type=Open chromatin
chr1	32104482	32104724	regulatory_region	32073218	32073535	ID=regulatory_region:ENSMUSR00000477952;bound_end=32073535;bound_start=32073218;description=Open chromatin region;feature_type=Open chromatin
chr1	32230552	32231503	transcript	32172722	32658569	gene_id Khdrbs2; transcript_id NM_133235; gene_name Khdrbs2;
chr1	32230552	32231503	intron	32173008	32243900	gene_id Khdrbs2; transcript_id NM_133235; intron_number 1; intron_id NM_133235.1; gene_name Khdrbs2;
chr1	32258987	32259201	transcript	32172722	32658569	gene_id Khdrbs2; transcript_id NM_133235; gene_name Khdrbs2;
chr1	32258987	32259201	intron	32244027	32333466	gene_id Khdrbs2; transcript_id NM_133235; intron_number 2; intron_id NM_133235.2; gene_name Khdrbs2;
chr1	32297493	32298185	transcript	32172722	32658569	gene_id Khdrbs2; transcript_id NM_133235; gene_name Khdrbs2;
chr1	32297493	32298185	intron	32244027	32333466	gene_id Khdrbs2; transcript_id NM_133235; intron_number 2; intron_id NM_133235.2; gene_name Khdrbs2;
chr1	32297493	32298185	regulatory_region	32297563	32297791	ID=regulatory_region:ENSMUSR00000477958;bound_end=32297791;bound_start=32297563;description=Open chromatin region;feature_type=Open chromatin
chr1	32456353	32457418	transcript	32172722	32658569	gene_id Khdrbs2; transcript_id NM_133235; gene_name Khdrbs2;
chr1	32456353	32457418	intron	32415017	32467760	gene_id Khdrbs2; transcript_id NM_133235; intron_number 4; intron_id NM_133235.4; gene_name Khdrbs2;
chr1	32457821	32457984	transcript	32172722	32658569	gene_id Khdrbs2; transcript_id NM_133235; gene_name Khdrbs2;
chr1	32457821	32457984	intron	32415017	32467760	gene_id Khdrbs2; transcript_id NM_133235; intron_number 4; intron_id NM_133235.4; gene_name Khdrbs2;
chr1	32614806	32615116	transcript	32172722	32658569	gene_id Khdrbs2; transcript_id NM_133235; gene_name Khdrbs2;
chr1	32614806	32615116	intron	32472765	32619171	gene_id Khdrbs2; transcript_id NM_133235; intron_number 6; intron_id NM_133235.6; gene_name Khdrbs2;
chr1	32631079	32631620	transcript	32172722	32658569	gene_id Khdrbs2; transcript_id NM_133235; gene_name Khdrbs2;
chr1	32631079	32631620	intron	32619253	32644093	gene_id Khdrbs2; transcript_id NM_133235; intron_number 7; intron_id NM_133235.7; gene_name Khdrbs2;
chr1	32632550	32632769	transcript	32172722	32658569	gene_id Khdrbs2; transcript_id NM_133235; gene_name Khdrbs2;
chr1	32632550	32632769	intron	32619253	32644093	gene_id Khdrbs2; transcript_id NM_133235; intron_number 7; intron_id NM_133235.7; gene_name Khdrbs2;
chr1	32850291	32851539	regulatory_region	32848001	32848400	ID=regulatory_region:ENSMUSR00000477969;bound_end=32848400;bound_start=32848001;description=CTCF Binding Site;feature_type=CTCF Binding Site
chr1	32852055	32852557	regulatory_region	32848001	32848400	ID=regulatory_region:ENSMUSR00000477969;bound_end=32848400;bound_start=32848001;description=CTCF Binding Site;feature_type=CTCF Binding Site
chr1	32910182	32910453	regulatory_region	32913869	32914171	ID=regulatory_region:ENSMUSR00000477971;bound_end=32914171;bound_start=32913869;description=Open chromatin region;feature_type=Open chromatin
chr1	32910873	32911104	regulatory_region	32913869	32914171	ID=regulatory_region:ENSMUSR00000477971;bound_end=32914171;bound_start=32913869;description=Open chromatin region;feature_type=Open chromatin
chr1	33243493	33244177	regulatory_region	33244801	33245400	ID=regulatory_region:ENSMUSR00000477992;bound_end=33245400;bound_start=33244801;description=Predicted promoter flanking region;feature_type=Promoter Flanking Region
chr1	33313676	33313934	regulatory_region	33321801	33322000	ID=regulatory_region:ENSMUSR00000477996;bound_end=33322000;bound_start=33321801;description=CTCF Binding Site;feature_type=CTCF Binding Site
chr1	33317815	33318502	regulatory_region	33321801	33322000	ID=regulatory_region:ENSMUSR00000477996;bound_end=33322000;bound_start=33321801;description=CTCF Binding Site;feature_type=CTCF Binding Site
chr1	33326839	33327092	regulatory_region	33321801	33322000	ID=regulatory_region:ENSMUSR00000477996;bound_end=33322000;bound_start=33321801;description=CTCF Binding Site;feature_type=CTCF Binding Site
chr1	33327453	33327789	regulatory_region	33321801	33322000	ID=regulatory_region:ENSMUSR00000477996;bound_end=33322000;bound_start=33321801;description=CTCF Binding Site;feature_type=CTCF Binding Site
chr1	33328214	33328385	regulatory_region	33333801	33334000	ID=regulatory_region:ENSMUSR00000294466;bound_end=33334000;bound_start=33333801;description=CTCF Binding Site;feature_type=CTCF Binding Site
chr1	33329720	33329729	regulatory_region	33333801	33334000	ID=regulatory_region:ENSMUSR00000294466;bound_end=33334000;bound_start=33333801;description=CTCF Binding Site;feature_type=CTCF Binding Site
chr1	33372922	33373507	regulatory_region	33371201	33371400	ID=regulatory_region:ENSMUSR00000477998;bound_end=33371400;bound_start=33371201;description=Predicted promoter flanking region;feature_type=Promoter Flanking Region
chr1	33374136	33374264	regulatory_region	33371201	33371400	ID=regulatory_region:ENSMUSR00000477998;bound_end=33371400;bound_start=33371201;description=Predicted promoter flanking region;feature_type=Promoter Flanking Region
chr1	33522131	33522636	transcript	33453808	33669794	gene_id Prim2; transcript_id NM_008922; gene_name Prim2;
chr1	33522131	33522636	intron	33514217	33533296	gene_id Prim2; transcript_id NM_008922; intron_number 6; intron_id NM_008922.6; gene_name Prim2;
chr1	33522131	33522636	regulatory_region	33522201	33522600	ID=regulatory_region:ENSMUSR00000478013;bound_end=33522600;bound_start=33522201;description=CTCF Binding Site;feature_type=CTCF Binding Site
chr1	33541512	33542882	transcript	33453808	33669794	gene_id Prim2; transcript_id NM_008922; gene_name Prim2;
chr1	33541512	33542882	intron	33533363	33628395	gene_id Prim2; transcript_id NM_008922; intron_number 7; intron_id NM_008922.7; gene_name Prim2;
chr1	33704231	33704469	regulatory_region	33709801	33710000	ID=regulatory_region:ENSMUSR00000478049;bound_end=33710000;bound_start=33709801;description=Predicted promoter flanking region;feature_type=Promoter Flanking Region
chr1	33750853	33750920	transcript	33745484	33757750	gene_id Bag2; transcript_id NM_145392; gene_name Bag2;
chr1	33750853	33750920	intron	33748326	33757579	gene_id Bag2; transcript_id NM_145392; intron_number 2; intron_id NM_145392.2; gene_name Bag2;
chr1	33754866	33755589	transcript	33745484	33757750	gene_id Bag2; transcript_id NM_145392; gene_name Bag2;
chr1	33754866	33755589	intron	33748326	33757579	gene_id Bag2; transcript_id NM_145392; intron_number 2; intron_id NM_145392.2; gene_name Bag2;
chr1	33754866	33755589	regulatory_region	33755000	33758401	ID=regulatory_region:ENSMUSR00000001816;bound_end=33759199;bound_start=33753602;description=Predicted promoter;feature_type=Promoter
chr1	33826426	33826719	transcript	33835899	33838914	gene_id Gm15455; transcript_id NM_001161816; gene_name Gm15455;
chr1	33937735	33938906	transcript	33908225	34308662	gene_id Dst; transcript_id NM_001276764; gene_name Dst;
chr1	33937735	33938906	intron	33909033	33968703	gene_id Dst; transcript_id NM_001276764; intron_number 2; intron_id NM_001276764.2; gene_name Dst;
chr1	33949642	33949732	transcript	33908225	34308662	gene_id Dst; transcript_id NM_001276764; gene_name Dst;
chr1	33949642	33949732	intron	33909033	33968703	gene_id Dst; transcript_id NM_001276764; intron_number 2; intron_id NM_001276764.2; gene_name Dst;
chr1	33950082	33950341	transcript	33908225	34308662	gene_id Dst; transcript_id NM_001276764; gene_name Dst;
chr1	33950082	33950341	intron	33909033	33968703	gene_id Dst; transcript_id NM_001276764; intron_number 2; intron_id NM_001276764.2; gene_name Dst;
chr1	33950965	33951063	transcript	33908225	34308662	gene_id Dst; transcript_id NM_001276764; gene_name Dst;
chr1	33950965	33951063	intron	33909033	33968703	gene_id Dst; transcript_id NM_001276764; intron_number 2; intron_id NM_001276764.2; gene_name Dst;
chr1	33952584	33953076	transcript	33908225	34308662	gene_id Dst; transcript_id NM_001276764; gene_name Dst;
chr1	33952584	33953076	intron	33909033	33968703	gene_id Dst; transcript_id NM_001276764; intron_number 2; intron_id NM_001276764.2; gene_name Dst;
chr1	33958978	33959082	transcript	33908225	34308662	gene_id Dst; transcript_id NM_001276764; gene_name Dst;
chr1	33958978	33959082	intron	33909033	33968703	gene_id Dst; transcript_id NM_001276764; intron_number 2; intron_id NM_001276764.2; gene_name Dst;
chr1	33959809	33960218	transcript	33908225	34308662	gene_id Dst; transcript_id NM_001276764; gene_name Dst;
chr1	33959809	33960218	intron	33909033	33968703	gene_id Dst; transcript_id NM_001276764; intron_number 2; intron_id NM_001276764.2; gene_name Dst;
chr1	33963830	33965065	transcript	33908225	34308662	gene_id Dst; transcript_id NM_001276764; gene_name Dst;
chr1	33963830	33965065	intron	33909033	33968703	gene_id Dst; transcript_id NM_001276764; intron_number 2; intron_id NM_001276764.2; gene_name Dst;
chr1	33963830	33965065	regulatory_region	33964401	33965200	ID=regulatory_region:ENSMUSR00000001842;bound_end=33965200;bound_start=33964401;description=Predicted promoter flanking region;feature_type=Promoter Flanking Region
chr1	34019444	34020123	transcript	33908225	34308662	gene_id Dst; transcript_id NM_001276764; gene_name Dst;
chr1	34019444	34020123	intron	34006398	34086242	gene_id Dst; transcript_id NM_001276764; intron_number 4; intron_id NM_001276764.4; gene_name Dst;
chr1	34019444	34020123	transcript	34011595	34308656	gene_id Dst; transcript_id NM_133833; gene_name Dst;
chr1	34019444	34020123	intron	34011915	34086242	gene_id Dst; transcript_id NM_133833; intron_number 1; intron_id NM_133833.1; gene_name Dst;
chr1	34019444	34020123	regulatory_region	34019402	34024199	ID=regulatory_region:ENSMUSR00000294534;bound_end=34024199;bound_start=34019402;description=Predicted promoter flanking region;feature_type=Promoter Flanking Region
chr1	34023171	34023773	transcript	33908225	34308662	gene_id Dst; transcript_id NM_001276764; gene_name Dst;
chr1	34023171	34023773	intron	34006398	34086242	gene_id Dst; transcript_id NM_001276764; intron_number 4; intron_id NM_001276764.4; gene_name Dst;
chr1	34023171	34023773	transcript	34011595	34308656	gene_id Dst; transcript_id NM_133833; gene_name Dst;
chr1	34023171	34023773	intron	34011915	34086242	gene_id Dst; transcript_id NM_133833; intron_number 1; intron_id NM_133833.1; gene_name Dst;
chr1	34023171	34023773	regulatory_region	34019402	34024199	ID=regulatory_region:ENSMUSR00000294534;bound_end=34024199;bound_start=34019402;description=Predicted promoter flanking region;feature_type=Promoter Flanking Region
chr1	34030627	34030994	transcript	33908225	34308662	gene_id Dst; transcript_id NM_001276764; gene_name Dst;
chr1	34030627	34030994	intron	34006398	34086242	gene_id Dst; transcript_id NM_001276764; intron_number 4; intron_id NM_001276764.4; gene_name Dst;
chr1	34030627	34030994	transcript	34011595	34308656	gene_id Dst; transcript_id NM_133833; gene_name Dst;
chr1	34030627	34030994	intron	34011915	34086242	gene_id Dst; transcript_id NM_133833; intron_number 1; intron_id NM_133833.1; gene_name Dst;
chr1	34030627	34030994	regulatory_region	34030001	34031000	ID=regulatory_region:ENSMUSR00000478100;bound_end=34031000;bound_start=34030001;description=Predicted enhancer;feature_type=Enhancer
chr1	34111143	34111780	transcript	33908225	34308662	gene_id Dst; transcript_id NM_001276764; gene_name Dst;
chr1	34111143	34111780	transcript	34011595	34308656	gene_id Dst; transcript_id NM_133833; gene_name Dst;
chr1	34111143	34111780	intron	34086303	34113933	gene_id Dst; transcript_id NM_001276764; intron_number 5; intron_id NM_001276764.5; gene_name Dst;
chr1	34111143	34111780	regulatory_region	34109401	34111400	ID=regulatory_region:ENSMUSR00000478122;bound_end=34111400;bound_start=34109401;description=Predicted enhancer;feature_type=Enhancer
chr1	34112292	34112492	transcript	33908225	34308662	gene_id Dst; transcript_id NM_001276764; gene_name Dst;
chr1	34112292	34112492	transcript	34011595	34308656	gene_id Dst; transcript_id NM_133833; gene_name Dst;
chr1	34112292	34112492	intron	34086303	34113933	gene_id Dst; transcript_id NM_001276764; intron_number 5; intron_id NM_001276764.5; gene_name Dst;
chr1	34112925	34112999	transcript	33908225	34308662	gene_id Dst; transcript_id NM_001276764; gene_name Dst;
chr1	34112925	34112999	transcript	34011595	34308656	gene_id Dst; transcript_id NM_133833; gene_name Dst;
chr1	34112925	34112999	intron	34086303	34113933	gene_id Dst; transcript_id NM_001276764; intron_number 5; intron_id NM_001276764.5; gene_name Dst;
chr1	34114032	34114386	transcript	33908225	34308662	gene_id Dst; transcript_id NM_001276764; gene_name Dst;
chr1	34114032	34114386	transcript	34011595	34308656	gene_id Dst; transcript_id NM_133833; gene_name Dst;
chr1	34114032	34114386	intron	34114022	34116118	gene_id Dst; transcript_id NM_001276764; intron_number 6; intron_id NM_001276764.6; gene_name Dst;
chr1	34125829	34126260	transcript	33908225	34308662	gene_id Dst; transcript_id NM_001276764; gene_name Dst;
chr1	34125829	34126260	transcript	34011595	34308656	gene_id Dst; transcript_id NM_133833; gene_name Dst;
chr1	34125829	34126260	intron	34117524	34135090	gene_id Dst; transcript_id NM_001276764; intron_number 8; intron_id NM_001276764.8; gene_name Dst;
chr1	34130186	34131079	transcript	33908225	34308662	gene_id Dst; transcript_id NM_001276764; gene_name Dst;
chr1	34130186	34131079	transcript	34011595	34308656	gene_id Dst; transcript_id NM_133833; gene_name Dst;
chr1	34130186	34131079	intron	34117524	34135090	gene_id Dst; transcript_id NM_001276764; intron_number 8; intron_id NM_001276764.8; gene_name Dst;
chr1	34130186	34131079	regulatory_region	34127202	34136199	ID=regulatory_region:ENSMUSR00000294566;bound_end=34136199;bound_start=34127202;description=Predicted promoter flanking region;feature_type=Promoter Flanking Region
chr1	34164384	34164841	transcript	33908225	34308662	gene_id Dst; transcript_id NM_001276764; gene_name Dst;
chr1	34164384	34164841	transcript	34011595	34308656	gene_id Dst; transcript_id NM_133833; gene_name Dst;
chr1	34164384	34164841	transcript	34160260	34183903	gene_id Dst; transcript_id NM_010081; gene_name Dst;
chr1	34164384	34164841	exon	34164327	34164431	gene_id Dst; transcript_id NM_001276764; exon_number 21; exon_id NM_001276764.21; gene_name Dst;
chr1	34164384	34164841	regulatory_region	34164401	34165400	ID=regulatory_region:ENSMUSR00000294574;bound_end=34165400;bound_start=34164401;description=CTCF Binding Site;feature_type=CTCF Binding Site
chr1	34164384	34164841	intron	34164431	34165058	gene_id Dst; transcript_id NM_001276764; intron_number 21; intron_id NM_001276764.21; gene_name Dst;
chr1	34164384	34164841	regulatory_region	34164583	34164983	ID=regulatory_region:ENSMUSR00000478140;bound_end=34165018;bound_start=34164583;description=Transcription factor binding site;feature_type=TF binding site
chr1	34168296	34168451	transcript	33908225	34308662	gene_id Dst; transcript_id NM_001276764; gene_name Dst;
chr1	34168296	34168451	transcript	34011595	34308656	gene_id Dst; transcript_id NM_133833; gene_name Dst;
chr1	34168296	34168451	transcript	34160260	34183903	gene_id Dst; transcript_id NM_010081; gene_name Dst;
chr1	34168296	34168451	transcript	34165849	34178164	gene_id Gm26788; transcript_id NR_165804; gene_name Gm26788;
chr1	34168296	34168451	intron	34167095	34169145	gene_id Gm26788; transcript_id NR_165804; intron_number 1; intron_id NR_165804.1; gene_name Gm26788;
chr1	34168296	34168451	intron	34168006	34169164	gene_id Dst; transcript_id NM_001276764; intron_number 27; intron_id NM_001276764.27; gene_name Dst;
chr1	34168296	34168451	regulatory_region	34168201	34168400	ID=regulatory_region:ENSMUSR00000478142;bound_end=34168400;bound_start=34168201;description=CTCF Binding Site;feature_type=CTCF Binding Site
chr1	34177252	34178423	transcript	33908225	34308662	gene_id Dst; transcript_id NM_001276764; gene_name Dst;
chr1	34177252	34178423	transcript	34011595	34308656	gene_id Dst; transcript_id NM_133833; gene_name Dst;
chr1	34177252	34178423	transcript	34160260	34183903	gene_id Dst; transcript_id NM_010081; gene_name Dst;
chr1	34177252	34178423	transcript	34165849	34178164	gene_id Gm26788; transcript_id NR_165804; gene_name Gm26788;
chr1	34177252	34178423	intron	34169270	34177888	gene_id Gm26788; transcript_id NR_165804; intron_number 2; intron_id NR_165804.2; gene_name Gm26788;
chr1	34177252	34178423	intron	34174795	34177796	gene_id Dst; transcript_id NM_010081; intron_number 22; intron_id NM_010081.22; gene_name Dst;
chr1	34177252	34178423	intron	34174795	34184016	gene_id Dst; transcript_id NM_001276764; intron_number 35; intron_id NM_001276764.35; gene_name Dst;
chr1	34177252	34178423	exon	34177796	34180498	gene_id Dst; transcript_id NM_010081; exon_number 23; exon_id NM_010081.23; gene_name Dst;
chr1	34177252	34178423	exon	34177888	34178164	gene_id Gm26788; transcript_id NR_165804; exon_number 3; exon_id NR_165804.3; gene_name Gm26788;
chr1	34177252	34178423	regulatory_region	34178000	34178401	ID=regulatory_region:ENSMUSR00000294577;bound_end=34178599;bound_start=34177602;description=Predicted promoter;feature_type=Promoter
chr1	34177252	34178423	regulatory_region	34178001	34178200	ID=regulatory_region:ENSMUSR00000478144;bound_end=34178200;bound_start=34178001;description=CTCF Binding Site;feature_type=CTCF Binding Site
chr1	34246218	34247004	transcript	33908225	34308662	gene_id Dst; transcript_id NM_001276764; gene_name Dst;
chr1	34246218	34247004	transcript	34011595	34308656	gene_id Dst; transcript_id NM_133833; gene_name Dst;
chr1	34246218	34247004	intron	34244514	34247649	gene_id Dst; transcript_id NM_001276764; intron_number 62; intron_id NM_001276764.62; gene_name Dst;
chr1	34246218	34247004	regulatory_region	34246386	34246565	ID=regulatory_region:ENSMUSR00000478159;bound_end=34246565;bound_start=34246386;description=Open chromatin region;feature_type=Open chromatin
chr1	34268743	34269425	transcript	33908225	34308662	gene_id Dst; transcript_id NM_001276764; gene_name Dst;
chr1	34268743	34269425	transcript	34011595	34308656	gene_id Dst; transcript_id NM_133833; gene_name Dst;
chr1	34268743	34269425	regulatory_region	34268379	34268850	ID=regulatory_region:ENSMUSR00000478165;bound_end=34268850;bound_start=34268379;description=Open chromatin region;feature_type=Open chromatin
chr1	34268743	34269425	exon	34268735	34268890	gene_id Dst; transcript_id NM_001276764; exon_number 79; exon_id NM_001276764.79; gene_name Dst;
chr1	34268743	34269425	intron	34268890	34270828	gene_id Dst; transcript_id NM_001276764; intron_number 79; intron_id NM_001276764.79; gene_name Dst;
chr1	34274973	34276345	transcript	33908225	34308662	gene_id Dst; transcript_id NM_001276764; gene_name Dst;
chr1	34274973	34276345	transcript	34011595	34308656	gene_id Dst; transcript_id NM_133833; gene_name Dst;
chr1	34274973	34276345	intron	34274338	34275205	gene_id Dst; transcript_id NM_001276764; intron_number 82; intron_id NM_001276764.82; gene_name Dst;
chr1	34274973	34276345	exon	34275205	34275360	gene_id Dst; transcript_id NM_001276764; exon_number 83; exon_id NM_001276764.83; gene_name Dst;
chr1	34274973	34276345	intron	34275360	34275673	gene_id Dst; transcript_id NM_001276764; intron_number 83; intron_id NM_001276764.83; gene_name Dst;
chr1	34274973	34276345	exon	34275673	34275879	gene_id Dst; transcript_id NM_001276764; exon_number 84; exon_id NM_001276764.84; gene_name Dst;
chr1	34274973	34276345	regulatory_region	34275767	34276111	ID=regulatory_region:ENSMUSR00000478166;bound_end=34276111;bound_start=34275767;description=Transcription factor binding site;feature_type=TF binding site
chr1	34274973	34276345	intron	34275879	34278020	gene_id Dst; transcript_id NM_001276764; intron_number 84; intron_id NM_001276764.84; gene_name Dst;
chr1	34287460	34288405	transcript	33908225	34308662	gene_id Dst; transcript_id NM_001276764; gene_name Dst;
chr1	34287460	34288405	transcript	34011595	34308656	gene_id Dst; transcript_id NM_133833; gene_name Dst;
chr1	34287460	34288405	intron	34287381	34287891	gene_id Dst; transcript_id NM_001276764; intron_number 88; intron_id NM_001276764.88; gene_name Dst;
chr1	34287460	34288405	exon	34287891	34288019	gene_id Dst; transcript_id NM_001276764; exon_number 89; exon_id NM_001276764.89; gene_name Dst;
chr1	34287460	34288405	intron	34288019	34289524	gene_id Dst; transcript_id NM_001276764; intron_number 89; intron_id NM_001276764.89; gene_name Dst;
chr1	34292974	34293633	transcript	33908225	34308662	gene_id Dst; transcript_id NM_001276764; gene_name Dst;
chr1	34292974	34293633	transcript	34011595	34308656	gene_id Dst; transcript_id NM_133833; gene_name Dst;
chr1	34292974	34293633	intron	34291916	34293320	gene_id Dst; transcript_id NM_001276764; intron_number 92; intron_id NM_001276764.92; gene_name Dst;
chr1	34292974	34293633	exon	34293320	34293483	gene_id Dst; transcript_id NM_001276764; exon_number 93; exon_id NM_001276764.93; gene_name Dst;
chr1	34292974	34293633	intron	34293483	34294384	gene_id Dst; transcript_id NM_001276764; intron_number 93; intron_id NM_001276764.93; gene_name Dst;
chr1	34306385	34307656	transcript	33908225	34308662	gene_id Dst; transcript_id NM_001276764; gene_name Dst;
chr1	34306385	34307656	transcript	34011595	34308656	gene_id Dst; transcript_id NM_133833; gene_name Dst;
chr1	34306385	34307656	intron	34303032	34306528	gene_id Dst; transcript_id NM_133833; intron_number 91; intron_id NM_133833.91; gene_name Dst;
chr1	34306385	34307656	intron	34303531	34306528	gene_id Dst; transcript_id NM_001276764; intron_number 101; intron_id NM_001276764.101; gene_name Dst;
chr1	34306385	34307656	exon	34306528	34306651	gene_id Dst; transcript_id NM_001276764; exon_number 102; exon_id NM_001276764.102; gene_name Dst;
chr1	34306385	34307656	intron	34306651	34307330	gene_id Dst; transcript_id NM_001276764; intron_number 102; intron_id NM_001276764.102; gene_name Dst;
chr1	34306385	34307656	regulatory_region	34306749	34307049	ID=regulatory_region:ENSMUSR00000001925;bound_end=34307049;bound_start=34306749;description=Open chromatin region;feature_type=Open chromatin
chr1	34306385	34307656	CDS	34307330	34307589	gene_id Dst; transcript_id NM_001276764; exon_number 103; exon_id NM_001276764.103; gene_name Dst;
chr1	34306385	34307656	exon	34307330	34308656	gene_id Dst; transcript_id NM_133833; exon_number 93; exon_id NM_133833.93; gene_name Dst;
chr1	34306385	34307656	exon	34307330	34308662	gene_id Dst; transcript_id NM_001276764; exon_number 103; exon_id NM_001276764.103; gene_name Dst;
chr1	34306385	34307656	stop_codon	34307590	34307592	gene_id Dst; transcript_id NM_001276764; exon_number 103; exon_id NM_001276764.103; gene_name Dst;
chr1	34336008	34336514	regulatory_region	34334846	34335142	ID=regulatory_region:ENSMUSR00000478176;bound_end=34335149;bound_start=34334846;description=Transcription factor binding site;feature_type=TF binding site
chr1	34336863	34337235	regulatory_region	34334846	34335142	ID=regulatory_region:ENSMUSR00000478176;bound_end=34335149;bound_start=34334846;description=Transcription factor binding site;feature_type=TF binding site
chr1	34488020	34488174	regulatory_region	34487401	34487800	ID=regulatory_region:ENSMUSR00000478195;bound_end=34487800;bound_start=34487401;description=CTCF Binding Site;feature_type=CTCF Binding Site
chr1	34488695	34488944	regulatory_region	34487401	34487800	ID=regulatory_region:ENSMUSR00000478195;bound_end=34487800;bound_start=34487401;description=CTCF Binding Site;feature_type=CTCF Binding Site
chr1	34489327	34489786	regulatory_region	34489982	34490847	ID=regulatory_region:ENSMUSR00000001961;bound_end=34490847;bound_start=34489982;description=Predicted promoter flanking region;feature_type=Promoter Flanking Region
chr1	34576262	34576545	regulatory_region	34577001	34577200	ID=regulatory_region:ENSMUSR00000478212;bound_end=34577200;bound_start=34577001;description=CTCF Binding Site;feature_type=CTCF Binding Site
chr1	34577503	34577884	regulatory_region	34577001	34577200	ID=regulatory_region:ENSMUSR00000478212;bound_end=34577200;bound_start=34577001;description=CTCF Binding Site;feature_type=CTCF Binding Site
chr1	34578495	34578678	regulatory_region	34578600	34581001	ID=regulatory_region:ENSMUSR00000294618;bound_end=34582799;bound_start=34578402;description=Predicted promoter;feature_type=Promoter
chr1	34580309	34580414	regulatory_region	34578600	34581001	ID=regulatory_region:ENSMUSR00000294618;bound_end=34582799;bound_start=34578402;description=Predicted promoter;feature_type=Promoter
chr1	34580309	34580414	transcript	34579693	34590944	gene_id Amer3; transcript_id NM_213727; gene_name Amer3;
chr1	34580309	34580414	intron	34579766	34586663	gene_id Amer3; transcript_id NM_213727; intron_number 1; intron_id NM_213727.1; gene_name Amer3;
chr1	34580309	34580414	regulatory_region	34580201	34580400	ID=regulatory_region:ENSMUSR00000478214;bound_end=34580400;bound_start=34580201;description=CTCF Binding Site;feature_type=CTCF Binding Site
chr1	34617919	34618180	regulatory_region	34632801	34633400	ID=regulatory_region:ENSMUSR00000478220;bound_end=34633400;bound_start=34632801;description=Predicted promoter flanking region;feature_type=Promoter Flanking Region
chr1	34618617	34618761	regulatory_region	34632801	34633400	ID=regulatory_region:ENSMUSR00000478220;bound_end=34633400;bound_start=34632801;description=Predicted promoter flanking region;feature_type=Promoter Flanking Region
chr1	34619063	34619185	regulatory_region	34632801	34633400	ID=regulatory_region:ENSMUSR00000478220;bound_end=34633400;bound_start=34632801;description=Predicted promoter flanking region;feature_type=Promoter Flanking Region
chr1	34619533	34619887	regulatory_region	34632801	34633400	ID=regulatory_region:ENSMUSR00000478220;bound_end=34633400;bound_start=34632801;description=Predicted promoter flanking region;feature_type=Promoter Flanking Region
chr1	34622194	34622224	regulatory_region	34632801	34633400	ID=regulatory_region:ENSMUSR00000478220;bound_end=34633400;bound_start=34632801;description=Predicted promoter flanking region;feature_type=Promoter Flanking Region
chr1	34666336	34666490	regulatory_region	34663802	34667399	ID=regulatory_region:ENSMUSR00000294627;bound_end=34667399;bound_start=34663802;description=Predicted promoter flanking region;feature_type=Promoter Flanking Region
chr1	34666799	34667665	regulatory_region	34663802	34667399	ID=regulatory_region:ENSMUSR00000294627;bound_end=34667399;bound_start=34663802;description=Predicted promoter flanking region;feature_type=Promoter Flanking Region
chr1	34671224	34672388	regulatory_region	34663802	34667399	ID=regulatory_region:ENSMUSR00000294627;bound_end=34667399;bound_start=34663802;description=Predicted promoter flanking region;feature_type=Promoter Flanking Region
chr1	34673508	34673791	regulatory_region	34678000	34679001	ID=regulatory_region:ENSMUSR00000294628;bound_end=34683199;bound_start=34677402;description=Predicted promoter;feature_type=Promoter
chr1	34674159	34674253	regulatory_region	34678000	34679001	ID=regulatory_region:ENSMUSR00000294628;bound_end=34683199;bound_start=34677402;description=Predicted promoter;feature_type=Promoter
chr1	34687026	34687102	transcript	34678182	34812738	gene_id Arhgef4; transcript_id NM_001368773; gene_name Arhgef4;
chr1	34687026	34687102	intron	34678262	34721704	gene_id Arhgef4; transcript_id NM_001368773; intron_number 1; intron_id NM_001368773.1; gene_name Arhgef4;
chr1	34687026	34687102	regulatory_region	34686001	34687200	ID=regulatory_region:ENSMUSR00000478226;bound_end=34687200;bound_start=34686001;description=Predicted enhancer;feature_type=Enhancer
chr1	34688346	34688712	transcript	34678182	34812738	gene_id Arhgef4; transcript_id NM_001368773; gene_name Arhgef4;
chr1	34688346	34688712	intron	34678262	34721704	gene_id Arhgef4; transcript_id NM_001368773; intron_number 1; intron_id NM_001368773.1; gene_name Arhgef4;
chr1	34689705	34690104	transcript	34678182	34812738	gene_id Arhgef4; transcript_id NM_001368773; gene_name Arhgef4;
chr1	34689705	34690104	intron	34678262	34721704	gene_id Arhgef4; transcript_id NM_001368773; intron_number 1; intron_id NM_001368773.1; gene_name Arhgef4;
chr1	34691790	34691837	transcript	34678182	34812738	gene_id Arhgef4; transcript_id NM_001368773; gene_name Arhgef4;
chr1	34691790	34691837	intron	34678262	34721704	gene_id Arhgef4; transcript_id NM_001368773; intron_number 1; intron_id NM_001368773.1; gene_name Arhgef4;
chr1	34770650	34772640	transcript	34678182	34812738	gene_id Arhgef4; transcript_id NM_001368773; gene_name Arhgef4;
chr1	34770650	34772640	intron	34745444	34793226	gene_id Arhgef4; transcript_id NM_001368773; intron_number 4; intron_id NM_001368773.4; gene_name Arhgef4;
chr1	34773069	34773742	transcript	34678182	34812738	gene_id Arhgef4; transcript_id NM_001368773; gene_name Arhgef4;
chr1	34773069	34773742	intron	34745444	34793226	gene_id Arhgef4; transcript_id NM_001368773; intron_number 4; intron_id NM_001368773.4; gene_name Arhgef4;
chr1	34805009	34806518	transcript	34678182	34812738	gene_id Arhgef4; transcript_id NM_001368773; gene_name Arhgef4;
chr1	34805009	34806518	transcript	34801741	34812738	gene_id Arhgef4; transcript_id NM_183019; gene_name Arhgef4;
chr1	34805009	34806518	exon	34804914	34805093	gene_id Arhgef4; transcript_id NM_001368773; exon_number 6; exon_id NM_001368773.6; gene_name Arhgef4;
chr1	34805009	34806518	CDS	34804968	34805093	gene_id Arhgef4; transcript_id NM_183019; exon_number 2; exon_id NM_183019.2; gene_name Arhgef4;
chr1	34805009	34806518	intron	34805093	34805956	gene_id Arhgef4; transcript_id NM_001368773; intron_number 6; intron_id NM_001368773.6; gene_name Arhgef4;
chr1	34805009	34806518	regulatory_region	34805801	34806600	ID=regulatory_region:ENSMUSR00000478243;bound_end=34806600;bound_start=34805801;description=Predicted promoter flanking region;feature_type=Promoter Flanking Region
chr1	34805009	34806518	exon	34805956	34806135	gene_id Arhgef4; transcript_id NM_001368773; exon_number 7; exon_id NM_001368773.7; gene_name Arhgef4;
chr1	34805009	34806518	intron	34806135	34806315	gene_id Arhgef4; transcript_id NM_001368773; intron_number 7; intron_id NM_001368773.7; gene_name Arhgef4;
chr1	34805009	34806518	exon	34806315	34806494	gene_id Arhgef4; transcript_id NM_001368773; exon_number 8; exon_id NM_001368773.8; gene_name Arhgef4;
chr1	34805009	34806518	intron	34806494	34807059	gene_id Arhgef4; transcript_id NM_001368773; intron_number 8; intron_id NM_001368773.8; gene_name Arhgef4;
chr1	34827521	34828223	transcript	34813218	34843050	gene_id Fam168b; transcript_id NM_174997; gene_name Fam168b;
chr1	34827521	34828223	intron	34820009	34828767	gene_id Fam168b; transcript_id NM_174997; intron_number 4; intron_id NM_174997.4; gene_name Fam168b;
chr1	34827521	34828223	intron	34824055	34828767	gene_id Fam168b; transcript_id NM_001160235; intron_number 5; intron_id NM_001160235.5; gene_name Fam168b;
chr1	34875534	34875888	transcript	34849959	34879585	gene_id Plekhb2; transcript_id NM_145516; gene_name Plekhb2;
chr1	34875534	34875888	transcript	34849989	34879554	gene_id Plekhb2; transcript_id NM_001357425; gene_name Plekhb2;
chr1	34875534	34875888	intron	34869405	34876911	gene_id Plekhb2; transcript_id NM_145516; intron_number 7; intron_id NM_145516.7; gene_name Plekhb2;
chr1	34881834	34881881	regulatory_region	34879578	34880423	ID=regulatory_region:ENSMUSR00000478254;bound_end=34880423;bound_start=34879578;description=Predicted promoter flanking region;feature_type=Promoter Flanking Region
chr1	34882213	34883539	regulatory_region	34879578	34880423	ID=regulatory_region:ENSMUSR00000478254;bound_end=34880423;bound_start=34879578;description=Predicted promoter flanking region;feature_type=Promoter Flanking Region
chr1	34884246	34884953	regulatory_region	34879578	34880423	ID=regulatory_region:ENSMUSR00000478254;bound_end=34880423;bound_start=34879578;description=Predicted promoter flanking region;feature_type=Promoter Flanking Region
chr1	34919816	34920205	regulatory_region	34921001	34921200	ID=regulatory_region:ENSMUSR00000478257;bound_end=34921200;bound_start=34921001;description=CTCF Binding Site;feature_type=CTCF Binding Site
chr1	34931367	34931610	regulatory_region	34921001	34921200	ID=regulatory_region:ENSMUSR00000478257;bound_end=34921200;bound_start=34921001;description=CTCF Binding Site;feature_type=CTCF Binding Site
chr1	34932277	34932704	regulatory_region	34921001	34921200	ID=regulatory_region:ENSMUSR00000478257;bound_end=34921200;bound_start=34921001;description=CTCF Binding Site;feature_type=CTCF Binding Site
chr1	34944621	34945051	regulatory_region	34946201	34946400	ID=regulatory_region:ENSMUSR00000478258;bound_end=34946400;bound_start=34946201;description=CTCF Binding Site;feature_type=CTCF Binding Site
chr1	34983197	34983485	regulatory_region	34982992	34983273	ID=regulatory_region:ENSMUSR00000478262;bound_end=34983273;bound_start=34982992;description=Open chromatin region;feature_type=Open chromatin
chr1	34984116	34984892	regulatory_region	34982992	34983273	ID=regulatory_region:ENSMUSR00000478262;bound_end=34983273;bound_start=34982992;description=Open chromatin region;feature_type=Open chromatin
chr1	35031556	35031870	regulatory_region	35032601	35033000	ID=regulatory_region:ENSMUSR00000294652;bound_end=35033000;bound_start=35032601;description=CTCF Binding Site;feature_type=CTCF Binding Site
chr1	35032216	35032985	regulatory_region	35032601	35033000	ID=regulatory_region:ENSMUSR00000294652;bound_end=35033000;bound_start=35032601;description=CTCF Binding Site;feature_type=CTCF Binding Site
chr1	35032216	35032985	regulatory_region	35032726	35032994	ID=regulatory_region:ENSMUSR00000478269;bound_end=35032994;bound_start=35032726;description=Open chromatin region;feature_type=Open chromatin
chr1	35038945	35039550	regulatory_region	35032601	35033000	ID=regulatory_region:ENSMUSR00000294652;bound_end=35033000;bound_start=35032601;description=CTCF Binding Site;feature_type=CTCF Binding Site
chr1	35040141	35040556	regulatory_region	35032601	35033000	ID=regulatory_region:ENSMUSR00000294652;bound_end=35033000;bound_start=35032601;description=CTCF Binding Site;feature_type=CTCF Binding Site
chr1	35078590	35080274	regulatory_region	35072801	35073200	ID=regulatory_region:ENSMUSR00000478270;bound_end=35073200;bound_start=35072801;description=CTCF Binding Site;feature_type=CTCF Binding Site
chr1	35080624	35080761	regulatory_region	35072801	35073200	ID=regulatory_region:ENSMUSR00000478270;bound_end=35073200;bound_start=35072801;description=CTCF Binding Site;feature_type=CTCF Binding Site
chr1	35085387	35085826	regulatory_region	35072801	35073200	ID=regulatory_region:ENSMUSR00000478270;bound_end=35073200;bound_start=35072801;description=CTCF Binding Site;feature_type=CTCF Binding Site
chr1	35114355	35114820	regulatory_region	35106601	35106959	ID=regulatory_region:ENSMUSR00000478272;bound_end=35106959;bound_start=35106601;description=Predicted promoter flanking region;feature_type=Promoter Flanking Region
chr1	35115243	35115445	regulatory_region	35106601	35106959	ID=regulatory_region:ENSMUSR00000478272;bound_end=35106959;bound_start=35106601;description=Predicted promoter flanking region;feature_type=Promoter Flanking Region
chr1	35116102	35116705	regulatory_region	35106601	35106959	ID=regulatory_region:ENSMUSR00000478272;bound_end=35106959;bound_start=35106601;description=Predicted promoter flanking region;feature_type=Promoter Flanking Region
chr1	35117204	35118677	regulatory_region	35106601	35106959	ID=regulatory_region:ENSMUSR00000478272;bound_end=35106959;bound_start=35106601;description=Predicted promoter flanking region;feature_type=Promoter Flanking Region
chr1	35119657	35119843	regulatory_region	35129801	35130000	ID=regulatory_region:ENSMUSR00000478273;bound_end=35130000;bound_start=35129801;description=CTCF Binding Site;feature_type=CTCF Binding Site
chr1	35142868	35142966	regulatory_region	35142601	35142800	ID=regulatory_region:ENSMUSR00000478274;bound_end=35142800;bound_start=35142601;description=CTCF Binding Site;feature_type=CTCF Binding Site
chr1	35143444	35144105	regulatory_region	35142601	35142800	ID=regulatory_region:ENSMUSR00000478274;bound_end=35142800;bound_start=35142601;description=CTCF Binding Site;feature_type=CTCF Binding Site
chr1	35144567	35144873	regulatory_region	35142601	35142800	ID=regulatory_region:ENSMUSR00000478274;bound_end=35142800;bound_start=35142601;description=CTCF Binding Site;feature_type=CTCF Binding Site
chr1	35146595	35147368	regulatory_region	35148001	35148400	ID=regulatory_region:ENSMUSR00000478275;bound_end=35148400;bound_start=35148001;description=CTCF Binding Site;feature_type=CTCF Binding Site
chr1	35147880	35148051	regulatory_region	35148001	35148400	ID=regulatory_region:ENSMUSR00000478275;bound_end=35148400;bound_start=35148001;description=CTCF Binding Site;feature_type=CTCF Binding Site
chr1	35148419	35148649	regulatory_region	35148001	35148400	ID=regulatory_region:ENSMUSR00000478275;bound_end=35148400;bound_start=35148001;description=CTCF Binding Site;feature_type=CTCF Binding Site
chr1	35207032	35207528	regulatory_region	35207001	35207400	ID=regulatory_region:ENSMUSR00000002022;bound_end=35207400;bound_start=35207001;description=Predicted promoter flanking region;feature_type=Promoter Flanking Region
chr1	35208209	35208544	regulatory_region	35207001	35207400	ID=regulatory_region:ENSMUSR00000002022;bound_end=35207400;bound_start=35207001;description=Predicted promoter flanking region;feature_type=Promoter Flanking Region
chr1	35208901	35209378	regulatory_region	35207001	35207400	ID=regulatory_region:ENSMUSR00000002022;bound_end=35207400;bound_start=35207001;description=Predicted promoter flanking region;feature_type=Promoter Flanking Region
chr1	35267833	35268202	regulatory_region	35268001	35268200	ID=regulatory_region:ENSMUSR00000478287;bound_end=35268200;bound_start=35268001;description=CTCF Binding Site;feature_type=CTCF Binding Site
chr1	35268987	35269123	regulatory_region	35268001	35268200	ID=regulatory_region:ENSMUSR00000478287;bound_end=35268200;bound_start=35268001;description=CTCF Binding Site;feature_type=CTCF Binding Site
chr1	35269554	35270300	regulatory_region	35268001	35268200	ID=regulatory_region:ENSMUSR00000478287;bound_end=35268200;bound_start=35268001;description=CTCF Binding Site;feature_type=CTCF Binding Site
chr1	35270628	35271025	regulatory_region	35268001	35268200	ID=regulatory_region:ENSMUSR00000478287;bound_end=35268200;bound_start=35268001;description=CTCF Binding Site;feature_type=CTCF Binding Site
chr1	35284742	35285102	regulatory_region	35274801	35275600	ID=regulatory_region:ENSMUSR00000478289;bound_end=35275600;bound_start=35274801;description=Predicted promoter flanking region;feature_type=Promoter Flanking Region
chr1	35286697	35286942	regulatory_region	35274801	35275600	ID=regulatory_region:ENSMUSR00000478289;bound_end=35275600;bound_start=35274801;description=Predicted promoter flanking region;feature_type=Promoter Flanking Region
chr1	35287800	35287930	regulatory_region	35274801	35275600	ID=regulatory_region:ENSMUSR00000478289;bound_end=35275600;bound_start=35274801;description=Predicted promoter flanking region;feature_type=Promoter Flanking Region
chr1	35288413	35288459	regulatory_region	35274801	35275600	ID=regulatory_region:ENSMUSR00000478289;bound_end=35275600;bound_start=35274801;description=Predicted promoter flanking region;feature_type=Promoter Flanking Region
chr1	35304011	35304020	regulatory_region	35301421	35301675	ID=regulatory_region:ENSMUSR00000478290;bound_end=35301675;bound_start=35301421;description=Open chromatin region;feature_type=Open chromatin
chr1	35304384	35305812	regulatory_region	35301421	35301675	ID=regulatory_region:ENSMUSR00000478290;bound_end=35301675;bound_start=35301421;description=Open chromatin region;feature_type=Open chromatin
chr1	35307845	35308038	regulatory_region	35301421	35301675	ID=regulatory_region:ENSMUSR00000478290;bound_end=35301675;bound_start=35301421;description=Open chromatin region;feature_type=Open chromatin
chr1	35308532	35309249	regulatory_region	35301421	35301675	ID=regulatory_region:ENSMUSR00000478290;bound_end=35301675;bound_start=35301421;description=Open chromatin region;feature_type=Open chromatin
chr1	35321766	35322471	regulatory_region	35332067	35332374	ID=regulatory_region:ENSMUSR00000478291;bound_end=35332374;bound_start=35332067;description=Open chromatin region;feature_type=Open chromatin
chr1	35322982	35323311	regulatory_region	35332067	35332374	ID=regulatory_region:ENSMUSR00000478291;bound_end=35332374;bound_start=35332067;description=Open chromatin region;feature_type=Open chromatin
chr1	35324863	35324870	regulatory_region	35332067	35332374	ID=regulatory_region:ENSMUSR00000478291;bound_end=35332374;bound_start=35332067;description=Open chromatin region;feature_type=Open chromatin
chr1	35325572	35326035	regulatory_region	35332067	35332374	ID=regulatory_region:ENSMUSR00000478291;bound_end=35332374;bound_start=35332067;description=Open chromatin region;feature_type=Open chromatin
chr1	35571004	35572092	regulatory_region	35575601	35575800	ID=regulatory_region:ENSMUSR00000478318;bound_end=35575800;bound_start=35575601;description=CTCF Binding Site;feature_type=CTCF Binding Site
chr1	35572663	35572925	regulatory_region	35575601	35575800	ID=regulatory_region:ENSMUSR00000478318;bound_end=35575800;bound_start=35575601;description=CTCF Binding Site;feature_type=CTCF Binding Site
chr1	35607910	35608760	regulatory_region	35615401	35615600	ID=regulatory_region:ENSMUSR00000002051;bound_end=35615600;bound_start=35615401;description=Predicted enhancer;feature_type=Enhancer
chr1	35615323	35616715	regulatory_region	35615401	35615600	ID=regulatory_region:ENSMUSR00000002051;bound_end=35615600;bound_start=35615401;description=Predicted enhancer;feature_type=Enhancer
chr1	35617271	35617549	regulatory_region	35615401	35615600	ID=regulatory_region:ENSMUSR00000002051;bound_end=35615600;bound_start=35615401;description=Predicted enhancer;feature_type=Enhancer
chr1	35634568	35635013	regulatory_region	35630401	35631000	ID=regulatory_region:ENSMUSR00000002055;bound_end=35631000;bound_start=35630401;description=Predicted enhancer;feature_type=Enhancer
chr1	35747343	35747460	regulatory_region	35743401	35743600	ID=regulatory_region:ENSMUSR00000478336;bound_end=35743600;bound_start=35743401;description=Predicted promoter flanking region;feature_type=Promoter Flanking Region
chr1	35748253	35748525	regulatory_region	35752201	35752600	ID=regulatory_region:ENSMUSR00000294680;bound_end=35752600;bound_start=35752201;description=CTCF Binding Site;feature_type=CTCF Binding Site
chr1	35750185	35750221	regulatory_region	35752201	35752600	ID=regulatory_region:ENSMUSR00000294680;bound_end=35752600;bound_start=35752201;description=CTCF Binding Site;feature_type=CTCF Binding Site
chr1	35750807	35750880	regulatory_region	35752201	35752600	ID=regulatory_region:ENSMUSR00000294680;bound_end=35752600;bound_start=35752201;description=CTCF Binding Site;feature_type=CTCF Binding Site
chr1	35787983	35788139	regulatory_region	35785001	35785400	ID=regulatory_region:ENSMUSR00000478342;bound_end=35785400;bound_start=35785001;description=CTCF Binding Site;feature_type=CTCF Binding Site
chr1	35804019	35805413	regulatory_region	35804015	35804616	ID=regulatory_region:ENSMUSR00000478344;bound_end=35804616;bound_start=35804015;description=Open chromatin region;feature_type=Open chromatin
chr1	35805723	35806057	regulatory_region	35805601	35808200	ID=regulatory_region:ENSMUSR00000478345;bound_end=35808200;bound_start=35805601;description=Predicted enhancer;feature_type=Enhancer
chr1	35806389	35806553	regulatory_region	35805601	35808200	ID=regulatory_region:ENSMUSR00000478345;bound_end=35808200;bound_start=35805601;description=Predicted enhancer;feature_type=Enhancer
chr1	35823571	35823695	regulatory_region	35824001	35825000	ID=regulatory_region:ENSMUSR00000002088;bound_end=35825000;bound_start=35824001;description=Predicted promoter flanking region;feature_type=Promoter Flanking Region
chr1	35825746	35826048	regulatory_region	35825201	35826200	ID=regulatory_region:ENSMUSR00000294692;bound_end=35826200;bound_start=35825201;description=Predicted promoter flanking region;feature_type=Promoter Flanking Region
chr1	35826845	35827005	regulatory_region	35825201	35826200	ID=regulatory_region:ENSMUSR00000294692;bound_end=35826200;bound_start=35825201;description=Predicted promoter flanking region;feature_type=Promoter Flanking Region
chr1	35827450	35827550	regulatory_region	35825201	35826200	ID=regulatory_region:ENSMUSR00000294692;bound_end=35826200;bound_start=35825201;description=Predicted promoter flanking region;feature_type=Promoter Flanking Region
chr1	35853212	35853425	regulatory_region	35851801	35853200	ID=regulatory_region:ENSMUSR00000478355;bound_end=35853200;bound_start=35851801;description=Predicted enhancer;feature_type=Enhancer
chr1	35865562	35865582	regulatory_region	35864790	35865904	ID=regulatory_region:ENSMUSR00000478361;bound_end=35865904;bound_start=35864790;description=Transcription factor binding site;feature_type=TF binding site
chr1	35865662	35866413	regulatory_region	35864790	35865904	ID=regulatory_region:ENSMUSR00000478361;bound_end=35865904;bound_start=35864790;description=Transcription factor binding site;feature_type=TF binding site
chr1	35869421	35870311	regulatory_region	35869134	35872426	ID=regulatory_region:ENSMUSR00000002100;bound_end=35872426;bound_start=35869134;description=Predicted promoter flanking region;feature_type=Promoter Flanking Region
chr1	35890384	35890887	regulatory_region	35890096	35890975	ID=regulatory_region:ENSMUSR00000002106;bound_end=35890975;bound_start=35890096;description=Predicted promoter flanking region;feature_type=Promoter Flanking Region
chr1	35900896	35901011	regulatory_region	35905402	35906599	ID=regulatory_region:ENSMUSR00000478365;bound_end=35906599;bound_start=35905402;description=Predicted promoter flanking region;feature_type=Promoter Flanking Region
chr1	35911804	35911925	regulatory_region	35914243	35914423	ID=regulatory_region:ENSMUSR00000478366;bound_end=35914423;bound_start=35914243;description=Open chromatin region;feature_type=Open chromatin
chr1	35912572	35912829	regulatory_region	35914243	35914423	ID=regulatory_region:ENSMUSR00000478366;bound_end=35914423;bound_start=35914243;description=Open chromatin region;feature_type=Open chromatin
chr1	35913580	35913754	regulatory_region	35914243	35914423	ID=regulatory_region:ENSMUSR00000478366;bound_end=35914423;bound_start=35914243;description=Open chromatin region;feature_type=Open chromatin
chr1	35914072	35914193	regulatory_region	35914243	35914423	ID=regulatory_region:ENSMUSR00000478366;bound_end=35914423;bound_start=35914243;description=Open chromatin region;feature_type=Open chromatin
chr1	35934180	35935018	regulatory_region	35933602	35937000	ID=regulatory_region:ENSMUSR00000002112;bound_end=35937000;bound_start=35933602;description=Predicted promoter flanking region;feature_type=Promoter Flanking Region
chr1	35973099	35974186	regulatory_region	35972202	35977599	ID=regulatory_region:ENSMUSR00000002119;bound_end=35977599;bound_start=35972202;description=Predicted promoter flanking region;feature_type=Promoter Flanking Region
chr1	36121534	36124126	regulatory_region	36125001	36125800	ID=regulatory_region:ENSMUSR00000478406;bound_end=36125800;bound_start=36125001;description=Predicted enhancer;feature_type=Enhancer
chr1	36124720	36125645	regulatory_region	36125001	36125800	ID=regulatory_region:ENSMUSR00000478406;bound_end=36125800;bound_start=36125001;description=Predicted enhancer;feature_type=Enhancer
chr1	36129880	36132459	regulatory_region	36132000	36132801	ID=regulatory_region:ENSMUSR00000294738;bound_end=36134399;bound_start=36127202;description=Predicted promoter;feature_type=Promoter
chr1	36132780	36134157	regulatory_region	36132000	36132801	ID=regulatory_region:ENSMUSR00000294738;bound_end=36134399;bound_start=36127202;description=Predicted promoter;feature_type=Promoter
chr1	36178309	36179102	transcript	36140028	36244302	gene_id Uggt1; transcript_id NM_198899; gene_name Uggt1;
chr1	36178309	36179102	intron	36177616	36179559	gene_id Uggt1; transcript_id NM_198899; intron_number 22; intron_id NM_198899.22; gene_name Uggt1;
chr1	36223314	36223743	transcript	36140028	36244302	gene_id Uggt1; transcript_id NM_198899; gene_name Uggt1;
chr1	36223314	36223743	intron	36221324	36227484	gene_id Uggt1; transcript_id NM_198899; intron_number 37; intron_id NM_198899.37; gene_name Uggt1;
chr1	36224348	36226902	transcript	36140028	36244302	gene_id Uggt1; transcript_id NM_198899; gene_name Uggt1;
chr1	36224348	36226902	intron	36221324	36227484	gene_id Uggt1; transcript_id NM_198899; intron_number 37; intron_id NM_198899.37; gene_name Uggt1;
chr1	36224348	36226902	regulatory_region	36224601	36225000	ID=regulatory_region:ENSMUSR00000294751;bound_end=36225000;bound_start=36224601;description=CTCF Binding Site;feature_type=CTCF Binding Site
chr1	36224348	36226902	regulatory_region	36224730	36225133	ID=regulatory_region:ENSMUSR00000002165;bound_end=36225133;bound_start=36224730;description=Open chromatin region;feature_type=Open chromatin
chr1	36242279	36242813	transcript	36140028	36244302	gene_id Uggt1; transcript_id NM_198899; gene_name Uggt1;
chr1	36242279	36242813	intron	36234942	36244070	gene_id Uggt1; transcript_id NM_198899; intron_number 40; intron_id NM_198899.40; gene_name Uggt1;
chr1	36242279	36242813	regulatory_region	36242800	36245001	ID=regulatory_region:ENSMUSR00000002167;bound_end=36245199;bound_start=36239202;description=Predicted promoter;feature_type=Promoter
chr1	36245006	36245029	regulatory_region	36242800	36245001	ID=regulatory_region:ENSMUSR00000002167;bound_end=36245199;bound_start=36239202;description=Predicted promoter;feature_type=Promoter
chr1	36268834	36269046	transcript	36264602	36273425	gene_id Neurl3; transcript_id NM_153408; gene_name Neurl3;
chr1	36268834	36269046	intron	36268709	36269213	gene_id Neurl3; transcript_id NM_153408; intron_number 2; intron_id NM_153408.2; gene_name Neurl3;
chr1	36308965	36310028	regulatory_region	36307400	36310001	ID=regulatory_region:ENSMUSR00000002196;bound_end=36310599;bound_start=36306972;description=Predicted promoter;feature_type=Promoter
chr1	36308965	36310028	transcript	36307733	36324029	gene_id Arid5a; transcript_id NM_001172205; gene_name Arid5a;
chr1	36308965	36310028	intron	36307836	36311874	gene_id Arid5a; transcript_id NM_001290726; intron_number 1; intron_id NM_001290726.1; gene_name Arid5a;
chr1	36308965	36310028	intron	36307836	36316209	gene_id Arid5a; transcript_id NM_001172205; intron_number 1; intron_id NM_001172205.1; gene_name Arid5a;
chr1	36308965	36310028	intron	36307836	36316212	gene_id Arid5a; transcript_id NM_001172206; intron_number 1; intron_id NM_001172206.1; gene_name Arid5a;
chr1	36344174	36345462	transcript	36335730	36369181	gene_id Kansl3; transcript_id NM_172652; gene_name Kansl3;
chr1	36344174	36345462	exon	36344070	36344179	gene_id Kansl3; transcript_id NM_172652; exon_number 4; exon_id NM_172652.4; gene_name Kansl3;
chr1	36344174	36345462	intron	36344179	36344916	gene_id Kansl3; transcript_id NM_172652; intron_number 4; intron_id NM_172652.4; gene_name Kansl3;
chr1	36344174	36345462	exon	36344916	36345046	gene_id Kansl3; transcript_id NM_172652; exon_number 5; exon_id NM_172652.5; gene_name Kansl3;
chr1	36344174	36345462	intron	36345046	36345385	gene_id Kansl3; transcript_id NM_172652; intron_number 5; intron_id NM_172652.5; gene_name Kansl3;
chr1	36344174	36345462	exon	36345385	36345466	gene_id Kansl3; transcript_id NM_172652; exon_number 6; exon_id NM_172652.6; gene_name Kansl3;
chr1	36390064	36391009	transcript	36372190	36422110	gene_id Fer1l5; transcript_id NM_001277076; gene_name Fer1l5;
chr1	36390064	36391009	intron	36388985	36390528	gene_id Fer1l5; transcript_id NM_001277076; intron_number 17; intron_id NM_001277076.17; gene_name Fer1l5;
chr1	36390064	36391009	exon	36390528	36390656	gene_id Fer1l5; transcript_id NM_001277076; exon_number 18; exon_id NM_001277076.18; gene_name Fer1l5;
chr1	36390064	36391009	intron	36390656	36392303	gene_id Fer1l5; transcript_id NM_001277076; intron_number 18; intron_id NM_001277076.18; gene_name Fer1l5;
chr1	36397720	36398480	transcript	36372190	36422110	gene_id Fer1l5; transcript_id NM_001277076; gene_name Fer1l5;
chr1	36397720	36398480	intron	36392480	36401354	gene_id Fer1l5; transcript_id NM_001277076; intron_number 19; intron_id NM_001277076.19; gene_name Fer1l5;
chr1	36402527	36403755	transcript	36372190	36422110	gene_id Fer1l5; transcript_id NM_001277076; gene_name Fer1l5;
chr1	36402527	36403755	regulatory_region	36401001	36402600	ID=regulatory_region:ENSMUSR00000294789;bound_end=36402600;bound_start=36401001;description=Predicted enhancer;feature_type=Enhancer
chr1	36402527	36403755	exon	36402497	36402597	gene_id Fer1l5; transcript_id NM_001277076; exon_number 21; exon_id NM_001277076.21; gene_name Fer1l5;
chr1	36402527	36403755	intron	36402597	36403217	gene_id Fer1l5; transcript_id NM_001277076; intron_number 21; intron_id NM_001277076.21; gene_name Fer1l5;
chr1	36402527	36403755	exon	36403217	36403394	gene_id Fer1l5; transcript_id NM_001277076; exon_number 22; exon_id NM_001277076.22; gene_name Fer1l5;
chr1	36402527	36403755	intron	36403394	36403472	gene_id Fer1l5; transcript_id NM_001277076; intron_number 22; intron_id NM_001277076.22; gene_name Fer1l5;
chr1	36402527	36403755	exon	36403472	36403627	gene_id Fer1l5; transcript_id NM_001277076; exon_number 23; exon_id NM_001277076.23; gene_name Fer1l5;
chr1	36402527	36403755	intron	36403627	36404754	gene_id Fer1l5; transcript_id NM_001277076; intron_number 23; intron_id NM_001277076.23; gene_name Fer1l5;
chr1	36404198	36404900	transcript	36372190	36422110	gene_id Fer1l5; transcript_id NM_001277076; gene_name Fer1l5;
chr1	36404198	36404900	intron	36403627	36404754	gene_id Fer1l5; transcript_id NM_001277076; intron_number 23; intron_id NM_001277076.23; gene_name Fer1l5;
chr1	36404198	36404900	regulatory_region	36404401	36404600	ID=regulatory_region:ENSMUSR00000478448;bound_end=36404600;bound_start=36404401;description=CTCF Binding Site;feature_type=CTCF Binding Site
chr1	36404198	36404900	exon	36404754	36404882	gene_id Fer1l5; transcript_id NM_001277076; exon_number 24; exon_id NM_001277076.24; gene_name Fer1l5;
chr1	36404198	36404900	intron	36404882	36406509	gene_id Fer1l5; transcript_id NM_001277076; intron_number 24; intron_id NM_001277076.24; gene_name Fer1l5;
chr1	36405489	36406591	transcript	36372190	36422110	gene_id Fer1l5; transcript_id NM_001277076; gene_name Fer1l5;
chr1	36405489	36406591	intron	36404882	36406509	gene_id Fer1l5; transcript_id NM_001277076; intron_number 24; intron_id NM_001277076.24; gene_name Fer1l5;
chr1	36405489	36406591	exon	36406509	36406672	gene_id Fer1l5; transcript_id NM_001277076; exon_number 25; exon_id NM_001277076.25; gene_name Fer1l5;
chr1	36563117	36563161	transcript	36562696	36593332	gene_id Fam178b; transcript_id NM_027957; gene_name Fam178b;
chr1	36563117	36563161	transcript	36562696	36683183	gene_id Fam178b; transcript_id NM_001126046; gene_name Fam178b;
chr1	36563117	36563161	transcript	36562698	36683147	gene_id Fam178b; transcript_id NM_001372417; gene_name Fam178b;
chr1	36563117	36563161	intron	36563020	36564330	gene_id Fam178b; transcript_id NM_027957; intron_number 1; intron_id NM_027957.1; gene_name Fam178b;
chr1	36563544	36567021	transcript	36562696	36593332	gene_id Fam178b; transcript_id NM_027957; gene_name Fam178b;
chr1	36563544	36567021	transcript	36562696	36683183	gene_id Fam178b; transcript_id NM_001126046; gene_name Fam178b;
chr1	36563544	36567021	transcript	36562698	36683147	gene_id Fam178b; transcript_id NM_001372417; gene_name Fam178b;
chr1	36563544	36567021	intron	36563020	36564330	gene_id Fam178b; transcript_id NM_027957; intron_number 1; intron_id NM_027957.1; gene_name Fam178b;
chr1	36563544	36567021	exon	36564330	36564482	gene_id Fam178b; transcript_id NM_027957; exon_number 2; exon_id NM_027957.2; gene_name Fam178b;
chr1	36563544	36567021	intron	36564482	36564831	gene_id Fam178b; transcript_id NM_027957; intron_number 2; intron_id NM_027957.2; gene_name Fam178b;
chr1	36563544	36567021	exon	36564831	36564908	gene_id Fam178b; transcript_id NM_027957; exon_number 3; exon_id NM_027957.3; gene_name Fam178b;
chr1	36563544	36567021	intron	36564908	36578519	gene_id Fam178b; transcript_id NM_027957; intron_number 3; intron_id NM_027957.3; gene_name Fam178b;
chr1	36575981	36576040	transcript	36562696	36593332	gene_id Fam178b; transcript_id NM_027957; gene_name Fam178b;
chr1	36575981	36576040	transcript	36562696	36683183	gene_id Fam178b; transcript_id NM_001126046; gene_name Fam178b;
chr1	36575981	36576040	transcript	36562698	36683147	gene_id Fam178b; transcript_id NM_001372417; gene_name Fam178b;
chr1	36575981	36576040	intron	36564908	36578519	gene_id Fam178b; transcript_id NM_027957; intron_number 3; intron_id NM_027957.3; gene_name Fam178b;
chr1	36576493	36576982	transcript	36562696	36593332	gene_id Fam178b; transcript_id NM_027957; gene_name Fam178b;
chr1	36576493	36576982	transcript	36562696	36683183	gene_id Fam178b; transcript_id NM_001126046; gene_name Fam178b;
chr1	36576493	36576982	transcript	36562698	36683147	gene_id Fam178b; transcript_id NM_001372417; gene_name Fam178b;
chr1	36576493	36576982	intron	36564908	36578519	gene_id Fam178b; transcript_id NM_027957; intron_number 3; intron_id NM_027957.3; gene_name Fam178b;
chr1	36611172	36611710	transcript	36562696	36683183	gene_id Fam178b; transcript_id NM_001126046; gene_name Fam178b;
chr1	36611172	36611710	transcript	36562698	36683147	gene_id Fam178b; transcript_id NM_001372417; gene_name Fam178b;
chr1	36611172	36611710	transcript	36599971	36683183	gene_id Fam178b; transcript_id NM_201365; gene_name Fam178b;
chr1	36611172	36611710	intron	36608531	36632420	gene_id Fam178b; transcript_id NM_201365; intron_number 4; intron_id NM_201365.4; gene_name Fam178b;
chr1	36611172	36611710	regulatory_region	36610001	36613000	ID=regulatory_region:ENSMUSR00000478490;bound_end=36613000;bound_start=36610001;description=Predicted enhancer;feature_type=Enhancer
chr1	36614557	36614635	transcript	36562696	36683183	gene_id Fam178b; transcript_id NM_001126046; gene_name Fam178b;
chr1	36614557	36614635	transcript	36562698	36683147	gene_id Fam178b; transcript_id NM_001372417; gene_name Fam178b;
chr1	36614557	36614635	transcript	36599971	36683183	gene_id Fam178b; transcript_id NM_201365; gene_name Fam178b;
chr1	36614557	36614635	intron	36608531	36632420	gene_id Fam178b; transcript_id NM_201365; intron_number 4; intron_id NM_201365.4; gene_name Fam178b;
chr1	36614557	36614635	regulatory_region	36614401	36615800	ID=regulatory_region:ENSMUSR00000002263;bound_end=36615800;bound_start=36614401;description=Predicted enhancer;feature_type=Enhancer
chr1	36614996	36616247	transcript	36562696	36683183	gene_id Fam178b; transcript_id NM_001126046; gene_name Fam178b;
chr1	36614996	36616247	transcript	36562698	36683147	gene_id Fam178b; transcript_id NM_001372417; gene_name Fam178b;
chr1	36614996	36616247	transcript	36599971	36683183	gene_id Fam178b; transcript_id NM_201365; gene_name Fam178b;
chr1	36614996	36616247	intron	36608531	36632420	gene_id Fam178b; transcript_id NM_201365; intron_number 4; intron_id NM_201365.4; gene_name Fam178b;
chr1	36614996	36616247	regulatory_region	36614401	36615800	ID=regulatory_region:ENSMUSR00000002263;bound_end=36615800;bound_start=36614401;description=Predicted enhancer;feature_type=Enhancer
chr1	36614996	36616247	regulatory_region	36616001	36616400	ID=regulatory_region:ENSMUSR00000294812;bound_end=36616400;bound_start=36616001;description=CTCF Binding Site;feature_type=CTCF Binding Site
chr1	36670063	36670704	transcript	36562696	36683183	gene_id Fam178b; transcript_id NM_001126046; gene_name Fam178b;
chr1	36670063	36670704	transcript	36562698	36683147	gene_id Fam178b; transcript_id NM_001372417; gene_name Fam178b;
chr1	36670063	36670704	transcript	36599971	36683183	gene_id Fam178b; transcript_id NM_201365; gene_name Fam178b;
chr1	36670063	36670704	intron	36661049	36682868	gene_id Fam178b; transcript_id NM_201365; intron_number 9; intron_id NM_201365.9; gene_name Fam178b;
chr1	36670063	36670704	regulatory_region	36669602	36671000	ID=regulatory_region:ENSMUSR00000478508;bound_end=36671000;bound_start=36669602;description=Predicted promoter flanking region;feature_type=Promoter Flanking Region
chr1	36671067	36671869	transcript	36562696	36683183	gene_id Fam178b; transcript_id NM_001126046; gene_name Fam178b;
chr1	36671067	36671869	transcript	36562698	36683147	gene_id Fam178b; transcript_id NM_001372417; gene_name Fam178b;
chr1	36671067	36671869	transcript	36599971	36683183	gene_id Fam178b; transcript_id NM_201365; gene_name Fam178b;
chr1	36671067	36671869	intron	36661049	36682868	gene_id Fam178b; transcript_id NM_201365; intron_number 9; intron_id NM_201365.9; gene_name Fam178b;
chr1	36671067	36671869	regulatory_region	36671201	36671600	ID=regulatory_region:ENSMUSR00000002282;bound_end=36671600;bound_start=36671201;description=Predicted promoter flanking region;feature_type=Promoter Flanking Region
chr1	36765705	36766699	transcript	36761798	36782820	gene_id Zap70; transcript_id NM_009539; gene_name Zap70;
chr1	36765705	36766699	intron	36761942	36770802	gene_id Zap70; transcript_id NM_009539; intron_number 1; intron_id NM_009539.1; gene_name Zap70;
chr1	36765705	36766699	transcript	36764515	36782820	gene_id Zap70; transcript_id NM_001289766; gene_name Zap70;
chr1	36765705	36766699	intron	36764667	36770802	gene_id Zap70; transcript_id NM_001289766; intron_number 1; intron_id NM_001289766.1; gene_name Zap70;
chr1	36765705	36766699	regulatory_region	36766601	36767800	ID=regulatory_region:ENSMUSR00000478530;bound_end=36767800;bound_start=36766601;description=Predicted promoter flanking region;feature_type=Promoter Flanking Region
chr1	36769916	36769982	transcript	36761798	36782820	gene_id Zap70; transcript_id NM_009539; gene_name Zap70;
chr1	36769916	36769982	intron	36761942	36770802	gene_id Zap70; transcript_id NM_009539; intron_number 1; intron_id NM_009539.1; gene_name Zap70;
chr1	36769916	36769982	transcript	36764515	36782820	gene_id Zap70; transcript_id NM_001289766; gene_name Zap70;
chr1	36769916	36769982	intron	36764667	36770802	gene_id Zap70; transcript_id NM_001289766; intron_number 1; intron_id NM_001289766.1; gene_name Zap70;
chr1	36769916	36769982	transcript	36766934	36782820	gene_id Zap70; transcript_id NM_001289765; gene_name Zap70;
chr1	36769916	36769982	intron	36767121	36770802	gene_id Zap70; transcript_id NM_001289765; intron_number 1; intron_id NM_001289765.1; gene_name Zap70;
chr1	36772347	36772417	transcript	36761798	36782820	gene_id Zap70; transcript_id NM_009539; gene_name Zap70;
chr1	36772347	36772417	transcript	36764515	36782820	gene_id Zap70; transcript_id NM_001289766; gene_name Zap70;
chr1	36772347	36772417	transcript	36766934	36782820	gene_id Zap70; transcript_id NM_001289765; gene_name Zap70;
chr1	36772347	36772417	intron	36771949	36778153	gene_id Zap70; transcript_id NM_009539; intron_number 3; intron_id NM_009539.3; gene_name Zap70;
chr1	36772347	36772417	regulatory_region	36772183	36772589	ID=regulatory_region:ENSMUSR00000478532;bound_end=36772589;bound_start=36772183;description=Open chromatin region;feature_type=Open chromatin
chr1	36772727	36773170	transcript	36761798	36782820	gene_id Zap70; transcript_id NM_009539; gene_name Zap70;
chr1	36772727	36773170	transcript	36764515	36782820	gene_id Zap70; transcript_id NM_001289766; gene_name Zap70;
chr1	36772727	36773170	transcript	36766934	36782820	gene_id Zap70; transcript_id NM_001289765; gene_name Zap70;
chr1	36772727	36773170	intron	36771949	36778153	gene_id Zap70; transcript_id NM_009539; intron_number 3; intron_id NM_009539.3; gene_name Zap70;
chr1	36772727	36773170	regulatory_region	36772642	36772957	ID=regulatory_region:ENSMUSR00000478533;bound_end=36772957;bound_start=36772642;description=Open chromatin region;feature_type=Open chromatin
chr1	36773500	36774103	transcript	36761798	36782820	gene_id Zap70; transcript_id NM_009539; gene_name Zap70;
chr1	36773500	36774103	transcript	36764515	36782820	gene_id Zap70; transcript_id NM_001289766; gene_name Zap70;
chr1	36773500	36774103	transcript	36766934	36782820	gene_id Zap70; transcript_id NM_001289765; gene_name Zap70;
chr1	36773500	36774103	intron	36771949	36778153	gene_id Zap70; transcript_id NM_009539; intron_number 3; intron_id NM_009539.3; gene_name Zap70;
chr1	36774497	36774653	transcript	36761798	36782820	gene_id Zap70; transcript_id NM_009539; gene_name Zap70;
chr1	36774497	36774653	transcript	36764515	36782820	gene_id Zap70; transcript_id NM_001289766; gene_name Zap70;
chr1	36774497	36774653	transcript	36766934	36782820	gene_id Zap70; transcript_id NM_001289765; gene_name Zap70;
chr1	36774497	36774653	intron	36771949	36778153	gene_id Zap70; transcript_id NM_009539; intron_number 3; intron_id NM_009539.3; gene_name Zap70;
chr1	36783418	36784068	regulatory_region	36783801	36784000	ID=regulatory_region:ENSMUSR00000478537;bound_end=36784000;bound_start=36783801;description=CTCF Binding Site;feature_type=CTCF Binding Site
chr1	36786733	36787086	regulatory_region	36786401	36787400	ID=regulatory_region:ENSMUSR00000294837;bound_end=36787400;bound_start=36786401;description=CTCF Binding Site;feature_type=CTCF Binding Site
chr1	36787600	36788377	regulatory_region	36786401	36787400	ID=regulatory_region:ENSMUSR00000294837;bound_end=36787400;bound_start=36786401;description=CTCF Binding Site;feature_type=CTCF Binding Site
chr1	36806762	36807218	transcript	36792189	36939527	gene_id Tmem131; transcript_id NM_018872; gene_name Tmem131;
chr1	36806762	36807218	intron	36804646	36807884	gene_id Tmem131; transcript_id NM_018872; intron_number 10; intron_id NM_018872.10; gene_name Tmem131;
chr1	36807532	36808013	transcript	36792189	36939527	gene_id Tmem131; transcript_id NM_018872; gene_name Tmem131;
chr1	36807532	36808013	intron	36804646	36807884	gene_id Tmem131; transcript_id NM_018872; intron_number 10; intron_id NM_018872.10; gene_name Tmem131;
chr1	36807532	36808013	exon	36807884	36808476	gene_id Tmem131; transcript_id NM_018872; exon_number 11; exon_id NM_018872.11; gene_name Tmem131;
chr1	36809845	36810312	transcript	36792189	36939527	gene_id Tmem131; transcript_id NM_018872; gene_name Tmem131;
chr1	36809845	36810312	intron	36808985	36810281	gene_id Tmem131; transcript_id NM_018872; intron_number 12; intron_id NM_018872.12; gene_name Tmem131;
chr1	36809845	36810312	exon	36810281	36810466	gene_id Tmem131; transcript_id NM_018872; exon_number 13; exon_id NM_018872.13; gene_name Tmem131;
chr1	36813523	36814075	transcript	36792189	36939527	gene_id Tmem131; transcript_id NM_018872; gene_name Tmem131;
chr1	36813523	36814075	intron	36812708	36815455	gene_id Tmem131; transcript_id NM_018872; intron_number 16; intron_id NM_018872.16; gene_name Tmem131;
chr1	36813523	36814075	regulatory_region	36813400	36814800	ID=regulatory_region:ENSMUSR00000478542;bound_end=36814800;bound_start=36813390;description=Predicted enhancer;feature_type=Enhancer
chr1	36821628	36821676	transcript	36792189	36939527	gene_id Tmem131; transcript_id NM_018872; gene_name Tmem131;
chr1	36821628	36821676	intron	36819215	36823067	gene_id Tmem131; transcript_id NM_018872; intron_number 22; intron_id NM_018872.22; gene_name Tmem131;
chr1	36822114	36822552	transcript	36792189	36939527	gene_id Tmem131; transcript_id NM_018872; gene_name Tmem131;
chr1	36822114	36822552	intron	36819215	36823067	gene_id Tmem131; transcript_id NM_018872; intron_number 22; intron_id NM_018872.22; gene_name Tmem131;
chr1	36822958	36823275	transcript	36792189	36939527	gene_id Tmem131; transcript_id NM_018872; gene_name Tmem131;
chr1	36822958	36823275	intron	36819215	36823067	gene_id Tmem131; transcript_id NM_018872; intron_number 22; intron_id NM_018872.22; gene_name Tmem131;
chr1	36822958	36823275	regulatory_region	36823001	36823200	ID=regulatory_region:ENSMUSR00000478543;bound_end=36823200;bound_start=36823001;description=Predicted enhancer;feature_type=Enhancer
chr1	36822958	36823275	exon	36823067	36823153	gene_id Tmem131; transcript_id NM_018872; exon_number 23; exon_id NM_018872.23; gene_name Tmem131;
chr1	36822958	36823275	intron	36823153	36824716	gene_id Tmem131; transcript_id NM_018872; intron_number 23; intron_id NM_018872.23; gene_name Tmem131;
chr1	36823628	36823743	transcript	36792189	36939527	gene_id Tmem131; transcript_id NM_018872; gene_name Tmem131;
chr1	36823628	36823743	intron	36823153	36824716	gene_id Tmem131; transcript_id NM_018872; intron_number 23; intron_id NM_018872.23; gene_name Tmem131;
chr1	36824468	36824724	transcript	36792189	36939527	gene_id Tmem131; transcript_id NM_018872; gene_name Tmem131;
chr1	36824468	36824724	intron	36823153	36824716	gene_id Tmem131; transcript_id NM_018872; intron_number 23; intron_id NM_018872.23; gene_name Tmem131;
chr1	36824468	36824724	exon	36824716	36824820	gene_id Tmem131; transcript_id NM_018872; exon_number 24; exon_id NM_018872.24; gene_name Tmem131;
chr1	36825065	36825169	transcript	36792189	36939527	gene_id Tmem131; transcript_id NM_018872; gene_name Tmem131;
chr1	36825065	36825169	intron	36824820	36825212	gene_id Tmem131; transcript_id NM_018872; intron_number 24; intron_id NM_018872.24; gene_name Tmem131;
chr1	36876506	36876758	transcript	36792189	36939527	gene_id Tmem131; transcript_id NM_018872; gene_name Tmem131;
chr1	36876506	36876758	intron	36872580	36881334	gene_id Tmem131; transcript_id NM_018872; intron_number 38; intron_id NM_018872.38; gene_name Tmem131;
chr1	36876506	36876758	regulatory_region	36874401	36876600	ID=regulatory_region:ENSMUSR00000478559;bound_end=36876600;bound_start=36874401;description=Predicted enhancer;feature_type=Enhancer
chr1	37012883	37013475	regulatory_region	37013001	37013400	ID=regulatory_region:ENSMUSR00000478591;bound_end=37013400;bound_start=37013001;description=CTCF Binding Site;feature_type=CTCF Binding Site
chr1	37012883	37013475	regulatory_region	37013401	37014001	ID=regulatory_region:ENSMUSR00000294870;bound_end=37014062;bound_start=37013401;description=Predicted enhancer;feature_type=Enhancer
chr1	37030979	37031085	transcript	37029313	37141335	gene_id Vwa3b; transcript_id NM_001370829; gene_name Vwa3b;
chr1	37030979	37031085	transcript	37029313	37187607	gene_id Vwa3b; transcript_id NM_001370828; gene_name Vwa3b;
chr1	37030979	37031085	intron	37029428	37035637	gene_id Vwa3b; transcript_id NM_001370828; intron_number 1; intron_id NM_001370828.1; gene_name Vwa3b;
chr1	37030979	37031085	intron	37029428	37035708	gene_id Vwa3b; transcript_id NM_001370829; intron_number 1; intron_id NM_001370829.1; gene_name Vwa3b;
chr1	37045749	37046962	transcript	37029313	37141335	gene_id Vwa3b; transcript_id NM_001370829; gene_name Vwa3b;
chr1	37045749	37046962	transcript	37029313	37187607	gene_id Vwa3b; transcript_id NM_001370828; gene_name Vwa3b;
chr1	37045749	37046962	intron	37045208	37051717	gene_id Vwa3b; transcript_id NM_001370829; intron_number 4; intron_id NM_001370829.4; gene_name Vwa3b;
chr1	37045749	37046962	regulatory_region	37045801	37046000	ID=regulatory_region:ENSMUSR00000478597;bound_end=37046000;bound_start=37045801;description=Predicted enhancer;feature_type=Enhancer
chr1	37078276	37078534	transcript	37029313	37141335	gene_id Vwa3b; transcript_id NM_001370829; gene_name Vwa3b;
chr1	37078276	37078534	transcript	37029313	37187607	gene_id Vwa3b; transcript_id NM_001370828; gene_name Vwa3b;
chr1	37078276	37078534	intron	37063549	37085233	gene_id Vwa3b; transcript_id NM_001370829; intron_number 7; intron_id NM_001370829.7; gene_name Vwa3b;
chr1	37078276	37078534	regulatory_region	37077002	37078599	ID=regulatory_region:ENSMUSR00000002378;bound_end=37078599;bound_start=37077002;description=Predicted promoter flanking region;feature_type=Promoter Flanking Region
chr1	37108625	37108868	transcript	37029313	37141335	gene_id Vwa3b; transcript_id NM_001370829; gene_name Vwa3b;
chr1	37108625	37108868	transcript	37029313	37187607	gene_id Vwa3b; transcript_id NM_001370828; gene_name Vwa3b;
chr1	37108625	37108868	intron	37100826	37108996	gene_id Vwa3b; transcript_id NM_001370829; intron_number 9; intron_id NM_001370829.9; gene_name Vwa3b;
chr1	37143748	37144492	transcript	37029313	37187607	gene_id Vwa3b; transcript_id NM_001370828; gene_name Vwa3b;
chr1	37143748	37144492	intron	37143067	37157333	gene_id Vwa3b; transcript_id NM_001370828; intron_number 19; intron_id NM_001370828.19; gene_name Vwa3b;
chr1	37156739	37157292	transcript	37029313	37187607	gene_id Vwa3b; transcript_id NM_001370828; gene_name Vwa3b;
chr1	37156739	37157292	intron	37143067	37157333	gene_id Vwa3b; transcript_id NM_001370828; intron_number 19; intron_id NM_001370828.19; gene_name Vwa3b;
chr1	37546658	37547976	regulatory_region	37546346	37547199	ID=regulatory_region:ENSMUSR00000478687;bound_end=37547199;bound_start=37546346;description=Predicted promoter flanking region;feature_type=Promoter Flanking Region
chr1	37546658	37547976	regulatory_region	37547401	37547600	ID=regulatory_region:ENSMUSR00000478688;bound_end=37547600;bound_start=37547401;description=CTCF Binding Site;feature_type=CTCF Binding Site
chr1	37556886	37557334	regulatory_region	37560400	37560801	ID=regulatory_region:ENSMUSR00000478689;bound_end=37560817;bound_start=37560377;description=Predicted enhancer;feature_type=Enhancer
chr1	37575310	37575943	regulatory_region	37580975	37581209	ID=regulatory_region:ENSMUSR00000478693;bound_end=37581209;bound_start=37580975;description=Open chromatin region;feature_type=Open chromatin
chr1	37576347	37576651	regulatory_region	37580975	37581209	ID=regulatory_region:ENSMUSR00000478693;bound_end=37581209;bound_start=37580975;description=Open chromatin region;feature_type=Open chromatin
chr1	37637789	37638079	transcript	37611676	37719811	gene_id Cracdl; transcript_id NM_028096; gene_name Cracdl;
chr1	37637789	37638079	intron	37631951	37637861	gene_id Cracdl; transcript_id NM_028096; intron_number 7; intron_id NM_028096.7; gene_name Cracdl;
chr1	37637789	37638079	exon	37637861	37638029	gene_id Cracdl; transcript_id NM_028096; exon_number 8; exon_id NM_028096.8; gene_name Cracdl;
chr1	37637789	37638079	intron	37638029	37644561	gene_id Cracdl; transcript_id NM_028096; intron_number 8; intron_id NM_028096.8; gene_name Cracdl;
chr1	37638594	37639122	transcript	37611676	37719811	gene_id Cracdl; transcript_id NM_028096; gene_name Cracdl;
chr1	37638594	37639122	intron	37638029	37644561	gene_id Cracdl; transcript_id NM_028096; intron_number 8; intron_id NM_028096.8; gene_name Cracdl;
chr1	37638594	37639122	regulatory_region	37638601	37639800	ID=regulatory_region:ENSMUSR00000002506;bound_end=37639800;bound_start=37638601;description=Predicted promoter flanking region;feature_type=Promoter Flanking Region
chr1	37638594	37639122	regulatory_region	37639001	37639800	ID=regulatory_region:ENSMUSR00000294949;bound_end=37639800;bound_start=37639001;description=CTCF Binding Site;feature_type=CTCF Binding Site
chr1	37641762	37642865	transcript	37611676	37719811	gene_id Cracdl; transcript_id NM_028096; gene_name Cracdl;
chr1	37641762	37642865	intron	37638029	37644561	gene_id Cracdl; transcript_id NM_028096; intron_number 8; intron_id NM_028096.8; gene_name Cracdl;
chr1	37641762	37642865	regulatory_region	37642001	37642400	ID=regulatory_region:ENSMUSR00000294951;bound_end=37642400;bound_start=37642001;description=CTCF Binding Site;feature_type=CTCF Binding Site
chr1	37971037	37971205	regulatory_region	37971592	37971893	ID=regulatory_region:ENSMUSR00000478757;bound_end=37971893;bound_start=37971592;description=Open chromatin region;feature_type=Open chromatin
chr1	37971665	37972351	regulatory_region	37971592	37971893	ID=regulatory_region:ENSMUSR00000478757;bound_end=37971893;bound_start=37971592;description=Open chromatin region;feature_type=Open chromatin
chr1	37972657	37973733	regulatory_region	37973601	37973800	ID=regulatory_region:ENSMUSR00000478758;bound_end=37973800;bound_start=37973601;description=CTCF Binding Site;feature_type=CTCF Binding Site
chr1	37980922	37981214	exon	37983867	37987779	gene_id Txndc9; transcript_id NM_172054; exon_number 1; exon_id NM_172054.1; gene_name Txndc9;
chr1	37980922	37981214	transcript	37983867	37997208	gene_id Txndc9; transcript_id NM_172054; gene_name Txndc9;
chr1	37985052	37985185	exon	37983867	37987779	gene_id Txndc9; transcript_id NM_172054; exon_number 1; exon_id NM_172054.1; gene_name Txndc9;
chr1	37985052	37985185	transcript	37983867	37997208	gene_id Txndc9; transcript_id NM_172054; gene_name Txndc9;
chr1	37989584	37989798	transcript	37983867	37997208	gene_id Txndc9; transcript_id NM_172054; gene_name Txndc9;
chr1	37989584	37989798	intron	37987779	37990203	gene_id Txndc9; transcript_id NM_172054; intron_number 1; intron_id NM_172054.1; gene_name Txndc9;
chr1	38160898	38162214	regulatory_region	38161401	38161600	ID=regulatory_region:ENSMUSR00000294986;bound_end=38161600;bound_start=38161401;description=Predicted enhancer;feature_type=Enhancer
chr1	38188789	38189149	transcript	38175991	38627244	gene_id Aff3; transcript_id NM_001290814; gene_name Aff3;
chr1	38188789	38189149	intron	38187007	38191171	gene_id Aff3; transcript_id NM_001290814; intron_number 5; intron_id NM_001290814.5; gene_name Aff3;
chr1	38203879	38205490	transcript	38175991	38627244	gene_id Aff3; transcript_id NM_001290814; gene_name Aff3;
chr1	38203879	38205490	exon	38203811	38203938	gene_id Aff3; transcript_id NM_001290814; exon_number 8; exon_id NM_001290814.8; gene_name Aff3;
chr1	38203879	38205490	intron	38203938	38204890	gene_id Aff3; transcript_id NM_001290814; intron_number 8; intron_id NM_001290814.8; gene_name Aff3;
chr1	38203879	38205490	exon	38204890	38205091	gene_id Aff3; transcript_id NM_001290814; exon_number 9; exon_id NM_001290814.9; gene_name Aff3;
chr1	38203879	38205490	intron	38205091	38207906	gene_id Aff3; transcript_id NM_001290814; intron_number 9; intron_id NM_001290814.9; gene_name Aff3;
chr1	38217896	38218859	transcript	38175991	38627244	gene_id Aff3; transcript_id NM_001290814; gene_name Aff3;
chr1	38217896	38218859	intron	38210647	38218263	gene_id Aff3; transcript_id NM_001290814; intron_number 11; intron_id NM_001290814.11; gene_name Aff3;
chr1	38217896	38218859	regulatory_region	38217801	38218800	ID=regulatory_region:ENSMUSR00000002586;bound_end=38218800;bound_start=38217801;description=Predicted promoter flanking region;feature_type=Promoter Flanking Region
chr1	38217896	38218859	regulatory_region	38218201	38218400	ID=regulatory_region:ENSMUSR00000478786;bound_end=38218400;bound_start=38218201;description=CTCF Binding Site;feature_type=CTCF Binding Site
chr1	38217896	38218859	exon	38218263	38218455	gene_id Aff3; transcript_id NM_001290814; exon_number 12; exon_id NM_001290814.12; gene_name Aff3;
chr1	38217896	38218859	intron	38218455	38252641	gene_id Aff3; transcript_id NM_001290814; intron_number 12; intron_id NM_001290814.12; gene_name Aff3;
chr1	38231834	38232135	transcript	38175991	38627244	gene_id Aff3; transcript_id NM_001290814; gene_name Aff3;
chr1	38231834	38232135	intron	38218455	38252641	gene_id Aff3; transcript_id NM_001290814; intron_number 12; intron_id NM_001290814.12; gene_name Aff3;
chr1	38231834	38232135	regulatory_region	38231801	38232200	ID=regulatory_region:ENSMUSR00000478792;bound_end=38232200;bound_start=38231801;description=Predicted enhancer;feature_type=Enhancer
chr1	38232584	38233513	transcript	38175991	38627244	gene_id Aff3; transcript_id NM_001290814; gene_name Aff3;
chr1	38232584	38233513	intron	38218455	38252641	gene_id Aff3; transcript_id NM_001290814; intron_number 12; intron_id NM_001290814.12; gene_name Aff3;
chr1	38234390	38234653	transcript	38175991	38627244	gene_id Aff3; transcript_id NM_001290814; gene_name Aff3;
chr1	38234390	38234653	intron	38218455	38252641	gene_id Aff3; transcript_id NM_001290814; intron_number 12; intron_id NM_001290814.12; gene_name Aff3;
chr1	38259082	38259577	transcript	38175991	38627244	gene_id Aff3; transcript_id NM_001290814; gene_name Aff3;
chr1	38259082	38259577	intron	38252681	38269710	gene_id Aff3; transcript_id NM_001290814; intron_number 13; intron_id NM_001290814.13; gene_name Aff3;
chr1	38259880	38261067	transcript	38175991	38627244	gene_id Aff3; transcript_id NM_001290814; gene_name Aff3;
chr1	38259880	38261067	intron	38252681	38269710	gene_id Aff3; transcript_id NM_001290814; intron_number 13; intron_id NM_001290814.13; gene_name Aff3;
chr1	38259880	38261067	regulatory_region	38260001	38261400	ID=regulatory_region:ENSMUSR00000478802;bound_end=38261400;bound_start=38260001;description=Predicted enhancer;feature_type=Enhancer
chr1	38316823	38318421	transcript	38175991	38627244	gene_id Aff3; transcript_id NM_001290814; gene_name Aff3;
chr1	38316823	38318421	intron	38269761	38320112	gene_id Aff3; transcript_id NM_001290814; intron_number 14; intron_id NM_001290814.14; gene_name Aff3;
chr1	38329331	38329986	transcript	38175991	38627244	gene_id Aff3; transcript_id NM_001290814; gene_name Aff3;
chr1	38329331	38329986	intron	38320163	38329872	gene_id Aff3; transcript_id NM_001290814; intron_number 15; intron_id NM_001290814.15; gene_name Aff3;
chr1	38329331	38329986	exon	38329872	38329908	gene_id Aff3; transcript_id NM_001290814; exon_number 16; exon_id NM_001290814.16; gene_name Aff3;
chr1	38329331	38329986	intron	38329908	38341721	gene_id Aff3; transcript_id NM_001290814; intron_number 16; intron_id NM_001290814.16; gene_name Aff3;
chr1	38408304	38408807	transcript	38175991	38627244	gene_id Aff3; transcript_id NM_001290814; gene_name Aff3;
chr1	38408304	38408807	intron	38406543	38534906	gene_id Aff3; transcript_id NM_001290814; intron_number 18; intron_id NM_001290814.18; gene_name Aff3;
chr1	38408304	38408807	regulatory_region	38407983	38408697	ID=regulatory_region:ENSMUSR00000478837;bound_end=38408697;bound_start=38407983;description=Transcription factor binding site;feature_type=TF binding site
chr1	38411654	38411822	transcript	38175991	38627244	gene_id Aff3; transcript_id NM_001290814; gene_name Aff3;
chr1	38411654	38411822	intron	38406543	38534906	gene_id Aff3; transcript_id NM_001290814; intron_number 18; intron_id NM_001290814.18; gene_name Aff3;
chr1	38411654	38411822	regulatory_region	38409602	38411799	ID=regulatory_region:ENSMUSR00000478838;bound_end=38411799;bound_start=38409602;description=Predicted promoter flanking region;feature_type=Promoter Flanking Region
chr1	38412696	38412962	transcript	38175991	38627244	gene_id Aff3; transcript_id NM_001290814; gene_name Aff3;
chr1	38412696	38412962	intron	38406543	38534906	gene_id Aff3; transcript_id NM_001290814; intron_number 18; intron_id NM_001290814.18; gene_name Aff3;
chr1	38413345	38413606	transcript	38175991	38627244	gene_id Aff3; transcript_id NM_001290814; gene_name Aff3;
chr1	38413345	38413606	intron	38406543	38534906	gene_id Aff3; transcript_id NM_001290814; intron_number 18; intron_id NM_001290814.18; gene_name Aff3;
chr1	38415817	38417443	transcript	38175991	38627244	gene_id Aff3; transcript_id NM_001290814; gene_name Aff3;
chr1	38415817	38417443	intron	38406543	38534906	gene_id Aff3; transcript_id NM_001290814; intron_number 18; intron_id NM_001290814.18; gene_name Aff3;
chr1	38415817	38417443	regulatory_region	38416802	38419399	ID=regulatory_region:ENSMUSR00000478839;bound_end=38419399;bound_start=38416802;description=Predicted promoter flanking region;feature_type=Promoter Flanking Region
chr1	38450728	38451487	transcript	38175991	38627244	gene_id Aff3; transcript_id NM_001290814; gene_name Aff3;
chr1	38450728	38451487	intron	38406543	38534906	gene_id Aff3; transcript_id NM_001290814; intron_number 18; intron_id NM_001290814.18; gene_name Aff3;
chr1	38450728	38451487	regulatory_region	38445602	38451799	ID=regulatory_region:ENSMUSR00000002621;bound_end=38451799;bound_start=38445602;description=Predicted promoter flanking region;feature_type=Promoter Flanking Region
chr1	38490127	38490561	transcript	38175991	38627244	gene_id Aff3; transcript_id NM_001290814; gene_name Aff3;
chr1	38490127	38490561	intron	38406543	38534906	gene_id Aff3; transcript_id NM_001290814; intron_number 18; intron_id NM_001290814.18; gene_name Aff3;
chr1	38493597	38496829	transcript	38175991	38627244	gene_id Aff3; transcript_id NM_001290814; gene_name Aff3;
chr1	38493597	38496829	intron	38406543	38534906	gene_id Aff3; transcript_id NM_001290814; intron_number 18; intron_id NM_001290814.18; gene_name Aff3;
chr1	38493597	38496829	regulatory_region	38495157	38495657	ID=regulatory_region:ENSMUSR00000478856;bound_end=38495711;bound_start=38495023;description=Transcription factor binding site;feature_type=TF binding site
chr1	38493597	38496829	regulatory_region	38496402	38498399	ID=regulatory_region:ENSMUSR00000478857;bound_end=38498399;bound_start=38496402;description=Predicted promoter flanking region;feature_type=Promoter Flanking Region
chr1	38585689	38587553	transcript	38175991	38627244	gene_id Aff3; transcript_id NM_001290814; gene_name Aff3;
chr1	38585689	38587553	intron	38536946	38627089	gene_id Aff3; transcript_id NM_001290814; intron_number 21; intron_id NM_001290814.21; gene_name Aff3;
chr1	38585689	38587553	regulatory_region	38586401	38586600	ID=regulatory_region:ENSMUSR00000478883;bound_end=38586600;bound_start=38586401;description=CTCF Binding Site;feature_type=CTCF Binding Site
chr1	38585689	38587553	regulatory_region	38587201	38588200	ID=regulatory_region:ENSMUSR00000478884;bound_end=38588200;bound_start=38587201;description=Predicted enhancer;feature_type=Enhancer
chr1	38590781	38591593	transcript	38175991	38627244	gene_id Aff3; transcript_id NM_001290814; gene_name Aff3;
chr1	38590781	38591593	intron	38536946	38627089	gene_id Aff3; transcript_id NM_001290814; intron_number 21; intron_id NM_001290814.21; gene_name Aff3;
chr1	38590781	38591593	regulatory_region	38590601	38591600	ID=regulatory_region:ENSMUSR00000478886;bound_end=38591600;bound_start=38590601;description=Predicted enhancer;feature_type=Enhancer
chr1	38595420	38596094	transcript	38175991	38627244	gene_id Aff3; transcript_id NM_001290814; gene_name Aff3;
chr1	38595420	38596094	intron	38536946	38627089	gene_id Aff3; transcript_id NM_001290814; intron_number 21; intron_id NM_001290814.21; gene_name Aff3;
chr1	38595420	38596094	regulatory_region	38594001	38595600	ID=regulatory_region:ENSMUSR00000478889;bound_end=38595600;bound_start=38594001;description=Predicted enhancer;feature_type=Enhancer
chr1	38596472	38597405	transcript	38175991	38627244	gene_id Aff3; transcript_id NM_001290814; gene_name Aff3;
chr1	38596472	38597405	intron	38536946	38627089	gene_id Aff3; transcript_id NM_001290814; intron_number 21; intron_id NM_001290814.21; gene_name Aff3;
chr1	38685457	38686885	regulatory_region	38688001	38689200	ID=regulatory_region:ENSMUSR00000478911;bound_end=38689200;bound_start=38688001;description=Predicted enhancer;feature_type=Enhancer
chr1	38737640	38738459	regulatory_region	38735002	38736399	ID=regulatory_region:ENSMUSR00000478921;bound_end=38736399;bound_start=38735002;description=Predicted promoter flanking region;feature_type=Promoter Flanking Region
chr1	38739448	38739663	regulatory_region	38735002	38736399	ID=regulatory_region:ENSMUSR00000478921;bound_end=38736399;bound_start=38735002;description=Predicted promoter flanking region;feature_type=Promoter Flanking Region
chr1	38807902	38808267	transcript	38793669	38836687	gene_id Lonrf2; transcript_id NM_001029878; gene_name Lonrf2;
chr1	38807902	38808267	exon	38807836	38807957	gene_id Lonrf2; transcript_id NM_001029878; exon_number 5; exon_id NM_001029878.5; gene_name Lonrf2;
chr1	38807902	38808267	intron	38807957	38811712	gene_id Lonrf2; transcript_id NM_001029878; intron_number 5; intron_id NM_001029878.5; gene_name Lonrf2;
chr1	38811345	38811947	transcript	38793669	38836687	gene_id Lonrf2; transcript_id NM_001029878; gene_name Lonrf2;
chr1	38811345	38811947	intron	38807957	38811712	gene_id Lonrf2; transcript_id NM_001029878; intron_number 5; intron_id NM_001029878.5; gene_name Lonrf2;
chr1	38811345	38811947	exon	38811712	38811826	gene_id Lonrf2; transcript_id NM_001029878; exon_number 6; exon_id NM_001029878.6; gene_name Lonrf2;
chr1	38811345	38811947	intron	38811826	38812544	gene_id Lonrf2; transcript_id NM_001029878; intron_number 6; intron_id NM_001029878.6; gene_name Lonrf2;
chr1	38812375	38812612	transcript	38793669	38836687	gene_id Lonrf2; transcript_id NM_001029878; gene_name Lonrf2;
chr1	38812375	38812612	intron	38811826	38812544	gene_id Lonrf2; transcript_id NM_001029878; intron_number 6; intron_id NM_001029878.6; gene_name Lonrf2;
chr1	38812375	38812612	exon	38812544	38812640	gene_id Lonrf2; transcript_id NM_001029878; exon_number 7; exon_id NM_001029878.7; gene_name Lonrf2;
chr1	38812976	38813394	transcript	38793669	38836687	gene_id Lonrf2; transcript_id NM_001029878; gene_name Lonrf2;
chr1	38812976	38813394	intron	38812640	38813213	gene_id Lonrf2; transcript_id NM_001029878; intron_number 7; intron_id NM_001029878.7; gene_name Lonrf2;
chr1	38812976	38813394	exon	38813213	38813420	gene_id Lonrf2; transcript_id NM_001029878; exon_number 8; exon_id NM_001029878.8; gene_name Lonrf2;
chr1	38813964	38814402	transcript	38793669	38836687	gene_id Lonrf2; transcript_id NM_001029878; gene_name Lonrf2;
chr1	38813964	38814402	intron	38813420	38815965	gene_id Lonrf2; transcript_id NM_001029878; intron_number 8; intron_id NM_001029878.8; gene_name Lonrf2;
chr1	38826022	38826512	transcript	38793669	38836687	gene_id Lonrf2; transcript_id NM_001029878; gene_name Lonrf2;
chr1	38826022	38826512	intron	38821265	38835771	gene_id Lonrf2; transcript_id NM_001029878; intron_number 11; intron_id NM_001029878.11; gene_name Lonrf2;
chr1	38830456	38830885	transcript	38793669	38836687	gene_id Lonrf2; transcript_id NM_001029878; gene_name Lonrf2;
chr1	38830456	38830885	intron	38821265	38835771	gene_id Lonrf2; transcript_id NM_001029878; intron_number 11; intron_id NM_001029878.11; gene_name Lonrf2;
chr1	38833935	38834097	transcript	38793669	38836687	gene_id Lonrf2; transcript_id NM_001029878; gene_name Lonrf2;
chr1	38833935	38834097	intron	38821265	38835771	gene_id Lonrf2; transcript_id NM_001029878; intron_number 11; intron_id NM_001029878.11; gene_name Lonrf2;
chr1	38834417	38834474	transcript	38793669	38836687	gene_id Lonrf2; transcript_id NM_001029878; gene_name Lonrf2;
chr1	38834417	38834474	intron	38821265	38835771	gene_id Lonrf2; transcript_id NM_001029878; intron_number 11; intron_id NM_001029878.11; gene_name Lonrf2;
chr1	38849879	38851405	regulatory_region	38846602	38849799	ID=regulatory_region:ENSMUSR00000002709;bound_end=38849799;bound_start=38846602;description=Predicted promoter flanking region;feature_type=Promoter Flanking Region
chr1	38902292	38902344	regulatory_region	38902548	38903030	ID=regulatory_region:ENSMUSR00000478950;bound_end=38903105;bound_start=38902469;description=Transcription factor binding site;feature_type=TF binding site
chr1	38902652	38902855	regulatory_region	38902548	38903030	ID=regulatory_region:ENSMUSR00000478950;bound_end=38903105;bound_start=38902469;description=Transcription factor binding site;feature_type=TF binding site
chr1	38903380	38904480	regulatory_region	38902548	38903030	ID=regulatory_region:ENSMUSR00000478950;bound_end=38903105;bound_start=38902469;description=Transcription factor binding site;feature_type=TF binding site
chr1	38906324	38906687	regulatory_region	38902548	38903030	ID=regulatory_region:ENSMUSR00000478950;bound_end=38903105;bound_start=38902469;description=Transcription factor binding site;feature_type=TF binding site
chr1	38932022	38932213	regulatory_region	38931001	38931200	ID=regulatory_region:ENSMUSR00000478954;bound_end=38931200;bound_start=38931001;description=CTCF Binding Site;feature_type=CTCF Binding Site
chr1	38932599	38932958	regulatory_region	38931001	38931200	ID=regulatory_region:ENSMUSR00000478954;bound_end=38931200;bound_start=38931001;description=CTCF Binding Site;feature_type=CTCF Binding Site
chr1	38952017	38953767	transcript	38939149	38950276	gene_id Nms; transcript_id NM_001011684; gene_name Nms;
chr1	38952017	38953767	exon	38949883	38950276	gene_id Nms; transcript_id NM_001011684; exon_number 10; exon_id NM_001011684.10; gene_name Nms;
chr1	38957158	38957743	transcript	38939149	38950276	gene_id Nms; transcript_id NM_001011684; gene_name Nms;
chr1	38957158	38957743	exon	38949883	38950276	gene_id Nms; transcript_id NM_001011684; exon_number 10; exon_id NM_001011684.10; gene_name Nms;
chr1	38958283	38958424	transcript	38939149	38950276	gene_id Nms; transcript_id NM_001011684; gene_name Nms;
chr1	38958283	38958424	exon	38949883	38950276	gene_id Nms; transcript_id NM_001011684; exon_number 10; exon_id NM_001011684.10; gene_name Nms;
chr1	38964822	38965161	transcript	38939149	38950276	gene_id Nms; transcript_id NM_001011684; gene_name Nms;
chr1	38964822	38965161	exon	38949883	38950276	gene_id Nms; transcript_id NM_001011684; exon_number 10; exon_id NM_001011684.10; gene_name Nms;
chr1	38965501	38965637	transcript	38939149	38950276	gene_id Nms; transcript_id NM_001011684; gene_name Nms;
chr1	38965501	38965637	exon	38949883	38950276	gene_id Nms; transcript_id NM_001011684; exon_number 10; exon_id NM_001011684.10; gene_name Nms;
chr1	39069552	39070164	regulatory_region	39067802	39070200	ID=regulatory_region:ENSMUSR00000478969;bound_end=39070200;bound_start=39067802;description=Predicted promoter flanking region;feature_type=Promoter Flanking Region
chr1	39071639	39071940	regulatory_region	39067802	39070200	ID=regulatory_region:ENSMUSR00000478969;bound_end=39070200;bound_start=39067802;description=Predicted promoter flanking region;feature_type=Promoter Flanking Region
chr1	39073219	39073346	regulatory_region	39067802	39070200	ID=regulatory_region:ENSMUSR00000478969;bound_end=39070200;bound_start=39067802;description=Predicted promoter flanking region;feature_type=Promoter Flanking Region
chr1	39100921	39101134	regulatory_region	39100616	39100825	ID=regulatory_region:ENSMUSR00000478973;bound_end=39100825;bound_start=39100616;description=Open chromatin region;feature_type=Open chromatin
chr1	39190813	39191284	regulatory_region	39191001	39191307	ID=regulatory_region:ENSMUSR00000478984;bound_end=39191307;bound_start=39191001;description=Predicted promoter flanking region;feature_type=Promoter Flanking Region
chr1	39191808	39192332	regulatory_region	39192001	39192600	ID=regulatory_region:ENSMUSR00000478985;bound_end=39192600;bound_start=39192001;description=CTCF Binding Site;feature_type=CTCF Binding Site
chr1	39255668	39256549	transcript	39194272	39363240	gene_id Npas2; transcript_id NM_008719; gene_name Npas2;
chr1	39255668	39256549	intron	39194742	39263319	gene_id Npas2; transcript_id NM_008719; intron_number 1; intron_id NM_008719.1; gene_name Npas2;
chr1	39324717	39325908	transcript	39194272	39363240	gene_id Npas2; transcript_id NM_008719; gene_name Npas2;
chr1	39324717	39325908	intron	39324558	39325296	gene_id Npas2; transcript_id NM_008719; intron_number 8; intron_id NM_008719.8; gene_name Npas2;
chr1	39324717	39325908	regulatory_region	39324667	39324878	ID=regulatory_region:ENSMUSR00000479015;bound_end=39324878;bound_start=39324667;description=Open chromatin region;feature_type=Open chromatin
chr1	39324717	39325908	exon	39325296	39325378	gene_id Npas2; transcript_id NM_008719; exon_number 9; exon_id NM_008719.9; gene_name Npas2;
chr1	39324717	39325908	intron	39325378	39326088	gene_id Npas2; transcript_id NM_008719; intron_number 9; intron_id NM_008719.9; gene_name Npas2;
chr1	39392986	39394701	transcript	39371496	39478747	gene_id Tbc1d8; transcript_id NM_018775; gene_name Tbc1d8;
chr1	39392986	39394701	transcript	39371496	39478755	gene_id Tbc1d8; transcript_id NM_001357521; gene_name Tbc1d8;
chr1	39392986	39394701	transcript	39373313	39478755	gene_id Tbc1d8; transcript_id NM_001357522; gene_name Tbc1d8;
chr1	39392986	39394701	regulatory_region	39391801	39393200	ID=regulatory_region:ENSMUSR00000295122;bound_end=39393200;bound_start=39391801;description=CTCF Binding Site;feature_type=CTCF Binding Site
chr1	39392986	39394701	regulatory_region	39392017	39396999	ID=regulatory_region:ENSMUSR00000295124;bound_end=39396999;bound_start=39392017;description=Predicted promoter flanking region;feature_type=Promoter Flanking Region
chr1	39392986	39394701	intron	39392254	39394065	gene_id Tbc1d8; transcript_id NM_001357522; intron_number 13; intron_id NM_001357522.13; gene_name Tbc1d8;
chr1	39392986	39394701	exon	39394065	39394272	gene_id Tbc1d8; transcript_id NM_001357522; exon_number 14; exon_id NM_001357522.14; gene_name Tbc1d8;
chr1	39392986	39394701	intron	39394272	39402683	gene_id Tbc1d8; transcript_id NM_001357522; intron_number 14; intron_id NM_001357522.14; gene_name Tbc1d8;
chr1	39555877	39557140	transcript	39551296	39577347	gene_id Rnf149; transcript_id NM_001033135; gene_name Rnf149;
chr1	39555877	39557140	regulatory_region	39555602	39556799	ID=regulatory_region:ENSMUSR00000479068;bound_end=39556799;bound_start=39555602;description=Predicted promoter flanking region;feature_type=Promoter Flanking Region
chr1	39555877	39557140	intron	39555670	39558315	gene_id Rnf149; transcript_id NM_001033135; intron_number 2; intron_id NM_001033135.2; gene_name Rnf149;
chr1	39619428	39620905	exon	39618406	39623243	gene_id Creg2; transcript_id NM_170597; exon_number 1; exon_id NM_170597.1; gene_name Creg2;
chr1	39619428	39620905	transcript	39618406	39651182	gene_id Creg2; transcript_id NM_170597; gene_name Creg2;
chr1	39621317	39621707	exon	39618406	39623243	gene_id Creg2; transcript_id NM_170597; exon_number 1; exon_id NM_170597.1; gene_name Creg2;
chr1	39621317	39621707	transcript	39618406	39651182	gene_id Creg2; transcript_id NM_170597; gene_name Creg2;
chr1	39670284	39671149	transcript	39665301	39720989	gene_id Rfx8; transcript_id NM_001145660; gene_name Rfx8;
chr1	39670284	39671149	exon	39670270	39670583	gene_id Rfx8; transcript_id NM_001145660; exon_number 2; exon_id NM_001145660.2; gene_name Rfx8;
chr1	39670284	39671149	intron	39670583	39672186	gene_id Rfx8; transcript_id NM_001145660; intron_number 2; intron_id NM_001145660.2; gene_name Rfx8;
chr1	39686885	39687795	transcript	39665301	39720989	gene_id Rfx8; transcript_id NM_001145660; gene_name Rfx8;
chr1	39686885	39687795	intron	39685608	39688573	gene_id Rfx8; transcript_id NM_001145660; intron_number 8; intron_id NM_001145660.8; gene_name Rfx8;
chr1	39686885	39687795	regulatory_region	39686402	39688599	ID=regulatory_region:ENSMUSR00000479093;bound_end=39688599;bound_start=39686402;description=Predicted promoter flanking region;feature_type=Promoter Flanking Region
chr1	39715132	39715753	transcript	39665301	39720989	gene_id Rfx8; transcript_id NM_001145660; gene_name Rfx8;
chr1	39715132	39715753	regulatory_region	39710402	39717399	ID=regulatory_region:ENSMUSR00000295171;bound_end=39717399;bound_start=39710402;description=Predicted promoter flanking region;feature_type=Promoter Flanking Region
chr1	39715132	39715753	intron	39711439	39718418	gene_id Rfx8; transcript_id NM_001145660; intron_number 13; intron_id NM_001145660.13; gene_name Rfx8;
chr1	39720104	39720166	transcript	39665301	39720989	gene_id Rfx8; transcript_id NM_001145660; gene_name Rfx8;
chr1	39720104	39720166	intron	39718541	39720878	gene_id Rfx8; transcript_id NM_001145660; intron_number 14; intron_id NM_001145660.14; gene_name Rfx8;
chr1	39720104	39720166	regulatory_region	39719201	39720200	ID=regulatory_region:ENSMUSR00000295173;bound_end=39720200;bound_start=39719201;description=Predicted enhancer;feature_type=Enhancer
chr1	39729862	39731047	regulatory_region	39730602	39737599	ID=regulatory_region:ENSMUSR00000002916;bound_end=39737599;bound_start=39730602;description=Predicted promoter flanking region;feature_type=Promoter Flanking Region
chr1	39737989	39739570	regulatory_region	39730602	39737599	ID=regulatory_region:ENSMUSR00000002916;bound_end=39737599;bound_start=39730602;description=Predicted promoter flanking region;feature_type=Promoter Flanking Region
chr1	39740145	39740764	regulatory_region	39740201	39741800	ID=regulatory_region:ENSMUSR00000295176;bound_end=39741800;bound_start=39740201;description=Predicted enhancer;feature_type=Enhancer
chr1	39757424	39758276	regulatory_region	39757402	39763199	ID=regulatory_region:ENSMUSR00000295180;bound_end=39763199;bound_start=39757402;description=Predicted promoter flanking region;feature_type=Promoter Flanking Region
chr1	39765666	39766232	regulatory_region	39766201	39766400	ID=regulatory_region:ENSMUSR00000479111;bound_end=39766400;bound_start=39766201;description=CTCF Binding Site;feature_type=CTCF Binding Site
chr1	39765666	39766232	regulatory_region	39766201	39766600	ID=regulatory_region:ENSMUSR00000295181;bound_end=39766600;bound_start=39766201;description=Predicted enhancer;feature_type=Enhancer
chr1	39813313	39814305	regulatory_region	39813062	39813473	ID=regulatory_region:ENSMUSR00000479119;bound_end=39813473;bound_start=39813062;description=Open chromatin region;feature_type=Open chromatin
chr1	39814729	39814986	regulatory_region	39815713	39816154	ID=regulatory_region:ENSMUSR00000479120;bound_end=39816154;bound_start=39815713;description=Open chromatin region;feature_type=Open chromatin
chr1	39815581	39817001	regulatory_region	39815713	39816154	ID=regulatory_region:ENSMUSR00000479120;bound_end=39816154;bound_start=39815713;description=Open chromatin region;feature_type=Open chromatin
chr1	39837641	39837656	regulatory_region	39837894	39840400	ID=regulatory_region:ENSMUSR00000295189;bound_end=39840400;bound_start=39837894;description=Predicted promoter flanking region;feature_type=Promoter Flanking Region
chr1	39838014	39838727	regulatory_region	39837894	39840400	ID=regulatory_region:ENSMUSR00000295189;bound_end=39840400;bound_start=39837894;description=Predicted promoter flanking region;feature_type=Promoter Flanking Region
chr1	39841970	39842004	regulatory_region	39841002	39843999	ID=regulatory_region:ENSMUSR00000002939;bound_end=39843999;bound_start=39841002;description=Predicted promoter flanking region;feature_type=Promoter Flanking Region
chr1	39842372	39843440	regulatory_region	39841002	39843999	ID=regulatory_region:ENSMUSR00000002939;bound_end=39843999;bound_start=39841002;description=Predicted promoter flanking region;feature_type=Promoter Flanking Region
chr1	39842372	39843440	exon	39842428	39842556	gene_id 1700066B17Rik; transcript_id NR_040465; exon_number 1; exon_id NR_040465.1; gene_name 1700066B17Rik;
chr1	39842372	39843440	transcript	39842428	39847330	gene_id 1700066B17Rik; transcript_id NR_040465; gene_name 1700066B17Rik;
chr1	39842372	39843440	intron	39842556	39844018	gene_id 1700066B17Rik; transcript_id NR_040465; intron_number 1; intron_id NR_040465.1; gene_name 1700066B17Rik;
chr1	39870163	39870494	regulatory_region	39866201	39870400	ID=regulatory_region:ENSMUSR00000002945;bound_end=39870400;bound_start=39866201;description=Predicted promoter flanking region;feature_type=Promoter Flanking Region
chr1	39870163	39870494	regulatory_region	39870001	39870200	ID=regulatory_region:ENSMUSR00000479130;bound_end=39870200;bound_start=39870001;description=CTCF Binding Site;feature_type=CTCF Binding Site
chr1	39871054	39871552	regulatory_region	39871601	39871800	ID=regulatory_region:ENSMUSR00000479131;bound_end=39871800;bound_start=39871601;description=CTCF Binding Site;feature_type=CTCF Binding Site
chr1	39979427	39980256	transcript	39900913	40026310	gene_id Map4k4; transcript_id NM_001252201; gene_name Map4k4;
chr1	39979427	39980256	regulatory_region	39976400	39980801	ID=regulatory_region:ENSMUSR00000002971;bound_end=39980993;bound_start=39975887;description=Predicted enhancer;feature_type=Enhancer
chr1	39979427	39980256	intron	39976817	39980560	gene_id Map4k4; transcript_id NM_001252201; intron_number 5; intron_id NM_001252201.5; gene_name Map4k4;
chr1	40005459	40006046	transcript	39900913	40026310	gene_id Map4k4; transcript_id NM_001252201; gene_name Map4k4;
chr1	40005459	40006046	intron	40004913	40006671	gene_id Map4k4; transcript_id NM_001252201; intron_number 16; intron_id NM_001252201.16; gene_name Map4k4;
chr1	40006684	40007530	transcript	39900913	40026310	gene_id Map4k4; transcript_id NM_001252201; gene_name Map4k4;
chr1	40006684	40007530	exon	40006671	40006822	gene_id Map4k4; transcript_id NM_001252201; exon_number 17; exon_id NM_001252201.17; gene_name Map4k4;
chr1	40006684	40007530	intron	40006822	40007433	gene_id Map4k4; transcript_id NM_001252201; intron_number 17; intron_id NM_001252201.17; gene_name Map4k4;
chr1	40006684	40007530	exon	40007433	40007530	gene_id Map4k4; transcript_id NM_001252201; exon_number 18; exon_id NM_001252201.18; gene_name Map4k4;
chr1	40006684	40007530	intron	40007530	40008331	gene_id Map4k4; transcript_id NM_001252201; intron_number 18; intron_id NM_001252201.18; gene_name Map4k4;
chr1	40006684	40007530	intron	40007530	40009688	gene_id Map4k4; transcript_id NM_001252202; intron_number 19; intron_id NM_001252202.19; gene_name Map4k4;
chr1	40039116	40039287	regulatory_region	40033601	40034089	ID=regulatory_region:ENSMUSR00000295217;bound_end=40034089;bound_start=40033601;description=Predicted promoter flanking region;feature_type=Promoter Flanking Region
chr1	40039867	40040528	regulatory_region	40045690	40046234	ID=regulatory_region:ENSMUSR00000479149;bound_end=40046234;bound_start=40045690;description=Open chromatin region;feature_type=Open chromatin
chr1	40048989	40050022	regulatory_region	40051146	40051600	ID=regulatory_region:ENSMUSR00000479150;bound_end=40051600;bound_start=40051146;description=Transcription factor binding site;feature_type=TF binding site
chr1	40050416	40050990	regulatory_region	40051146	40051600	ID=regulatory_region:ENSMUSR00000479150;bound_end=40051600;bound_start=40051146;description=Transcription factor binding site;feature_type=TF binding site
chr1	40072584	40074493	exon	40076212	40076638	gene_id Gm16894; transcript_id NR_037980; exon_number 1; exon_id NR_037980.1; gene_name Gm16894;
chr1	40072584	40074493	transcript	40076212	40085851	gene_id Gm16894; transcript_id NR_037980; gene_name Gm16894;
chr1	40084506	40084630	transcript	40076212	40085851	gene_id Gm16894; transcript_id NR_037980; gene_name Gm16894;
chr1	40084506	40084630	intron	40076638	40084967	gene_id Gm16894; transcript_id NR_037980; intron_number 1; intron_id NR_037980.1; gene_name Gm16894;
chr1	40084955	40085182	transcript	40076212	40085851	gene_id Gm16894; transcript_id NR_037980; gene_name Gm16894;
chr1	40084955	40085182	intron	40076638	40084967	gene_id Gm16894; transcript_id NR_037980; intron_number 1; intron_id NR_037980.1; gene_name Gm16894;
chr1	40084955	40085182	transcript	40084714	40125230	gene_id Il1r2; transcript_id NM_010555; gene_name Il1r2;
chr1	40084955	40085182	intron	40084819	40102389	gene_id Il1r2; transcript_id NM_010555; intron_number 1; intron_id NM_010555.1; gene_name Il1r2;
chr1	40084955	40085182	exon	40084967	40085014	gene_id Gm16894; transcript_id NR_037980; exon_number 2; exon_id NR_037980.2; gene_name Gm16894;
chr1	40084955	40085182	intron	40085014	40085144	gene_id Gm16894; transcript_id NR_037980; intron_number 2; intron_id NR_037980.2; gene_name Gm16894;
chr1	40084955	40085182	exon	40085144	40085287	gene_id Gm16894; transcript_id NR_037980; exon_number 3; exon_id NR_037980.3; gene_name Gm16894;
chr1	40093071	40093853	transcript	40084714	40125230	gene_id Il1r2; transcript_id NM_010555; gene_name Il1r2;
chr1	40093071	40093853	intron	40084819	40102389	gene_id Il1r2; transcript_id NM_010555; intron_number 1; intron_id NM_010555.1; gene_name Il1r2;
chr1	40093071	40093853	transcript	40086093	40125230	gene_id Il1r2; transcript_id NM_001360800; gene_name Il1r2;
chr1	40093071	40093853	intron	40086442	40102389	gene_id Il1r2; transcript_id NM_001360800; intron_number 1; intron_id NM_001360800.1; gene_name Il1r2;
chr1	40370714	40371834	regulatory_region	40371877	40372058	ID=regulatory_region:ENSMUSR00000479202;bound_end=40372058;bound_start=40371877;description=Open chromatin region;feature_type=Open chromatin
chr1	40372154	40372262	regulatory_region	40371877	40372058	ID=regulatory_region:ENSMUSR00000479202;bound_end=40372058;bound_start=40371877;description=Open chromatin region;feature_type=Open chromatin
chr1	40372932	40373245	regulatory_region	40373001	40373200	ID=regulatory_region:ENSMUSR00000479203;bound_end=40373200;bound_start=40373001;description=CTCF Binding Site;feature_type=CTCF Binding Site
chr1	40375059	40375827	regulatory_region	40375180	40375552	ID=regulatory_region:ENSMUSR00000479204;bound_end=40375552;bound_start=40375180;description=Open chromatin region;feature_type=Open chromatin
chr1	40376758	40377508	regulatory_region	40376774	40377059	ID=regulatory_region:ENSMUSR00000479205;bound_end=40377059;bound_start=40376774;description=Open chromatin region;feature_type=Open chromatin
chr1	40476783	40477247	transcript	40465552	40491578	gene_id Il18r1; transcript_id NM_001161842; gene_name Il18r1;
chr1	40476783	40477247	transcript	40465621	40491580	gene_id Il18r1; transcript_id NM_001161843; gene_name Il18r1;
chr1	40476783	40477247	transcript	40466006	40500854	gene_id Il18r1; transcript_id NM_008365; gene_name Il18r1;
chr1	40476783	40477247	intron	40474940	40478385	gene_id Il18r1; transcript_id NM_001161843; intron_number 4; intron_id NM_001161843.4; gene_name Il18r1;
chr1	40476783	40477247	regulatory_region	40476000	40477000	ID=regulatory_region:ENSMUSR00000003087;bound_end=40477000;bound_start=40475556;description=Predicted enhancer;feature_type=Enhancer
chr1	40577609	40577709	transcript	40572184	40580662	gene_id Gm35801; transcript_id NR_168309; gene_name Gm35801;
chr1	40577609	40577709	intron	40572333	40580456	gene_id Gm35801; transcript_id NR_168311; intron_number 1; intron_id NR_168311.1; gene_name Gm35801;
chr1	40577609	40577709	intron	40574651	40580365	gene_id Gm35801; transcript_id NR_168309; intron_number 2; intron_id NR_168309.2; gene_name Gm35801;
chr1	40577609	40577709	intron	40574651	40580456	gene_id Gm35801; transcript_id NR_168310; intron_number 2; intron_id NR_168310.2; gene_name Gm35801;
chr1	40578820	40578963	transcript	40572184	40580662	gene_id Gm35801; transcript_id NR_168309; gene_name Gm35801;
chr1	40578820	40578963	intron	40572333	40580456	gene_id Gm35801; transcript_id NR_168311; intron_number 1; intron_id NR_168311.1; gene_name Gm35801;
chr1	40578820	40578963	intron	40574651	40580365	gene_id Gm35801; transcript_id NR_168309; intron_number 2; intron_id NR_168309.2; gene_name Gm35801;
chr1	40578820	40578963	intron	40574651	40580456	gene_id Gm35801; transcript_id NR_168310; intron_number 2; intron_id NR_168310.2; gene_name Gm35801;
chr1	40581619	40581843	transcript	40580227	40630731	gene_id Slc9a4; transcript_id NM_177084; gene_name Slc9a4;
chr1	40581619	40581843	intron	40580771	40583859	gene_id Slc9a4; transcript_id NM_177084; intron_number 1; intron_id NM_177084.1; gene_name Slc9a4;
chr1	40581619	40581843	regulatory_region	40581520	40581807	ID=regulatory_region:ENSMUSR00000479222;bound_end=40581807;bound_start=40581520;description=Open chromatin region;feature_type=Open chromatin
chr1	40582578	40582764	transcript	40580227	40630731	gene_id Slc9a4; transcript_id NM_177084; gene_name Slc9a4;
chr1	40582578	40582764	intron	40580771	40583859	gene_id Slc9a4; transcript_id NM_177084; intron_number 1; intron_id NM_177084.1; gene_name Slc9a4;
chr1	40583213	40583614	transcript	40580227	40630731	gene_id Slc9a4; transcript_id NM_177084; gene_name Slc9a4;
chr1	40583213	40583614	intron	40580771	40583859	gene_id Slc9a4; transcript_id NM_177084; intron_number 1; intron_id NM_177084.1; gene_name Slc9a4;
chr1	40697500	40697763	transcript	40681712	40768885	gene_id Slc9a2; transcript_id NM_001033289; gene_name Slc9a2;
chr1	40697500	40697763	intron	40682165	40718595	gene_id Slc9a2; transcript_id NM_001033289; intron_number 1; intron_id NM_001033289.1; gene_name Slc9a2;
chr1	40784759	40785963	transcript	40772040	40790657	gene_id Mfsd9; transcript_id NM_172499; gene_name Mfsd9;
chr1	40784759	40785963	intron	40784506	40786167	gene_id Mfsd9; transcript_id NM_172499; intron_number 3; intron_id NM_172499.3; gene_name Mfsd9;
chr1	40784759	40785963	regulatory_region	40785764	40786406	ID=regulatory_region:ENSMUSR00000003128;bound_end=40786406;bound_start=40785764;description=Open chromatin region;feature_type=Open chromatin
chr1	40803610	40804601	regulatory_region	40803801	40804400	ID=regulatory_region:ENSMUSR00000479261;bound_end=40804400;bound_start=40803801;description=Predicted enhancer;feature_type=Enhancer
chr1	40803610	40804601	regulatory_region	40804601	40804800	ID=regulatory_region:ENSMUSR00000479262;bound_end=40804800;bound_start=40804601;description=Predicted enhancer;feature_type=Enhancer
chr1	40816699	40816922	transcript	40805601	40855267	gene_id Tmem182; transcript_id NM_001081198; gene_name Tmem182;
chr1	40816699	40816922	intron	40807720	40838298	gene_id Tmem182; transcript_id NM_001081198; intron_number 3; intron_id NM_001081198.3; gene_name Tmem182;
chr1	40817998	40818354	transcript	40805601	40855267	gene_id Tmem182; transcript_id NM_001081198; gene_name Tmem182;
chr1	40817998	40818354	intron	40807720	40838298	gene_id Tmem182; transcript_id NM_001081198; intron_number 3; intron_id NM_001081198.3; gene_name Tmem182;
chr1	40817998	40818354	regulatory_region	40817601	40818400	ID=regulatory_region:ENSMUSR00000479263;bound_end=40818400;bound_start=40817601;description=Predicted enhancer;feature_type=Enhancer
chr1	40834304	40834520	transcript	40805601	40855267	gene_id Tmem182; transcript_id NM_001081198; gene_name Tmem182;
chr1	40834304	40834520	intron	40807720	40838298	gene_id Tmem182; transcript_id NM_001081198; intron_number 3; intron_id NM_001081198.3; gene_name Tmem182;
chr1	40882734	40883445	regulatory_region	40884801	40885400	ID=regulatory_region:ENSMUSR00000479272;bound_end=40885400;bound_start=40884801;description=CTCF Binding Site;feature_type=CTCF Binding Site
chr1	40892639	40894097	regulatory_region	40889401	40891000	ID=regulatory_region:ENSMUSR00000479274;bound_end=40891000;bound_start=40889401;description=Predicted promoter flanking region;feature_type=Promoter Flanking Region
chr1	40933583	40934231	regulatory_region	40931456	40931753	ID=regulatory_region:ENSMUSR00000479277;bound_end=40931753;bound_start=40931456;description=Open chromatin region;feature_type=Open chromatin
chr1	40934577	40935386	regulatory_region	40931456	40931753	ID=regulatory_region:ENSMUSR00000479277;bound_end=40931753;bound_start=40931456;description=Open chromatin region;feature_type=Open chromatin
chr1	40935712	40936637	regulatory_region	40931456	40931753	ID=regulatory_region:ENSMUSR00000479277;bound_end=40931753;bound_start=40931456;description=Open chromatin region;feature_type=Open chromatin
chr1	41567184	41567248	regulatory_region	41559944	41560397	ID=regulatory_region:ENSMUSR00000479333;bound_end=41560397;bound_start=41559944;description=Open chromatin region;feature_type=Open chromatin
chr1	41567929	41568707	regulatory_region	41559944	41560397	ID=regulatory_region:ENSMUSR00000479333;bound_end=41560397;bound_start=41559944;description=Open chromatin region;feature_type=Open chromatin
chr1	41586084	41586723	regulatory_region	41597801	41598000	ID=regulatory_region:ENSMUSR00000479334;bound_end=41598000;bound_start=41597801;description=CTCF Binding Site;feature_type=CTCF Binding Site
chr1	41587135	41587301	regulatory_region	41597801	41598000	ID=regulatory_region:ENSMUSR00000479334;bound_end=41598000;bound_start=41597801;description=CTCF Binding Site;feature_type=CTCF Binding Site
chr1	41588511	41589214	regulatory_region	41597801	41598000	ID=regulatory_region:ENSMUSR00000479334;bound_end=41598000;bound_start=41597801;description=CTCF Binding Site;feature_type=CTCF Binding Site
chr1	41604683	41605412	regulatory_region	41604601	41606599	ID=regulatory_region:ENSMUSR00000295336;bound_end=41606599;bound_start=41604601;description=Predicted promoter flanking region;feature_type=Promoter Flanking Region
chr1	41605718	41606060	regulatory_region	41604601	41606599	ID=regulatory_region:ENSMUSR00000295336;bound_end=41606599;bound_start=41604601;description=Predicted promoter flanking region;feature_type=Promoter Flanking Region
chr1	41608992	41609115	regulatory_region	41610401	41611600	ID=regulatory_region:ENSMUSR00000479337;bound_end=41611600;bound_start=41610401;description=Predicted promoter flanking region;feature_type=Promoter Flanking Region
chr1	41609473	41610309	regulatory_region	41610401	41611600	ID=regulatory_region:ENSMUSR00000479337;bound_end=41611600;bound_start=41610401;description=Predicted promoter flanking region;feature_type=Promoter Flanking Region
chr1	41647741	41648186	regulatory_region	41651405	41653544	ID=regulatory_region:ENSMUSR00000295337;bound_end=41653544;bound_start=41651405;description=Predicted promoter flanking region;feature_type=Promoter Flanking Region
chr1	42043719	42044176	regulatory_region	42042001	42042200	ID=regulatory_region:ENSMUSR00000479366;bound_end=42042200;bound_start=42042001;description=CTCF Binding Site;feature_type=CTCF Binding Site
chr1	42044762	42044836	regulatory_region	42042001	42042200	ID=regulatory_region:ENSMUSR00000479366;bound_end=42042200;bound_start=42042001;description=CTCF Binding Site;feature_type=CTCF Binding Site
chr1	42045607	42046184	regulatory_region	42042001	42042200	ID=regulatory_region:ENSMUSR00000479366;bound_end=42042200;bound_start=42042001;description=CTCF Binding Site;feature_type=CTCF Binding Site
chr1	42046929	42047758	regulatory_region	42042001	42042200	ID=regulatory_region:ENSMUSR00000479366;bound_end=42042200;bound_start=42042001;description=CTCF Binding Site;feature_type=CTCF Binding Site
chr1	42048255	42048269	regulatory_region	42042001	42042200	ID=regulatory_region:ENSMUSR00000479366;bound_end=42042200;bound_start=42042001;description=CTCF Binding Site;feature_type=CTCF Binding Site
chr1	42048706	42049135	regulatory_region	42042001	42042200	ID=regulatory_region:ENSMUSR00000479366;bound_end=42042200;bound_start=42042001;description=CTCF Binding Site;feature_type=CTCF Binding Site
chr1	42081180	42081852	regulatory_region	42106401	42106800	ID=regulatory_region:ENSMUSR00000479367;bound_end=42106800;bound_start=42106401;description=Predicted enhancer;feature_type=Enhancer
chr1	42137225	42137369	regulatory_region	42152001	42152800	ID=regulatory_region:ENSMUSR00000479371;bound_end=42152800;bound_start=42152001;description=Predicted promoter flanking region;feature_type=Promoter Flanking Region
chr1	42149589	42149943	regulatory_region	42152001	42152800	ID=regulatory_region:ENSMUSR00000479371;bound_end=42152800;bound_start=42152001;description=Predicted promoter flanking region;feature_type=Promoter Flanking Region
chr1	42150354	42151661	regulatory_region	42152001	42152800	ID=regulatory_region:ENSMUSR00000479371;bound_end=42152800;bound_start=42152001;description=Predicted promoter flanking region;feature_type=Promoter Flanking Region
chr1	42181975	42182912	regulatory_region	42160801	42161200	ID=regulatory_region:ENSMUSR00000479372;bound_end=42161200;bound_start=42160801;description=CTCF Binding Site;feature_type=CTCF Binding Site
chr1	42187505	42188853	regulatory_region	42160801	42161200	ID=regulatory_region:ENSMUSR00000479372;bound_end=42161200;bound_start=42160801;description=CTCF Binding Site;feature_type=CTCF Binding Site
chr1	42200601	42201937	regulatory_region	42229600	42230801	ID=regulatory_region:ENSMUSR00000479373;bound_end=42232419;bound_start=42229332;description=Predicted promoter;feature_type=Promoter
chr1	42246838	42247887	regulatory_region	42241202	42244799	ID=regulatory_region:ENSMUSR00000295347;bound_end=42244799;bound_start=42241202;description=Predicted promoter flanking region;feature_type=Promoter Flanking Region
chr1	42280106	42280202	regulatory_region	42277201	42278399	ID=regulatory_region:ENSMUSR00000479384;bound_end=42278399;bound_start=42277201;description=Predicted promoter flanking region;feature_type=Promoter Flanking Region
chr1	42280523	42282196	regulatory_region	42277201	42278399	ID=regulatory_region:ENSMUSR00000479384;bound_end=42278399;bound_start=42277201;description=Predicted promoter flanking region;feature_type=Promoter Flanking Region
chr1	42282697	42283215	regulatory_region	42277201	42278399	ID=regulatory_region:ENSMUSR00000479384;bound_end=42278399;bound_start=42277201;description=Predicted promoter flanking region;feature_type=Promoter Flanking Region
chr1	42317007	42317361	regulatory_region	42296601	42296800	ID=regulatory_region:ENSMUSR00000479386;bound_end=42296800;bound_start=42296601;description=Predicted promoter flanking region;feature_type=Promoter Flanking Region
chr1	42318290	42318486	regulatory_region	42296601	42296800	ID=regulatory_region:ENSMUSR00000479386;bound_end=42296800;bound_start=42296601;description=Predicted promoter flanking region;feature_type=Promoter Flanking Region
chr1	42318815	42319257	regulatory_region	42296601	42296800	ID=regulatory_region:ENSMUSR00000479386;bound_end=42296800;bound_start=42296601;description=Predicted promoter flanking region;feature_type=Promoter Flanking Region
chr1	42347685	42348303	regulatory_region	42351801	42353200	ID=regulatory_region:ENSMUSR00000479387;bound_end=42353200;bound_start=42351801;description=Predicted promoter flanking region;feature_type=Promoter Flanking Region
chr1	42348625	42349975	regulatory_region	42351801	42353200	ID=regulatory_region:ENSMUSR00000479387;bound_end=42353200;bound_start=42351801;description=Predicted promoter flanking region;feature_type=Promoter Flanking Region
chr1	42350361	42350581	regulatory_region	42351801	42353200	ID=regulatory_region:ENSMUSR00000479387;bound_end=42353200;bound_start=42351801;description=Predicted promoter flanking region;feature_type=Promoter Flanking Region
chr1	42389404	42389972	regulatory_region	42387201	42388800	ID=regulatory_region:ENSMUSR00000479393;bound_end=42388800;bound_start=42387201;description=Predicted promoter flanking region;feature_type=Promoter Flanking Region
chr1	42390389	42390497	regulatory_region	42387201	42388800	ID=regulatory_region:ENSMUSR00000479393;bound_end=42388800;bound_start=42387201;description=Predicted promoter flanking region;feature_type=Promoter Flanking Region
chr1	42409288	42411657	regulatory_region	42406601	42406800	ID=regulatory_region:ENSMUSR00000479395;bound_end=42406800;bound_start=42406601;description=CTCF Binding Site;feature_type=CTCF Binding Site
chr1	42489238	42490144	regulatory_region	42489601	42490400	ID=regulatory_region:ENSMUSR00000479400;bound_end=42490400;bound_start=42489601;description=Predicted promoter flanking region;feature_type=Promoter Flanking Region
chr1	42497593	42497868	regulatory_region	42496149	42496800	ID=regulatory_region:ENSMUSR00000479402;bound_end=42496800;bound_start=42496149;description=Predicted promoter flanking region;feature_type=Promoter Flanking Region
chr1	42498454	42498562	regulatory_region	42496149	42496800	ID=regulatory_region:ENSMUSR00000479402;bound_end=42496800;bound_start=42496149;description=Predicted promoter flanking region;feature_type=Promoter Flanking Region
chr1	42499821	42500807	regulatory_region	42500801	42501000	ID=regulatory_region:ENSMUSR00000479403;bound_end=42501000;bound_start=42500801;description=CTCF Binding Site;feature_type=CTCF Binding Site
chr1	42501539	42502001	regulatory_region	42500801	42501000	ID=regulatory_region:ENSMUSR00000479403;bound_end=42501000;bound_start=42500801;description=CTCF Binding Site;feature_type=CTCF Binding Site
chr1	42510751	42512776	regulatory_region	42514401	42514800	ID=regulatory_region:ENSMUSR00000479406;bound_end=42514800;bound_start=42514401;description=CTCF Binding Site;feature_type=CTCF Binding Site
chr1	43242860	43243497	regulatory_region	43237002	43242599	ID=regulatory_region:ENSMUSR00000295429;bound_end=43242599;bound_start=43237002;description=Predicted promoter flanking region;feature_type=Promoter Flanking Region
chr1	43244882	43245692	regulatory_region	43244601	43245000	ID=regulatory_region:ENSMUSR00000295431;bound_end=43245000;bound_start=43244601;description=Predicted enhancer;feature_type=Enhancer
chr1	43244882	43245692	regulatory_region	43245076	43245327	ID=regulatory_region:ENSMUSR00000003342;bound_end=43245327;bound_start=43245076;description=Open chromatin region;feature_type=Open chromatin
chr1	43257695	43258629	regulatory_region	43257923	43258298	ID=regulatory_region:ENSMUSR00000479509;bound_end=43258298;bound_start=43257923;description=Transcription factor binding site;feature_type=TF binding site
chr1	43267816	43267853	regulatory_region	43266206	43266410	ID=regulatory_region:ENSMUSR00000479511;bound_end=43266410;bound_start=43266206;description=Open chromatin region;feature_type=Open chromatin
chr1	43269666	43270116	regulatory_region	43269401	43270135	ID=regulatory_region:ENSMUSR00000003352;bound_end=43270135;bound_start=43269401;description=Predicted promoter flanking region;feature_type=Promoter Flanking Region
chr1	43269666	43270116	regulatory_region	43269401	43270200	ID=regulatory_region:ENSMUSR00000295439;bound_end=43270200;bound_start=43269401;description=CTCF Binding Site;feature_type=CTCF Binding Site
chr1	43292334	43293195	regulatory_region	43292573	43292846	ID=regulatory_region:ENSMUSR00000479515;bound_end=43292846;bound_start=43292573;description=Open chromatin region;feature_type=Open chromatin
chr1	43292334	43293195	regulatory_region	43292875	43293231	ID=regulatory_region:ENSMUSR00000479516;bound_end=43293231;bound_start=43292875;description=Open chromatin region;feature_type=Open chromatin
chr1	43299681	43300277	regulatory_region	43299387	43300399	ID=regulatory_region:ENSMUSR00000003354;bound_end=43300399;bound_start=43299387;description=Predicted promoter flanking region;feature_type=Promoter Flanking Region
chr1	43299681	43300277	regulatory_region	43299401	43300200	ID=regulatory_region:ENSMUSR00000295442;bound_end=43300200;bound_start=43299401;description=CTCF Binding Site;feature_type=CTCF Binding Site
chr1	43300850	43301888	regulatory_region	43301802	43303199	ID=regulatory_region:ENSMUSR00000479518;bound_end=43303199;bound_start=43301802;description=Predicted promoter flanking region;feature_type=Promoter Flanking Region
chr1	43308915	43308980	regulatory_region	43310402	43311999	ID=regulatory_region:ENSMUSR00000003358;bound_end=43311999;bound_start=43310402;description=Predicted promoter flanking region;feature_type=Promoter Flanking Region
chr1	43309474	43309655	regulatory_region	43310402	43311999	ID=regulatory_region:ENSMUSR00000003358;bound_end=43311999;bound_start=43310402;description=Predicted promoter flanking region;feature_type=Promoter Flanking Region
chr1	43322377	43322693	regulatory_region	43317200	43317601	ID=regulatory_region:ENSMUSR00000295445;bound_end=43317802;bound_start=43317000;description=Predicted enhancer;feature_type=Enhancer
chr1	43323407	43325376	regulatory_region	43317200	43317601	ID=regulatory_region:ENSMUSR00000295445;bound_end=43317802;bound_start=43317000;description=Predicted enhancer;feature_type=Enhancer
chr1	43340078	43340712	regulatory_region	43340091	43340522	ID=regulatory_region:ENSMUSR00000479523;bound_end=43340522;bound_start=43340091;description=Open chromatin region;feature_type=Open chromatin
chr1	43341240	43341279	regulatory_region	43340091	43340522	ID=regulatory_region:ENSMUSR00000479523;bound_end=43340522;bound_start=43340091;description=Open chromatin region;feature_type=Open chromatin
chr1	43341890	43342084	regulatory_region	43343389	43343749	ID=regulatory_region:ENSMUSR00000479524;bound_end=43343749;bound_start=43343389;description=Open chromatin region;feature_type=Open chromatin
chr1	43362317	43362426	regulatory_region	43358197	43363399	ID=regulatory_region:ENSMUSR00000295452;bound_end=43363399;bound_start=43358197;description=Predicted promoter flanking region;feature_type=Promoter Flanking Region
chr1	43362732	43363681	regulatory_region	43358197	43363399	ID=regulatory_region:ENSMUSR00000295452;bound_end=43363399;bound_start=43358197;description=Predicted promoter flanking region;feature_type=Promoter Flanking Region
chr1	43364478	43365181	regulatory_region	43358197	43363399	ID=regulatory_region:ENSMUSR00000295452;bound_end=43363399;bound_start=43358197;description=Predicted promoter flanking region;feature_type=Promoter Flanking Region
chr1	43378076	43378191	regulatory_region	43377520	43377785	ID=regulatory_region:ENSMUSR00000479532;bound_end=43377785;bound_start=43377520;description=Open chromatin region;feature_type=Open chromatin
chr1	43378933	43380186	regulatory_region	43377520	43377785	ID=regulatory_region:ENSMUSR00000479532;bound_end=43377785;bound_start=43377520;description=Open chromatin region;feature_type=Open chromatin
chr1	43392824	43394055	regulatory_region	43396574	43396825	ID=regulatory_region:ENSMUSR00000479534;bound_end=43396825;bound_start=43396574;description=Open chromatin region;feature_type=Open chromatin
chr1	43395009	43395088	regulatory_region	43396574	43396825	ID=regulatory_region:ENSMUSR00000479534;bound_end=43396825;bound_start=43396574;description=Open chromatin region;feature_type=Open chromatin
chr1	43396702	43397729	regulatory_region	43396574	43396825	ID=regulatory_region:ENSMUSR00000479534;bound_end=43396825;bound_start=43396574;description=Open chromatin region;feature_type=Open chromatin
chr1	43430756	43430858	regulatory_region	43430601	43431800	ID=regulatory_region:ENSMUSR00000003380;bound_end=43431800;bound_start=43430601;description=Predicted enhancer;feature_type=Enhancer
chr1	43431280	43432127	regulatory_region	43430601	43431800	ID=regulatory_region:ENSMUSR00000003380;bound_end=43431800;bound_start=43430601;description=Predicted enhancer;feature_type=Enhancer
chr1	43431280	43432127	regulatory_region	43431944	43432276	ID=regulatory_region:ENSMUSR00000479540;bound_end=43432276;bound_start=43431944;description=Open chromatin region;feature_type=Open chromatin
chr1	43513720	43515207	transcript	43445751	43570518	gene_id Nck2; transcript_id NM_010879; gene_name Nck2;
chr1	43513720	43515207	intron	43509783	43533552	gene_id Nck2; transcript_id NM_010879; intron_number 2; intron_id NM_010879.2; gene_name Nck2;
chr1	43559287	43560484	transcript	43445751	43570518	gene_id Nck2; transcript_id NM_010879; gene_name Nck2;
chr1	43559287	43560484	regulatory_region	43553801	43563400	ID=regulatory_region:ENSMUSR00000295480;bound_end=43563400;bound_start=43553801;description=Predicted enhancer;feature_type=Enhancer
chr1	43559287	43560484	intron	43554582	43569148	gene_id Nck2; transcript_id NM_010879; intron_number 4; intron_id NM_010879.4; gene_name Nck2;
chr1	43560832	43561015	transcript	43445751	43570518	gene_id Nck2; transcript_id NM_010879; gene_name Nck2;
chr1	43560832	43561015	regulatory_region	43553801	43563400	ID=regulatory_region:ENSMUSR00000295480;bound_end=43563400;bound_start=43553801;description=Predicted enhancer;feature_type=Enhancer
chr1	43560832	43561015	intron	43554582	43569148	gene_id Nck2; transcript_id NM_010879; intron_number 4; intron_id NM_010879.4; gene_name Nck2;
chr1	43660895	43660940	regulatory_region	43671801	43672400	ID=regulatory_region:ENSMUSR00000295488;bound_end=43672400;bound_start=43671801;description=Predicted enhancer;feature_type=Enhancer
chr1	43661443	43661988	regulatory_region	43671801	43672400	ID=regulatory_region:ENSMUSR00000295488;bound_end=43672400;bound_start=43671801;description=Predicted enhancer;feature_type=Enhancer
chr1	43668473	43668894	regulatory_region	43671801	43672400	ID=regulatory_region:ENSMUSR00000295488;bound_end=43672400;bound_start=43671801;description=Predicted enhancer;feature_type=Enhancer
chr1	43686211	43686337	regulatory_region	43689157	43689594	ID=regulatory_region:ENSMUSR00000479572;bound_end=43689594;bound_start=43689157;description=Open chromatin region;feature_type=Open chromatin
chr1	43716285	43716385	regulatory_region	43714601	43715400	ID=regulatory_region:ENSMUSR00000479576;bound_end=43715400;bound_start=43714601;description=Predicted enhancer;feature_type=Enhancer
chr1	43777558	43777935	transcript	43746961	43826584	gene_id Uxs1; transcript_id NM_001368289; gene_name Uxs1;
chr1	43777558	43777935	transcript	43746961	43827839	gene_id Uxs1; transcript_id NR_160750; gene_name Uxs1;
chr1	43777558	43777935	intron	43774876	43780065	gene_id Uxs1; transcript_id NR_160750; intron_number 8; intron_id NR_160750.8; gene_name Uxs1;
chr1	43777558	43777935	regulatory_region	43777812	43778081	ID=regulatory_region:ENSMUSR00000479589;bound_end=43778081;bound_start=43777812;description=Open chromatin region;feature_type=Open chromatin
chr1	43778850	43779112	transcript	43746961	43826584	gene_id Uxs1; transcript_id NM_001368289; gene_name Uxs1;
chr1	43778850	43779112	transcript	43746961	43827839	gene_id Uxs1; transcript_id NR_160750; gene_name Uxs1;
chr1	43778850	43779112	intron	43774876	43780065	gene_id Uxs1; transcript_id NR_160750; intron_number 8; intron_id NR_160750.8; gene_name Uxs1;
chr1	43778850	43779112	regulatory_region	43778434	43778977	ID=regulatory_region:ENSMUSR00000479590;bound_end=43778977;bound_start=43778434;description=Open chromatin region;feature_type=Open chromatin
chr1	43779472	43779924	transcript	43746961	43826584	gene_id Uxs1; transcript_id NM_001368289; gene_name Uxs1;
chr1	43779472	43779924	transcript	43746961	43827839	gene_id Uxs1; transcript_id NR_160750; gene_name Uxs1;
chr1	43779472	43779924	intron	43774876	43780065	gene_id Uxs1; transcript_id NR_160750; intron_number 8; intron_id NR_160750.8; gene_name Uxs1;
chr1	43780247	43780277	transcript	43746961	43826584	gene_id Uxs1; transcript_id NM_001368289; gene_name Uxs1;
chr1	43780247	43780277	transcript	43746961	43827839	gene_id Uxs1; transcript_id NR_160750; gene_name Uxs1;
chr1	43780247	43780277	intron	43780169	43790464	gene_id Uxs1; transcript_id NR_160749; intron_number 9; intron_id NR_160749.9; gene_name Uxs1;
chr1	43780247	43780277	intron	43780169	43797245	gene_id Uxs1; transcript_id NR_160750; intron_number 9; intron_id NR_160750.9; gene_name Uxs1;
chr1	43781162	43781355	transcript	43746961	43826584	gene_id Uxs1; transcript_id NM_001368289; gene_name Uxs1;
chr1	43781162	43781355	transcript	43746961	43827839	gene_id Uxs1; transcript_id NR_160750; gene_name Uxs1;
chr1	43781162	43781355	intron	43780169	43790464	gene_id Uxs1; transcript_id NR_160749; intron_number 9; intron_id NR_160749.9; gene_name Uxs1;
chr1	43781162	43781355	intron	43780169	43797245	gene_id Uxs1; transcript_id NR_160750; intron_number 9; intron_id NR_160750.9; gene_name Uxs1;
chr1	43781162	43781355	regulatory_region	43781001	43782400	ID=regulatory_region:ENSMUSR00000479591;bound_end=43782400;bound_start=43781001;description=Predicted enhancer;feature_type=Enhancer
chr1	43802940	43803303	transcript	43746961	43826584	gene_id Uxs1; transcript_id NM_001368289; gene_name Uxs1;
chr1	43802940	43803303	transcript	43746961	43827839	gene_id Uxs1; transcript_id NR_160750; gene_name Uxs1;
chr1	43802940	43803303	intron	43797305	43805353	gene_id Uxs1; transcript_id NR_160750; intron_number 10; intron_id NR_160750.10; gene_name Uxs1;
chr1	43804749	43804894	transcript	43746961	43826584	gene_id Uxs1; transcript_id NM_001368289; gene_name Uxs1;
chr1	43804749	43804894	transcript	43746961	43827839	gene_id Uxs1; transcript_id NR_160750; gene_name Uxs1;
chr1	43804749	43804894	intron	43797305	43805353	gene_id Uxs1; transcript_id NR_160750; intron_number 10; intron_id NR_160750.10; gene_name Uxs1;
chr1	43818436	43820460	transcript	43746961	43826584	gene_id Uxs1; transcript_id NM_001368289; gene_name Uxs1;
chr1	43818436	43820460	transcript	43746961	43827839	gene_id Uxs1; transcript_id NR_160750; gene_name Uxs1;
chr1	43818436	43820460	intron	43807377	43826387	gene_id Uxs1; transcript_id NM_001368289; intron_number 14; intron_id NM_001368289.14; gene_name Uxs1;
chr1	43818436	43820460	intron	43807377	43827615	gene_id Uxs1; transcript_id NR_160750; intron_number 13; intron_id NR_160750.13; gene_name Uxs1;
chr1	43818436	43820460	intron	43807377	43827706	gene_id Uxs1; transcript_id NM_001368288; intron_number 14; intron_id NM_001368288.14; gene_name Uxs1;
chr1	43818436	43820460	regulatory_region	43817402	43823199	ID=regulatory_region:ENSMUSR00000003454;bound_end=43823199;bound_start=43817402;description=Predicted promoter flanking region;feature_type=Promoter Flanking Region
chr1	44060012	44060540	exon	44055871	44075455	gene_id Gm8251; transcript_id NM_001376984; exon_number 1; exon_id NM_001376984.1; gene_name Gm8251;
chr1	44060012	44060540	transcript	44055871	44079746	gene_id Gm8251; transcript_id NM_001376984; gene_name Gm8251;
chr1	44060012	44060540	CDS	44055955	44075455	gene_id Gm8251; transcript_id NM_001376984; exon_number 1; exon_id NM_001376984.1; gene_name Gm8251;
chr1	44060863	44061497	exon	44055871	44075455	gene_id Gm8251; transcript_id NM_001376984; exon_number 1; exon_id NM_001376984.1; gene_name Gm8251;
chr1	44060863	44061497	transcript	44055871	44079746	gene_id Gm8251; transcript_id NM_001376984; gene_name Gm8251;
chr1	44060863	44061497	CDS	44055955	44075455	gene_id Gm8251; transcript_id NM_001376984; exon_number 1; exon_id NM_001376984.1; gene_name Gm8251;
chr1	44061877	44062237	exon	44055871	44075455	gene_id Gm8251; transcript_id NM_001376984; exon_number 1; exon_id NM_001376984.1; gene_name Gm8251;
chr1	44061877	44062237	transcript	44055871	44079746	gene_id Gm8251; transcript_id NM_001376984; gene_name Gm8251;
chr1	44061877	44062237	CDS	44055955	44075455	gene_id Gm8251; transcript_id NM_001376984; exon_number 1; exon_id NM_001376984.1; gene_name Gm8251;
chr1	44154193	44154240	transcript	44147744	44181260	gene_id Ercc5; transcript_id NM_011729; gene_name Ercc5;
chr1	44154193	44154240	intron	44148150	44156937	gene_id Ercc5; transcript_id NM_011729; intron_number 1; intron_id NM_011729.1; gene_name Ercc5;
chr1	44169431	44169564	transcript	44147744	44181260	gene_id Ercc5; transcript_id NM_011729; gene_name Ercc5;
chr1	44169431	44169564	intron	44167882	44173338	gene_id Ercc5; transcript_id NM_011729; intron_number 8; intron_id NM_011729.8; gene_name Ercc5;
chr1	44180452	44180975	transcript	44147744	44181260	gene_id Ercc5; transcript_id NM_011729; gene_name Ercc5;
chr1	44180452	44180975	intron	44179231	44180531	gene_id Ercc5; transcript_id NM_011729; intron_number 14; intron_id NM_011729.14; gene_name Ercc5;
chr1	44180452	44180975	CDS	44180531	44181079	gene_id Ercc5; transcript_id NM_011729; exon_number 15; exon_id NM_011729.15; gene_name Ercc5;
chr1	44180452	44180975	exon	44180531	44181260	gene_id Ercc5; transcript_id NM_011729; exon_number 15; exon_id NM_011729.15; gene_name Ercc5;
chr1	44181283	44181501	transcript	44147744	44181260	gene_id Ercc5; transcript_id NM_011729; gene_name Ercc5;
chr1	44181283	44181501	exon	44180531	44181260	gene_id Ercc5; transcript_id NM_011729; exon_number 15; exon_id NM_011729.15; gene_name Ercc5;
chr1	44182093	44182454	transcript	44147744	44181260	gene_id Ercc5; transcript_id NM_011729; gene_name Ercc5;
chr1	44182093	44182454	exon	44180531	44181260	gene_id Ercc5; transcript_id NM_011729; exon_number 15; exon_id NM_011729.15; gene_name Ercc5;
chr1	44182787	44183069	transcript	44147744	44181260	gene_id Ercc5; transcript_id NM_011729; gene_name Ercc5;
chr1	44182787	44183069	exon	44180531	44181260	gene_id Ercc5; transcript_id NM_011729; exon_number 15; exon_id NM_011729.15; gene_name Ercc5;
chr1	44183651	44183798	transcript	44147744	44181260	gene_id Ercc5; transcript_id NM_011729; gene_name Ercc5;
chr1	44183651	44183798	exon	44180531	44181260	gene_id Ercc5; transcript_id NM_011729; exon_number 15; exon_id NM_011729.15; gene_name Ercc5;
chr1	44184186	44184206	transcript	44147744	44181260	gene_id Ercc5; transcript_id NM_011729; gene_name Ercc5;
chr1	44184186	44184206	exon	44180531	44181260	gene_id Ercc5; transcript_id NM_011729; exon_number 15; exon_id NM_011729.15; gene_name Ercc5;
chr1	44205788	44205833	exon	44204070	44206753	gene_id Mettl21e; transcript_id NM_207281; exon_number 1; exon_id NM_207281.1; gene_name Mettl21e;
chr1	44205788	44205833	transcript	44204070	44218931	gene_id Mettl21e; transcript_id NM_207281; gene_name Mettl21e;
chr1	44206363	44206748	exon	44204070	44206753	gene_id Mettl21e; transcript_id NM_207281; exon_number 1; exon_id NM_207281.1; gene_name Mettl21e;
chr1	44206363	44206748	transcript	44204070	44218931	gene_id Mettl21e; transcript_id NM_207281; gene_name Mettl21e;
chr1	44206363	44206748	CDS	44206353	44206753	gene_id Mettl21e; transcript_id NM_207281; exon_number 1; exon_id NM_207281.1; gene_name Mettl21e;
chr1	44207280	44207393	transcript	44204070	44218931	gene_id Mettl21e; transcript_id NM_207281; gene_name Mettl21e;
chr1	44207280	44207393	intron	44206753	44210164	gene_id Mettl21e; transcript_id NM_207281; intron_number 1; intron_id NM_207281.1; gene_name Mettl21e;
chr1	44208430	44209027	transcript	44204070	44218931	gene_id Mettl21e; transcript_id NM_207281; gene_name Mettl21e;
chr1	44208430	44209027	intron	44206753	44210164	gene_id Mettl21e; transcript_id NM_207281; intron_number 1; intron_id NM_207281.1; gene_name Mettl21e;
chr1	44209536	44209742	transcript	44204070	44218931	gene_id Mettl21e; transcript_id NM_207281; gene_name Mettl21e;
chr1	44209536	44209742	intron	44206753	44210164	gene_id Mettl21e; transcript_id NM_207281; intron_number 1; intron_id NM_207281.1; gene_name Mettl21e;
chr1	44210506	44210641	transcript	44204070	44218931	gene_id Mettl21e; transcript_id NM_207281; gene_name Mettl21e;
chr1	44210506	44210641	intron	44210281	44211032	gene_id Mettl21e; transcript_id NM_207281; intron_number 2; intron_id NM_207281.2; gene_name Mettl21e;
chr1	44211032	44211188	transcript	44204070	44218931	gene_id Mettl21e; transcript_id NM_207281; gene_name Mettl21e;
chr1	44211032	44211188	exon	44211032	44211198	gene_id Mettl21e; transcript_id NM_207281; exon_number 3; exon_id NM_207281.3; gene_name Mettl21e;
chr1	44223919	44224312	regulatory_region	44219400	44219600	ID=regulatory_region:ENSMUSR00000479638;bound_end=44219600;bound_start=44218735;description=Predicted enhancer;feature_type=Enhancer
chr1	44224625	44224857	regulatory_region	44229001	44229600	ID=regulatory_region:ENSMUSR00000295531;bound_end=44229600;bound_start=44229001;description=CTCF Binding Site;feature_type=CTCF Binding Site
chr1	44225182	44225563	regulatory_region	44229001	44229600	ID=regulatory_region:ENSMUSR00000295531;bound_end=44229600;bound_start=44229001;description=CTCF Binding Site;feature_type=CTCF Binding Site
chr1	44232924	44233181	regulatory_region	44230001	44230200	ID=regulatory_region:ENSMUSR00000479640;bound_end=44230200;bound_start=44230001;description=CTCF Binding Site;feature_type=CTCF Binding Site
chr1	44261953	44262235	regulatory_region	44247534	44247756	ID=regulatory_region:ENSMUSR00000479642;bound_end=44247756;bound_start=44247534;description=Open chromatin region;feature_type=Open chromatin
chr1	44262741	44263017	regulatory_region	44247534	44247756	ID=regulatory_region:ENSMUSR00000479642;bound_end=44247756;bound_start=44247534;description=Open chromatin region;feature_type=Open chromatin
chr1	44264189	44264508	regulatory_region	44247534	44247756	ID=regulatory_region:ENSMUSR00000479642;bound_end=44247756;bound_start=44247534;description=Open chromatin region;feature_type=Open chromatin
chr1	44264847	44265136	regulatory_region	44247534	44247756	ID=regulatory_region:ENSMUSR00000479642;bound_end=44247756;bound_start=44247534;description=Open chromatin region;feature_type=Open chromatin
chr1	44407705	44408135	regulatory_region	44395601	44395800	ID=regulatory_region:ENSMUSR00000479647;bound_end=44395800;bound_start=44395601;description=Predicted enhancer;feature_type=Enhancer
chr1	44568222	44568582	transcript	44551671	44796836	gene_id Gulp1; transcript_id NM_028450; gene_name Gulp1;
chr1	44568222	44568582	intron	44551872	44689144	gene_id Gulp1; transcript_id NM_028450; intron_number 1; intron_id NM_028450.1; gene_name Gulp1;
chr1	44569345	44569729	transcript	44551671	44796836	gene_id Gulp1; transcript_id NM_028450; gene_name Gulp1;
chr1	44569345	44569729	intron	44551872	44689144	gene_id Gulp1; transcript_id NM_028450; intron_number 1; intron_id NM_028450.1; gene_name Gulp1;
chr1	44644862	44645021	transcript	44551671	44796836	gene_id Gulp1; transcript_id NM_028450; gene_name Gulp1;
chr1	44644862	44645021	intron	44551872	44689144	gene_id Gulp1; transcript_id NM_028450; intron_number 1; intron_id NM_028450.1; gene_name Gulp1;
chr1	44645707	44646100	transcript	44551671	44796836	gene_id Gulp1; transcript_id NM_028450; gene_name Gulp1;
chr1	44645707	44646100	intron	44551872	44689144	gene_id Gulp1; transcript_id NM_028450; intron_number 1; intron_id NM_028450.1; gene_name Gulp1;
chr1	44646691	44647507	transcript	44551671	44796836	gene_id Gulp1; transcript_id NM_028450; gene_name Gulp1;
chr1	44646691	44647507	intron	44551872	44689144	gene_id Gulp1; transcript_id NM_028450; intron_number 1; intron_id NM_028450.1; gene_name Gulp1;
chr1	44650176	44650619	transcript	44551671	44796836	gene_id Gulp1; transcript_id NM_028450; gene_name Gulp1;
chr1	44650176	44650619	intron	44551872	44689144	gene_id Gulp1; transcript_id NM_028450; intron_number 1; intron_id NM_028450.1; gene_name Gulp1;
chr1	44651494	44651689	transcript	44551671	44796836	gene_id Gulp1; transcript_id NM_028450; gene_name Gulp1;
chr1	44651494	44651689	intron	44551872	44689144	gene_id Gulp1; transcript_id NM_028450; intron_number 1; intron_id NM_028450.1; gene_name Gulp1;
chr1	44676947	44677145	transcript	44551671	44796836	gene_id Gulp1; transcript_id NM_028450; gene_name Gulp1;
chr1	44676947	44677145	intron	44551872	44689144	gene_id Gulp1; transcript_id NM_028450; intron_number 1; intron_id NM_028450.1; gene_name Gulp1;
chr1	44677494	44677705	transcript	44551671	44796836	gene_id Gulp1; transcript_id NM_028450; gene_name Gulp1;
chr1	44677494	44677705	intron	44551872	44689144	gene_id Gulp1; transcript_id NM_028450; intron_number 1; intron_id NM_028450.1; gene_name Gulp1;
chr1	44750287	44750716	transcript	44551671	44796836	gene_id Gulp1; transcript_id NM_028450; gene_name Gulp1;
chr1	44750287	44750716	intron	44744545	44754343	gene_id Gulp1; transcript_id NM_028450; intron_number 4; intron_id NM_028450.4; gene_name Gulp1;
chr1	44750287	44750716	regulatory_region	44750601	44752200	ID=regulatory_region:ENSMUSR00000479672;bound_end=44752200;bound_start=44750601;description=Predicted enhancer;feature_type=Enhancer
chr1	44751381	44751634	transcript	44551671	44796836	gene_id Gulp1; transcript_id NM_028450; gene_name Gulp1;
chr1	44751381	44751634	intron	44744545	44754343	gene_id Gulp1; transcript_id NM_028450; intron_number 4; intron_id NM_028450.4; gene_name Gulp1;
chr1	44751381	44751634	regulatory_region	44750601	44752200	ID=regulatory_region:ENSMUSR00000479672;bound_end=44752200;bound_start=44750601;description=Predicted enhancer;feature_type=Enhancer
chr1	44794273	44794330	transcript	44551671	44796836	gene_id Gulp1; transcript_id NM_028450; gene_name Gulp1;
chr1	44794273	44794330	intron	44788542	44794950	gene_id Gulp1; transcript_id NM_028450; intron_number 10; intron_id NM_028450.10; gene_name Gulp1;
chr1	44849472	44849785	regulatory_region	44849278	44849800	ID=regulatory_region:ENSMUSR00000479675;bound_end=44849800;bound_start=44849278;description=Predicted promoter flanking region;feature_type=Promoter Flanking Region
chr1	44885603	44885790	regulatory_region	44897013	44897189	ID=regulatory_region:ENSMUSR00000479677;bound_end=44897189;bound_start=44897013;description=Open chromatin region;feature_type=Open chromatin
chr1	44926951	44927174	regulatory_region	44950801	44951400	ID=regulatory_region:ENSMUSR00000003547;bound_end=44951400;bound_start=44950801;description=Predicted promoter flanking region;feature_type=Promoter Flanking Region
chr1	44928424	44929054	regulatory_region	44950801	44951400	ID=regulatory_region:ENSMUSR00000003547;bound_end=44951400;bound_start=44950801;description=Predicted promoter flanking region;feature_type=Promoter Flanking Region
chr1	44930623	44931079	regulatory_region	44950801	44951400	ID=regulatory_region:ENSMUSR00000003547;bound_end=44951400;bound_start=44950801;description=Predicted promoter flanking region;feature_type=Promoter Flanking Region
chr1	44931402	44932238	regulatory_region	44950801	44951400	ID=regulatory_region:ENSMUSR00000003547;bound_end=44951400;bound_start=44950801;description=Predicted promoter flanking region;feature_type=Promoter Flanking Region
chr1	44958333	44958862	regulatory_region	44956401	44956600	ID=regulatory_region:ENSMUSR00000479678;bound_end=44956600;bound_start=44956401;description=CTCF Binding Site;feature_type=CTCF Binding Site
chr1	45004866	45004981	regulatory_region	44994838	44994958	ID=regulatory_region:ENSMUSR00000479680;bound_end=44994958;bound_start=44994838;description=Open chromatin region;feature_type=Open chromatin
chr1	45006485	45006571	regulatory_region	45016001	45016600	ID=regulatory_region:ENSMUSR00000479681;bound_end=45016600;bound_start=45016001;description=Predicted enhancer;feature_type=Enhancer
chr1	45007265	45007843	regulatory_region	45016001	45016600	ID=regulatory_region:ENSMUSR00000479681;bound_end=45016600;bound_start=45016001;description=Predicted enhancer;feature_type=Enhancer
chr1	45090723	45092289	regulatory_region	45090859	45091472	ID=regulatory_region:ENSMUSR00000479692;bound_end=45091472;bound_start=45090859;description=Open chromatin region;feature_type=Open chromatin
chr1	45124536	45124589	regulatory_region	45116601	45117217	ID=regulatory_region:ENSMUSR00000479697;bound_end=45117217;bound_start=45116601;description=Predicted promoter flanking region;feature_type=Promoter Flanking Region
chr1	45127287	45128055	regulatory_region	45135400	45135800	ID=regulatory_region:ENSMUSR00000479698;bound_end=45135800;bound_start=45135282;description=Predicted enhancer;feature_type=Enhancer
chr1	45128453	45128574	regulatory_region	45135400	45135800	ID=regulatory_region:ENSMUSR00000479698;bound_end=45135800;bound_start=45135282;description=Predicted enhancer;feature_type=Enhancer
chr1	45180967	45181136	regulatory_region	45179142	45179571	ID=regulatory_region:ENSMUSR00000479700;bound_end=45179571;bound_start=45179142;description=Open chromatin region;feature_type=Open chromatin
chr1	45183574	45183608	regulatory_region	45179142	45179571	ID=regulatory_region:ENSMUSR00000479700;bound_end=45179571;bound_start=45179142;description=Open chromatin region;feature_type=Open chromatin
chr1	45222911	45223561	regulatory_region	45242316	45242594	ID=regulatory_region:ENSMUSR00000479701;bound_end=45242594;bound_start=45242316;description=Open chromatin region;feature_type=Open chromatin
chr1	45256123	45256184	regulatory_region	45245801	45246000	ID=regulatory_region:ENSMUSR00000479703;bound_end=45246000;bound_start=45245801;description=Predicted promoter flanking region;feature_type=Promoter Flanking Region
chr1	45256975	45258237	regulatory_region	45245801	45246000	ID=regulatory_region:ENSMUSR00000479703;bound_end=45246000;bound_start=45245801;description=Predicted promoter flanking region;feature_type=Promoter Flanking Region
chr1	45260540	45260657	regulatory_region	45245801	45246000	ID=regulatory_region:ENSMUSR00000479703;bound_end=45246000;bound_start=45245801;description=Predicted promoter flanking region;feature_type=Promoter Flanking Region
chr1	45280688	45281346	regulatory_region	45276028	45276376	ID=regulatory_region:ENSMUSR00000003551;bound_end=45276376;bound_start=45276028;description=Open chromatin region;feature_type=Open chromatin
chr1	45282643	45282839	regulatory_region	45276028	45276376	ID=regulatory_region:ENSMUSR00000003551;bound_end=45276376;bound_start=45276028;description=Open chromatin region;feature_type=Open chromatin
chr1	45283390	45283549	regulatory_region	45276028	45276376	ID=regulatory_region:ENSMUSR00000003551;bound_end=45276376;bound_start=45276028;description=Open chromatin region;feature_type=Open chromatin
chr1	45387233	45387295	transcript	45374331	45503282	gene_id Col5a2; transcript_id NM_007737; gene_name Col5a2;
chr1	45387233	45387295	intron	45386886	45388213	gene_id Col5a2; transcript_id NM_007737; intron_number 10; intron_id NM_007737.10; gene_name Col5a2;
chr1	45397140	45397204	transcript	45374331	45503282	gene_id Col5a2; transcript_id NM_007737; gene_name Col5a2;
chr1	45397140	45397204	intron	45396494	45400821	gene_id Col5a2; transcript_id NM_007737; intron_number 23; intron_id NM_007737.23; gene_name Col5a2;
chr1	45397768	45398207	transcript	45374331	45503282	gene_id Col5a2; transcript_id NM_007737; gene_name Col5a2;
chr1	45397768	45398207	intron	45396494	45400821	gene_id Col5a2; transcript_id NM_007737; intron_number 23; intron_id NM_007737.23; gene_name Col5a2;
chr1	45419404	45419741	transcript	45374331	45503282	gene_id Col5a2; transcript_id NM_007737; gene_name Col5a2;
chr1	45419404	45419741	intron	45418552	45421221	gene_id Col5a2; transcript_id NM_007737; intron_number 42; intron_id NM_007737.42; gene_name Col5a2;
chr1	45420094	45420118	transcript	45374331	45503282	gene_id Col5a2; transcript_id NM_007737; gene_name Col5a2;
chr1	45420094	45420118	intron	45418552	45421221	gene_id Col5a2; transcript_id NM_007737; intron_number 42; intron_id NM_007737.42; gene_name Col5a2;
chr1	45462652	45462699	transcript	45374331	45503282	gene_id Col5a2; transcript_id NM_007737; gene_name Col5a2;
chr1	45462652	45462699	intron	45442868	45502821	gene_id Col5a2; transcript_id NM_007737; intron_number 53; intron_id NM_007737.53; gene_name Col5a2;
chr1	45463053	45463457	transcript	45374331	45503282	gene_id Col5a2; transcript_id NM_007737; gene_name Col5a2;
chr1	45463053	45463457	intron	45442868	45502821	gene_id Col5a2; transcript_id NM_007737; intron_number 53; intron_id NM_007737.53; gene_name Col5a2;
chr1	45472940	45472965	transcript	45374331	45503282	gene_id Col5a2; transcript_id NM_007737; gene_name Col5a2;
chr1	45472940	45472965	intron	45442868	45502821	gene_id Col5a2; transcript_id NM_007737; intron_number 53; intron_id NM_007737.53; gene_name Col5a2;
chr1	45473421	45473868	transcript	45374331	45503282	gene_id Col5a2; transcript_id NM_007737; gene_name Col5a2;
chr1	45473421	45473868	intron	45442868	45502821	gene_id Col5a2; transcript_id NM_007737; intron_number 53; intron_id NM_007737.53; gene_name Col5a2;
chr1	45473421	45473868	regulatory_region	45473401	45473800	ID=regulatory_region:ENSMUSR00000479716;bound_end=45473800;bound_start=45473401;description=Predicted enhancer;feature_type=Enhancer
chr1	45474169	45474281	transcript	45374331	45503282	gene_id Col5a2; transcript_id NM_007737; gene_name Col5a2;
chr1	45474169	45474281	intron	45442868	45502821	gene_id Col5a2; transcript_id NM_007737; intron_number 53; intron_id NM_007737.53; gene_name Col5a2;
chr1	45481056	45481251	transcript	45374331	45503282	gene_id Col5a2; transcript_id NM_007737; gene_name Col5a2;
chr1	45481056	45481251	intron	45442868	45502821	gene_id Col5a2; transcript_id NM_007737; intron_number 53; intron_id NM_007737.53; gene_name Col5a2;
chr1	45511706	45512409	regulatory_region	45500200	45503801	ID=regulatory_region:ENSMUSR00000003564;bound_end=45504199;bound_start=45499002;description=Predicted promoter;feature_type=Promoter
chr1	45565794	45566783	regulatory_region	45564051	45564560	ID=regulatory_region:ENSMUSR00000479726;bound_end=45564560;bound_start=45564051;description=Transcription factor binding site;feature_type=TF binding site
chr1	45609469	45610084	regulatory_region	45599801	45600200	ID=regulatory_region:ENSMUSR00000479732;bound_end=45600200;bound_start=45599801;description=Predicted enhancer;feature_type=Enhancer
chr1	45673300	45673587	regulatory_region	45672602	45673399	ID=regulatory_region:ENSMUSR00000479737;bound_end=45673399;bound_start=45672602;description=Predicted promoter flanking region;feature_type=Promoter Flanking Region
chr1	45673888	45674030	regulatory_region	45673801	45674400	ID=regulatory_region:ENSMUSR00000479738;bound_end=45674400;bound_start=45673801;description=Predicted enhancer;feature_type=Enhancer
chr1	45675219	45675328	regulatory_region	45675201	45675400	ID=regulatory_region:ENSMUSR00000295558;bound_end=45675400;bound_start=45675201;description=CTCF Binding Site;feature_type=CTCF Binding Site
chr1	45675788	45676050	regulatory_region	45675601	45676201	ID=regulatory_region:ENSMUSR00000479739;bound_end=45676307;bound_start=45675601;description=Predicted enhancer;feature_type=Enhancer
chr1	45676417	45676837	regulatory_region	45675601	45676201	ID=regulatory_region:ENSMUSR00000479739;bound_end=45676307;bound_start=45675601;description=Predicted enhancer;feature_type=Enhancer
chr1	45678365	45678504	regulatory_region	45680066	45680364	ID=regulatory_region:ENSMUSR00000479740;bound_end=45680364;bound_start=45680066;description=Open chromatin region;feature_type=Open chromatin
chr1	45678808	45678914	regulatory_region	45680066	45680364	ID=regulatory_region:ENSMUSR00000479740;bound_end=45680364;bound_start=45680066;description=Open chromatin region;feature_type=Open chromatin
chr1	45713553	45713818	regulatory_region	45733982	45734375	ID=regulatory_region:ENSMUSR00000479742;bound_end=45734375;bound_start=45733982;description=Open chromatin region;feature_type=Open chromatin
chr1	45716014	45716231	regulatory_region	45733982	45734375	ID=regulatory_region:ENSMUSR00000479742;bound_end=45734375;bound_start=45733982;description=Open chromatin region;feature_type=Open chromatin
chr1	45716901	45716989	regulatory_region	45733982	45734375	ID=regulatory_region:ENSMUSR00000479742;bound_end=45734375;bound_start=45733982;description=Open chromatin region;feature_type=Open chromatin
chr1	45803926	45804207	transcript	45795166	45823638	gene_id Wdr75; transcript_id NM_028599; gene_name Wdr75;
chr1	45803926	45804207	exon	45803877	45804001	gene_id Wdr75; transcript_id NM_028599; exon_number 5; exon_id NM_028599.5; gene_name Wdr75;
chr1	45803926	45804207	intron	45804001	45805377	gene_id Wdr75; transcript_id NM_028599; intron_number 5; intron_id NM_028599.5; gene_name Wdr75;
chr1	45804726	45805104	transcript	45795166	45823638	gene_id Wdr75; transcript_id NM_028599; gene_name Wdr75;
chr1	45804726	45805104	intron	45804001	45805377	gene_id Wdr75; transcript_id NM_028599; intron_number 5; intron_id NM_028599.5; gene_name Wdr75;
chr1	45834704	45835416	regulatory_region	45835419	45835835	ID=regulatory_region:ENSMUSR00000479756;bound_end=45835835;bound_start=45835419;description=Open chromatin region;feature_type=Open chromatin
chr1	45836463	45836595	regulatory_region	45836661	45836841	ID=regulatory_region:ENSMUSR00000479757;bound_end=45836841;bound_start=45836661;description=Open chromatin region;feature_type=Open chromatin
chr1	45848283	45848520	regulatory_region	45842601	45843200	ID=regulatory_region:ENSMUSR00000479759;bound_end=45843200;bound_start=45842601;description=Predicted enhancer;feature_type=Enhancer
[truncated: 57,307 more rows]

## Sheet: 5hmC_DMR
Complete list of annotated 5hmC-DMRs in WT vs Mlp-/-
Chromosome	Gene_start	Gene_end	Functional region	Region_start	Region_end	Gene name
chr1	3055665	3055783	regulatory_region	3052529	3052929	ID=regulatory_region:ENSMUSR00000000003;bound_end=3052929;bound_start=3052396;description=Transcription factor binding site;feature_type=TF binding site
chr1	3063756	3063916	regulatory_region	3063401	3063600	ID=regulatory_region:ENSMUSR00000476170;bound_end=3063600;bound_start=3063401;description=CTCF Binding Site;feature_type=CTCF Binding Site
chr1	3096676	3096716	regulatory_region	3113601	3113800	ID=regulatory_region:ENSMUSR00000476171;bound_end=3113800;bound_start=3113601;description=CTCF Binding Site;feature_type=CTCF Binding Site
chr1	3104007	3104862	regulatory_region	3113601	3113800	ID=regulatory_region:ENSMUSR00000476171;bound_end=3113800;bound_start=3113601;description=CTCF Binding Site;feature_type=CTCF Binding Site
chr1	3116832	3117048	regulatory_region	3118801	3122000	ID=regulatory_region:ENSMUSR00000476172;bound_end=3122000;bound_start=3118801;description=Predicted enhancer;feature_type=Enhancer
chr1	3147380	3147531	regulatory_region	3150235	3150396	ID=regulatory_region:ENSMUSR00000476173;bound_end=3150396;bound_start=3150235;description=Open chromatin region;feature_type=Open chromatin
chr1	3258187	3258848	transcript	3214482	3671498	gene_id Xkr4; transcript_id NM_001011874; gene_name Xkr4;
chr1	3258187	3258848	intron	3216968	3421702	gene_id Xkr4; transcript_id NM_001011874; intron_number 1; intron_id NM_001011874.1; gene_name Xkr4;
chr1	3274521	3274743	transcript	3214482	3671498	gene_id Xkr4; transcript_id NM_001011874; gene_name Xkr4;
chr1	3274521	3274743	intron	3216968	3421702	gene_id Xkr4; transcript_id NM_001011874; intron_number 1; intron_id NM_001011874.1; gene_name Xkr4;
chr1	3305095	3305765	transcript	3214482	3671498	gene_id Xkr4; transcript_id NM_001011874; gene_name Xkr4;
chr1	3305095	3305765	intron	3216968	3421702	gene_id Xkr4; transcript_id NM_001011874; intron_number 1; intron_id NM_001011874.1; gene_name Xkr4;
chr1	3306207	3306299	transcript	3214482	3671498	gene_id Xkr4; transcript_id NM_001011874; gene_name Xkr4;
chr1	3306207	3306299	intron	3216968	3421702	gene_id Xkr4; transcript_id NM_001011874; intron_number 1; intron_id NM_001011874.1; gene_name Xkr4;
chr1	3306713	3306933	transcript	3214482	3671498	gene_id Xkr4; transcript_id NM_001011874; gene_name Xkr4;
chr1	3306713	3306933	intron	3216968	3421702	gene_id Xkr4; transcript_id NM_001011874; intron_number 1; intron_id NM_001011874.1; gene_name Xkr4;
chr1	3310280	3310305	transcript	3214482	3671498	gene_id Xkr4; transcript_id NM_001011874; gene_name Xkr4;
chr1	3310280	3310305	intron	3216968	3421702	gene_id Xkr4; transcript_id NM_001011874; intron_number 1; intron_id NM_001011874.1; gene_name Xkr4;
chr1	3385052	3385119	transcript	3214482	3671498	gene_id Xkr4; transcript_id NM_001011874; gene_name Xkr4;
chr1	3385052	3385119	intron	3216968	3421702	gene_id Xkr4; transcript_id NM_001011874; intron_number 1; intron_id NM_001011874.1; gene_name Xkr4;
chr1	3419793	3420657	transcript	3214482	3671498	gene_id Xkr4; transcript_id NM_001011874; gene_name Xkr4;
chr1	3419793	3420657	intron	3216968	3421702	gene_id Xkr4; transcript_id NM_001011874; intron_number 1; intron_id NM_001011874.1; gene_name Xkr4;
chr1	3421270	3421546	transcript	3214482	3671498	gene_id Xkr4; transcript_id NM_001011874; gene_name Xkr4;
chr1	3421270	3421546	intron	3216968	3421702	gene_id Xkr4; transcript_id NM_001011874; intron_number 1; intron_id NM_001011874.1; gene_name Xkr4;
chr1	3423969	3424186	transcript	3214482	3671498	gene_id Xkr4; transcript_id NM_001011874; gene_name Xkr4;
chr1	3423969	3424186	intron	3421901	3670552	gene_id Xkr4; transcript_id NM_001011874; intron_number 2; intron_id NM_001011874.2; gene_name Xkr4;
chr1	3485693	3485891	transcript	3214482	3671498	gene_id Xkr4; transcript_id NM_001011874; gene_name Xkr4;
chr1	3485693	3485891	intron	3421901	3670552	gene_id Xkr4; transcript_id NM_001011874; intron_number 2; intron_id NM_001011874.2; gene_name Xkr4;
chr1	3487692	3487870	transcript	3214482	3671498	gene_id Xkr4; transcript_id NM_001011874; gene_name Xkr4;
chr1	3487692	3487870	intron	3421901	3670552	gene_id Xkr4; transcript_id NM_001011874; intron_number 2; intron_id NM_001011874.2; gene_name Xkr4;
chr1	3491429	3492252	transcript	3214482	3671498	gene_id Xkr4; transcript_id NM_001011874; gene_name Xkr4;
chr1	3491429	3492252	intron	3421901	3670552	gene_id Xkr4; transcript_id NM_001011874; intron_number 2; intron_id NM_001011874.2; gene_name Xkr4;
chr1	3493369	3493797	transcript	3214482	3671498	gene_id Xkr4; transcript_id NM_001011874; gene_name Xkr4;
chr1	3493369	3493797	intron	3421901	3670552	gene_id Xkr4; transcript_id NM_001011874; intron_number 2; intron_id NM_001011874.2; gene_name Xkr4;
chr1	3494296	3494708	transcript	3214482	3671498	gene_id Xkr4; transcript_id NM_001011874; gene_name Xkr4;
chr1	3494296	3494708	intron	3421901	3670552	gene_id Xkr4; transcript_id NM_001011874; intron_number 2; intron_id NM_001011874.2; gene_name Xkr4;
chr1	3495565	3495725	transcript	3214482	3671498	gene_id Xkr4; transcript_id NM_001011874; gene_name Xkr4;
chr1	3495565	3495725	intron	3421901	3670552	gene_id Xkr4; transcript_id NM_001011874; intron_number 2; intron_id NM_001011874.2; gene_name Xkr4;
chr1	3496273	3496396	transcript	3214482	3671498	gene_id Xkr4; transcript_id NM_001011874; gene_name Xkr4;
chr1	3496273	3496396	intron	3421901	3670552	gene_id Xkr4; transcript_id NM_001011874; intron_number 2; intron_id NM_001011874.2; gene_name Xkr4;
chr1	3502920	3502957	transcript	3214482	3671498	gene_id Xkr4; transcript_id NM_001011874; gene_name Xkr4;
chr1	3502920	3502957	intron	3421901	3670552	gene_id Xkr4; transcript_id NM_001011874; intron_number 2; intron_id NM_001011874.2; gene_name Xkr4;
chr1	3514818	3515189	transcript	3214482	3671498	gene_id Xkr4; transcript_id NM_001011874; gene_name Xkr4;
chr1	3514818	3515189	intron	3421901	3670552	gene_id Xkr4; transcript_id NM_001011874; intron_number 2; intron_id NM_001011874.2; gene_name Xkr4;
chr1	3514818	3515189	regulatory_region	3514401	3515201	ID=regulatory_region:ENSMUSR00000476185;bound_end=3515354;bound_start=3514401;description=Predicted enhancer;feature_type=Enhancer
chr1	3541639	3541843	transcript	3214482	3671498	gene_id Xkr4; transcript_id NM_001011874; gene_name Xkr4;
chr1	3541639	3541843	intron	3421901	3670552	gene_id Xkr4; transcript_id NM_001011874; intron_number 2; intron_id NM_001011874.2; gene_name Xkr4;
chr1	3542352	3542761	transcript	3214482	3671498	gene_id Xkr4; transcript_id NM_001011874; gene_name Xkr4;
chr1	3542352	3542761	intron	3421901	3670552	gene_id Xkr4; transcript_id NM_001011874; intron_number 2; intron_id NM_001011874.2; gene_name Xkr4;
chr1	3548839	3549039	transcript	3214482	3671498	gene_id Xkr4; transcript_id NM_001011874; gene_name Xkr4;
chr1	3548839	3549039	intron	3421901	3670552	gene_id Xkr4; transcript_id NM_001011874; intron_number 2; intron_id NM_001011874.2; gene_name Xkr4;
chr1	3556856	3557025	transcript	3214482	3671498	gene_id Xkr4; transcript_id NM_001011874; gene_name Xkr4;
chr1	3556856	3557025	intron	3421901	3670552	gene_id Xkr4; transcript_id NM_001011874; intron_number 2; intron_id NM_001011874.2; gene_name Xkr4;
chr1	3705399	3705597	regulatory_region	3667800	3672801	ID=regulatory_region:ENSMUSR00000293470;bound_end=3673599;bound_start=3666802;description=Predicted promoter;feature_type=Promoter
chr1	3738878	3739083	regulatory_region	3747916	3748043	ID=regulatory_region:ENSMUSR00000476190;bound_end=3748043;bound_start=3747916;description=Open chromatin region;feature_type=Open chromatin
chr1	3769806	3770305	regulatory_region	3770211	3770380	ID=regulatory_region:ENSMUSR00000476192;bound_end=3770380;bound_start=3770211;description=Open chromatin region;feature_type=Open chromatin
chr1	3770622	3770713	regulatory_region	3770211	3770380	ID=regulatory_region:ENSMUSR00000476192;bound_end=3770380;bound_start=3770211;description=Open chromatin region;feature_type=Open chromatin
chr1	3944003	3944076	regulatory_region	3957345	3957782	ID=regulatory_region:ENSMUSR00000293474;bound_end=3957843;bound_start=3957336;description=Transcription factor binding site;feature_type=TF binding site
chr1	3944379	3944531	regulatory_region	3957345	3957782	ID=regulatory_region:ENSMUSR00000293474;bound_end=3957843;bound_start=3957336;description=Transcription factor binding site;feature_type=TF binding site
chr1	3981641	3981930	regulatory_region	3994401	3994600	ID=regulatory_region:ENSMUSR00000476196;bound_end=3994600;bound_start=3994401;description=Predicted enhancer;feature_type=Enhancer
chr1	3982284	3982460	regulatory_region	3994401	3994600	ID=regulatory_region:ENSMUSR00000476196;bound_end=3994600;bound_start=3994401;description=Predicted enhancer;feature_type=Enhancer
chr1	3987776	3987927	regulatory_region	3994401	3994600	ID=regulatory_region:ENSMUSR00000476196;bound_end=3994600;bound_start=3994401;description=Predicted enhancer;feature_type=Enhancer
chr1	4021515	4021627	regulatory_region	3994401	3994600	ID=regulatory_region:ENSMUSR00000476196;bound_end=3994600;bound_start=3994401;description=Predicted enhancer;feature_type=Enhancer
chr1	4176151	4176596	transcript	4119866	4360303	gene_id Rp1; transcript_id NM_001370921; gene_name Rp1;
chr1	4176151	4176596	intron	4170404	4197534	gene_id Rp1; transcript_id NM_001370921; intron_number 6; intron_id NM_001370921.6; gene_name Rp1;
chr1	4182985	4183139	transcript	4119866	4360303	gene_id Rp1; transcript_id NM_001370921; gene_name Rp1;
chr1	4182985	4183139	intron	4170404	4197534	gene_id Rp1; transcript_id NM_001370921; intron_number 6; intron_id NM_001370921.6; gene_name Rp1;
chr1	4214590	4214791	transcript	4119866	4360303	gene_id Rp1; transcript_id NM_001370921; gene_name Rp1;
chr1	4214590	4214791	intron	4206837	4226611	gene_id Rp1; transcript_id NM_001370921; intron_number 8; intron_id NM_001370921.8; gene_name Rp1;
chr1	4215456	4215522	transcript	4119866	4360303	gene_id Rp1; transcript_id NM_001370921; gene_name Rp1;
chr1	4215456	4215522	intron	4206837	4226611	gene_id Rp1; transcript_id NM_001370921; intron_number 8; intron_id NM_001370921.8; gene_name Rp1;
chr1	4407967	4408204	transcript	4290846	4409241	gene_id Rp1; transcript_id NM_001195662; gene_name Rp1;
chr1	4407967	4408204	intron	4352837	4409170	gene_id Rp1; transcript_id NM_001195662; intron_number 3; intron_id NM_001195662.3; gene_name Rp1;
chr1	4423642	4423918	regulatory_region	4426601	4427801	ID=regulatory_region:ENSMUSR00000476210;bound_end=4428047;bound_start=4426601;description=Predicted enhancer;feature_type=Enhancer
chr1	4478767	4479713	regulatory_region	4480645	4480947	ID=regulatory_region:ENSMUSR00000476214;bound_end=4480947;bound_start=4480645;description=Open chromatin region;feature_type=Open chromatin
chr1	4487290	4487431	exon	4490928	4492668	gene_id Sox17; transcript_id NM_001289467; exon_number 1; exon_id NM_001289467.1; gene_name Sox17;
chr1	4487290	4487431	transcript	4490928	4497354	gene_id Sox17; transcript_id NM_001289467; gene_name Sox17;
chr1	4487822	4488799	exon	4490928	4492668	gene_id Sox17; transcript_id NM_001289467; exon_number 1; exon_id NM_001289467.1; gene_name Sox17;
chr1	4487822	4488799	transcript	4490928	4497354	gene_id Sox17; transcript_id NM_001289467; gene_name Sox17;
chr1	4498092	4498652	regulatory_region	4496000	4497801	ID=regulatory_region:ENSMUSR00000293491;bound_end=4497999;bound_start=4495802;description=Predicted promoter;feature_type=Promoter
chr1	4513254	4513414	regulatory_region	4513884	4514483	ID=regulatory_region:ENSMUSR00000000065;bound_end=4514483;bound_start=4513884;description=Open chromatin region;feature_type=Open chromatin
chr1	4514026	4514164	regulatory_region	4513884	4514483	ID=regulatory_region:ENSMUSR00000000065;bound_end=4514483;bound_start=4513884;description=Open chromatin region;feature_type=Open chromatin
chr1	4518305	4518761	regulatory_region	4516601	4517200	ID=regulatory_region:ENSMUSR00000293492;bound_end=4517200;bound_start=4516601;description=CTCF Binding Site;feature_type=CTCF Binding Site
chr1	4553242	4553457	regulatory_region	4549983	4550282	ID=regulatory_region:ENSMUSR00000476219;bound_end=4550282;bound_start=4549983;description=Open chromatin region;feature_type=Open chromatin
chr1	4640104	4640490	regulatory_region	4640981	4641228	ID=regulatory_region:ENSMUSR00000476228;bound_end=4641228;bound_start=4640981;description=Open chromatin region;feature_type=Open chromatin
chr1	4640989	4641611	regulatory_region	4640981	4641228	ID=regulatory_region:ENSMUSR00000476228;bound_end=4641228;bound_start=4640981;description=Open chromatin region;feature_type=Open chromatin
chr1	4642051	4642254	regulatory_region	4640981	4641228	ID=regulatory_region:ENSMUSR00000476228;bound_end=4641228;bound_start=4640981;description=Open chromatin region;feature_type=Open chromatin
chr1	4649384	4649487	regulatory_region	4653601	4654599	ID=regulatory_region:ENSMUSR00000293503;bound_end=4654599;bound_start=4653601;description=Predicted promoter flanking region;feature_type=Promoter Flanking Region
chr1	4650106	4650299	regulatory_region	4653601	4654599	ID=regulatory_region:ENSMUSR00000293503;bound_end=4654599;bound_start=4653601;description=Predicted promoter flanking region;feature_type=Promoter Flanking Region
chr1	4678167	4678403	regulatory_region	4670401	4672800	ID=regulatory_region:ENSMUSR00000476230;bound_end=4672800;bound_start=4670401;description=Predicted enhancer;feature_type=Enhancer
chr1	4689581	4689630	regulatory_region	4689000	4689601	ID=regulatory_region:ENSMUSR00000293506;bound_end=4689799;bound_start=4688402;description=Predicted promoter;feature_type=Promoter
chr1	4698554	4698696	regulatory_region	4689000	4689601	ID=regulatory_region:ENSMUSR00000293506;bound_end=4689799;bound_start=4688402;description=Predicted promoter;feature_type=Promoter
chr1	4699198	4699277	regulatory_region	4689000	4689601	ID=regulatory_region:ENSMUSR00000293506;bound_end=4689799;bound_start=4688402;description=Predicted promoter;feature_type=Promoter
chr1	4711998	4712501	regulatory_region	4722187	4723068	ID=regulatory_region:ENSMUSR00000476232;bound_end=4723068;bound_start=4722187;description=Open chromatin region;feature_type=Open chromatin
chr1	4716743	4717469	regulatory_region	4722187	4723068	ID=regulatory_region:ENSMUSR00000476232;bound_end=4723068;bound_start=4722187;description=Open chromatin region;feature_type=Open chromatin
chr1	4744811	4745602	regulatory_region	4739401	4739800	ID=regulatory_region:ENSMUSR00000476233;bound_end=4739800;bound_start=4739401;description=Predicted enhancer;feature_type=Enhancer
chr1	4813102	4813815	transcript	4807823	4846735	gene_id Lypla1; transcript_id NM_008866; gene_name Lypla1;
chr1	4813102	4813815	intron	4808486	4828584	gene_id Lypla1; transcript_id NM_008866; intron_number 2; intron_id NM_008866.2; gene_name Lypla1;
chr1	4814748	4815026	transcript	4807823	4846735	gene_id Lypla1; transcript_id NM_008866; gene_name Lypla1;
chr1	4814748	4815026	intron	4808486	4828584	gene_id Lypla1; transcript_id NM_008866; intron_number 2; intron_id NM_008866.2; gene_name Lypla1;
chr1	4832215	4832811	transcript	4807823	4846735	gene_id Lypla1; transcript_id NM_008866; gene_name Lypla1;
chr1	4832215	4832811	intron	4830315	4832311	gene_id Lypla1; transcript_id NM_008866; intron_number 4; intron_id NM_008866.4; gene_name Lypla1;
chr1	4832215	4832811	exon	4832311	4832381	gene_id Lypla1; transcript_id NM_008866; exon_number 5; exon_id NM_008866.5; gene_name Lypla1;
chr1	4832215	4832811	intron	4832381	4837001	gene_id Lypla1; transcript_id NM_008866; intron_number 5; intron_id NM_008866.5; gene_name Lypla1;
chr1	4840296	4840697	transcript	4807823	4846735	gene_id Lypla1; transcript_id NM_008866; gene_name Lypla1;
chr1	4840296	4840697	intron	4837074	4840956	gene_id Lypla1; transcript_id NM_001355712; intron_number 6; intron_id NM_001355712.6; gene_name Lypla1;
chr1	4840296	4840697	intron	4839488	4840956	gene_id Lypla1; transcript_id NM_008866; intron_number 7; intron_id NM_008866.7; gene_name Lypla1;
chr1	4840296	4840697	regulatory_region	4840161	4840437	ID=regulatory_region:ENSMUSR00000476247;bound_end=4840437;bound_start=4840161;description=Open chromatin region;feature_type=Open chromatin
chr1	4847903	4848240	transcript	4807823	4846735	gene_id Lypla1; transcript_id NM_008866; gene_name Lypla1;
chr1	4847903	4848240	exon	4844963	4846735	gene_id Lypla1; transcript_id NM_008866; exon_number 9; exon_id NM_008866.9; gene_name Lypla1;
chr1	4856880	4857205	regulatory_region	4856800	4859601	ID=regulatory_region:ENSMUSR00000000107;bound_end=4862199;bound_start=4856402;description=Predicted promoter;feature_type=Promoter
chr1	4859041	4859356	regulatory_region	4856800	4859601	ID=regulatory_region:ENSMUSR00000000107;bound_end=4862199;bound_start=4856402;description=Predicted promoter;feature_type=Promoter
chr1	4859041	4859356	transcript	4857694	4897909	gene_id Tcea1; transcript_id NM_001159750; gene_name Tcea1;
chr1	4859041	4859356	intron	4857976	4867470	gene_id Tcea1; transcript_id NM_001159750; intron_number 1; intron_id NM_001159750.1; gene_name Tcea1;
chr1	4859041	4859356	transcript	4858328	4897909	gene_id Tcea1; transcript_id NM_001159751; gene_name Tcea1;
chr1	4859041	4859356	intron	4858503	4867470	gene_id Tcea1; transcript_id NM_001159751; intron_number 1; intron_id NM_001159751.1; gene_name Tcea1;
chr1	4864871	4865289	transcript	4857694	4897909	gene_id Tcea1; transcript_id NM_001159750; gene_name Tcea1;
chr1	4864871	4865289	intron	4857976	4867470	gene_id Tcea1; transcript_id NM_001159750; intron_number 1; intron_id NM_001159750.1; gene_name Tcea1;
chr1	4864871	4865289	transcript	4858328	4897909	gene_id Tcea1; transcript_id NM_001159751; gene_name Tcea1;
chr1	4864871	4865289	intron	4858503	4867470	gene_id Tcea1; transcript_id NM_001159751; intron_number 1; intron_id NM_001159751.1; gene_name Tcea1;
chr1	4877317	4878156	transcript	4857694	4897909	gene_id Tcea1; transcript_id NM_001159750; gene_name Tcea1;
chr1	4877317	4878156	transcript	4858328	4897909	gene_id Tcea1; transcript_id NM_001159751; gene_name Tcea1;
chr1	4877317	4878156	intron	4867532	4878027	gene_id Tcea1; transcript_id NM_001159751; intron_number 2; intron_id NM_001159751.2; gene_name Tcea1;
chr1	4877317	4878156	exon	4878027	4878132	gene_id Tcea1; transcript_id NM_001159751; exon_number 3; exon_id NM_001159751.3; gene_name Tcea1;
chr1	4877317	4878156	intron	4878132	4886744	gene_id Tcea1; transcript_id NM_001159751; intron_number 3; intron_id NM_001159751.3; gene_name Tcea1;
chr1	4895791	4895990	transcript	4857694	4897909	gene_id Tcea1; transcript_id NM_001159750; gene_name Tcea1;
chr1	4895791	4895990	transcript	4858328	4897909	gene_id Tcea1; transcript_id NM_001159751; gene_name Tcea1;
chr1	4895791	4895990	intron	4895005	4896356	gene_id Tcea1; transcript_id NM_001159751; intron_number 9; intron_id NM_001159751.9; gene_name Tcea1;
chr1	4932415	4932663	transcript	4909576	5018734	gene_id Rgs20; transcript_id NM_001290372; gene_name Rgs20;
chr1	4932415	4932663	transcript	4909576	5019539	gene_id Rgs20; transcript_id NM_021374; gene_name Rgs20;
chr1	4932415	4932663	transcript	4909576	5070285	gene_id Rgs20; transcript_id NM_001177795; gene_name Rgs20;
chr1	4932415	4932663	intron	4923989	5018576	gene_id Rgs20; transcript_id NM_001290372; intron_number 4; intron_id NM_001290372.4; gene_name Rgs20;
chr1	4932415	4932663	intron	4923989	5019311	gene_id Rgs20; transcript_id NM_021374; intron_number 4; intron_id NM_021374.4; gene_name Rgs20;
chr1	4932415	4932663	intron	4923989	5020738	gene_id Rgs20; transcript_id NM_001177795; intron_number 4; intron_id NM_001177795.4; gene_name Rgs20;
chr1	5010646	5011089	transcript	4909576	5018734	gene_id Rgs20; transcript_id NM_001290372; gene_name Rgs20;
chr1	5010646	5011089	transcript	4909576	5019539	gene_id Rgs20; transcript_id NM_021374; gene_name Rgs20;
chr1	5010646	5011089	transcript	4909576	5070285	gene_id Rgs20; transcript_id NM_001177795; gene_name Rgs20;
chr1	5010646	5011089	intron	4923989	5018576	gene_id Rgs20; transcript_id NM_001290372; intron_number 4; intron_id NM_001290372.4; gene_name Rgs20;
chr1	5010646	5011089	intron	4923989	5019311	gene_id Rgs20; transcript_id NM_021374; intron_number 4; intron_id NM_021374.4; gene_name Rgs20;
chr1	5010646	5011089	intron	4923989	5020738	gene_id Rgs20; transcript_id NM_001177795; intron_number 4; intron_id NM_001177795.4; gene_name Rgs20;
chr1	5011409	5012161	transcript	4909576	5018734	gene_id Rgs20; transcript_id NM_001290372; gene_name Rgs20;
chr1	5011409	5012161	transcript	4909576	5019539	gene_id Rgs20; transcript_id NM_021374; gene_name Rgs20;
chr1	5011409	5012161	transcript	4909576	5070285	gene_id Rgs20; transcript_id NM_001177795; gene_name Rgs20;
chr1	5011409	5012161	intron	4923989	5018576	gene_id Rgs20; transcript_id NM_001290372; intron_number 4; intron_id NM_001290372.4; gene_name Rgs20;
chr1	5011409	5012161	intron	4923989	5019311	gene_id Rgs20; transcript_id NM_021374; intron_number 4; intron_id NM_021374.4; gene_name Rgs20;
chr1	5011409	5012161	intron	4923989	5020738	gene_id Rgs20; transcript_id NM_001177795; intron_number 4; intron_id NM_001177795.4; gene_name Rgs20;
chr1	5016607	5016938	transcript	4909576	5018734	gene_id Rgs20; transcript_id NM_001290372; gene_name Rgs20;
chr1	5016607	5016938	transcript	4909576	5019539	gene_id Rgs20; transcript_id NM_021374; gene_name Rgs20;
chr1	5016607	5016938	transcript	4909576	5070285	gene_id Rgs20; transcript_id NM_001177795; gene_name Rgs20;
chr1	5016607	5016938	intron	4923989	5018576	gene_id Rgs20; transcript_id NM_001290372; intron_number 4; intron_id NM_001290372.4; gene_name Rgs20;
chr1	5016607	5016938	intron	4923989	5019311	gene_id Rgs20; transcript_id NM_021374; intron_number 4; intron_id NM_021374.4; gene_name Rgs20;
chr1	5016607	5016938	intron	4923989	5020738	gene_id Rgs20; transcript_id NM_001177795; intron_number 4; intron_id NM_001177795.4; gene_name Rgs20;
chr1	5017813	5017914	transcript	4909576	5018734	gene_id Rgs20; transcript_id NM_001290372; gene_name Rgs20;
chr1	5017813	5017914	transcript	4909576	5019539	gene_id Rgs20; transcript_id NM_021374; gene_name Rgs20;
chr1	5017813	5017914	transcript	4909576	5070285	gene_id Rgs20; transcript_id NM_001177795; gene_name Rgs20;
chr1	5017813	5017914	intron	4923989	5018576	gene_id Rgs20; transcript_id NM_001290372; intron_number 4; intron_id NM_001290372.4; gene_name Rgs20;
chr1	5017813	5017914	intron	4923989	5019311	gene_id Rgs20; transcript_id NM_021374; intron_number 4; intron_id NM_021374.4; gene_name Rgs20;
chr1	5017813	5017914	intron	4923989	5020738	gene_id Rgs20; transcript_id NM_001177795; intron_number 4; intron_id NM_001177795.4; gene_name Rgs20;
chr1	5017813	5017914	regulatory_region	5017600	5020401	ID=regulatory_region:ENSMUSR00000476262;bound_end=5021286;bound_start=5016802;description=Predicted promoter;feature_type=Promoter
chr1	5037196	5037505	transcript	4909576	5070285	gene_id Rgs20; transcript_id NM_001177795; gene_name Rgs20;
chr1	5037196	5037505	intron	5021037	5070010	gene_id Rgs20; transcript_id NM_001177795; intron_number 5; intron_id NM_001177795.5; gene_name Rgs20;
chr1	5037811	5038309	transcript	4909576	5070285	gene_id Rgs20; transcript_id NM_001177795; gene_name Rgs20;
chr1	5037811	5038309	intron	5021037	5070010	gene_id Rgs20; transcript_id NM_001177795; intron_number 5; intron_id NM_001177795.5; gene_name Rgs20;
chr1	5046558	5046880	transcript	4909576	5070285	gene_id Rgs20; transcript_id NM_001177795; gene_name Rgs20;
chr1	5046558	5046880	intron	5021037	5070010	gene_id Rgs20; transcript_id NM_001177795; intron_number 5; intron_id NM_001177795.5; gene_name Rgs20;
chr1	5065062	5065241	transcript	4909576	5070285	gene_id Rgs20; transcript_id NM_001177795; gene_name Rgs20;
chr1	5065062	5065241	intron	5021037	5070010	gene_id Rgs20; transcript_id NM_001177795; intron_number 5; intron_id NM_001177795.5; gene_name Rgs20;
chr1	5071694	5071735	regulatory_region	5072001	5072200	ID=regulatory_region:ENSMUSR00000476265;bound_end=5072200;bound_start=5072001;description=CTCF Binding Site;feature_type=CTCF Binding Site
chr1	5073113	5073191	regulatory_region	5072801	5073000	ID=regulatory_region:ENSMUSR00000476268;bound_end=5073000;bound_start=5072801;description=CTCF Binding Site;feature_type=CTCF Binding Site
chr1	5073833	5074084	regulatory_region	5072801	5073000	ID=regulatory_region:ENSMUSR00000476268;bound_end=5073000;bound_start=5072801;description=CTCF Binding Site;feature_type=CTCF Binding Site
chr1	5082047	5082393	regulatory_region	5082600	5084201	ID=regulatory_region:ENSMUSR00000000124;bound_end=5084999;bound_start=5082402;description=Predicted promoter;feature_type=Promoter
chr1	5082861	5082882	regulatory_region	5082600	5084201	ID=regulatory_region:ENSMUSR00000000124;bound_end=5084999;bound_start=5082402;description=Predicted promoter;feature_type=Promoter
chr1	5103784	5103942	transcript	5083086	5162549	gene_id Atp6v1h; transcript_id NM_133826; gene_name Atp6v1h;
chr1	5103784	5103942	intron	5098133	5117390	gene_id Atp6v1h; transcript_id NM_001310442; intron_number 6; intron_id NM_001310442.6; gene_name Atp6v1h;
chr1	5103784	5103942	intron	5101123	5117390	gene_id Atp6v1h; transcript_id NM_133826; intron_number 7; intron_id NM_133826.7; gene_name Atp6v1h;
chr1	5104607	5104835	transcript	5083086	5162549	gene_id Atp6v1h; transcript_id NM_133826; gene_name Atp6v1h;
chr1	5104607	5104835	intron	5098133	5117390	gene_id Atp6v1h; transcript_id NM_001310442; intron_number 6; intron_id NM_001310442.6; gene_name Atp6v1h;
chr1	5104607	5104835	intron	5101123	5117390	gene_id Atp6v1h; transcript_id NM_133826; intron_number 7; intron_id NM_133826.7; gene_name Atp6v1h;
chr1	5107246	5107394	transcript	5083086	5162549	gene_id Atp6v1h; transcript_id NM_133826; gene_name Atp6v1h;
chr1	5107246	5107394	intron	5098133	5117390	gene_id Atp6v1h; transcript_id NM_001310442; intron_number 6; intron_id NM_001310442.6; gene_name Atp6v1h;
chr1	5107246	5107394	intron	5101123	5117390	gene_id Atp6v1h; transcript_id NM_133826; intron_number 7; intron_id NM_133826.7; gene_name Atp6v1h;
chr1	5303859	5303941	regulatory_region	5311660	5312095	ID=regulatory_region:ENSMUSR00000476291;bound_end=5312095;bound_start=5311660;description=Open chromatin region;feature_type=Open chromatin
chr1	5366897	5366939	regulatory_region	5326371	5326545	ID=regulatory_region:ENSMUSR00000000140;bound_end=5326545;bound_start=5326371;description=Open chromatin region;feature_type=Open chromatin
chr1	5543779	5543911	regulatory_region	5588200	5589601	ID=regulatory_region:ENSMUSR00000476294;bound_end=5590199;bound_start=5587802;description=Predicted promoter;feature_type=Promoter
chr1	5548858	5548951	regulatory_region	5588200	5589601	ID=regulatory_region:ENSMUSR00000476294;bound_end=5590199;bound_start=5587802;description=Predicted promoter;feature_type=Promoter
chr1	5560238	5560678	regulatory_region	5588200	5589601	ID=regulatory_region:ENSMUSR00000476294;bound_end=5590199;bound_start=5587802;description=Predicted promoter;feature_type=Promoter
chr1	5560979	5561131	regulatory_region	5588200	5589601	ID=regulatory_region:ENSMUSR00000476294;bound_end=5590199;bound_start=5587802;description=Predicted promoter;feature_type=Promoter
chr1	5680417	5680960	regulatory_region	5677001	5677200	ID=regulatory_region:ENSMUSR00000000147;bound_end=5677200;bound_start=5677001;description=Predicted promoter flanking region;feature_type=Promoter Flanking Region
chr1	5771593	5771833	regulatory_region	5840410	5840727	ID=regulatory_region:ENSMUSR00000476296;bound_end=5840727;bound_start=5840410;description=Open chromatin region;feature_type=Open chromatin
chr1	5811317	5811323	regulatory_region	5840410	5840727	ID=regulatory_region:ENSMUSR00000476296;bound_end=5840727;bound_start=5840410;description=Open chromatin region;feature_type=Open chromatin
chr1	5864127	5864291	regulatory_region	5874801	5875000	ID=regulatory_region:ENSMUSR00000476297;bound_end=5875000;bound_start=5874801;description=CTCF Binding Site;feature_type=CTCF Binding Site
chr1	5864750	5864754	regulatory_region	5874801	5875000	ID=regulatory_region:ENSMUSR00000476297;bound_end=5875000;bound_start=5874801;description=CTCF Binding Site;feature_type=CTCF Binding Site
chr1	6045945	6046564	regulatory_region	6076601	6077200	ID=regulatory_region:ENSMUSR00000476302;bound_end=6077200;bound_start=6076601;description=Predicted enhancer;feature_type=Enhancer
chr1	6163118	6163709	regulatory_region	6173976	6174175	ID=regulatory_region:ENSMUSR00000476310;bound_end=6174175;bound_start=6173976;description=Open chromatin region;feature_type=Open chromatin
chr1	6164040	6164212	regulatory_region	6173976	6174175	ID=regulatory_region:ENSMUSR00000476310;bound_end=6174175;bound_start=6173976;description=Open chromatin region;feature_type=Open chromatin
chr1	6179343	6179616	regulatory_region	6173976	6174175	ID=regulatory_region:ENSMUSR00000476310;bound_end=6174175;bound_start=6173976;description=Open chromatin region;feature_type=Open chromatin
chr1	6179951	6180110	regulatory_region	6173976	6174175	ID=regulatory_region:ENSMUSR00000476310;bound_end=6174175;bound_start=6173976;description=Open chromatin region;feature_type=Open chromatin
chr1	6187209	6188617	regulatory_region	6190601	6191000	ID=regulatory_region:ENSMUSR00000476311;bound_end=6191000;bound_start=6190601;description=CTCF Binding Site;feature_type=CTCF Binding Site
chr1	6189143	6189677	regulatory_region	6190601	6191000	ID=regulatory_region:ENSMUSR00000476311;bound_end=6191000;bound_start=6190601;description=CTCF Binding Site;feature_type=CTCF Binding Site
chr1	6191169	6191276	regulatory_region	6190601	6191000	ID=regulatory_region:ENSMUSR00000476311;bound_end=6191000;bound_start=6190601;description=CTCF Binding Site;feature_type=CTCF Binding Site
chr1	6192202	6192466	regulatory_region	6190601	6191000	ID=regulatory_region:ENSMUSR00000476311;bound_end=6191000;bound_start=6190601;description=CTCF Binding Site;feature_type=CTCF Binding Site
chr1	6215851	6216037	regulatory_region	6213200	6216601	ID=regulatory_region:ENSMUSR00000000169;bound_end=6219999;bound_start=6212202;description=Predicted promoter;feature_type=Promoter
chr1	6215851	6216037	transcript	6214662	6276104	gene_id Rb1cc1; transcript_id NM_009826; gene_name Rb1cc1;
chr1	6215851	6216037	intron	6214957	6227940	gene_id Rb1cc1; transcript_id NM_009826; intron_number 1; intron_id NM_009826.1; gene_name Rb1cc1;
chr1	6221625	6221927	transcript	6214662	6276104	gene_id Rb1cc1; transcript_id NM_009826; gene_name Rb1cc1;
chr1	6221625	6221927	intron	6214957	6227940	gene_id Rb1cc1; transcript_id NM_009826; intron_number 1; intron_id NM_009826.1; gene_name Rb1cc1;
chr1	6222846	6222859	transcript	6214662	6276104	gene_id Rb1cc1; transcript_id NM_009826; gene_name Rb1cc1;
chr1	6222846	6222859	intron	6214957	6227940	gene_id Rb1cc1; transcript_id NM_009826; intron_number 1; intron_id NM_009826.1; gene_name Rb1cc1;
chr1	6222846	6222859	regulatory_region	6222401	6227200	ID=regulatory_region:ENSMUSR00000000174;bound_end=6227200;bound_start=6222401;description=Predicted enhancer;feature_type=Enhancer
chr1	6236815	6236874	transcript	6214662	6276104	gene_id Rb1cc1; transcript_id NM_009826; gene_name Rb1cc1;
chr1	6236815	6236874	intron	6234399	6238262	gene_id Rb1cc1; transcript_id NM_009826; intron_number 5; intron_id NM_009826.5; gene_name Rb1cc1;
chr1	6237350	6238274	transcript	6214662	6276104	gene_id Rb1cc1; transcript_id NM_009826; gene_name Rb1cc1;
chr1	6237350	6238274	intron	6234399	6238262	gene_id Rb1cc1; transcript_id NM_009826; intron_number 5; intron_id NM_009826.5; gene_name Rb1cc1;
chr1	6237350	6238274	exon	6238262	6238464	gene_id Rb1cc1; transcript_id NM_009826; exon_number 6; exon_id NM_009826.6; gene_name Rb1cc1;
chr1	6244698	6245220	transcript	6214662	6276104	gene_id Rb1cc1; transcript_id NM_009826; gene_name Rb1cc1;
chr1	6244698	6245220	intron	6244275	6244795	gene_id Rb1cc1; transcript_id NM_009826; intron_number 8; intron_id NM_009826.8; gene_name Rb1cc1;
chr1	6244698	6245220	exon	6244795	6244979	gene_id Rb1cc1; transcript_id NM_009826; exon_number 9; exon_id NM_009826.9; gene_name Rb1cc1;
chr1	6244698	6245220	intron	6244979	6245158	gene_id Rb1cc1; transcript_id NM_009826; intron_number 9; intron_id NM_009826.9; gene_name Rb1cc1;
chr1	6244698	6245220	exon	6245158	6245344	gene_id Rb1cc1; transcript_id NM_009826; exon_number 10; exon_id NM_009826.10; gene_name Rb1cc1;
chr1	6250492	6251641	transcript	6214662	6276104	gene_id Rb1cc1; transcript_id NM_009826; gene_name Rb1cc1;
chr1	6250492	6251641	intron	6250167	6260930	gene_id Rb1cc1; transcript_id NM_009826; intron_number 15; intron_id NM_009826.15; gene_name Rb1cc1;
chr1	6252076	6252402	transcript	6214662	6276104	gene_id Rb1cc1; transcript_id NM_009826; gene_name Rb1cc1;
chr1	6252076	6252402	intron	6250167	6260930	gene_id Rb1cc1; transcript_id NM_009826; intron_number 15; intron_id NM_009826.15; gene_name Rb1cc1;
chr1	6265604	6266096	transcript	6214662	6276104	gene_id Rb1cc1; transcript_id NM_009826; gene_name Rb1cc1;
chr1	6265604	6266096	exon	6265574	6265621	gene_id Rb1cc1; transcript_id NM_009826; exon_number 20; exon_id NM_009826.20; gene_name Rb1cc1;
chr1	6265604	6266096	intron	6265621	6268698	gene_id Rb1cc1; transcript_id NM_009826; intron_number 20; intron_id NM_009826.20; gene_name Rb1cc1;
chr1	6266970	6267611	transcript	6214662	6276104	gene_id Rb1cc1; transcript_id NM_009826; gene_name Rb1cc1;
chr1	6266970	6267611	intron	6265621	6268698	gene_id Rb1cc1; transcript_id NM_009826; intron_number 20; intron_id NM_009826.20; gene_name Rb1cc1;
chr1	6272947	6273100	transcript	6214662	6276104	gene_id Rb1cc1; transcript_id NM_009826; gene_name Rb1cc1;
chr1	6272947	6273100	intron	6272771	6274198	gene_id Rb1cc1; transcript_id NM_009826; intron_number 23; intron_id NM_009826.23; gene_name Rb1cc1;
chr1	6281912	6282029	regulatory_region	6282201	6283200	ID=regulatory_region:ENSMUSR00000000180;bound_end=6283200;bound_start=6282201;description=Predicted promoter flanking region;feature_type=Promoter Flanking Region
chr1	6284816	6285179	regulatory_region	6282201	6283200	ID=regulatory_region:ENSMUSR00000000180;bound_end=6283200;bound_start=6282201;description=Predicted promoter flanking region;feature_type=Promoter Flanking Region
chr1	6286066	6286223	regulatory_region	6288001	6288400	ID=regulatory_region:ENSMUSR00000476317;bound_end=6288400;bound_start=6288001;description=Predicted enhancer;feature_type=Enhancer
chr1	6427133	6427537	regulatory_region	6427201	6427400	ID=regulatory_region:ENSMUSR00000476328;bound_end=6427400;bound_start=6427201;description=CTCF Binding Site;feature_type=CTCF Binding Site
chr1	6441478	6442210	regulatory_region	6441000	6441801	ID=regulatory_region:ENSMUSR00000476330;bound_end=6442199;bound_start=6440602;description=Predicted promoter;feature_type=Promoter
chr1	6466762	6467322	regulatory_region	6453625	6454663	ID=regulatory_region:ENSMUSR00000476331;bound_end=6454663;bound_start=6453625;description=Transcription factor binding site;feature_type=TF binding site
chr1	6467747	6468249	regulatory_region	6479801	6480200	ID=regulatory_region:ENSMUSR00000476332;bound_end=6480200;bound_start=6479801;description=CTCF Binding Site;feature_type=CTCF Binding Site
chr1	6510311	6510725	transcript	6487231	6860940	gene_id St18; transcript_id NM_001244692; gene_name St18;
chr1	6510311	6510725	intron	6487741	6737580	gene_id St18; transcript_id NM_001244692; intron_number 2; intron_id NM_001244692.2; gene_name St18;
chr1	6510311	6510725	intron	6487741	6752994	gene_id St18; transcript_id NM_001244693; intron_number 2; intron_id NM_001244693.2; gene_name St18;
chr1	6510311	6510725	regulatory_region	6510571	6510959	ID=regulatory_region:ENSMUSR00000000202;bound_end=6510959;bound_start=6510571;description=Open chromatin region;feature_type=Open chromatin
chr1	6647565	6647894	transcript	6487231	6860940	gene_id St18; transcript_id NM_001244692; gene_name St18;
chr1	6647565	6647894	intron	6487741	6737580	gene_id St18; transcript_id NM_001244692; intron_number 2; intron_id NM_001244692.2; gene_name St18;
chr1	6647565	6647894	intron	6487741	6752994	gene_id St18; transcript_id NM_001244693; intron_number 2; intron_id NM_001244693.2; gene_name St18;
chr1	6728230	6728343	transcript	6487231	6860940	gene_id St18; transcript_id NM_001244692; gene_name St18;
chr1	6728230	6728343	intron	6487741	6737580	gene_id St18; transcript_id NM_001244692; intron_number 2; intron_id NM_001244692.2; gene_name St18;
chr1	6728230	6728343	intron	6487741	6752994	gene_id St18; transcript_id NM_001244693; intron_number 2; intron_id NM_001244693.2; gene_name St18;
chr1	6728900	6728976	transcript	6487231	6860940	gene_id St18; transcript_id NM_001244692; gene_name St18;
chr1	6728900	6728976	intron	6487741	6737580	gene_id St18; transcript_id NM_001244692; intron_number 2; intron_id NM_001244692.2; gene_name St18;
chr1	6728900	6728976	intron	6487741	6752994	gene_id St18; transcript_id NM_001244693; intron_number 2; intron_id NM_001244693.2; gene_name St18;
chr1	6749502	6749806	transcript	6487231	6860940	gene_id St18; transcript_id NM_001244692; gene_name St18;
chr1	6749502	6749806	intron	6487741	6752994	gene_id St18; transcript_id NM_001244693; intron_number 2; intron_id NM_001244693.2; gene_name St18;
chr1	6749502	6749806	transcript	6730051	6860940	gene_id St18; transcript_id NR_045188; gene_name St18;
chr1	6749502	6749806	intron	6730240	6752296	gene_id St18; transcript_id NR_045189; intron_number 1; intron_id NR_045189.1; gene_name St18;
chr1	6749502	6749806	intron	6730240	6752994	gene_id St18; transcript_id NM_173868; intron_number 1; intron_id NM_173868.1; gene_name St18;
chr1	6749502	6749806	intron	6737657	6752296	gene_id St18; transcript_id NR_045188; intron_number 2; intron_id NR_045188.2; gene_name St18;
chr1	6749502	6749806	intron	6737657	6752994	gene_id St18; transcript_id NM_001244692; intron_number 3; intron_id NM_001244692.3; gene_name St18;
chr1	6755807	6755837	transcript	6487231	6860940	gene_id St18; transcript_id NM_001244692; gene_name St18;
chr1	6755807	6755837	transcript	6730051	6860940	gene_id St18; transcript_id NR_045188; gene_name St18;
chr1	6755807	6755837	intron	6753036	6768898	gene_id St18; transcript_id NM_001244692; intron_number 4; intron_id NM_001244692.4; gene_name St18;
chr1	6756235	6756458	transcript	6487231	6860940	gene_id St18; transcript_id NM_001244692; gene_name St18;
chr1	6756235	6756458	transcript	6730051	6860940	gene_id St18; transcript_id NR_045188; gene_name St18;
chr1	6756235	6756458	intron	6753036	6768898	gene_id St18; transcript_id NM_001244692; intron_number 4; intron_id NM_001244692.4; gene_name St18;
chr1	6756891	6757191	transcript	6487231	6860940	gene_id St18; transcript_id NM_001244692; gene_name St18;
chr1	6756891	6757191	transcript	6730051	6860940	gene_id St18; transcript_id NR_045188; gene_name St18;
chr1	6756891	6757191	intron	6753036	6768898	gene_id St18; transcript_id NM_001244692; intron_number 4; intron_id NM_001244692.4; gene_name St18;
chr1	6756891	6757191	regulatory_region	6756802	6758399	ID=regulatory_region:ENSMUSR00000476342;bound_end=6758399;bound_start=6756802;description=Predicted promoter flanking region;feature_type=Promoter Flanking Region
chr1	6961494	6961525	regulatory_region	6956401	6956600	ID=regulatory_region:ENSMUSR00000476353;bound_end=6956600;bound_start=6956401;description=CTCF Binding Site;feature_type=CTCF Binding Site
chr1	6962206	6962534	regulatory_region	6956401	6956600	ID=regulatory_region:ENSMUSR00000476353;bound_end=6956600;bound_start=6956401;description=CTCF Binding Site;feature_type=CTCF Binding Site
chr1	7015790	7016201	regulatory_region	7010201	7010600	ID=regulatory_region:ENSMUSR00000293591;bound_end=7010600;bound_start=7010201;description=CTCF Binding Site;feature_type=CTCF Binding Site
chr1	7016635	7016954	regulatory_region	7010201	7010600	ID=regulatory_region:ENSMUSR00000293591;bound_end=7010600;bound_start=7010201;description=CTCF Binding Site;feature_type=CTCF Binding Site
chr1	7024839	7025640	regulatory_region	7010201	7010600	ID=regulatory_region:ENSMUSR00000293591;bound_end=7010600;bound_start=7010201;description=CTCF Binding Site;feature_type=CTCF Binding Site
chr1	7029163	7029458	regulatory_region	7046401	7046600	ID=regulatory_region:ENSMUSR00000476357;bound_end=7046600;bound_start=7046401;description=CTCF Binding Site;feature_type=CTCF Binding Site
chr1	7085856	7086198	regulatory_region	7087800	7090801	ID=regulatory_region:ENSMUSR00000000228;bound_end=7092399;bound_start=7087002;description=Predicted promoter;feature_type=Promoter
chr1	7088006	7088094	regulatory_region	7087800	7090801	ID=regulatory_region:ENSMUSR00000000228;bound_end=7092399;bound_start=7087002;description=Predicted promoter;feature_type=Promoter
chr1	7091200	7091485	transcript	7088920	7173628	gene_id Pcmtd1; transcript_id NM_183028; gene_name Pcmtd1;
chr1	7091200	7091485	intron	7089216	7120194	gene_id Pcmtd1; transcript_id NM_183028; intron_number 1; intron_id NM_183028.1; gene_name Pcmtd1;
chr1	7091882	7091890	transcript	7088920	7173628	gene_id Pcmtd1; transcript_id NM_183028; gene_name Pcmtd1;
chr1	7091882	7091890	intron	7089216	7120194	gene_id Pcmtd1; transcript_id NM_183028; intron_number 1; intron_id NM_183028.1; gene_name Pcmtd1;
chr1	7092446	7092496	transcript	7088920	7173628	gene_id Pcmtd1; transcript_id NM_183028; gene_name Pcmtd1;
chr1	7092446	7092496	intron	7089216	7120194	gene_id Pcmtd1; transcript_id NM_183028; intron_number 1; intron_id NM_183028.1; gene_name Pcmtd1;
chr1	7131426	7131564	transcript	7088920	7173628	gene_id Pcmtd1; transcript_id NM_183028; gene_name Pcmtd1;
chr1	7131426	7131564	intron	7120615	7147637	gene_id Pcmtd1; transcript_id NM_183028; intron_number 2; intron_id NM_183028.2; gene_name Pcmtd1;
chr1	7131426	7131564	regulatory_region	7131401	7131600	ID=regulatory_region:ENSMUSR00000476364;bound_end=7131600;bound_start=7131401;description=Predicted enhancer;feature_type=Enhancer
chr1	7158089	7158339	transcript	7088920	7173628	gene_id Pcmtd1; transcript_id NM_183028; gene_name Pcmtd1;
chr1	7158089	7158339	intron	7147739	7160892	gene_id Pcmtd1; transcript_id NM_183028; intron_number 3; intron_id NM_183028.3; gene_name Pcmtd1;
chr1	7167989	7168773	transcript	7088920	7173628	gene_id Pcmtd1; transcript_id NM_183028; gene_name Pcmtd1;
chr1	7167989	7168773	intron	7163371	7169515	gene_id Pcmtd1; transcript_id NM_183028; intron_number 5; intron_id NM_183028.5; gene_name Pcmtd1;
chr1	7175927	7176274	regulatory_region	7177600	7178000	ID=regulatory_region:ENSMUSR00000293610;bound_end=7178000;bound_start=7177402;description=Predicted promoter;feature_type=Promoter
chr1	7201338	7201904	regulatory_region	7199601	7199800	ID=regulatory_region:ENSMUSR00000476373;bound_end=7199800;bound_start=7199601;description=CTCF Binding Site;feature_type=CTCF Binding Site
chr1	7202358	7202406	regulatory_region	7204601	7205400	ID=regulatory_region:ENSMUSR00000293612;bound_end=7205400;bound_start=7204601;description=CTCF Binding Site;feature_type=CTCF Binding Site
chr1	7220411	7220707	regulatory_region	7218801	7219400	ID=regulatory_region:ENSMUSR00000293614;bound_end=7219400;bound_start=7218801;description=CTCF Binding Site;feature_type=CTCF Binding Site
chr1	7221224	7221281	regulatory_region	7218801	7219400	ID=regulatory_region:ENSMUSR00000293614;bound_end=7219400;bound_start=7218801;description=CTCF Binding Site;feature_type=CTCF Binding Site
chr1	7237726	7238270	regulatory_region	7218801	7219400	ID=regulatory_region:ENSMUSR00000293614;bound_end=7219400;bound_start=7218801;description=CTCF Binding Site;feature_type=CTCF Binding Site
chr1	7238856	7239215	regulatory_region	7218801	7219400	ID=regulatory_region:ENSMUSR00000293614;bound_end=7219400;bound_start=7218801;description=CTCF Binding Site;feature_type=CTCF Binding Site
chr1	7255283	7255443	regulatory_region	7272001	7272200	ID=regulatory_region:ENSMUSR00000476376;bound_end=7272200;bound_start=7272001;description=CTCF Binding Site;feature_type=CTCF Binding Site
chr1	7256289	7256420	regulatory_region	7272001	7272200	ID=regulatory_region:ENSMUSR00000476376;bound_end=7272200;bound_start=7272001;description=CTCF Binding Site;feature_type=CTCF Binding Site
chr1	7273845	7274302	regulatory_region	7272001	7272200	ID=regulatory_region:ENSMUSR00000476376;bound_end=7272200;bound_start=7272001;description=CTCF Binding Site;feature_type=CTCF Binding Site
chr1	7303035	7303142	regulatory_region	7309601	7309800	ID=regulatory_region:ENSMUSR00000293616;bound_end=7309800;bound_start=7309601;description=Predicted enhancer;feature_type=Enhancer
chr1	7303612	7304003	regulatory_region	7309601	7309800	ID=regulatory_region:ENSMUSR00000293616;bound_end=7309800;bound_start=7309601;description=Predicted enhancer;feature_type=Enhancer
chr1	7350148	7350160	regulatory_region	7360601	7361000	ID=regulatory_region:ENSMUSR00000293619;bound_end=7361000;bound_start=7360601;description=CTCF Binding Site;feature_type=CTCF Binding Site
chr1	7351622	7351869	regulatory_region	7360601	7361000	ID=regulatory_region:ENSMUSR00000293619;bound_end=7361000;bound_start=7360601;description=CTCF Binding Site;feature_type=CTCF Binding Site
chr1	7355178	7355287	regulatory_region	7360601	7361000	ID=regulatory_region:ENSMUSR00000293619;bound_end=7361000;bound_start=7360601;description=CTCF Binding Site;feature_type=CTCF Binding Site
chr1	7363708	7364001	regulatory_region	7361401	7361600	ID=regulatory_region:ENSMUSR00000476379;bound_end=7361600;bound_start=7361401;description=Predicted promoter flanking region;feature_type=Promoter Flanking Region
chr1	7398998	7399166	regulatory_region	7396800	7399201	ID=regulatory_region:ENSMUSR00000000264;bound_end=7399399;bound_start=7396402;description=Predicted promoter;feature_type=Promoter
chr1	7486178	7486410	regulatory_region	7484214	7484565	ID=regulatory_region:ENSMUSR00000476387;bound_end=7484565;bound_start=7484214;description=Open chromatin region;feature_type=Open chromatin
chr1	7488383	7488779	regulatory_region	7484214	7484565	ID=regulatory_region:ENSMUSR00000476387;bound_end=7484565;bound_start=7484214;description=Open chromatin region;feature_type=Open chromatin
chr1	7537793	7538782	regulatory_region	7539831	7540035	ID=regulatory_region:ENSMUSR00000476388;bound_end=7540035;bound_start=7539831;description=Open chromatin region;feature_type=Open chromatin
chr1	7685970	7686128	regulatory_region	7707201	7707600	ID=regulatory_region:ENSMUSR00000000274;bound_end=7707600;bound_start=7707201;description=Predicted promoter flanking region;feature_type=Promoter Flanking Region
chr1	7709752	7709884	regulatory_region	7709001	7709600	ID=regulatory_region:ENSMUSR00000293624;bound_end=7709600;bound_start=7709001;description=Predicted promoter flanking region;feature_type=Promoter Flanking Region
chr1	7769996	7770095	regulatory_region	7769601	7770000	ID=regulatory_region:ENSMUSR00000476392;bound_end=7770000;bound_start=7769601;description=CTCF Binding Site;feature_type=CTCF Binding Site
chr1	7816405	7816530	regulatory_region	7788624	7788960	ID=regulatory_region:ENSMUSR00000476396;bound_end=7788960;bound_start=7788624;description=Open chromatin region;feature_type=Open chromatin
chr1	7857478	7857611	regulatory_region	7844139	7844494	ID=regulatory_region:ENSMUSR00000476397;bound_end=7844494;bound_start=7844139;description=Open chromatin region;feature_type=Open chromatin
chr1	7866538	7866620	regulatory_region	7844139	7844494	ID=regulatory_region:ENSMUSR00000476397;bound_end=7844494;bound_start=7844139;description=Open chromatin region;feature_type=Open chromatin
chr1	7866939	7867134	regulatory_region	7844139	7844494	ID=regulatory_region:ENSMUSR00000476397;bound_end=7844494;bound_start=7844139;description=Open chromatin region;feature_type=Open chromatin
chr1	8070317	8070690	regulatory_region	8093085	8093263	ID=regulatory_region:ENSMUSR00000476398;bound_end=8093263;bound_start=8093085;description=Open chromatin region;feature_type=Open chromatin
chr1	8140974	8141023	regulatory_region	8134653	8135026	ID=regulatory_region:ENSMUSR00000476399;bound_end=8135026;bound_start=8134653;description=Transcription factor binding site;feature_type=TF binding site
chr1	8199746	8200480	regulatory_region	8162119	8162644	ID=regulatory_region:ENSMUSR00000476400;bound_end=8162644;bound_start=8162119;description=Open chromatin region;feature_type=Open chromatin
chr1	8280113	8280431	regulatory_region	8287601	8288000	ID=regulatory_region:ENSMUSR00000476401;bound_end=8288000;bound_start=8287601;description=CTCF Binding Site;feature_type=CTCF Binding Site
chr1	8348042	8348117	exon	8359739	8363633	gene_id Sntg1; transcript_id NM_027671; exon_number 1; exon_id NM_027671.1; gene_name Sntg1;
chr1	8348042	8348117	transcript	8359739	9299877	gene_id Sntg1; transcript_id NM_027671; gene_name Sntg1;
chr1	8348992	8349560	exon	8359739	8363633	gene_id Sntg1; transcript_id NM_027671; exon_number 1; exon_id NM_027671.1; gene_name Sntg1;
chr1	8348992	8349560	transcript	8359739	9299877	gene_id Sntg1; transcript_id NM_027671; gene_name Sntg1;
chr1	8408864	8408906	transcript	8359739	9299877	gene_id Sntg1; transcript_id NM_027671; gene_name Sntg1;
chr1	8408864	8408906	intron	8363633	8414203	gene_id Sntg1; transcript_id NM_027671; intron_number 1; intron_id NM_027671.1; gene_name Sntg1;
chr1	8430159	8430329	transcript	8359739	9299877	gene_id Sntg1; transcript_id NM_027671; gene_name Sntg1;
chr1	8430159	8430329	intron	8414313	8445027	gene_id Sntg1; transcript_id NM_027671; intron_number 2; intron_id NM_027671.2; gene_name Sntg1;
chr1	8432046	8432170	transcript	8359739	9299877	gene_id Sntg1; transcript_id NM_027671; gene_name Sntg1;
chr1	8432046	8432170	intron	8414313	8445027	gene_id Sntg1; transcript_id NM_027671; intron_number 2; intron_id NM_027671.2; gene_name Sntg1;
chr1	8468187	8468467	transcript	8359739	9299877	gene_id Sntg1; transcript_id NM_027671; gene_name Sntg1;
chr1	8468187	8468467	intron	8465553	8554725	gene_id Sntg1; transcript_id NM_027671; intron_number 6; intron_id NM_027671.6; gene_name Sntg1;
chr1	8514069	8514424	transcript	8359739	9299877	gene_id Sntg1; transcript_id NM_027671; gene_name Sntg1;
chr1	8514069	8514424	intron	8465553	8554725	gene_id Sntg1; transcript_id NM_027671; intron_number 6; intron_id NM_027671.6; gene_name Sntg1;
chr1	8537004	8537042	transcript	8359739	9299877	gene_id Sntg1; transcript_id NM_027671; gene_name Sntg1;
chr1	8537004	8537042	intron	8465553	8554725	gene_id Sntg1; transcript_id NM_027671; intron_number 6; intron_id NM_027671.6; gene_name Sntg1;
chr1	8681113	8681221	transcript	8359739	9299877	gene_id Sntg1; transcript_id NM_027671; gene_name Sntg1;
chr1	8681113	8681221	intron	8679130	8681973	gene_id Sntg1; transcript_id NM_027671; intron_number 14; intron_id NM_027671.14; gene_name Sntg1;
chr1	8784653	8784888	transcript	8359739	9299877	gene_id Sntg1; transcript_id NM_027671; gene_name Sntg1;
chr1	8784653	8784888	intron	8782897	8803917	gene_id Sntg1; transcript_id NM_027671; intron_number 16; intron_id NM_027671.16; gene_name Sntg1;
chr1	8785206	8785722	transcript	8359739	9299877	gene_id Sntg1; transcript_id NM_027671; gene_name Sntg1;
chr1	8785206	8785722	intron	8782897	8803917	gene_id Sntg1; transcript_id NM_027671; intron_number 16; intron_id NM_027671.16; gene_name Sntg1;
chr1	8816640	8816842	transcript	8359739	9299877	gene_id Sntg1; transcript_id NM_027671; gene_name Sntg1;
chr1	8816640	8816842	intron	8803970	8882161	gene_id Sntg1; transcript_id NM_027671; intron_number 17; intron_id NM_027671.17; gene_name Sntg1;
chr1	8816640	8816842	intron	8803970	8999186	gene_id Sntg1; transcript_id NM_001290392; intron_number 15; intron_id NM_001290392.15; gene_name Sntg1;
chr1	8822825	8823326	transcript	8359739	9299877	gene_id Sntg1; transcript_id NM_027671; gene_name Sntg1;
chr1	8822825	8823326	intron	8803970	8882161	gene_id Sntg1; transcript_id NM_027671; intron_number 17; intron_id NM_027671.17; gene_name Sntg1;
chr1	8822825	8823326	intron	8803970	8999186	gene_id Sntg1; transcript_id NM_001290392; intron_number 15; intron_id NM_001290392.15; gene_name Sntg1;
chr1	8823709	8824546	transcript	8359739	9299877	gene_id Sntg1; transcript_id NM_027671; gene_name Sntg1;
chr1	8823709	8824546	intron	8803970	8882161	gene_id Sntg1; transcript_id NM_027671; intron_number 17; intron_id NM_027671.17; gene_name Sntg1;
chr1	8823709	8824546	intron	8803970	8999186	gene_id Sntg1; transcript_id NM_001290392; intron_number 15; intron_id NM_001290392.15; gene_name Sntg1;
chr1	8825193	8825453	transcript	8359739	9299877	gene_id Sntg1; transcript_id NM_027671; gene_name Sntg1;
chr1	8825193	8825453	intron	8803970	8882161	gene_id Sntg1; transcript_id NM_027671; intron_number 17; intron_id NM_027671.17; gene_name Sntg1;
chr1	8825193	8825453	intron	8803970	8999186	gene_id Sntg1; transcript_id NM_001290392; intron_number 15; intron_id NM_001290392.15; gene_name Sntg1;
chr1	8872297	8872349	transcript	8359739	9299877	gene_id Sntg1; transcript_id NM_027671; gene_name Sntg1;
chr1	8872297	8872349	intron	8803970	8882161	gene_id Sntg1; transcript_id NM_027671; intron_number 17; intron_id NM_027671.17; gene_name Sntg1;
chr1	8872297	8872349	intron	8803970	8999186	gene_id Sntg1; transcript_id NM_001290392; intron_number 15; intron_id NM_001290392.15; gene_name Sntg1;
chr1	8884624	8885268	transcript	8359739	9299877	gene_id Sntg1; transcript_id NM_027671; gene_name Sntg1;
chr1	8884624	8885268	intron	8803970	8999186	gene_id Sntg1; transcript_id NM_001290392; intron_number 15; intron_id NM_001290392.15; gene_name Sntg1;
chr1	8884624	8885268	intron	8882214	8999186	gene_id Sntg1; transcript_id NM_027671; intron_number 18; intron_id NM_027671.18; gene_name Sntg1;
chr1	8885659	8885689	transcript	8359739	9299877	gene_id Sntg1; transcript_id NM_027671; gene_name Sntg1;
chr1	8885659	8885689	intron	8803970	8999186	gene_id Sntg1; transcript_id NM_001290392; intron_number 15; intron_id NM_001290392.15; gene_name Sntg1;
chr1	8885659	8885689	intron	8882214	8999186	gene_id Sntg1; transcript_id NM_027671; intron_number 18; intron_id NM_027671.18; gene_name Sntg1;
chr1	8990735	8990821	transcript	8359739	9299877	gene_id Sntg1; transcript_id NM_027671; gene_name Sntg1;
chr1	8990735	8990821	intron	8803970	8999186	gene_id Sntg1; transcript_id NM_001290392; intron_number 15; intron_id NM_001290392.15; gene_name Sntg1;
chr1	8990735	8990821	intron	8882214	8999186	gene_id Sntg1; transcript_id NM_027671; intron_number 18; intron_id NM_027671.18; gene_name Sntg1;
chr1	8992211	8992418	transcript	8359739	9299877	gene_id Sntg1; transcript_id NM_027671; gene_name Sntg1;
chr1	8992211	8992418	intron	8803970	8999186	gene_id Sntg1; transcript_id NM_001290392; intron_number 15; intron_id NM_001290392.15; gene_name Sntg1;
chr1	8992211	8992418	intron	8882214	8999186	gene_id Sntg1; transcript_id NM_027671; intron_number 18; intron_id NM_027671.18; gene_name Sntg1;
chr1	8996153	8996391	transcript	8359739	9299877	gene_id Sntg1; transcript_id NM_027671; gene_name Sntg1;
chr1	8996153	8996391	intron	8803970	8999186	gene_id Sntg1; transcript_id NM_001290392; intron_number 15; intron_id NM_001290392.15; gene_name Sntg1;
chr1	8996153	8996391	intron	8882214	8999186	gene_id Sntg1; transcript_id NM_027671; intron_number 18; intron_id NM_027671.18; gene_name Sntg1;
chr1	8997609	8997640	transcript	8359739	9299877	gene_id Sntg1; transcript_id NM_027671; gene_name Sntg1;
chr1	8997609	8997640	intron	8803970	8999186	gene_id Sntg1; transcript_id NM_001290392; intron_number 15; intron_id NM_001290392.15; gene_name Sntg1;
chr1	8997609	8997640	intron	8882214	8999186	gene_id Sntg1; transcript_id NM_027671; intron_number 18; intron_id NM_027671.18; gene_name Sntg1;
chr1	9168707	9168751	transcript	8359739	9299877	gene_id Sntg1; transcript_id NM_027671; gene_name Sntg1;
chr1	9168707	9168751	intron	8999249	9203179	gene_id Sntg1; transcript_id NM_027671; intron_number 19; intron_id NM_027671.19; gene_name Sntg1;
chr1	9169052	9169068	transcript	8359739	9299877	gene_id Sntg1; transcript_id NM_027671; gene_name Sntg1;
chr1	9169052	9169068	intron	8999249	9203179	gene_id Sntg1; transcript_id NM_027671; intron_number 19; intron_id NM_027671.19; gene_name Sntg1;
chr1	9231986	9232123	transcript	8359739	9299877	gene_id Sntg1; transcript_id NM_027671; gene_name Sntg1;
chr1	9231986	9232123	intron	9203260	9298133	gene_id Sntg1; transcript_id NM_027671; intron_number 20; intron_id NM_027671.20; gene_name Sntg1;
chr1	9233020	9233073	transcript	8359739	9299877	gene_id Sntg1; transcript_id NM_027671; gene_name Sntg1;
chr1	9233020	9233073	intron	9203260	9298133	gene_id Sntg1; transcript_id NM_027671; intron_number 20; intron_id NM_027671.20; gene_name Sntg1;
chr1	9283752	9283847	transcript	8359739	9299877	gene_id Sntg1; transcript_id NM_027671; gene_name Sntg1;
chr1	9283752	9283847	intron	9203260	9298133	gene_id Sntg1; transcript_id NM_027671; intron_number 20; intron_id NM_027671.20; gene_name Sntg1;
chr1	9284356	9284756	transcript	8359739	9299877	gene_id Sntg1; transcript_id NM_027671; gene_name Sntg1;
chr1	9284356	9284756	intron	9203260	9298133	gene_id Sntg1; transcript_id NM_027671; intron_number 20; intron_id NM_027671.20; gene_name Sntg1;
chr1	9297373	9297624	transcript	8359739	9299877	gene_id Sntg1; transcript_id NM_027671; gene_name Sntg1;
chr1	9297373	9297624	intron	9203260	9298133	gene_id Sntg1; transcript_id NM_027671; intron_number 20; intron_id NM_027671.20; gene_name Sntg1;
chr1	9297373	9297624	regulatory_region	9296200	9301001	ID=regulatory_region:ENSMUSR00000293644;bound_end=9301599;bound_start=9294402;description=Predicted promoter;feature_type=Promoter
chr1	9305244	9305529	regulatory_region	9303610	9303864	ID=regulatory_region:ENSMUSR00000476431;bound_end=9303864;bound_start=9303610;description=Open chromatin region;feature_type=Open chromatin
chr1	9306695	9306959	regulatory_region	9303610	9303864	ID=regulatory_region:ENSMUSR00000476431;bound_end=9303864;bound_start=9303610;description=Open chromatin region;feature_type=Open chromatin
chr1	9345428	9345484	regulatory_region	9303610	9303864	ID=regulatory_region:ENSMUSR00000476431;bound_end=9303864;bound_start=9303610;description=Open chromatin region;feature_type=Open chromatin
chr1	9345886	9346250	regulatory_region	9303610	9303864	ID=regulatory_region:ENSMUSR00000476431;bound_end=9303864;bound_start=9303610;description=Open chromatin region;feature_type=Open chromatin
chr1	9386411	9386636	regulatory_region	9408001	9408200	ID=regulatory_region:ENSMUSR00000476432;bound_end=9408200;bound_start=9408001;description=CTCF Binding Site;feature_type=CTCF Binding Site
chr1	9572992	9573174	transcript	9547948	9577970	gene_id Adhfe1; transcript_id NM_175236; gene_name Adhfe1;
chr1	9572992	9573174	transcript	9560833	9631092	gene_id 2610203C22Rik; transcript_id NR_015470; gene_name 2610203C22Rik;
chr1	9572992	9573174	intron	9563871	9619550	gene_id 2610203C22Rik; transcript_id NR_015470; intron_number 2; intron_id NR_015470.2; gene_name 2610203C22Rik;
chr1	9572992	9573174	intron	9566938	9576191	gene_id Adhfe1; transcript_id NM_175236; intron_number 13; intron_id NM_175236.13; gene_name Adhfe1;
chr1	9572992	9573174	regulatory_region	9573149	9573611	ID=regulatory_region:ENSMUSR00000293657;bound_end=9573704;bound_start=9573149;description=Transcription factor binding site;feature_type=TF binding site
chr1	9573604	9573765	transcript	9547948	9577970	gene_id Adhfe1; transcript_id NM_175236; gene_name Adhfe1;
chr1	9573604	9573765	transcript	9560833	9631092	gene_id 2610203C22Rik; transcript_id NR_015470; gene_name 2610203C22Rik;
chr1	9573604	9573765	intron	9563871	9619550	gene_id 2610203C22Rik; transcript_id NR_015470; intron_number 2; intron_id NR_015470.2; gene_name 2610203C22Rik;
chr1	9573604	9573765	intron	9566938	9576191	gene_id Adhfe1; transcript_id NM_175236; intron_number 13; intron_id NM_175236.13; gene_name Adhfe1;
chr1	9573604	9573765	regulatory_region	9573149	9573611	ID=regulatory_region:ENSMUSR00000293657;bound_end=9573704;bound_start=9573149;description=Transcription factor binding site;feature_type=TF binding site
chr1	9573604	9573765	regulatory_region	9573201	9573800	ID=regulatory_region:ENSMUSR00000293658;bound_end=9573800;bound_start=9573201;description=CTCF Binding Site;feature_type=CTCF Binding Site
chr1	9577062	9577284	transcript	9547948	9577970	gene_id Adhfe1; transcript_id NM_175236; gene_name Adhfe1;
chr1	9577062	9577284	transcript	9560833	9631092	gene_id 2610203C22Rik; transcript_id NR_015470; gene_name 2610203C22Rik;
chr1	9577062	9577284	intron	9563871	9619550	gene_id 2610203C22Rik; transcript_id NR_015470; intron_number 2; intron_id NR_015470.2; gene_name 2610203C22Rik;
chr1	9577062	9577284	exon	9576191	9577970	gene_id Adhfe1; transcript_id NM_175236; exon_number 14; exon_id NM_175236.14; gene_name Adhfe1;
chr1	9611610	9611948	transcript	9560833	9631092	gene_id 2610203C22Rik; transcript_id NR_015470; gene_name 2610203C22Rik;
chr1	9611610	9611948	intron	9563871	9619550	gene_id 2610203C22Rik; transcript_id NR_015470; intron_number 2; intron_id NR_015470.2; gene_name 2610203C22Rik;
chr1	9611610	9611948	transcript	9601267	9627142	gene_id Vxn; transcript_id NM_178399; gene_name Vxn;
chr1	9611610	9611948	intron	9607029	9613312	gene_id Vxn; transcript_id NM_178399; intron_number 2; intron_id NM_178399.2; gene_name Vxn;
chr1	9659232	9659272	regulatory_region	9658401	9659600	ID=regulatory_region:ENSMUSR00000476457;bound_end=9659600;bound_start=9658401;description=Predicted promoter flanking region;feature_type=Promoter Flanking Region
chr1	9659750	9659849	regulatory_region	9658401	9659600	ID=regulatory_region:ENSMUSR00000476457;bound_end=9659600;bound_start=9658401;description=Predicted promoter flanking region;feature_type=Promoter Flanking Region
chr1	9687868	9689151	transcript	9667411	9700209	gene_id Mybl1; transcript_id NM_001290397; gene_name Mybl1;
chr1	9687868	9689151	intron	9687781	9690081	gene_id Mybl1; transcript_id NM_001290397; intron_number 11; intron_id NM_001290397.11; gene_name Mybl1;
chr1	9710786	9711214	regulatory_region	9711801	9712200	ID=regulatory_region:ENSMUSR00000476462;bound_end=9712200;bound_start=9711801;description=CTCF Binding Site;feature_type=CTCF Binding Site
chr1	9747122	9747259	transcript	9718622	9748382	gene_id Vcpip1; transcript_id NM_173443; gene_name Vcpip1;
chr1	9747122	9747259	regulatory_region	9743400	9749001	ID=regulatory_region:ENSMUSR00000000382;bound_end=9749399;bound_start=9742002;description=Predicted promoter;feature_type=Promoter
chr1	9747122	9747259	CDS	9745450	9748156	gene_id Vcpip1; transcript_id NM_173443; exon_number 3; exon_id NM_173443.3; gene_name Vcpip1;
chr1	9747122	9747259	exon	9745450	9748382	gene_id Vcpip1; transcript_id NM_173443; exon_number 3; exon_id NM_173443.3; gene_name Vcpip1;
chr1	9761607	9761865	transcript	9747648	9771256	gene_id 1700034P13Rik; transcript_id NR_040462; gene_name 1700034P13Rik;
chr1	9761607	9761865	intron	9752564	9770672	gene_id 1700034P13Rik; transcript_id NR_040462; intron_number 2; intron_id NR_040462.2; gene_name 1700034P13Rik;
chr1	9779659	9779930	regulatory_region	9779602	9782600	ID=regulatory_region:ENSMUSR00000000386;bound_end=9782600;bound_start=9779602;description=Predicted promoter flanking region;feature_type=Promoter Flanking Region
chr1	9796798	9797091	regulatory_region	9797200	9800201	ID=regulatory_region:ENSMUSR00000000390;bound_end=9801799;bound_start=9796402;description=Predicted promoter;feature_type=Promoter
chr1	9803229	9804349	transcript	9798130	9902568	gene_id Sgk3; transcript_id NM_133220; gene_name Sgk3;
chr1	9803229	9804349	intron	9798246	9827013	gene_id Sgk3; transcript_id NM_133220; intron_number 1; intron_id NM_133220.1; gene_name Sgk3;
chr1	9803229	9804349	intron	9798246	9865131	gene_id Sgk3; transcript_id NM_177547; intron_number 1; intron_id NM_177547.1; gene_name Sgk3;
chr1	9803229	9804349	regulatory_region	9803801	9807999	ID=regulatory_region:ENSMUSR00000000391;bound_end=9807999;bound_start=9803801;description=Predicted promoter flanking region;feature_type=Promoter Flanking Region
chr1	9804788	9805054	transcript	9798130	9902568	gene_id Sgk3; transcript_id NM_133220; gene_name Sgk3;
chr1	9804788	9805054	intron	9798246	9827013	gene_id Sgk3; transcript_id NM_133220; intron_number 1; intron_id NM_133220.1; gene_name Sgk3;
chr1	9804788	9805054	intron	9798246	9865131	gene_id Sgk3; transcript_id NM_177547; intron_number 1; intron_id NM_177547.1; gene_name Sgk3;
chr1	9804788	9805054	regulatory_region	9803801	9807999	ID=regulatory_region:ENSMUSR00000000391;bound_end=9807999;bound_start=9803801;description=Predicted promoter flanking region;feature_type=Promoter Flanking Region
chr1	9804788	9805054	regulatory_region	9804601	9804800	ID=regulatory_region:ENSMUSR00000476479;bound_end=9804800;bound_start=9804601;description=CTCF Binding Site;feature_type=CTCF Binding Site
chr1	9828693	9828785	transcript	9798130	9902568	gene_id Sgk3; transcript_id NM_133220; gene_name Sgk3;
chr1	9828693	9828785	intron	9798246	9865131	gene_id Sgk3; transcript_id NM_177547; intron_number 1; intron_id NM_177547.1; gene_name Sgk3;
chr1	9828693	9828785	intron	9827119	9865131	gene_id Sgk3; transcript_id NM_133220; intron_number 2; intron_id NM_133220.2; gene_name Sgk3;
chr1	9829325	9829805	transcript	9798130	9902568	gene_id Sgk3; transcript_id NM_133220; gene_name Sgk3;
chr1	9829325	9829805	intron	9798246	9865131	gene_id Sgk3; transcript_id NM_177547; intron_number 1; intron_id NM_177547.1; gene_name Sgk3;
chr1	9829325	9829805	intron	9827119	9865131	gene_id Sgk3; transcript_id NM_133220; intron_number 2; intron_id NM_133220.2; gene_name Sgk3;
chr1	9829325	9829805	regulatory_region	9829401	9829800	ID=regulatory_region:ENSMUSR00000476483;bound_end=9829800;bound_start=9829401;description=CTCF Binding Site;feature_type=CTCF Binding Site
chr1	9834003	9834825	transcript	9798130	9902568	gene_id Sgk3; transcript_id NM_133220; gene_name Sgk3;
chr1	9834003	9834825	intron	9798246	9865131	gene_id Sgk3; transcript_id NM_177547; intron_number 1; intron_id NM_177547.1; gene_name Sgk3;
chr1	9834003	9834825	intron	9827119	9865131	gene_id Sgk3; transcript_id NM_133220; intron_number 2; intron_id NM_133220.2; gene_name Sgk3;
chr1	9846246	9848191	transcript	9798130	9902568	gene_id Sgk3; transcript_id NM_133220; gene_name Sgk3;
chr1	9846246	9848191	intron	9798246	9865131	gene_id Sgk3; transcript_id NM_177547; intron_number 1; intron_id NM_177547.1; gene_name Sgk3;
chr1	9846246	9848191	intron	9827119	9865131	gene_id Sgk3; transcript_id NM_133220; intron_number 2; intron_id NM_133220.2; gene_name Sgk3;
chr1	9846246	9848191	regulatory_region	9847600	9849201	ID=regulatory_region:ENSMUSR00000000401;bound_end=9850599;bound_start=9846602;description=Predicted promoter;feature_type=Promoter
chr1	9868081	9868482	transcript	9798130	9902568	gene_id Sgk3; transcript_id NM_133220; gene_name Sgk3;
chr1	9868081	9868482	transcript	9848281	9902568	gene_id Sgk3; transcript_id NM_001037759; gene_name Sgk3;
chr1	9868081	9868482	intron	9865348	9868383	gene_id Sgk3; transcript_id NM_001037759; intron_number 2; intron_id NM_001037759.2; gene_name Sgk3;
chr1	9868081	9868482	exon	9868383	9868466	gene_id Sgk3; transcript_id NM_001037759; exon_number 3; exon_id NM_001037759.3; gene_name Sgk3;
chr1	9868081	9868482	intron	9868466	9871630	gene_id Sgk3; transcript_id NM_001037759; intron_number 3; intron_id NM_001037759.3; gene_name Sgk3;
chr1	9881173	9881475	transcript	9798130	9902568	gene_id Sgk3; transcript_id NM_133220; gene_name Sgk3;
chr1	9881173	9881475	transcript	9848281	9902568	gene_id Sgk3; transcript_id NM_001037759; gene_name Sgk3;
chr1	9881173	9881475	intron	9880389	9881578	gene_id Sgk3; transcript_id NM_001037759; intron_number 8; intron_id NM_001037759.8; gene_name Sgk3;
chr1	9908959	9909619	regulatory_region	9908400	9909201	ID=regulatory_region:ENSMUSR00000293691;bound_end=9909599;bound_start=9908202;description=Predicted promoter;feature_type=Promoter
chr1	9908959	9909619	transcript	9908638	9940954	gene_id Mcmdc2; transcript_id NM_177722; gene_name Mcmdc2;
chr1	9908959	9909619	intron	9908690	9911675	gene_id Mcmdc2; transcript_id NM_177722; intron_number 1; intron_id NM_177722.1; gene_name Mcmdc2;
chr1	9935394	9935755	transcript	9908638	9940954	gene_id Mcmdc2; transcript_id NM_177722; gene_name Mcmdc2;
chr1	9935394	9935755	intron	9934065	9936996	gene_id Mcmdc2; transcript_id NM_177722; intron_number 13; intron_id NM_177722.13; gene_name Mcmdc2;
chr1	9936189	9936236	transcript	9908638	9940954	gene_id Mcmdc2; transcript_id NM_177722; gene_name Mcmdc2;
chr1	9936189	9936236	intron	9934065	9936996	gene_id Mcmdc2; transcript_id NM_177722; intron_number 13; intron_id NM_177722.13; gene_name Mcmdc2;
chr1	9949339	9949653	regulatory_region	9950201	9950400	ID=regulatory_region:ENSMUSR00000476501;bound_end=9950400;bound_start=9950201;description=CTCF Binding Site;feature_type=CTCF Binding Site
chr1	9950016	9950335	regulatory_region	9950201	9950400	ID=regulatory_region:ENSMUSR00000476501;bound_end=9950400;bound_start=9950201;description=CTCF Binding Site;feature_type=CTCF Binding Site
chr1	9962373	9962658	exon	9960163	9963521	gene_id Tcf24; transcript_id NM_001285425; exon_number 1; exon_id NM_001285425.1; gene_name Tcf24;
chr1	9962373	9962658	transcript	9960163	9967810	gene_id Tcf24; transcript_id NM_001285425; gene_name Tcf24;
chr1	9968555	9968902	regulatory_region	9967600	9968601	ID=regulatory_region:ENSMUSR00000293700;bound_end=9969199;bound_start=9966860;description=Predicted promoter;feature_type=Promoter
chr1	9968555	9968902	exon	9968622	9968931	gene_id Ppp1r42; transcript_id NR_110971; exon_number 1; exon_id NR_110971.1; gene_name Ppp1r42;
chr1	9968555	9968902	transcript	9968622	10009136	gene_id Ppp1r42; transcript_id NR_110971; gene_name Ppp1r42;
chr1	9968555	9968902	stop_codon	9968820	9968822	gene_id Ppp1r42; transcript_id NM_145692; exon_number 1; exon_id NM_145692.1; gene_name Ppp1r42;
chr1	9968555	9968902	CDS	9968823	9968931	gene_id Ppp1r42; transcript_id NM_145692; exon_number 1; exon_id NM_145692.1; gene_name Ppp1r42;
chr1	9981740	9982070	transcript	9968622	10009136	gene_id Ppp1r42; transcript_id NR_110971; gene_name Ppp1r42;
chr1	9981740	9982070	intron	9968931	9985592	gene_id Ppp1r42; transcript_id NR_110971; intron_number 1; intron_id NR_110971.1; gene_name Ppp1r42;
chr1	9981740	9982070	intron	9978947	9985592	gene_id Ppp1r42; transcript_id NM_145692; intron_number 3; intron_id NM_145692.3; gene_name Ppp1r42;
chr1	9981740	9982070	regulatory_region	9981650	9981834	ID=regulatory_region:ENSMUSR00000476504;bound_end=9981834;bound_start=9981650;description=Open chromatin region;feature_type=Open chromatin
chr1	9981740	9982070	regulatory_region	9981801	9982000	ID=regulatory_region:ENSMUSR00000476505;bound_end=9982000;bound_start=9981801;description=CTCF Binding Site;feature_type=CTCF Binding Site
chr1	10027135	10028605	transcript	10024600	10038159	gene_id Cops5; transcript_id NM_001277101; gene_name Cops5;
chr1	10027135	10028605	exon	10027103	10027251	gene_id Cops5; transcript_id NM_001277101; exon_number 2; exon_id NM_001277101.2; gene_name Cops5;
chr1	10027135	10028605	intron	10027251	10030599	gene_id Cops5; transcript_id NM_001277101; intron_number 2; intron_id NM_001277101.2; gene_name Cops5;
chr1	10036896	10037319	transcript	10024600	10038159	gene_id Cops5; transcript_id NM_001277101; gene_name Cops5;
chr1	10036896	10037319	intron	10035163	10037662	gene_id Cops5; transcript_id NR_102282; intron_number 7; intron_id NR_102282.7; gene_name Cops5;
chr1	10036896	10037319	intron	10035163	10037670	gene_id Cops5; transcript_id NM_013715; intron_number 7; intron_id NM_013715.7; gene_name Cops5;
chr1	10036896	10037319	intron	10035163	10037919	gene_id Cops5; transcript_id NM_001277101; intron_number 7; intron_id NM_001277101.7; gene_name Cops5;
chr1	10036896	10037319	regulatory_region	10036800	10041201	ID=regulatory_region:ENSMUSR00000000449;bound_end=10041999;bound_start=10035602;description=Predicted promoter;feature_type=Promoter
chr1	10049980	10050023	transcript	10038218	10136768	gene_id Cspp1; transcript_id NM_026493; gene_name Cspp1;
chr1	10049980	10050023	transcript	10046493	10136768	gene_id Cspp1; transcript_id NM_001368816; gene_name Cspp1;
chr1	10049980	10050023	intron	10047526	10058720	gene_id Cspp1; transcript_id NM_001368816; intron_number 2; intron_id NM_001368816.2; gene_name Cspp1;
chr1	10049980	10050023	regulatory_region	10050022	10050580	ID=regulatory_region:ENSMUSR00000000451;bound_end=10050598;bound_start=10050022;description=Transcription factor binding site;feature_type=TF binding site
chr1	10056110	10057150	transcript	10038218	10136768	gene_id Cspp1; transcript_id NM_026493; gene_name Cspp1;
chr1	10056110	10057150	transcript	10046493	10136768	gene_id Cspp1; transcript_id NM_001368816; gene_name Cspp1;
chr1	10056110	10057150	intron	10047526	10058720	gene_id Cspp1; transcript_id NM_001368816; intron_number 2; intron_id NM_001368816.2; gene_name Cspp1;
chr1	10079229	10079797	transcript	10038218	10136768	gene_id Cspp1; transcript_id NM_026493; gene_name Cspp1;
chr1	10079229	10079797	transcript	10046493	10136768	gene_id Cspp1; transcript_id NM_001368816; gene_name Cspp1;
chr1	10079229	10079797	intron	10077242	10082253	gene_id Cspp1; transcript_id NM_001368816; intron_number 9; intron_id NM_001368816.9; gene_name Cspp1;
chr1	10135748	10136386	transcript	10038218	10136768	gene_id Cspp1; transcript_id NM_026493; gene_name Cspp1;
chr1	10135748	10136386	transcript	10046493	10136768	gene_id Cspp1; transcript_id NM_001368816; gene_name Cspp1;
chr1	10135748	10136386	intron	10134230	10135934	gene_id Cspp1; transcript_id NM_001368816; intron_number 28; intron_id NM_001368816.28; gene_name Cspp1;
chr1	10135748	10136386	CDS	10135934	10136142	gene_id Cspp1; transcript_id NM_001368816; exon_number 29; exon_id NM_001368816.29; gene_name Cspp1;
chr1	10135748	10136386	exon	10135934	10136768	gene_id Cspp1; transcript_id NM_001368816; exon_number 29; exon_id NM_001368816.29; gene_name Cspp1;
chr1	10135748	10136386	stop_codon	10136143	10136145	gene_id Cspp1; transcript_id NM_001368816; exon_number 29; exon_id NM_001368816.29; gene_name Cspp1;
chr1	10142719	10143429	transcript	10137507	10232670	gene_id Arfgef1; transcript_id NM_001102430; gene_name Arfgef1;
chr1	10142719	10143429	regulatory_region	10142401	10143001	ID=regulatory_region:ENSMUSR00000476529;bound_end=10143278;bound_start=10142401;description=Predicted enhancer;feature_type=Enhancer
chr1	10142719	10143429	exon	10142576	10142744	gene_id Arfgef1; transcript_id NM_001102430; exon_number 4; exon_id NM_001102430.4; gene_name Arfgef1;
chr1	10142719	10143429	intron	10142744	10144718	gene_id Arfgef1; transcript_id NM_001102430; intron_number 4; intron_id NM_001102430.4; gene_name Arfgef1;
chr1	10152570	10152884	transcript	10137507	10232670	gene_id Arfgef1; transcript_id NM_001102430; gene_name Arfgef1;
chr1	10152570	10152884	intron	10151873	10153386	gene_id Arfgef1; transcript_id NM_001102430; intron_number 7; intron_id NM_001102430.7; gene_name Arfgef1;
chr1	10171276	10171515	transcript	10137507	10232670	gene_id Arfgef1; transcript_id NM_001102430; gene_name Arfgef1;
chr1	10171276	10171515	intron	10163787	10172834	gene_id Arfgef1; transcript_id NM_001102430; intron_number 17; intron_id NM_001102430.17; gene_name Arfgef1;
chr1	10171276	10171515	regulatory_region	10171401	10171600	ID=regulatory_region:ENSMUSR00000476533;bound_end=10171600;bound_start=10171401;description=Predicted enhancer;feature_type=Enhancer
chr1	10193703	10194150	transcript	10137507	10232670	gene_id Arfgef1; transcript_id NM_001102430; gene_name Arfgef1;
chr1	10193703	10194150	intron	10189678	10194257	gene_id Arfgef1; transcript_id NM_001102430; intron_number 28; intron_id NM_001102430.28; gene_name Arfgef1;
chr1	10201838	10204275	transcript	10137507	10232670	gene_id Arfgef1; transcript_id NM_001102430; gene_name Arfgef1;
chr1	10201838	10204275	intron	10199904	10204808	gene_id Arfgef1; transcript_id NM_001102430; intron_number 31; intron_id NM_001102430.31; gene_name Arfgef1;
chr1	10208249	10209019	transcript	10137507	10232670	gene_id Arfgef1; transcript_id NM_001102430; gene_name Arfgef1;
chr1	10208249	10209019	intron	10204909	10209425	gene_id Arfgef1; transcript_id NM_001102430; intron_number 32; intron_id NM_001102430.32; gene_name Arfgef1;
chr1	10230187	10230638	transcript	10137507	10232670	gene_id Arfgef1; transcript_id NM_001102430; gene_name Arfgef1;
chr1	10230187	10230638	intron	10216559	10232371	gene_id Arfgef1; transcript_id NM_001102430; intron_number 37; intron_id NM_001102430.37; gene_name Arfgef1;
chr1	10231040	10231538	transcript	10137507	10232670	gene_id Arfgef1; transcript_id NM_001102430; gene_name Arfgef1;
chr1	10231040	10231538	intron	10216559	10232371	gene_id Arfgef1; transcript_id NM_001102430; intron_number 37; intron_id NM_001102430.37; gene_name Arfgef1;
chr1	10231040	10231538	regulatory_region	10231000	10234201	ID=regulatory_region:ENSMUSR00000000460;bound_end=10234599;bound_start=10225802;description=Predicted promoter;feature_type=Promoter
chr1	10233690	10234302	regulatory_region	10231000	10234201	ID=regulatory_region:ENSMUSR00000000460;bound_end=10234599;bound_start=10225802;description=Predicted promoter;feature_type=Promoter
chr1	10315236	10315593	regulatory_region	10317841	10318115	ID=regulatory_region:ENSMUSR00000476551;bound_end=10318115;bound_start=10317841;description=Open chromatin region;feature_type=Open chromatin
chr1	10329688	10329819	transcript	10324719	10719945	gene_id Cpa6; transcript_id NM_001289497; gene_name Cpa6;
chr1	10329688	10329819	regulatory_region	10329214	10329689	ID=regulatory_region:ENSMUSR00000476552;bound_end=10329689;bound_start=10329214;description=Open chromatin region;feature_type=Open chromatin
chr1	10329688	10329819	intron	10329557	10337267	gene_id Cpa6; transcript_id NM_001289497; intron_number 2; intron_id NM_001289497.2; gene_name Cpa6;
chr1	10335996	10336522	transcript	10324719	10719945	gene_id Cpa6; transcript_id NM_001289497; gene_name Cpa6;
chr1	10335996	10336522	intron	10329557	10337267	gene_id Cpa6; transcript_id NM_001289497; intron_number 2; intron_id NM_001289497.2; gene_name Cpa6;
chr1	10379205	10379857	transcript	10324719	10719945	gene_id Cpa6; transcript_id NM_001289497; gene_name Cpa6;
chr1	10379205	10379857	intron	10337469	10408269	gene_id Cpa6; transcript_id NM_001289497; intron_number 3; intron_id NM_001289497.3; gene_name Cpa6;
chr1	10400706	10401608	transcript	10324719	10719945	gene_id Cpa6; transcript_id NM_001289497; gene_name Cpa6;
chr1	10400706	10401608	intron	10337469	10408269	gene_id Cpa6; transcript_id NM_001289497; intron_number 3; intron_id NM_001289497.3; gene_name Cpa6;
chr1	10416498	10416662	transcript	10324719	10719945	gene_id Cpa6; transcript_id NM_001289497; gene_name Cpa6;
chr1	10416498	10416662	intron	10409367	10477025	gene_id Cpa6; transcript_id NM_001289497; intron_number 5; intron_id NM_001289497.5; gene_name Cpa6;
chr1	10466092	10466241	transcript	10324719	10719945	gene_id Cpa6; transcript_id NM_001289497; gene_name Cpa6;
chr1	10466092	10466241	intron	10409367	10477025	gene_id Cpa6; transcript_id NM_001289497; intron_number 5; intron_id NM_001289497.5; gene_name Cpa6;
chr1	10483725	10485019	transcript	10324719	10719945	gene_id Cpa6; transcript_id NM_001289497; gene_name Cpa6;
chr1	10483725	10485019	intron	10481115	10483949	gene_id Cpa6; transcript_id NM_001289497; intron_number 7; intron_id NM_001289497.7; gene_name Cpa6;
chr1	10483725	10485019	exon	10483949	10484063	gene_id Cpa6; transcript_id NM_001289497; exon_number 8; exon_id NM_001289497.8; gene_name Cpa6;
chr1	10483725	10485019	intron	10484063	10488825	gene_id Cpa6; transcript_id NM_177834; intron_number 8; intron_id NM_177834.8; gene_name Cpa6;
chr1	10483725	10485019	intron	10484063	10595620	gene_id Cpa6; transcript_id NM_001289497; intron_number 8; intron_id NM_001289497.8; gene_name Cpa6;
chr1	10492715	10492921	transcript	10324719	10719945	gene_id Cpa6; transcript_id NM_001289497; gene_name Cpa6;
[truncated: 313,698+ more rows]
