# Supplementary material for: Epigenetic modulators link mitochondrial redox homeostasis to cardiac function in a sex-dependent manner
Source: Nat Commun. 2024 Mar 20;15:2358. doi: 10.1038/s41467-024-46384-8 (PMC10954618; doi:10.1038/s41467-024-46384-8)
Supplement: Supplementary file 9 — Source Data [file 41467_2024_46384_MOESM9_ESM.xlsx]

## Sheet: Source Data File
Source Data file for
Epigenetic modulators link mitochondrial redox homeostasis to cardiac function in a sex-dependent manner

## Sheet: Figure 1a
Figure 1a
Selected pathways from IPA enrichment analysis on published transcriptomic data from left ventricle (LV) myocardium of patients with dilated cardiomyopathy (DCM). The data were reanalyzed from Sielemann et al., 2020
The full list of enriched pathways is available in Supplementary Data 1
Enriched pathways	-log(p-value)
	Mutaion
	LMNA	RBM20	TTNtv
Mitochondrial Dysfunction	26.5889	24.4154	17.6643
Oxidative Phosphorylation	23.4658	22.2866	15.7666
Sirtuin Signaling Pathway	19.3447	18.8397	16.5581
mTOR Signaling	8.19888	6.43857	10.2101
ERK/MAPK Signaling	4.07744	5.60545	8.16905
Senescence Pathway	3.51478	4.49582	8.36171
Apoptosis Signaling	3.76397	4.37607	6.55559
NRF2-mediated Oxidative Stress Response	3.78115	4.4822	5.6719
Actin Cytoskeleton Signaling	1.70982	5.23007	6.58016
Cardiac Hypertrophy Signaling (Enhanced)	2.72787	5.75979	4.62127
HIF1α Signaling	5.07301	2.51084	5.37096
Role of NFAT in Cardiac Hypertrophy	2.01569	5.78353	4.70494
Renin-Angiotensin Signaling	1.86771	3.29944	5.69223
Cardiac β-adrenergic Signaling	1.83393	5.11808	1.68509
Iron homeostasis signaling pathway	2.59469	3.03254	2.95941
TCA Cycle II (Eukaryotic)	3.50044	2.22243	1.68929

## Sheet: figure 1b
Figure 1b
Selected pathways from IPA enrichment analysis on transcriptomic data from LV of Mlp-/- mice (males + females)
The full list of enriched pathways is available in Supplementary Data File 1
Enriched pathways	-log(p-value)
Mitochondrial Dysfunction	55.2
Oxidative Phosphorylation	43.3
Sirtuin Signaling Pathway	27.3
TCA Cycle II (Eukaryotic)	8.35
HIF1α Signaling	7.82
Dilated Cardiomyopathy Signaling Pathway	7.8
Fatty Acid β-oxidation I	5.7
ERK/MAPK Signaling	4.91
Calcium Signaling	4.77
Nitric Oxide Signaling in the Cardiovascular System	4.64
Apoptosis Signaling	4.25
Iron homeostasis signaling pathway	4.22
Glutathione Redox Reactions I	3.65
Renin-Angiotensin Signaling	3.49
Glutathione-mediated Detoxification	3.3
NRF2-mediated Oxidative Stress Response	2.97

## Sheet: Figure 1c
Figure 1c
Western blotting of OXPHOS complexes and IDH2 in the LV of patients with eccentric genetic DCM
The quantifications of the blots are presented in Supplementary Figure 1d
Protein level (Fold change) (Protein/Total protiens) n=6
CV		CIII		CIV		CII		CI		C(total)		IDH2
Control	DCM	Control	DCM	Control	DCM	Control	DCM	Control	DCM	Control	DCM	Control	DCM
1.44639	1.02724	1.16834	0.813581	1.01949	0.575179	1.02612	0.571434	1.23249	0.655716	1.13241	0.718148	1.21825	0.682986
0.830033	1.44671	0.985942	1.07664	0.910343	1.15273	0.732659	1.19914	1.01559	1.36804	0.891602	1.19377	1.11594	0.959015
1.17171	1.04588	1.01725	0.817112	1.19265	0.7504	0.866654	0.679127	0.392185	0.98073	1.04871	0.824415	0.751451	0.89199
0.92163	0.8583	0.81432	0.663346	0.682944	0.787289	0.856708	0.645259	0.967668	0.985695	0.808549	0.773306	0.648209	0.525681
0.587166	1.56243	0.879977	0.804807	1.34954	1.01985	1.54234	0.776331	1.31976	1.25288	1.13741	1.06658	0.921366	0.827258
1.04307	1.46806	1.13417	1.17702	0.845034	1.12179	0.975524	0.879086	1.07229	1.07702	0.981325	1.15961	1.34479	1.01349
Uncropped blots
The blot presented below is from one technical replicate out of a total of 2 technical replicates. Both replicates exhibit consistent trends in the regulation of the analyzed proteins
Fold Change Calculations of Western blotting
Raw values of bands' intensities were obtained from Image Lab (Supplementary Data file 2)
	CV	CIII	CIV	CII	CI	Whole lane (total oxphos)	IDH2	Total protein
Lane	Adj. Volume (Int)	Adj. Volume (Int)	Adj. Volume (Int)	Adj. Volume (Int)	Adj. Volume (Int)	Adj. Volume (Int)	Adj. Volume (Int)	Adj. Volume (Int)	Sample
1	9653709	6038136	9217728	3445143	2508246	32687499	6887907	14681156	DCM1
2	10077106	6428346	12112462	4586334	3495164	38211812	9108334	10883994	Control1
3	9672530	5684735	13142745	5143355	3722985	38656765	6880790	10444730	DCM2
4	6844704	6420832	12801593	3875972	3408884	35610391	9875411	12882438	Control2
5	7703532	4753044	9425448	3209076	2940300	29410452	7050564	11506630	DCM3
6	8158537	5593734	14161380	3871310	1111517	35366598	5614972	10877556	Control3
7	7374394	4500986	11535090	3556648	3447170	32179920	4846900	13422268	DCM4
8	7663477	5347425	9683973	4570055	3275129	32562812	5784136	12989960	Control4
9	9523066	3873910	10600138	3035592	3108286	31485888	5410934	9521728	DCM5
10	3657820	4329259	14336612	6163978	3346502	34318240	6159538	9731962	Control5
11	7256964	4594902	9456330	2787798	2167035	27763242	5376315	7722344	DCM6
12	7119158	6113264	9835326	4271421	2978937	32439487	9849676	10662364	Control6
Normalizing adjusted volume of the target protein to Total protein
Lane	CV/Total protein	CIII/Total protein	CIV/Total protein	CII/Total protein	CI/Total protein	total oxphos/Total protein	IDH2/Total protein
1	0.657558	0.411285	0.627861	0.234664	0.170848	2.22649	0.469167
2	0.925865	0.590624	1.11287	0.421383	0.321129	3.51083	0.836856
3	0.926068	0.544268	1.25831	0.492435	0.356446	3.70108	0.658781
4	0.531321	0.498417	0.993724	0.300873	0.264615	2.76426	0.766579
5	0.669486	0.41307	0.819132	0.278889	0.255531	2.55596	0.612739
6	0.750034	0.514245	1.30189	0.355899	0.102184	3.25134	0.516198
7	0.549415	0.335337	0.859399	0.264981	0.256825	2.3975	0.361109
8	0.589954	0.411658	0.745497	0.351814	0.252128	2.50677	0.445277
9	1.00014	0.406849	1.11326	0.318807	0.326441	3.30674	0.568272
10	0.375856	0.44485	1.47315	0.633375	0.343867	3.52634	0.632918
11	0.939736	0.595014	1.22454	0.361004	0.280619	3.59518	0.696202
12	0.66769	0.57335	0.922434	0.400607	0.279388	3.04243	0.92378
Fold change
Lane	CV/t.protein	CIII/t.protein	CIV/t.protein	CII/t.protein	CI/t.protein	total C/t.protein	IDH2/t.protein
1	1.02724	0.813581	0.575179	0.571434	0.655716	0.718148	0.682986
2	1.44639	1.16834	1.01949	1.02612	1.23249	1.13241	1.21825
3	1.44671	1.07664	1.15273	1.19914	1.36804	1.19377	0.959015
4	0.830033	0.985942	0.910343	0.732659	1.01559	0.891602	1.11594
5	1.04588	0.817112	0.7504	0.679127	0.98073	0.824415	0.89199
6	1.17171	1.01725	1.19265	0.866654	0.392185	1.04871	0.751451
7	0.8583	0.663346	0.787289	0.645259	0.985695	0.773306	0.525681
8	0.92163	0.81432	0.682944	0.856708	0.967668	0.808549	0.648209
9	1.56243	0.804807	1.01985	0.776331	1.25288	1.06658	0.827258
10	0.587166	0.879977	1.34954	1.54234	1.31976	1.13741	0.921366
11	1.46806	1.17702	1.12179	0.879086	1.07702	1.15961	1.01349
12	1.04307	1.13417	0.845034	0.975524	1.07229	0.981325	1.34479
The normalization was done to total protein obtained by using Ponceau S Staining, as housekeeping genes were affected in this severe stage of heart failure (explanted hearts). Intensities of total proteins’ bands were measured for the whole membrane, as it is shown in the Supplementary Data file 2.

## Sheet: Figure 1f
Figure 1f
IDH2 expression in LV of patients with genetic DCM. The data were reanalyzed from Sielemann et al., 2020
Normalized reads
Control (n=6)	TTN (n=9)	LMNA (n=6)	RBM20 (n=4)
11054.2	10490.1	4776.72	7066.02
8098.22	6527.24	4698.37	5513.7
15809.7	6318.91	3791.16	2973.33
12978.5	4790.44	5260.13	5396.06
14035.9	6355.44	6867.44
11722.4	4987.5	4309.47
	6657.17
	6190.37
	5331.02
IDH2 expression in LV of patients with idiopathic DCM and ischemic cardiomyopathy (ICM). The data were reanalyzed from Sweet et al., 2018
Normalized reads
Control (n=14)	DCM (n=37)	ICM (n=13)
1125.02	855.103	707.6
676.956	707.771	714.834
661.049	1226.57	480.824
1010.41	702.913	715.651
858.869	809.818	641.968
1277.47	599.843	692.204
1120.82	933.117	643.3
1359.28	367.273	460.396
981.935	669.132	549.435
1120.19	756.653	722.673
982.652	798.098	600.436
1089.97	520.552	1213.74
815.044	572.998	745.968
887.696	529.052
	715.286
	895.301
	444.283
	1359.67
	888.091
	718.73
	758.408
	576.61
	917.751
	697.691
	702.527
	675.902
	567.115
	646.291
	871.343
	737.931
	519.874
	958.683
	680.282
	880.221
	1046.62
	640.74
	959.888

## Sheet: Figure 1g
Figure 1g
Idh2 expression in LV of Mlp-/- mice analyzed by qPCR.
In this figure, as well as in all other figures throughout this paper, the regulatory trend observed with qPCR on Mlp-/- hearts was further validated by the RNA sequencing data obtained from the same tissue, as presented in Supplementary Data file 3.
Fold Change
WT males (n=7)	Mlp-/- males (n=11)	WT females (n=6)	Mlp-/- females (n=10)
0.72	0.76	0.82	0.63
1	0.56	1.02	0.71
1	0.5	1.08	0.57
1.05	0.6	0.96	0.6
1.04	0.44	1.09	0.91
1.13	0.57	1.06	0.56
1.12	0.75		0.79
	0.57		0.63
	0.61		0.49
	0.59		0.53
	0.63
Idh2 expression in the cardiac tissue of Pln-R14Δ/Δ mice, which was inferred from the re-analysis of RNA sequencing data published by Eijgenraam et al., 2021
Fold change
WT 3 wks (n=4)	Pln-R14Δ/Δ 3 wks (n=4)	WT 5 wks (n=4)	Pln-R14Δ/Δ 5 wks (n=4)	WT 8 wks (n=3)	Pln-R14+/Δ 8 wks (n=4)	Pln-R14Δ/Δ 8 wks (n=4)
1	1.09	0.95	0.53	1.08	1.1	0.71
1.01	0.98	1.01	0.46	1.01	0.94	0.62
1	0.92	1.06	0.58	0.91	0.94	0.56
0.99	1.25	0.97	0.47		1.07	0.4
Idh2 expression in cardiac tissue after myocardial infarction (MI) surgery, 8 weeks after the surgery which was inferred from the re-analysis of RNA sequencing data published by Eijgenraam et al., 2021
Fold change
Sham 8wks (n=2)	MI (n=4)
1.05	0.73
0.95	0.62
	0.85
	0.88
Idh2 expression in the cardiac tissue of rat model of diabetic cardiomyopathy induced by streptozotocin (STZ), which was inferred from the re-analysis of RNA sequencing data published by Xi et al., 2022
Fold change
Control (n=5)	STZ (n=5)
1.00662	0.808448
0.911458	0.866774
0.86794	0.722373
1.09301	0.805683
1.12097	0.822181

## Sheet: Figure 1h
Figure 1h
Quantification of Western blotting of Idh2 normalized to Gapdh in LV of Mlp-/- mice.
Fold change (Idh2/Gapdh)
Male		Female
WT (n=6)	Mlp-/- (n=7)	WT (n=6)	Mlp-/- (n=7)
1.04416	0.627417	0.804843	0.816633
1.02668	0.695195	1.02435	0.721589
1.01377	0.815313	1.00415	0.770644
0.987581	1.25573	0.854525	1.01713
1.00143	0.719792	0.960442	0.870979
0.92637	0.878469	1.35168	0.658571
	1.12575		0.729632
Uncropped blots
The blot presented below is from one technical replicate out of a total of 3 technical replicates. All replicates exhibit consistent trends in the regulation of the analyzed proteins
Fold Change Calculations of Western blotting
Raw values of bands' intensities were obtained from Image Lab (Supplementary Data file 2)
Males					Females
	Idh2	Gapdh				Idh2	Gapdh
Lane	Adj. Volume (Int)	Adj. Volume (Int)	Sample		Lane	Adj. Volume (Int)	Adj. Volume (Int)	Sample
1	2780832	11875104	WT		1	1971744	9497088	WT
2	2571200	11166848	WT		2	2164864	8192800	WT
3	2635424	11591520	WT		3	2142592	8271616	WT
4	2567712	11593248	WT		4	1988736	9022016	WT
5	2599328	11573728	WT		5	2041696	8240832	WT
6	2586816	12451232	WT		6	2158016	6189152	WT
7	1923552	13670336	Mlp-/-		7	1762528	8366816	Mlp-/-
8	2188224	14035136	Mlp-/-		8	1754912	9427936	Mlp-/-
9	2210976	12091808	Mlp-/-		9	1892256	9518688	Mlp-/-
10	2722027	9665555	Mlp-/-		10	1598190	6091189	Mlp-/-
11	2255281	13970925	Mlp-/-		11	1945312	8658300	Mlp-/-
12	2336128	11857728	Mlp-/-		12	1821696	10723200	Mlp-/-
13	2562560	10149952	Mlp-/-		13	1719008	9133248	Mlp-/-
Normalizing adjusted volume of Idh2 to Gapdh					Normalizing adjusted volume of Idh2 to Gapdh
Lane	Idh2/Gapdh				Lane	Idh2/Gapdh
1	0.234173				1	0.207616
2	0.230253				2	0.26424
3	0.227358				3	0.259029
4	0.221483				4	0.220431
5	0.224589				5	0.247754
6	0.207756				6	0.348677
7	0.14071				7	0.210657
8	0.15591				8	0.18614
9	0.182849				9	0.198794
10	0.281621				10	0.262377
11	0.161427				11	0.224676
12	0.197013				12	0.169884
13	0.25247				13	0.188214
Fold change					Fold change
Lane	Idh2				Lane	Idh2
1	1.04416	WT			1	0.804843	WT
2	1.02668	WT			2	1.02435	WT
3	1.01377	WT			3	1.00415	WT
4	0.987581	WT			4	0.854525	WT
5	1.00143	WT			5	0.960442	WT
6	0.92637	WT			6	1.35168	WT
7	0.627417	Mlp-/-			7	0.816633	Mlp-/-
8	0.695195	Mlp-/-			8	0.721589	Mlp-/-
9	0.815313	Mlp-/-			9	0.770644	Mlp-/-
10	1.25573	Mlp-/-			10	1.01713	Mlp-/-
11	0.719792	Mlp-/-			11	0.870979	Mlp-/-
12	0.878469	Mlp-/-			12	0.658571	Mlp-/-
13	1.12575	Mlp-/-			13	0.729632	Mlp-/-

## Sheet: Figure 1i
Figure 1i
qPCR analysis of Idh2 expression in the LV of Mybpc3-/- males.
Fold change
WT (n=5)	Mybpc3-/- (n=6)
1.14	1.14
0.69	1.16
1.65	1.33
0.94	1.26
0.83	0.83
	1

## Sheet: Figure 2a
Figure 2a
Experimental scheme depicting the treatment of NRCMs with increasing concentrations of H2O2, followed by qPCR analysis of Idh2, Hmox1, Nqo1 and Osgin1 expression in H2O2-treated NRCMs normalized to untreated control (n=4).
The results below are representative of one experimental replicate. The second replicate was performed with a few concentrations of H2O2, showing the same trend of regulations.
Idh2 curve
H2O2 concentration µM	Fold change
	6 hours				24 hours				48 hours
0	0.82466	1.05059	1.10604	1.04357	0.904096	1.00625	1.0595	1.03747	0.840581	0.984835	1.05127	1.14905
25	0.927887	1.00718	0.892054	0.657508	1.03014	1.08168	1.07203	0.846422	0.943456	0.983934	0.974713	0.727884
50	0.196466	0.299843	0.261794	0.257246	0.577513	0.888783	0.901961	0.914891	0.617399	0.816072	0.962546	0.844398
100	0.140775	0.133127	0.142208	0.092577	0.342687	0.322061	0.338812	0.296298	0.243474	0.283405	0.342256	0.255209
200	0.126593	0.11321	0.138141	0.104926	0.146792	0.139775	0.174258	0.130295	0.112942	0.105298	0.131105	0.132946
300	0.070258	0.077001	0.070416	0.063897	0.083504	0.069188	0.057786	0.065351	0.056536	0.060477	0.047887	0.065362
Hmox1 curve
H2O2 concentration µM	Fold change
	6 hours				24 hours				48 hours
0	1.09291	1.06862	0.917729	0.932992	1.09039	0.945726	1.04563	0.927418	1.0933	0.878373	1.04104	1.00026
25	1.6497	1.44122	1.41908	1.65183	0.889986	0.944906	0.980671	0.85982	1.28663	0.97844	0.989429	1.03599
50	14.4798	11.2497	16.1759	14.4973	1.31354	1.25871	1.28056	1.54343	2.0084	1.44475	1.71539	1.7699
100	24.1302	28.7642	29.5896	20.0394	4.47739	4.27983	5.09776	4.96326	2.82389	3.13892	3.35273	3.38514
200	10.4211	13.6152	11.3017	11.3386	7.96518	7.59998	7.98052	7.28355	3.12453	2.57627	2.92529	2.89478
300	3.34573	4.12729	4.74922	3.62659	8.12833	7.60197	7.39513	7.58385	2.91074	2.58883	2.45753	2.7055
Nqo1 curve
H2O2 concentration µM	Fold change
	6 hours				24 hours				48 hours
0	1.00541	0.999998	1.03552	0.960507	1.02159	1.08459	0.995576	0.906526	1.07096	0.971485	0.954726	1.00673
25	1.98798	1.99957	2.09259	2.48405	0.981669	0.931728	1.06408	1.04391	1.269	1.00252	0.954757	1.11405
50	6.63263	6.87722	7.28383	7.33699	1.53656	1.5621	1.3964	1.68948	2.00376	1.61312	1.26109	1.89596
100	2.58877	2.93497	3.41381	2.6752	5.94727	6.65722	5.02466	7.44559	4.75367	4.89411	5.00539	5.98073
200	0.720271	0.868345	0.718333	0.743915	11.8054	11.013	10.536	9.81556	6.04695	5.95099	5.60662	5.89336
300	0.301154	0.319534	0.33021	0.342473	10.3787	10.2072	9.63561	10.3917	5.54813	5.49752	5.18563	5.59315
Osgin1 curve
H2O2 concentration µM	Fold change
	6 hours				24 hours				48 hours
0	1.12868	1.02714	0.927923	0.929581	1.16826	0.974513	0.994673	0.883063	0.994374	0.966741	1.00175	1.03844
25	1.08648	1.11578	1.14302	1.0875	0.914981	0.92233	0.957806	0.95123	0.953267	1.03438	0.982457	1.07155
50	2.78539	2.32197	3.26546	2.86313	1.00911	1.07157	0.988755	0.937836	0.957895	0.988072	0.98859	0.976968
100	2.38666	2.82986	3.49584	2.57121	1.39992	1.55636	1.45782	1.64663	0.839678	0.912855	0.991733	1.11047
200	0.67749	0.985001	0.828857	0.960043	1.9046	1.80736	1.7069	1.71126	0.983013	0.710676	0.797921	0.7878
300	0.385549	0.435628	0.49347	0.36023	2.03211	2.28304	1.95706	1.63845	0.868579	0.839394	0.807745	0.962414
Recovered amount of total RNA
H2O2 concentration µM	Percentage (%)
	6 hours				24 hours				48 hours
0	75.75	104.32	114.29	105.65	99.66	104.1	100	96.25	87.85	99.19	106.48	106.48
25	102.66	88.04	101	85.38	101.71	100.34	105.12	104.78	65.18	93.12	112.15	98.79
50	60.3	66.28	61.3	62.79	87.54	98.29	97.27	90.36	46.15	60.73	54.35	52.53
100	46.35	48.59	48.84	47.09	61.18	61.69	62.46	53.75	30.06	32.79	31.88	38.56
200	47.01	45.02	27.24	44.19	32.94	34.98	37.03	37.2	15.18	10.12	15.79	12.96
300	42.52	40.86	46.18	42.69	24.23	25.43	21.67	26.11	11.54	10.12	7.49	8.1

## Sheet: Figure 2b
Figure 2b
Volcano plot for differentially succinylated peptides of mitochondrial metabolic enzymes in the LV of patients with ICM, obtained from publicly available mass spectroscopic data (Ali et al., 2020)34
Peptide sequence is provided in Supplementary Data 3
Peptide's protein	Fold change	-log(corrected p-value)
NDUFB3	-3.87	1.84
NDUFV2	-3.58	1.73
ETFDH	-3.38	1.59
NDUFS1	-3.03	1.59
UQCRB	-3.85	1.56
IDH2	-3.1	1.51
IDH2	-3.21	1.51
COX5B	-3.4	1.49
NDUFA9	-4.55	1.49
NDUFB9	-3.95	1.49
NDUFV1	-3.25	1.49
NDUFB3	-3.5	1.47
GOT2	-3.1	1.47
NDUFA10	-3.78	1.47
NDUFA10	-3.47	1.47
NDUFA9	-4.13	1.47
NDUFB3	-3.6	1.47
NDUFB9	-3.8	1.47
GOT2	-2.41	1.47
UQCRC1	-3.66	1.47
UQCRC1	-3.4	1.47
UQCRC2	-4.03	1.47
UQCRC2	-3.4	1.47
COX4I1	-3.24	1.47
COX5B	-3.37	1.47
D2HGDH	-2.54	1.47
ECHS1	-2.65	1.47
HSDL2	-2.92	1.47
IDH2	-3.22	1.47
IDH2	-2.92	1.47
IDH2	-2.85	1.47
IDH2	-2.72	1.47
IDH2	-2.62	1.47
DBT	-2.88	1.47
DBT	-2.77	1.47
NNT	-4.09	1.47
NNT	-3.31	1.47
NNT	-2.91	1.47
NDUFA10	-3.58	1.47
NDUFA10	-3.41	1.47
NDUFA5	-3.4	1.47
NDUFB5	-3.47	1.47
NDUFB6	-3.08	1.47
NDUFV1	-3.25	1.47
NDUFV2	-3.7	1.47
NDUFV2	-3.42	1.47
SDHA	-2.54	1.47
SDHB	-2.77	1.47
GOT2	-2.39	1.46
IDH2	-2.9	1.46
ACAA2	-2.39	1.46
GOT2	-2.55	1.46
GOT2	-2.42	1.46
UQCRB	-3.12	1.46
COX5A	-2.9	1.46
NNT	-2.97	1.46
NNT	-2.82	1.46
COX5B	-3.14	1.44
COX6C	-2.15	1.44
HADH	-2.72	1.44
NDUFB3	-2.32	1.44
IDH2	-3.29	1.43
NDUFS1	-3.85	1.43
UQCRC2	-3.72	1.42
SDHA	-2.39	1.41
NDUFA7	-2.37	1.4
HSDL2	-2.62	1.39
GOT2	-2	1.39
DLD	-2.26	1.39
COX4I1	-2.78	1.38
HADHA	-2.61	1.36
GOT2	-2.41	1.36
UQCRC2	-2.82	1.35
DECR1	-2.37	1.34
DECR1	-2.37	1.34
BCKDHA	-1.94	1.34
BCAT2	-2.4	1.34
IDH2	-4.96	1.34
PDHA1	-2.33	1.33
SDHB	-2.31	1.32
ECI2	-2.23	1.32
FH	-2.32	1.31
DLAT	-2.98	1.31
MDH2	-2.32	1.31
PDHX	-2.04	1.31
SDHA	-2.5	1.31
ALDH5A1	-3.01	1.31
ACAA2	-2.51	1.31
MCCC1	-2.51	1.3
BCKDHA	-2	1.3
HADH	-2.18	1.3
SDHA	-2.27	1.3
UQCRH	-2.31	1.3
SDHA	-2.23	1.3
PRDX3	-2.26	1.28
GOT2	-2.11	1.27
BCAT2	-2.35	1.26
MCCC1	-2.51	1.26
GOT2	-2.27	1.25
SDHA	-2.38	1.25
AUH	-2.24	1.25
NNT	-3.4	1.25
HIBADH	-2.44	1.25
GOT2	-2.23	1.25
MCCC1	-2.3	1.25
IDH2	-3.47	1.24
BCAT2	-2.18	1.24
HADHA	-1.99	1.24
DLD	-2.32	1.23
DLST	-2.28	1.23
HADH	-1.9	1.23
FH	-2.52	1.22
GLUD1	-2.08	1.22
UQCRC1	-2.23	1.22
GLUD1	-2.19	1.2
DLD	-1.98	1.2
HADHA	-1.91	1.2
PDHB	-2.1	1.2
TXNRD2	-2.28	1.2
SOD2	-2.53	1.19
GOT2	-2.22	1.19
FH	-2.16	1.19
PDHB	-2.24	1.16
DLST	-2.11	1.16
AUH	-2.09	1.16
HADHA	-1.98	1.15
DECR1	-2.12	1.15
ACAA2	-1.95	1.15
HADH	-1.84	1.15
ACAA2	-1.95	1.15
DBT	-3.38	1.15
SOD2	-2.41	1.15
UQCRH	-5.11	1.15
NDUFS1	-2.09	1.15
PDHB	-2.3	1.15
DLD	-2.04	1.14
DCXR	-2.26	1.13
NNT	-760.41	1.13
PDHA1	-1.82	1.13
SDHA	-2.25	1.13
HADHA	-2	1.13
SOD2	-1.74	1.13
CS	-3.51	1.12
DLD	-2.09	1.12
DLD	-2.02	1.12
ECI2	-1.84	1.11
HADHA	-2.01	1.11
NDUFB6	-3.77	1.1
GOT2	-2.23	1.06
NNT	-2.01	1.06
ECH1	-2.1	1.06
DLST	-2.85	1.06
MCCC2	-2.27	1.06
NDUFV2	-873.75	1.06
AUH	-2.54	1.04
BCKDK	-902.17	1.04
BCKDHA	-2.25	1.04
ACADVL	-1.91	1.04
AUH	-1.88	1.04
MDH2	-1.96	1.03
DLD	-1.96	1.03
DLD	-1.89	1.03
ATAD3A	-2.34	1.03
DLD	-1.9	1.02
COX6C	-1.72	1.01
PDHX	-2.74	1.01
PNPT1	-1.81	0.995
OGDH	-1.7	0.995
HADHB	-2.17	0.987
AUH	-1.63	0.985
HADHA	-1.61	0.985
HADHA	-2.08	0.984
ACAD8	-1.93	0.966
ACO2	-1.89	0.954
MDH2	-3.53	0.954
HADHA	-2	0.945
HADHB	-2.15	0.942
DLD	-1.84	0.936
DLD	-1.84	0.935
NFS1	-1.64	0.922
ACADVL	-1.7	0.92
ACADVL	-1.85	0.92
IDH2	-1.74	0.916
DLST	-2.14	0.915
ACADM	-1.78	0.912
HADHA	-1.69	0.911
MDH2	-4.2	0.911
DLD	-1.76	0.907
5/	-1.81	0.897
CLYBL	-2.32	0.894
NDUFV1	-1.49	0.893
DLD	-1.72	0.86
HADHB	-2.01	0.86
ACADVL	-1.8	0.86
GLUD1	-3.34	0.828
HADHA	-1.68	0.828
IARS2	-1.63	0.819
HADHA	-2.52	0.819
NNT	-5.29	0.813
HADHB	-2.2	0.813
DLD	-1.78	0.812
COX5B	-57.92	0.807
CS	-3.24	0.805
SOD2	-1.56	0.805
HADHA	-1.5	0.793
HADHA	-1.71	0.792
ACO2	-1.74	0.79
NDUFA9	-58.59	0.788
ACO2	-1.73	0.784
UQCRC2	-115.62	0.783
MDH2	-1.69	0.78
NDUFB9	-105.93	0.78
DHTKD1	-1.81	0.779
NDUFV2	-64.24	0.776
AK4	-1.52	0.775
GOT2	-5.43	0.774
HADHA	-1.59	0.752
HADHA	-2.55	0.747
DECR1	-1.85	0.746
OXCT1	-1.67	0.741
ACO2	-1.64	0.738
HADHB	-1.94	0.737
HADHA	-1.46	0.734
ECI2	-53.7	0.731
IARS2	-1.57	0.719
COX4I1	-2.85	0.716
PCCA	-2.76	0.712
NDUFA6	-38.2	0.712
ALDH9A1	-1.58	0.695
GOT2	-34.41	0.691
HADHA	-2.16	0.69
HADHA	-38	0.687
BCKDHA	-31.28	0.656
NDUFV1	-58.1	0.656
ACOT9	-1.44	0.643
HADHB	-1.73	0.634
DLD	-1.73	0.607
AK4	-1.43	0.599
HADHA	-1.61	0.599
HADHA	-25.02	0.599
ACOT9	-1.79	0.598
HADHA	-1.35	0.591
HADHB	-1.62	0.587
ALDH6A1	-28.94	0.581
GOT2	-1.26	0.56
GOT2	-2.04	0.559
GOT2	-2.04	0.559
CKMT2	-16.27	0.559
HIBADH	-2.18	0.549
ACAD8	-1.45	0.498
ME2	-1.32	0.492
ACADM	-1.48	0.445
DLST	-1.46	0.433
COX5B	-1.25	0.426
ACAD10	12.49	0.406
DLD	-1.63	0.371
ACADM	-1.61	0.349
IDH2	-1.57	0.333
HADHA	-3.63	0.33
ACOT9	-1.28	0.322
ALDH6A1	8.74	0.297
ALDH4A1	9.26	0.285
MECR	1.19	0.227
HADHA	-1.4	0.222
NDUFA2	5.34	0.201
ACAT1	1.12	0.199
ACAD8	-1.16	0.0746
UQCRC2	-1.2	0.0674
ACAT1	-1.04	0.0507
ACADM	1.03	0.0292
ACOT9	-1.02	0.0228
ACADVL	-1.05	0.0228
ACO2	-1.01	0.00696

[truncated: 87 more sheets: Figure 2c, Figure 2d, Figure 3a, Figure 3b, Figure 3d, Figure 3e, Figure 3f, Figure 3g, Figure 3h, Figure 3i, Figure 4a, Figure 4c, Figure 4d, Figure 4e, Figure 4f, Figure 4g, Figure 4h, Figure 4i, Figure 4j, Figure 4k …]
